# Supplementary material for: Phosphoproteomics Uncovers Exercise Intensity-Specific Skeletal Muscle Signaling Networks Underlying High-Intensity Interval Training in Healthy Male Participants
Source: Sports Med. 2025 Apr 21;55(8):1983–2004. doi: 10.1007/s40279-025-02217-2 (PMC12460488; doi:10.1007/s40279-025-02217-2)
Supplement: Supplementary file 4 — Supplementary Table 2 Human skeletal muscle phosphosites identified and quantified following PhosR data normalization, with quantification rates for each phosphosite (XLSX 6229 kb) [file 40279_2025_2217_MOESM4_ESM.xlsx]

## Sheet: Article Information
Title: Phosphoproteomics uncovers exercise intensity-specific skeletal muscle signaling networks underlying high-intensity interval training in healthy male participants
Journal: Sports Medicine
Authors: Nolan J. Hoffman (1,7), Jamie Whitfield (1), Di Xiao (2), Bridget E. Radford (1), Veronika Suni (1), Ronnie Blazev (4,5), Pengyi Yang (2,3), Benjamin L. Parker (4,5), John A. Hawley (1,6)
Author Affiliations:
(1) Exercise and Nutrition Research Program, Mary MacKillop Institute for Health Research, Australian Catholic University, Melbourne, Victoria, Australia
(2) Computational Systems Biology Unit, Children's Medical Research Institute, Faculty of Medicine and Health, The University of Sydney, Westmead, New South Wales, Australia
(3) School of Mathematics and Statistics and Charles Perkins Centre, The University of Sydney, Sydney, New South Wales, Australia
(4) Department of Anatomy and Physiology, The University of Melbourne, Parkville, Victoria, Australia
(5) Centre for Muscle Research, The University of Melbourne, Parkville, Victoria, Australia
(6) Department of Sport and Exercise Sciences, Manchester Metropolitan University Institute of Sport, Manchester, United Kingdom
(7) Corresponding Author
Corresponding Author Email Address: nolan.hoffman@acu.edu.au

## Sheet: Supplementary Table 2
Phosphosites	Sub1_MICT_Pre	Sub1_MICT_Mid	Sub1_MICT_Post	Sub1_HIIT_Pre	Sub1_HIIT_Mid	Sub1_HIIT_Post	Sub10_MICT_Pre	Sub10_MICT_Mid	Sub10_MICT_Post	Sub10_HIIT_Pre	Sub10_HIIT_Mid	Sub10_HIIT_Post	Sub12_MICT_Pre	Sub12_MICT_Mid	Sub12_MICT_Post	Sub12_HIIT_Pre	Sub12_HIIT_Mid	Sub12_HIIT_Post	Sub13_MICT_Pre	Sub13_MICT_Mid	Sub13_MICT_Post	Sub13_HIIT_Pre	Sub13_HIIT_Mid	Sub13_HIIT_Post	Sub2_MICT_Pre	Sub2_MICT_Mid	Sub2_MICT_Post	Sub2_HIIT_Pre	Sub2_HIIT_Mid	Sub2_HIIT_Post	Sub4_MICT_Pre	Sub4_MICT_Mid	Sub4_MICT_Post	Sub4_HIIT_Pre	Sub4_HIIT_Mid	Sub4_HIIT_Post	Sub6_MICT_Pre	Sub6_MICT_Mid	Sub6_MICT_Post	Sub6_HIIT_Pre	Sub6_HIIT_Mid	Sub6_HIIT_Post	Sub7_MICT_Pre	Sub7_MICT_Mid	Sub7_MICT_Post	Sub7_HIIT_Pre	Sub7_HIIT_Mid	Sub7_HIIT_Post	Sub8_MICT_Pre
AAK1;S20;FDSRREQGGSGLGSGSSGGGGSTSGLGSGYI	0.0872743	-0.0749157	-0.453273	-0.060346	-0.352599	-0.978079	-0.257028	-0.401893	-0.106578	0.145918	-0.788007	-0.28574	-0.0543698	-0.079222	-0.747298	0.422742	-0.690319	-0.588448	0.176469	-0.518886	-0.343975	-0.0657791	-0.396774	-0.576742	0.0837926	-0.336372	-0.42198	0.129115	-0.711494	-0.608264	0.201726	-0.144919	-0.627192	-0.09986	-0.158396	-0.91253	-0.0922724	-0.256565	-0.0152095	-0.484034	0.102058	-0.889321	0.270711	-0.559966	-0.133468	-0.117159	-0.376855	-0.910761	-0.0113999
AAK1;S21;DSRREQGGSGLGSGSSGGGGSTSGLGSGYIG	0.323945	-0.038097	-0.268925	-0.0590582	-0.188713	-0.28717	-0.0560222	0.166463	0.0159631	0.0840991	-0.191442	-0.412651	0.474665	-0.159565	-0.0939897	-0.141711	-0.202039	-0.307431	0.0347548	0.17096	0.336432	-0.243891	-0.680732	-0.0649653	-0.0776769	-0.288365	-0.0433148	0.122331	-0.351509	0.126851	0.0282596	-0.128977	0.11469	0.0792416	-0.412142	-0.200933	0.331904	-0.189581	-0.163821	-0.440516	-0.218929	-0.00432698	-0.0821546	-0.0358449	-0.114039	0.20804	-0.315832	-0.373428	-0.348961
AAK1;S624;PAVQGQKVGSLTPPSSPKTQRAGHRRILSDV	-0.243013	-0.430062	-0.359678	0.0881677	-0.260501	-0.116959	0.0358043	-0.247592	-0.429823	0.302067	-0.0695391	0.458515	-0.0480588	-1.10838	-0.226881	1.43456	0.0845214	-0.281403	-0.347993	0.479331	0.91316	-1.1108	-0.722678	0.552827	0.116858	-0.0917121	0.0821269	-0.0706477	-0.159537	0.187804	0.100735	-0.14485	-0.498873	-0.307563	-0.256486	0.0497707	0.0227314	-0.570918	0.013881	-0.120017	-0.448936	-0.259971	0.00704711	-0.428944	-0.376561	-0.242669	-0.322842	-0.0332495	0.193496
AAK1;S678;ASLNKSKSATTTPSGSPRTSQQNVYNPSEGS	0.441804	0.48768	-0.285878	-0.209436	-0.0780285	-0.212261	0.381532	-0.24805	0.297057	-0.468007	0.0222142	0.148517	-0.0450339	0.203226	0.967174	-0.187581	-0.192317	-0.387931	0.536689	0.112146	-0.0397428	-0.0502644	-0.263312	-5.86e-05	-0.104301	0.116324	-0.107178	0.223966	-0.217791	0.0251918	0.119029	0.505502	0.173127	-0.160748	-0.0412108	-0.182342	0.69167	-0.00335845	0.168964	0.289426	-0.382976	-0.471245	-0.838087	0.439121	0.56528	0.196653	-0.0578437	-0.0706339	0.185546
AAK1;T620;TTPPPAVQGQKVGSLTPPSSPKTQRAGHRRI	-0.274953	-0.0162649	0.0371559	0.403865	0.287793	0.426098	-0.0404591	0.113112	-0.00548623	0.520275	0.574388	1.09094	1.04245	0.653098	0.536635	-1.13737	-0.0712852	0.971046	-0.740279	0.602254	0.277841	-0.435871	0.642417	1.48896	-0.0649179	0.0355513	0.364581	0.050265	0.346442	0.742923	0.0202918	0.242739	-0.0707536	-0.0756117	0.397144	0.625574	-0.123797	-0.0795984	0.490417	0.114707	0.193502	0.267096	-0.122275	-0.0272174	0.00286208	0.054833	0.276498	0.608763	0.0677889
AAMDC;S46;GGSRTWDWRETGTEHSPGVQPADVKEVVEKG	0.119744	-0.0806881	-0.464107	0.281315	-0.306492	-0.0984118	0.110938	-0.647624	-0.181661	-0.115721	-0.260628	-0.00550027	0.33159	-1.2415	0.158911	0.130641	-0.212859	-0.583513	-1.24354	0.581534	0.284004	0.379163	-0.528505	-0.693997	0.26868	-0.0894473	-0.265324	0.0376427	-0.319763	-0.269674	0.118063	0.0107212	-0.316691	0.0196032	-0.358851	-0.504796	-0.111196	-0.553659	-0.369524	-0.358217	-0.683082	-0.419054	-0.148093	-0.660442	-0.489464	-0.111883	-0.409456	-0.43201	0.207376
AATF;S203;DSQGESEEDRAGDRNSEDDGVVMTFSSVKVS	-0.105985	-0.477521	-0.411542	0.0477488	-0.53482	-0.474639	-0.0805757	-1.37831	-0.219328	0.0862646	-0.379313	-0.0562061	0.0144174	-0.365258	-0.467692	-0.202646	-0.243607	-0.416446	0.132743	-0.515819	-0.505852	-0.0806451	-0.42043	-0.400846	-0.775394	-0.512011	0.00387849	0.958262	-0.503513	-1.10954	0.159301	-0.219221	-0.203796	-0.0858556	-0.541433	-0.377431	0.0859989	-0.499948	-0.667524	-0.190568	-0.527561	-0.320001	0.340805	0.0130508	-0.608543	-0.360861	-0.21918	-0.862112	0.105412
ABCB6;S709;TILKAPGIILLDEATSALDTSNERAIQASLA	-0.203957	-0.457305	0.495063	0.14441	-0.264119	-0.100516	0.196396	0.383167	-0.0155749	-0.0169331	-0.353212	-0.318229	-0.189422	0.481657	-0.150345	0.0983103	-0.0720545	-0.202879	0.131622	0.000790613	-0.0567957	0.112595	-0.00334039	-0.211824	-0.209602	0.116644	0.534444	-0.277328	-0.119905	-0.157122	0.0783632	-0.01584	0.266015	0.000354091	0.38358	-0.675347	0.039797	0.200403	0.150596	0.0112893	0.00544216	-0.666637	0.3273	0.326311	-0.322885	-0.0884637	-0.0523763	-0.297799	0.00710079
ABCB6;T708;RTILKAPGIILLDEATSALDTSNERAIQASL	0.439458	0.23224	0.130461	0.243786	0.00717899	-0.625742	0.0728669	0.340021	0.487068	-0.0556274	-0.234536	-0.0330988	-0.132463	0.499905	0.00754436	0.352311	-0.146768	-0.227884	0.0545762	-0.40845	0.894756	-0.255916	-0.175233	0.423071	-0.857812	0.3279	1.21698	-0.225371	0.0234224	0.252093	-0.0122999	0.739474	0.349831	0.348789	-0.868999	0.0311949	0.180895	0.355378	-0.189189	0.202279	0.0828682	0.101868	-0.288554	0.506502	-0.0623757	-0.637092	0.695583	0.505367	0.242022
ABCC1;S599;MLVTDSAGKQLQRQLSSSSSYSGDISRHHNS	0.205987	-0.161492	0.0692541	-0.0204771	0.0722691	-0.0654065	0.0717262	-0.0623031	0.0868663	-0.0367347	-0.0686531	-0.0348662	0.017995	0.0948337	-0.100914	0.194446	-0.543026	0.393264	-0.0263377	0.0553062	-0.124654	0.0640341	0.0618138	-0.0175088	0.119866	0.0973515	0.495121	-0.207034	-0.277074	0.0286646	-0.255704	0.353987	-0.00206589	-0.0340118	-0.406382	0.516199	0.215997	0.256061	-0.0885826	-0.174435	-0.0657177	-0.0151294	-0.351955	0.668702	-0.164355	0.0361729	-0.269052	0.159884	0.0418352
ABCC1;S603;DSAGKQLQRQLSSSSSYSGDISRHHNSTAEL	0.13827	0.299059	0.418708	0.0557122	-0.143064	-0.254789	-0.0582335	0.0366597	0.290072	-0.0231985	0.0722748	-0.0964471	0.304483	0.303885	0.321774	0.0659198	-0.01595	-0.38984	0.0105262	0.40199	0.111674	0.100234	0.0499592	-0.142367	-0.406231	0.0717882	0.556543	-0.203414	-0.134206	0.551897	0.172635	0.306227	0.226356	-0.288871	-0.0715898	0.239103	0.106024	0.347297	0.0771893	-0.105988	0.0210422	0.0786596	-0.109865	0.527307	0.251185	0.214473	0.0533041	-0.47372	0.15859
ABCC1;S614;SSSSSYSGDISRHHNSTAELQKAEAKKEETW	-0.433589	-1.01959	1.00771	0.218177	-0.79595	-0.716443	0.112656	0.578049	0.123532	-0.228052	-0.585362	-0.266503	-0.0121657	-0.856612	-0.225286	0.879157	-0.383056	-0.00764195	-0.184229	-0.0473225	0.196717	-0.179016	-0.362448	-0.227668	-0.0747145	-0.224259	0.168622	0.0431378	-0.845337	-0.681295	0.0293494	-0.174579	0.0345852	-0.110618	-0.613062	-0.277171	0.230959	-0.187392	0.0278165	-0.209539	-0.422114	0.0282902	-0.0949346	0.0135278	0.282347	-0.421071	-0.545865	-0.392434	0.495106
ABCC9;S658;NRKQPGRYHLDSYEQSTRRLRPAETEDIAIK	0.149351	0.151564	-0.0880338	-0.426398	-0.00612772	-0.433857	-0.415681	0.0223305	0.52859	-0.421446	-0.173904	0.0701277	-0.119496	-0.340725	0.337329	0.4903	-0.0229785	-0.828979	-0.354054	0.385118	0.248	0.398751	0.093194	-0.891343	0.336798	-0.0926475	-0.118084	0.139496	-0.314683	-0.111781	0.156634	-0.11708	-0.195709	0.24076	-0.247802	-0.256466	-0.153374	-0.209338	-0.00796101	0.0971047	-0.084606	0.244783	-0.0846067	-0.2344	0.225242	-0.13099	-0.358883	-0.474583	0.239782
ABCF1;S106;DDGEEKELMERLKKLSVPTSDEEDEVPAPKP	0.112008	-0.0944436	-0.18569	-0.0353288	-0.325291	-0.22832	-0.0822756	-0.422406	-0.484267	0.02426	-0.0851752	0.0341491	0.0705308	0.0147569	-0.569841	0.202913	-0.00974064	-0.550651	0.0506292	-0.743708	0.269236	-0.0944797	-0.139344	-0.0384276	-0.309074	0.305862	-0.41262	-0.0305794	-0.0509026	-0.299926	0.258014	-0.428726	-0.672302	0.0232618	0.0430533	-0.0311213	0.00379226	-0.466741	-0.427637	-0.0617618	-0.129102	0.23551	-0.169007	-0.704899	-0.118579	-0.0120967	-0.315849	0.643823	0.0491434
ABCF1;S110;EKELMERLKKLSVPTSDEEDEVPAPKPRGGK	-0.0325403	0.116973	0.10685	-0.156817	0.36467	0.340651	-0.0585519	0.0931487	0.269454	-0.0659327	0.297695	0.292723	0.0326838	0.285946	0.210984	0.127739	0.238243	0.287792	0.0878836	0.345589	0.325018	0.0378074	0.248506	0.20969	0.0395607	0.104142	0.226969	0.0424327	0.157829	0.355484	0.0202305	0.215008	0.21146	0.086016	0.0788921	0.0571479	-0.114401	0.136306	0.0688584	0.0909074	0.138175	0.152865	0.0724302	0.218499	0.232687	-0.00187424	0.30236	0.202321	-0.0844972
ABCF1;S167;PKPAKPEKNRINKAVSEEQQPALKGKKGKEE	-0.0972037	0.299381	0.355046	-0.194065	0.55635	0.430576	-0.267816	0.516273	0.560795	-0.0257748	0.25302	0.662045	0.394907	0.477225	0.498133	-0.0144971	-0.00890832	0.197018	-0.242487	0.620271	0.7894	0.235121	-0.0159669	0.330857	0.101074	0.285649	0.355528	0.095983	0.063064	0.69717	0.264667	0.228092	0.454417	-0.0175423	0.190882	0.269317	-0.0166792	0.242678	0.469975	-0.197107	0.379957	0.529844	-0.0298467	0.155083	0.564755	0.109037	0.334059	0.326297	0.147579
ABCF1;S229;PPKQGKEKAKKAEQGSEEEGEGEEEEEEGGE	1.06051	0.583789	2.42899	1.33123	-3.7359	1.08708	0.71903	0.48312	0.214052	0.441564	0.328112	0.446291	-0.566623	-0.756106	1.45341	0.485676	-0.251219	1.11002	1.35002	-1.13748	1.02614	2.46194	-1.41307	0.530182	-0.0786186	-2.23641	-1.79245	-0.218368	1.13396	3.74092	0.915499	1.45905	1.06362	1.54015	-0.972252	-0.603645	-1.40966	3.64269	2.16803	-3.43421	-1.37387	2.08372	-2.14245	2.97544	3.25755	-3.71448	0.887614	0.344283	0.127466
ABCF1;T109;EEKELMERLKKLSVPTSDEEDEVPAPKPRGG	0.0656937	0.027418	-0.175938	-0.293856	0.113201	-0.101896	-0.022227	-0.0212157	0.104854	-0.0140728	0.130048	-0.00386572	0.0262182	0.272558	0.00281727	0.105431	-0.00181174	0.0037108	0.0586685	0.0534128	-0.0373292	-0.0183974	0.138605	-0.136382	-0.00474752	0.0278347	-0.116517	0.127404	0.0839316	-0.200271	-0.204183	-0.121591	-0.102658	-0.0432486	0.0791536	0.00936225	0.0560419	0.105909	-0.0259093	0.0904731	0.106695	0.0352725	0.0331274	0.0387559	-0.230865	0.205458	0.127737	0.0109213	-0.0926462
ABCF3;S109;YDCGTKLPGLLKREQSSTVNAKKLEKAEARL	0.339344	1.29187	0.21447	0.381055	0.0574009	-0.502584	-0.411886	0.517305	0.886113	0.243775	0.428312	0.846793	-0.00638465	0.515884	0.809311	-0.822166	0.936317	1.56854	-0.512015	0.815016	0.545456	-0.135295	0.907131	0.767384	0.2674	0.457117	0.249807	-0.0918367	0.2412	0.741918	0.254154	0.20383	0.667391	0.453161	0.463642	0.454727	0.504719	-0.0874193	1.02681	-0.584512	1.44164	-0.314643	0.113851	0.560914	0.835846	0.248368	0.326569	0.204531	-0.175477
ABHD14A-ACY1;S365;LRGVDIYTRLLPALASVPALPSDS_______	-0.101827	0.19505	-0.580365	-0.312151	0.324965	-1.12752	-0.00437892	-0.334022	-0.804494	-0.160208	-0.394086	0.335897	-0.16332	-0.31039	-0.215499	0.523228	-0.824021	-0.569425	0.247979	-0.606518	-0.271518	-0.00563596	-0.48424	-0.361039	0.122945	-0.326079	-0.520818	0.269442	-0.636634	-0.274263	0.0802705	-1.04037	-0.153863	0.344566	-0.608509	0.117895	0.113432	-0.294283	-0.547922	-0.634667	0.566987	-0.875305	0.0811503	-0.888307	-0.112834	0.099019	-0.15336	-0.385216	0.0271038
ABHD14A-ACY1;S371;YTRLLPALASVPALPSDS_____________	-0.118511	-0.58841	-0.877325	0.368711	-0.449345	-0.392565	0.0599365	-0.0735654	-1.00244	-0.373863	-1.27711	0.101506	0.341478	-0.371028	-0.679479	-0.35925	-1.11528	-0.938565	-0.405571	-1.17676	-0.351621	0.813821	-0.952542	-0.159226	0.144252	-0.544409	-0.985831	0.106953	-0.714128	-0.403946	-0.236336	-0.787806	-0.36108	-0.122655	-0.505264	-0.98815	0.209085	-0.207014	-1.00133	-0.52501	-0.377696	-0.439967	0.221675	-0.423202	-0.861189	-0.526679	-0.648973	-0.435487	0.167548
ABHD14A-ACY1;S373;RLLPALASVPALPSDS_______________	0.215756	0.148709	0.046092	-0.193119	0.0561426	0.076502	0.020537	-0.267943	0.21146	0.0232565	0.360455	-0.0700371	-6.62e-05	0.291484	0.180018	-0.16243	-0.0270058	-0.306054	-0.120454	0.196472	0.553376	-0.182373	-0.729006	-0.375995	0.114298	-0.0956951	0.0067664	0.229273	0.384418	-0.0630816	-0.158352	-0.111002	-0.040126	0.144659	0.105895	-0.183921	0.0652736	0.152297	0.019508	0.0603226	0.0157185	0.222149	-0.013783	0.232134	0.113512	-0.0996894	0.123266	0.276893	-0.0413536
ABI1;S182;SRTNPPTQKPPSPPMSGRGTLGRNTPYKTLE	-0.309674	0.265386	-0.42907	0.0652403	-0.56068	-0.000494082	0.0631301	-0.435246	-0.454514	-0.0144137	-0.36918	-0.0869986	0.163463	-0.304168	-0.466606	-0.220097	0.37481	-0.607713	0.168916	-0.293052	-0.354294	0.0118441	-0.386662	-0.117812	-0.0419402	-0.362783	-0.382752	0.0458238	-0.335175	-0.130456	0.0249489	-0.117396	-0.229543	-0.191416	-0.335192	-0.374811	-0.0976807	-0.183009	-0.340647	0.281006	-0.385515	-0.411173	-0.202767	-0.743841	-0.369851	0.470441	-0.390016	0.158497	0.279571
ABI1;S220;PNDYMTSPARLGSQHSPGRTASLNQRPRTHS	-0.13864	0.377818	-0.00820535	-0.0389828	0.0462658	-0.188948	-0.109271	0.0696556	-0.152617	0.215752	0.108608	-0.324606	0.0655977	0.16809	0.238827	-0.318308	-0.255709	0.329906	0.145747	0.16878	0.322847	-0.0937887	-0.364923	0.104923	-0.121461	0.103068	0.208063	0.153554	0.108179	-0.0777483	0.124528	0.0127464	0.162591	0.0615606	-0.0197125	-0.024301	0.0366311	0.0456	-0.0801771	0.00277142	0.0718477	-0.0856802	-0.0659283	0.043138	0.0508644	-0.0297838	-0.0965919	-0.132051	0.0505136
ABL1;S804;KNEEAADEVFKDIMESSPGSSPPNLTPKPLR	0.14106	-0.0230988	-0.788782	0.0721507	-0.301375	-0.42801	-0.0776052	-0.505369	0.0917308	-0.489502	-0.301976	-0.538441	0.10094	-0.83376	-0.29555	0.10711	-0.55499	0.0235698	-0.256897	0.353797	-0.484559	0.454099	-0.524519	-0.867906	0.17269	0.0877108	-0.561029	0.200541	-0.813929	-0.371642	-0.366906	-0.617501	-0.293809	0.218361	-0.678182	0.246651	0.561988	-0.884405	-0.254875	-0.229149	-0.0812444	-0.843097	0.241539	0.29673	-0.345137	0.184913	-1.0651	-0.665358	-0.631066
ABL1;S805;NEEAADEVFKDIMESSPGSSPPNLTPKPLRR	0.0533139	0.0299942	-0.788489	0.117567	-0.388042	-0.472959	-0.116005	-0.432593	0.0502356	-0.541844	-0.386523	-0.517268	0.185319	-0.352673	0.114837	-0.364775	-0.80409	-0.473903	-0.272577	-0.0107317	-0.520823	0.879413	-0.575228	-0.929867	0.132485	0.0222401	-0.61921	0.266184	-0.682765	-0.472572	0.517345	-0.225995	-0.333335	-0.331216	-0.40148	-0.903976	0.266808	0.431581	-0.526391	-0.178229	-0.667462	-0.95575	-0.378701	0.314905	-0.781795	0.0837845	-0.99481	0.251947	-0.206292
ABL1;S808;AADEVFKDIMESSPGSSPPNLTPKPLRRQVT	0.165427	0.55118	-0.0415509	-0.274328	0.171678	0.00745459	-0.166781	-0.163594	0.336171	-0.417782	0.229721	0.221748	-0.625231	0.169222	-0.316724	0.963949	-0.013614	0.463773	0.125766	0.643133	0.284014	5.49e-05	-0.271159	-0.28232	0.0519874	0.438413	-0.0755544	0.301304	-0.0553121	0.0556284	-0.0905073	-0.164595	0.0813563	-0.52487	0.179348	0.932715	0.346115	0.203268	0.322651	-0.440372	0.257844	-0.651792	-0.0287391	0.181345	-0.00761187	0.617705	-0.232745	-0.1585	0.464088
ABLIM1;S294;STKTEEKLRLPNIRRSSSDFFYSKSLIRRTG	-0.27363	0.693	0.256648	-0.577548	0.94972	0.458831	0.399916	1.73445	0.142438	-0.859669	-0.833452	-0.150006	0.331596	1.04029	-0.554062	-0.253058	0.825797	0.503655	0.485427	1.02026	0.437574	-0.118892	-0.20582	0.107472	-0.0622184	0.0554428	1.5674	0.460298	-0.773616	-0.042916	-0.450412	0.250438	0.700433	-0.454573	-0.199261	1.23769	0.0514111	1.43969	-0.111035	0.613117	-1.24775	0.397799	0.906317	-0.640055	-0.0378967	0.3788	0.456994	0.36591	-0.424235
ABLIM1;S295;TKTEEKLRLPNIRRSSSDFFYSKSLIRRTGR	-0.204298	0.72196	0.339991	-0.249487	1.08945	0.590731	0.0388367	1.5919	0.129369	-0.740237	-0.550319	0.222727	-0.341618	1.01066	-0.209459	-0.238876	0.719184	0.00550156	-0.829551	0.634706	1.06122	-0.233393	0.612638	0.491616	0.59163	0.440659	-0.123056	0.736101	0.0781982	0.104338	0.530863	0.103172	0.272943	-0.781909	0.664885	1.11743	0.653676	0.571963	-0.543109	0.0215392	0.6153	0.685711	0.558148	-0.318727	0.232004	0.19153	0.631493	0.20249	-1.28455
ABLIM1;S296;KTEEKLRLPNIRRSSSDFFYSKSLIRRTGRS	0.640656	0.0184156	0.207948	-0.446734	-0.147684	-0.421531	0.257998	-0.216397	0.978131	-0.557713	-0.481773	-0.151432	-0.0884181	0.380335	0.886358	-0.482425	-0.532455	0.06793	0.660394	-0.0696056	0.345099	-0.422877	-0.198689	-0.127715	0.121548	0.195992	0.782411	-1.20028	0.658304	-0.476979	-0.445786	0.0988761	0.733373	-0.257446	-0.264226	0.75933	-0.530389	-0.343284	-0.250122	1.0088	-0.508611	0.966787	0.193423	-0.314789	0.223774	1.12784	-0.326601	-0.956526	-0.217866
ABLIM1;S320;IRRTGRSPSLQPTRTSSESIYSRPGSSIPGS	-0.0963242	-0.042051	-0.253151	0.00954648	-0.126264	0.0421157	-0.14595	0.0846942	0.0431213	-0.0396933	-0.226958	0.0319596	0.340775	-0.411047	0.225126	-0.0331244	-0.259203	0.152402	-0.062088	0.167209	-0.462538	0.0817493	-0.0725157	0.303336	0.0222315	-0.113925	-0.105868	-0.0691897	-0.0121073	0.0469943	-0.0161886	-0.238909	0.211045	-0.157371	0.284874	-0.0723761	-0.0500978	-0.275615	-0.211776	0.0398217	0.118292	0.125106	0.0227995	-0.180416	-0.200821	-0.0239407	-0.112692	0.390691	0.0466137
ABLIM1;S335;SSESIYSRPGSSIPGSPGHTIYAKVDNEILD	0.191654	0.193227	-0.14538	-0.172748	-0.26046	-0.333437	0.0510123	0.0416871	-0.0821053	-0.0318413	-0.412801	-0.806647	-0.53231	0.429735	0.758229	-1.36489	0.431133	-0.595496	0.294552	-0.0122921	0.0669912	-0.203407	-0.306452	-0.735664	-0.274916	-0.00429722	0.0389712	0.759887	-0.493688	-0.972303	0.159048	0.163495	-0.155467	0.109784	-0.422724	-0.441743	-0.0684478	-0.350866	-0.676799	0.745113	0.645106	-1.34024	0.0836727	-0.0108135	0.0213692	0.0803681	-0.389348	-0.783894	-0.507357
ABLIM1;S394;TSGYDDKQERQSLGESPRTLSPTPSAEGYQD	0.74684	-0.0260441	0.460639	-0.732219	0.839433	1.60638	-0.0348768	1.08289	0.516433	-0.352469	0.52718	0.648137	0.191738	0.0728496	2.0133	-0.0122354	-0.0349884	1.36496	-0.651952	0.105362	0.823158	-0.190671	2.23739	1.22851	-0.00902541	0.449307	0.470709	-0.193274	0.992711	0.51579	0.0515685	0.656322	1.31218	0.400161	0.91064	1.02464	-0.276307	0.338766	-0.464495	-0.121054	1.52858	1.31754	-0.220449	0.285372	0.250089	0.232766	0.799508	1.01804	-0.095497
ABLIM1;S399;DKQERQSLGESPRTLSPTPSAEGYQDVRDRM	0.265901	-0.0659816	-0.106015	-0.290992	-0.0217602	-0.130769	0.235405	0.18384	-0.494475	-0.334399	-0.701441	-0.5415	0.0305188	-0.466987	0.453696	1.46792	-0.44075	-1.02755	-0.778303	0.433581	0.302599	0.494691	-0.142607	-0.556527	0.367701	-0.412614	-0.389401	0.0469359	-0.242354	-0.610219	-0.0303413	-0.151242	0.341278	-0.296177	-0.114546	0.127985	-0.878767	-0.763796	1.47029	-1.30541	-0.433728	1.56778	0.524711	-0.341397	-0.098046	0.098438	-0.0291852	-0.245911	0.298865
ABLIM1;S403;RQSLGESPRTLSPTPSAEGYQDVRDRMIHRS	0.314173	-0.14003	-0.0297934	-0.00877081	0.245881	0.0446114	-0.121752	0.538499	-0.416987	-0.561828	-0.556554	-0.539544	-0.428062	-0.585994	0.349575	0.560019	-0.50009	0.131925	0.0870527	-0.0591063	-1.31372	0.162484	0.791315	-0.182028	-0.0662309	-0.393788	-0.409313	-0.228433	-0.382721	-0.462505	-0.0619902	-0.0829697	0.234158	-0.11333	-0.309968	-0.148025	0.183264	-0.0256759	-0.25515	0.0643096	-0.031023	-0.115673	0.192716	-0.33697	-0.238127	-0.0753643	0.0542677	-0.161243	-0.106108
ABLIM1;S418;SAEGYQDVRDRMIHRSTSQGSINSPVYSRHS	-1.15979	0.517248	0.44	-0.307787	1.29272	0.278251	0.0213479	0.734273	0.21936	-0.299314	0.128618	0.0496588	0.422585	-0.237974	-0.247971	0.634684	0.550198	0.151651	0.518088	0.264688	-0.393954	-0.26176	0.742242	0.303097	0.2161	0.314507	0.196193	0.0935869	0.274504	0.24657	-0.0773517	0.107799	0.602927	0.0237137	0.234463	0.430826	0.00874255	0.232277	0.0177347	0.0592483	0.311245	0.29679	0.0561683	-0.128359	-0.0929884	-0.0643816	0.279975	0.216862	-0.219867
ABLIM1;S420;EGYQDVRDRMIHRSTSQGSINSPVYSRHSYT	-0.122611	0.24248	0.297284	-0.327009	0.646604	0.588184	-0.0154813	0.788458	0.428424	-0.196678	0.290871	0.0641221	0.405079	0.758344	-0.170123	-0.0714502	0.654385	-0.232528	0.0605115	0.865387	-0.0746562	0.57434	0.289601	-0.335689	0.167306	0.266167	0.213	0.0696143	0.113648	0.21462	-0.00811229	0.36874	0.647745	-0.0250498	0.0682519	0.330743	-0.0776545	0.439651	0.324657	0.0143506	0.142103	0.236157	-0.0484366	-0.00916136	0.022882	0.0282641	0.190108	0.00473821	-0.238328
ABLIM1;S423;QDVRDRMIHRSTSQGSINSPVYSRHSYTPTT	0.238495	0.103715	0.112684	-0.0838438	0.427234	0.463636	0.0301178	0.617084	0.143444	-0.258707	0.05034	-0.0281255	-0.245598	0.00605421	0.947804	-0.306218	-0.412879	1.05333	-0.434075	0.402918	0.0368408	0.685758	0.378826	-0.0233025	0.191349	0.290263	0.0455173	-0.198606	0.0233332	0.0303416	-0.00187325	-0.00927699	0.518143	0.0479963	0.120202	0.382859	0.0499277	0.0690018	0.0440512	0.231663	0.346427	0.614533	0.0424965	-0.0491327	-0.0983986	-0.0879857	0.138171	0.00177596	-0.0691941
ABLIM1;S426;RDRMIHRSTSQGSINSPVYSRHSYTPTTSRS	-0.15816	0.0760895	-0.0978298	0.238674	-0.0972332	0.574792	0.676329	-0.827133	-0.184476	-0.642493	0.871715	0.486219	0.0256651	0.664926	0.92424	-0.777396	-0.400284	0.217049	0.194479	0.290487	0.0343747	0.400096	-0.4629	0.330506	0.503858	0.17277	0.0525125	0.2779	0.222394	-0.0223657	0.0672764	-0.200349	0.212853	-0.0058906	-0.0672872	0.321766	-0.480811	0.313591	0.313635	0.833894	-0.503179	-0.0296148	0.248632	-0.247674	-0.242319	0.242072	0.166313	0.154648	-0.647226
ABLIM1;S441;SPVYSRHSYTPTTSRSPQHFHRPGNEPSSGR	-0.249112	-0.125652	1.57076	0.565485	-0.648957	-0.172613	0.164923	0.362768	-0.349505	-0.60092	1.66423	-0.805291	0.310905	0.0932437	1.03658	-0.73992	1.02393	-0.819829	-0.373902	-0.137536	-0.348876	-0.339348	2.18892	0.211118	0.349542	-0.0397295	-0.517227	-0.0160229	0.996493	0.0774717	0.306442	0.102984	0.701515	0.173731	-0.305907	0.127669	-0.788915	0.00351654	1.48375	0.471206	0.195134	-0.524042	0.426236	0.166221	0.10761	0.540931	-0.475889	-0.158467	-0.366659
ABLIM1;S458;QHFHRPGNEPSSGRNSPLPYRPDSRPLTPTY	0.521956	-0.250201	-0.170493	0.0223394	0.245573	0.162155	-0.621292	-0.488618	0.356195	-0.909066	-0.476653	1.59714	0.200539	0.282499	-0.982647	0.154241	0.64666	-0.0407807	0.0691676	-0.190401	-0.031333	0.211227	-0.287035	-0.0740782	-0.920425	0.689438	0.188101	0.00113269	0.490592	-0.583109	0.150082	-0.39707	0.510358	0.0527734	-0.307429	0.138245	0.145194	-0.0875524	-0.445432	-0.0916859	-0.287081	-0.123497	-0.159618	-0.47488	-0.712328	0.66215	-0.845573	1.27631	1.04956
ABLIM1;S554;GPPSFAVVGPDMKRRSSGREEDDEELLRRRQ	0.152101	-0.369974	-0.117995	-0.091572	1.74353	-0.0724143	0.0289961	0.951927	0.468303	-0.590216	0.384379	0.223395	0.663951	0.864209	-0.187706	0.509062	0.024821	-0.809347	0.0738841	-0.240795	-0.299185	0.534254	0.994005	0.147525	0.362309	0.39701	0.272975	0.210732	0.028918	0.485933	-0.117764	0.107172	0.413143	-0.104201	0.0138187	0.170453	-0.135897	0.410157	0.114694	-0.151918	0.419579	0.470187	0.613664	-0.228903	0.257027	-0.224638	0.408953	0.217168	-0.566772
ABLIM1;S555;PPSFAVVGPDMKRRSSGREEDDEELLRRRQL	-0.0659753	0.588143	0.510228	-0.511778	0.650966	0.365291	0.013754	0.853501	0.378817	-0.575261	0.295743	0.194289	-0.0227258	1.1395	0.097546	0.141765	0.617165	-0.633787	-0.115001	0.520401	0.441581	0.142254	0.73311	-0.201223	0.240323	0.111583	0.113302	0.144743	-0.0374341	0.100076	0.0122978	0.602297	0.358383	0.017955	0.109802	0.541236	0.0588786	0.112506	0.0726528	0.0182725	0.206576	0.297236	0.539979	-0.150822	0.160328	-0.122232	0.275034	0.154269	-0.363356
ABLIM1;S674;LPDGHMPAMRMDRGVSMPNMLEPKIFPYEML	-0.345554	-0.478025	-0.566368	-0.0414259	-0.494406	-0.422366	-0.145392	-0.309652	-0.565764	-0.106919	-0.754291	-0.776477	0.241706	-0.726566	-0.918764	-0.17084	0.213522	-0.434408	-0.0273927	-0.396511	-0.522223	0.473113	-0.564827	-0.825789	-0.0355511	-0.42143	-0.654735	-0.111585	-0.440056	-0.687375	0.0425281	-0.413861	-0.269326	-0.0448519	-0.553402	-0.344122	-0.0339554	-0.600778	-0.66515	-0.0985567	-0.53242	-0.472641	0.0165304	-0.420087	-0.533244	0.129943	-0.453081	-0.518419	0.100397
ABLIM1;T397;YDDKQERQSLGESPRTLSPTPSAEGYQDVRD	0.331313	-0.118446	-0.0448761	-0.114219	0.362156	0.161244	0.043951	0.768003	-0.233617	-0.300778	-0.413363	-0.350555	0.912093	0.268893	-0.339051	0.427225	-1.25694	0.172516	-1.61674	0.225269	-0.238875	0.391485	1.56228	0.0464735	-0.110232	-0.231933	-0.456589	-0.107838	-0.104629	-0.311524	-0.0968656	-0.0826848	0.459047	-0.130669	-0.105793	0.157154	0.294698	0.0189755	-0.186701	0.123076	0.0370696	-0.112065	0.0230597	-0.370611	-0.267624	-0.060926	0.351451	0.219656	-0.117328
ABLIM1;T401;QERQSLGESPRTLSPTPSAEGYQDVRDRMIH	0.184342	0.278555	0.133595	0.0113735	0.615709	0.462082	-0.0508681	0.776584	0.104082	-0.0490259	0.0812054	0.128094	-0.0225707	0.400798	-0.568132	-0.499135	0.825017	0.600681	0.494078	-0.209765	-0.158722	0.333801	0.388217	0.153364	-0.0447869	0.072338	-0.125038	0.149565	0.340175	0.049901	-0.265705	0.0670419	0.466634	-0.00481894	0.0739833	0.317795	0.0107821	0.175642	0.049972	0.0607695	0.283005	0.00989801	-0.134541	-0.157769	-0.349519	0.226955	0.756459	0.657238	-0.304438
ABLIM2;S12;____MSAVSQPQAAPSPLEKSPSTAILCNTC	-0.10355	0.491367	-0.293202	-0.0867113	-0.185212	-0.743265	-0.0200674	-0.207084	-0.159106	0.0550538	-0.430325	-0.316858	0.169166	-0.084565	-1.00138	0.089631	-0.0686963	0.042277	0.212912	0.0556055	-0.20513	-0.292558	-0.346613	-0.282967	0.0140953	-0.320861	-0.424679	0.0228297	0.0046162	-0.24653	-0.057996	-0.0839384	0.321313	-0.412848	-0.0741769	-0.552654	-0.671991	-0.226311	-0.828746	0.799727	-0.370829	0.238887	0.306927	-0.659451	-0.227357	0.0346133	-0.605649	0.0652583	-0.0621579
ABLIM2;S279;RQAARTEDRNKETRTSSESIISVPASSTSGS	0.17517	0.247489	0.0861767	-0.100112	0.226825	0.122832	-0.0946024	-0.0812136	0.161444	0.0260166	0.0234494	0.0208178	-0.00813217	0.131462	0.0078436	0.1252	0.00726727	0.0400561	-0.108819	0.253742	0.174735	-0.148192	0.11687	-0.0293639	-0.0309744	0.0788271	-0.00375881	0.0806466	0.113769	0.134141	-0.0248251	0.157177	0.0202641	0.148322	0.170507	0.124389	0.028436	0.201833	0.150461	0.0539078	0.151191	0.0784449	-0.0205724	0.185441	0.0297223	0.0658273	0.130266	0.0869889	0.0667667
ABLIM2;S280;QAARTEDRNKETRTSSESIISVPASSTSGSP	0.728875	-0.266391	-0.318851	0.000659062	0.288145	-1.20018	-0.837794	-0.347756	0.330877	0.655329	0.666255	-1.41005	0.320677	-0.68023	-1.43534	0.651481	-0.228223	-0.00744883	0.516286	-0.621027	0.687617	-0.691524	-0.526273	-0.614847	-0.0796673	-0.147129	-0.43561	-0.125755	-0.54219	-0.409729	-0.464021	-0.185028	-0.832068	-0.491043	0.642747	0.197431	-0.056719	0.164745	-0.257355	-0.161649	-0.339313	-0.265605	-0.16512	0.503692	-0.581854	0.468599	-0.329476	-0.919215	0.0997512
ABLIM2;S282;ARTEDRNKETRTSSESIISVPASSTSGSPSR	0.103821	0.0156673	-0.156526	-0.288806	-0.141871	-0.114221	-0.0142747	-0.175682	0.124754	0.0723541	-0.0797365	-0.216375	-0.518607	0.234087	0.513553	0.344227	-0.531426	-0.0957016	0.133385	0.681415	-0.485911	-0.0132729	-0.21994	-0.326539	0.063304	0.0292833	-0.140452	0.0632252	-0.028444	-0.22028	-0.11509	0.102135	-0.252045	-0.100283	-0.191788	-0.324152	0.142418	0.161732	0.0100611	0.0372232	0.00748788	-0.0888365	0.0638286	0.120584	-0.0733834	0.133747	0.0195262	-0.0882244	0.0233893
ABLIM2;S285;EDRNKETRTSSESIISVPASSTSGSPSRVIY	0.199769	0.421658	0.3011	-0.0275787	0.492038	0.313356	-0.100091	-0.118333	0.207372	0.21035	0.394079	0.278994	0.430228	0.373091	0.413514	0.186434	-0.3546	0.255577	0.134984	0.321259	0.755612	-0.839616	-0.112085	0.820499	0.105205	0.344531	0.24881	0.246228	0.339223	0.437729	-0.014565	0.171626	0.323779	0.16809	0.432041	0.193951	-0.179233	0.43457	0.196269	-0.122103	0.215511	0.043273	-0.124666	0.348827	0.044578	0.159337	0.209893	0.317905	-0.0681707
ABLIM2;S294;SSESIISVPASSTSGSPSRVIYAKLGGEILD	-0.0598046	0.0853313	0.12466	-0.122443	0.167535	0.0837154	0.0167384	0.190164	0.226238	0.0343617	0.224926	-0.000484373	0.0889112	0.0421195	0.0484544	0.178781	0.161824	0.0530135	0.0411325	0.229776	0.1931	0.0122057	0.0445079	-0.01742	-0.268005	-0.0433491	-0.133375	0.0751384	0.114452	0.134817	0.0530386	0.132149	0.179901	0.134698	0.2536	-0.00788107	-0.0843475	0.0859927	0.0426578	0.0329604	0.165727	0.0544503	0.00906891	0.1193	0.117123	0.010019	0.304611	0.183777	0.0181514
ABLIM2;S364;EGDQDDRSYKQCRTSSPSSTGSVSLGRYTPT	0.0682673	0.148078	0.121946	0.020411	0.161027	0.0552977	-0.104812	-0.151171	-0.0355235	0.0477718	-0.0460197	-0.243862	-0.259476	-0.380966	-0.513349	-0.299989	-0.361411	-0.432354	-0.266293	-0.0853712	-0.119127	-0.119404	-0.162251	-0.336077	0.0305443	-0.0372519	-0.0614111	0.16431	0.0464097	-0.00222014	0.0718235	0.0418392	0.156675	0.224771	0.175198	-0.00646469	0.054867	0.070771	0.0178164	0.00354071	0.0251472	-0.0827002	-0.00435037	-0.041664	-0.0646863	0.0595975	0.0795507	-0.0550466	0.164313
ABLIM2;S382;STGSVSLGRYTPTSRSPQHYSRPAGTVSVGT	-0.521859	1.12207	-0.204718	-0.739891	1.17384	0.98152	-0.106717	0.653018	0.399561	0.273341	0.363136	-0.0588844	-0.414811	0.804639	0.32657	-0.44305	0.150876	1.18454	0.461672	0.855619	0.407848	0.0129476	-0.11923	0.0714467	-0.176443	0.455773	0.138645	0.592249	0.664451	0.311384	-0.146052	0.474204	0.386106	0.449037	0.428611	0.0565879	0.0332287	0.706295	0.319043	0.0807955	0.45343	0.145476	0.226335	0.697791	-0.372997	-0.0365225	0.674917	0.414545	0.0322816
ABLIM2;S432;YIPYFRGSESGRSTPSLSVLSDSKPPPSTYQ	-0.0870174	-0.795776	-1.33282	0.047702	-1.31004	-1.39512	0.594144	-0.236769	-2.30678	-0.695846	-0.859566	-1.44359	0.204191	-0.545931	-1.84361	0.230938	-1.42957	-1.09303	-0.274804	-0.996301	-1.1844	-0.038823	-0.848048	-1.14869	0.53935	-2.04806	-0.328475	-0.977906	-1.90386	-0.598236	-0.525173	-0.822233	-1.75411	0.784934	-1.10311	-1.34925	0.0737857	-0.870413	-1.26352	-0.348741	-1.21234	-1.42256	-0.664382	-0.984925	-2.62763	0.957785	-0.424491	-1.11188	0.201233
ABLIM2;S479;IYRKPPIYRQHAARRSDGEDGSLDQDNRKKS	-0.732371	1.05421	-0.406996	0.214479	0.806446	0.868434	0.141064	0.204866	0.22393	0.244787	0.70022	0.753403	0.908125	-0.862925	-0.946277	0.0271207	0.780943	1.55973	-0.7755	-0.201797	1.6197	0.324156	0.221653	0.58554	-0.515492	0.00627926	0.0216135	-0.180006	1.45906	0.747308	0.188473	-1.38165	0.327995	0.177724	1.98182	0.578369	-0.110015	0.170352	0.358956	-0.266738	0.561268	0.366718	0.112599	0.27413	0.227536	-0.0850164	0.580497	0.469749	-0.257846
ABLIM2;S510;SSWLMLKGDADTRTNSPDLDTQSLSHSSGTD	-0.1651	-0.482907	-0.72924	-0.037631	-0.57651	-0.626666	0.00832737	-0.4305	-0.520933	0.0819679	-0.554072	-0.828581	-0.0442595	-1.3925	-0.462221	0.855698	-0.550435	-0.76005	-0.104317	-1.07121	-0.609416	0.409835	-0.165633	-0.875627	-0.072719	-0.502498	-0.602395	0.0648494	-0.742579	-0.747212	-0.0749414	-0.696231	-0.546894	0.0496929	-0.541846	-0.76236	0.143331	-0.408419	-0.565159	-0.239905	-0.734608	-0.816648	-0.0908742	-0.536019	-0.641212	-0.140885	-0.585737	-0.8056	0.105364
ABLIM2;S517;GDADTRTNSPDLDTQSLSHSSGTDRDPLQRM	-0.191616	-0.142211	-0.296838	-0.0130189	-0.489187	-0.470503	0.0262052	-0.248273	-0.330222	0.13061	-0.213427	-0.533446	0.0371216	-0.687352	0.465399	-0.0320466	-0.457956	-0.649545	0.132753	-0.332761	0.0697415	0.159647	-0.817489	-0.404252	0.0282545	-0.300332	-0.36218	0.112444	-0.481674	-0.392994	-0.0458837	-0.452074	-0.231298	0.133212	-0.454368	-0.629348	-0.0837604	-0.191487	-0.13132	-0.25218	-0.456993	-0.50289	-0.292555	-0.190733	-0.0399265	0.135795	-0.349052	-0.618834	0.199647
ABLIM2;S536;SSGTDRDPLQRMAGDSFHSRFPYSKSDPLPG	-0.867254	-0.028256	0.236524	-0.408165	0.478583	0.355969	-0.506764	-0.0260278	0.540716	-0.0485338	-0.0829321	0.0934894	0.388127	-0.14579	0.561149	0.189001	-1.01995	-0.54202	0.441492	-0.552263	0.0475753	0.437839	-0.512656	-0.133865	0.422294	-0.245722	-0.196854	0.0726789	-0.67519	-0.133799	0.19117	-0.261062	0.101977	0.374113	-0.504113	-0.0527528	0.00079961	0.359222	-0.224152	-0.209049	-0.679572	0.016128	-0.206452	-0.158081	0.169044	0.132002	-0.413526	-0.373157	0.334607
ABLIM2;T278;CRQAARTEDRNKETRTSSESIISVPASSTSG	0.106133	0.0287455	-0.0776409	-0.00807403	0.0397914	0.0267967	0.00409386	-0.206842	-0.415975	-0.217163	0.063084	0.467396	-0.00467835	0.11498	-0.0628012	0.158539	0.0831319	-0.105227	-0.081746	0.115923	0.0298877	0.0339384	-0.0336547	-0.0711198	-0.0299	-0.0686246	-0.17744	0.0177566	-0.126736	0.0218622	-0.062873	-0.0818891	-0.0171808	0.123642	0.00974785	-0.0951235	-0.00303857	-0.00924335	-0.0421192	-0.0200741	-0.055086	-0.118215	-0.0942908	-0.0454953	-0.23718	0.000305891	-0.0900643	-0.0955006	0.158149
ABLIM2;T506;NRKKSSWLMLKGDADTRTNSPDLDTQSLSHS	-0.360018	0.201438	0.1014	-0.609591	0.0360013	0.0476207	-0.0317184	-0.0275909	-0.0641485	0.0812171	-0.299712	-0.45994	0.225211	1.01356	-0.0251104	0.2364	-1.3674	-0.588872	0.756414	-0.92422	-0.644203	-1.29098	0.963287	0.525167	-0.117416	0.262977	-0.066908	0.36903	-0.437986	-1.10437	-0.262806	0.0778267	-0.190569	0.536923	-0.675773	-0.64147	-0.173071	-0.172774	-0.142424	-0.0787221	-0.329662	-0.726295	-0.546698	0.00612546	0.126673	0.192551	-0.489639	-0.61586	0.110266
ABLIM2;T508;KKSSWLMLKGDADTRTNSPDLDTQSLSHSSG	0.330858	0.319313	0.395129	-0.42459	-0.105948	-0.247453	0.0801275	-0.0750188	-0.201973	0.36385	-0.142217	-0.078849	-1.49363	1.16587	-0.162038	0.293297	-0.292492	0.397663	-0.0832945	1.9667	0.301419	-1.26334	-0.131167	-0.283292	0.0701038	-0.0671692	-0.0428417	0.0619833	-0.00849697	-0.154039	-0.162103	-0.152026	-0.441746	0.0607138	-0.206235	-0.657612	0.24854	-0.03595	-0.130183	0.40368	-0.235998	-0.526142	-0.113457	-0.155909	-0.358177	0.376607	0.0504034	-0.218112	0.0894237
ABLIM2;T515;LKGDADTRTNSPDLDTQSLSHSSGTDRDPLQ	-0.107675	-0.616561	-0.794578	-0.175281	-0.642046	-0.862495	-0.0857746	-0.388933	-0.446514	-0.121723	-0.896382	-1.40277	0.158925	-0.724714	-1.07033	0.134365	-0.93917	-0.630825	0.0938821	-0.762086	-0.680909	0.063781	-0.761708	-0.980131	-0.054403	-0.592826	-0.887107	-0.0315928	-0.731017	-0.777074	-0.240036	-0.474274	-0.674232	0.176883	-1.01912	-0.867406	0.190627	-0.583159	-1.04732	-0.195569	-0.841244	-0.831034	0.0168577	-0.597254	-1.55885	0.442431	-0.636211	-0.913616	-0.193001
ABLIM3;S280;ARAEKKLKHRRTSETSISPPGSSIGSPNRVI	-0.0572661	0.401777	-0.265125	-0.00924438	-0.767249	-0.485476	-0.0224361	0.301211	-0.434563	-0.172478	-0.317399	-0.574758	0.0130536	-0.286109	-0.154052	0.168415	-0.451385	-0.411993	0.273497	-0.223121	-0.510302	0.0256935	-0.349366	-0.333379	0.0553481	-0.249453	-0.296375	0.0129767	-0.384341	-0.346968	0.0389982	-0.342826	-0.294329	0.120765	-0.429885	-0.286156	-0.0822838	0.0979983	-0.337255	-0.461482	-0.0594657	-0.445098	0.0703758	-0.127251	-0.302855	-0.168622	-0.284099	-0.443363	-0.0364509
ABLIM3;S282;AEKKLKHRRTSETSISPPGSSIGSPNRVICA	0.138737	0.433045	-0.0187826	0.134774	-0.0931024	-0.143694	0.0319973	0.0964757	-0.000589301	-0.481663	0.314902	0.248181	0.136517	0.194544	0.102933	-0.106276	0.237166	-0.0978319	0.187206	0.152194	0.0384968	-0.285176	0.136444	0.213665	0.026725	0.0344108	0.0407972	0.154349	0.107441	-0.00937786	0.159615	0.00667093	0.205352	-0.289214	0.221136	0.0555138	-0.184356	0.256779	0.321374	0.307748	-0.0166023	-0.337951	0.00647448	0.182827	-0.0165207	0.105902	0.0868357	-0.0644821	-0.0730876
ABLIM3;S372;SQDIYENLDLRQRRASSPGYIDSPTYSRQGM	-0.185404	0.344986	0.0134092	-0.366126	0.239866	-0.0522544	-0.120492	0.215242	0.165272	-0.272527	0.115731	-0.15036	0.600931	0.424424	-0.378735	0.337177	-0.0699804	-0.512379	-0.235245	-0.0830393	1.05592	-0.0043991	-0.107576	-0.195264	0.420658	0.219528	0.175008	0.238777	-0.048317	0.133609	-0.171481	0.260049	0.00679915	0.123742	-0.258579	-0.0793333	0.0263538	0.374953	-0.0629238	-0.186512	0.0330604	-0.282129	0.231405	0.239487	0.255045	-0.0988707	0.0738208	-0.173931	-0.241138
ABLIM3;S373;QDIYENLDLRQRRASSPGYIDSPTYSRQGMS	0.0462848	-0.301804	-0.372993	0.0140302	-0.100398	-0.171793	-0.10212	-0.711262	0.102214	0.585681	0.0236599	-0.234628	0.446532	-0.473133	-0.579595	-0.15361	0.174248	0.17184	0.264786	0.206597	0.0849472	0.014853	-0.589784	-0.153303	-0.00633698	0.050706	-0.185639	-0.116501	-0.288024	-0.142279	-0.086397	-0.254586	0.0707827	0.281261	0.0306377	-0.0100952	-0.282145	-0.103998	-0.181436	0.219091	-0.216254	-0.291727	-0.0252785	0.0325107	-0.132239	-0.278968	0.123338	-0.0262353	0.0617312
ABLIM3;S379;LDLRQRRASSPGYIDSPTYSRQGMSPTFSRS	0.167665	-0.323214	-0.33809	-0.105654	-0.20822	-0.22267	0.0385777	-0.939271	-0.0304991	0.63221	-0.137674	-0.29102	-0.176696	-0.560803	-0.7984	1.18115	-0.182217	-0.270865	0.560198	-0.0849079	-1.07246	-0.589626	0.454807	0.104401	0.152016	0.0334808	-0.0844548	-0.129736	-0.265801	-0.121399	0.0544215	-0.361295	-0.0640352	0.22688	-0.038516	-0.10317	-0.16476	-0.0855396	-0.148206	0.134876	-0.234019	-0.40126	0.164258	-0.171096	-0.382294	-0.410998	0.0136859	-0.0823969	0.245668
ABLIM3;S388;SPGYIDSPTYSRQGMSPTFSRSPHHYYRSAG	-0.14114	0.154007	0.224497	-0.222284	-1.28689	-0.252087	0.0211925	-0.469339	-0.180673	0.170564	-0.528337	-0.755889	-0.656937	-0.447407	-0.467002	0.663689	-0.0552859	-0.499273	0.836388	-0.235254	-0.215257	-0.347808	-0.747863	-0.640091	0.141407	-0.179322	-0.265801	0.0471799	-0.441313	-0.435805	0.102062	-0.290108	-0.180562	0.128178	-0.592272	-0.559346	0.0107103	-0.130482	-0.591406	-0.163239	-0.52688	-0.497679	0.193322	-0.140369	-0.410395	-0.254191	-0.44636	-0.534809	-0.606221
ABLIM3;S470;WTYHGSPKVPRARRFSSGGEEDDFDRSMHKL	-0.137108	0.359777	-0.184539	-0.233271	0.0938747	-0.0216964	-0.149232	0.0621871	0.0537961	-0.13553	-0.182009	-0.121943	-0.0461615	0.58959	-0.740361	-0.239644	-0.0442241	0.719557	0.120045	-0.161851	0.410111	0.441506	-0.267119	-0.337609	0.130174	0.206927	0.141689	0.245287	-0.262324	-0.188947	-0.0523576	0.184123	-0.0878427	-0.0545788	-0.208444	-0.124381	0.0253665	0.258611	-0.0490276	-0.0723489	-0.132347	-0.091505	0.0656997	0.216696	-0.0530222	0.0974081	-0.0781548	-0.184947	-0.0130397
ABLIM3;S471;TYHGSPKVPRARRFSSGGEEDDFDRSMHKLQ	0.233213	0.526265	0.238271	-0.00854869	0.00836777	-0.150262	0.294357	0.179605	-0.0421557	0.175804	-0.35272	-0.0441926	-0.580839	-0.435935	-0.576517	1.24776	1.42605	-0.390826	0.455089	0.29102	0.318594	0.160217	-0.294957	-0.59544	0.263847	-0.202636	-0.12095	0.160635	0.00376329	-0.554023	0.241415	0.037797	-0.227065	0.365663	-0.0723381	-0.0587413	-1.04005	0.811029	1.50727	-1.34294	-0.804782	1.17253	-0.0573404	0.786582	-0.091189	-0.480745	-1.23693	1.75346	0.48764
ABLIM3;S534;REALHTAGYEMSLNGSPRSHYLADSDPLISK	-0.141832	-0.313666	-0.212715	0.185776	-0.419823	-0.471542	-0.0523067	-0.0713334	-0.211154	0.0932029	-0.523398	-0.859374	0.180043	-0.0627256	-0.154862	-0.118941	-0.568659	-0.846173	0.0789727	-0.720739	-0.169657	0.252999	-0.393183	-0.456577	0.0680623	-0.389706	-0.171267	-0.0370703	-0.535418	-0.665498	-0.092917	-0.179569	-0.0702928	-0.226266	-0.421616	-0.550003	-0.213878	-0.871008	0.136817	0.317872	-0.217066	-0.900459	0.0943398	-0.29587	-0.143114	-0.181977	-0.612396	-0.722076	0.105926
ABRA;S153;LEPGQPENDIDRILHSHGSPTRRRKCANLVS	-0.0776306	0.193024	-0.326449	-0.120268	0.282415	-0.267539	0.131631	-0.161196	0.34369	-0.054455	0.270589	-0.588698	-0.543192	0.270441	-1.17606	-0.578466	-0.562479	1.27393	0.907893	0.0845075	0.580947	0.268396	-1.0331	-0.0968647	0.380409	-0.0553824	0.285783	0.0573092	-0.228453	-0.0664981	-1.99391	0.188591	-0.300272	0.737445	0.0440094	1.79093	0.0830206	0.2792	-0.0518434	0.0598119	-0.195108	-0.222356	0.47366	0.0731339	0.414175	-0.0146162	0.085004	-0.121011	0.0872315
ABRA;S156;GQPENDIDRILHSHGSPTRRRKCANLVSELT	-0.116378	0.268065	0.0037589	0.106281	-0.165388	0.0857134	0.23939	0.134543	0.330519	0.0561183	0.234268	0.237878	1.14128	-1.17619	0.582615	0.0514065	-1.31984	-0.295271	-1.2794	3.14979	-0.947064	-2.1387	-0.527782	0.845766	0.166718	0.332348	0.34292	0.134603	0.112044	0.137841	-0.302583	0.139221	-0.498959	0.63538	0.979793	0.437729	-0.0284822	0.564976	0.102189	-0.0170219	0.228139	0.11786	-0.0312008	0.0233165	-0.088626	0.217212	0.364149	0.424761	0.309336
ABRA;S188;GWRVMEQEEPTWRSDSVDTEDSGYGGEAEER	0.000464043	0.289734	-0.136181	0.408131	0.342969	0.156395	-0.209085	0.347587	0.617872	0.143374	-0.210048	-0.39191	0.516932	-1.32006	1.25045	-0.196891	0.421216	-0.128454	-0.031033	-0.0852733	0.209575	0.0644078	-0.36672	-0.0337075	-0.364802	0.111048	1.56135	-0.479944	-0.445367	-1.41259	-1.38054	-0.0531951	-0.191861	0.864756	1.41254	0.0744171	0.619675	-0.0116924	-0.214589	-0.248059	-0.174196	0.0291467	0.288465	0.215622	0.625025	-0.582198	-0.00363363	-0.285375	0.83239
ABRA;S194;QEEPTWRSDSVDTEDSGYGGEAEERPEQDGV	0.16578	0.137289	0.454683	-0.189811	0.328952	0.265608	-0.0568352	0.29056	0.0408112	0.216493	0.466091	0.177324	-0.0223766	-0.262403	0.652449	0.19764	0.0641021	0.521747	-0.0798723	0.247057	0.694467	0.120113	0.0201456	0.0950946	-0.0190999	0.485377	0.0819881	-0.156863	-0.155159	0.699822	-0.0177278	-0.494752	0.537071	0.520832	0.526847	0.29229	-0.0955877	0.401309	0.114485	-0.593778	0.530682	0.617444	-0.0241286	0.141192	-0.000299209	0.131682	0.671417	0.159997	0.208733
ABRA;S81;ITPPTSHQKAQSAPKSPPRLPEGHGDGQSSE	-0.00175059	0.39587	-0.05982	0.097941	-0.22292	-0.534876	0.543744	-1.37723	0.36019	1.21304	0.398177	0.302794	0.340324	0.420514	2.25423	-1.49588	1.35592	-1.80378	-0.987631	-0.380389	2.83901	1.1528	-0.505032	-1.39194	0.193771	-1.13502	2.26019	-1.19124	2.21575	-1.94098	-0.122233	0.23398	-0.365293	0.474071	-0.0586081	-0.264536	0.226971	0.489429	-0.162519	0.0355895	-0.394433	-0.489641	0.104473	0.457885	-0.0775215	0.0743986	-0.141595	-0.476577	-0.00892127
ACACA;S25;PLELNQHSRFIIGSVSEDNSEDEISNLVKLD	-0.131453	-0.0394959	0.124658	-0.184323	0.107456	0.194074	-0.441431	0.258124	-0.140348	-0.108432	0.250496	-0.251906	-0.254424	0.319242	-0.429013	0.680708	-0.303668	0.324426	0.389018	0.34854	-0.440063	-0.286637	0.144563	0.0984812	0.0772102	-0.0656665	-0.00870446	0.181875	-0.435643	0.167262	0.189287	0.00806675	-0.439208	-0.233014	0.0792849	0.0177474	0.223981	0.140638	-0.00885026	-0.0134892	0.0472706	0.0133079	0.085376	0.091405	-0.20083	0.132428	-0.0275076	-0.0967296	-0.174399
ACACA;S29;NQHSRFIIGSVSEDNSEDEISNLVKLDLLEE	-0.195157	-0.337217	-0.278144	-0.0318311	-0.20715	-0.0889611	-0.424008	0.0827374	-0.316513	-0.193728	-0.10378	-0.675956	0.100022	-0.58538	-0.153837	0.478744	-0.717564	-0.295175	-0.181736	-0.662396	0.105819	0.552685	-0.358946	-0.44933	0.10184	-0.308284	-0.312006	0.130092	-0.785818	-0.138161	0.20346	-0.291489	-0.581845	-0.284805	-0.317212	-0.342136	0.298924	-0.0866444	-0.325391	-0.155804	-0.315747	-0.227919	0.126887	-0.124799	-0.414821	-0.0326783	-0.361311	-0.449475	-0.103569
ACACB;S146;NGLSSSARPQGQQAGSPSKEDKKQANIKRQL	0.248476	-1.13493	-0.202434	-0.0842408	0.261694	-0.035944	-0.117357	-0.563978	-0.36008	-0.254567	-0.468291	0.00401598	-0.21524	-0.623543	-0.142817	0.737402	-0.32534	-0.421486	-0.740032	0.418975	0.412349	0.0865271	-0.591999	-0.510823	0.203595	-0.284569	-0.254936	0.11527	-0.0931973	0.0148675	0.208268	-0.316132	-0.149908	-0.116223	-0.148672	-0.0439575	0.0509702	-0.629703	-0.0782518	-0.222394	-0.4674	-0.153585	0.0834425	-0.358877	-0.516506	-0.0919751	-0.381052	-0.143729	0.0964077
ACACB;S222;TGEAETRVPTMRPSMSGLHLVKRGREHKKLD	-0.266749	0.374106	1.17572	0.0426133	0.430512	0.821171	0.113123	0.755419	0.986503	-0.390181	0.565585	0.394047	0.288848	0.745898	0.695288	-0.0188936	0.290208	0.560537	-0.152923	0.577007	0.749286	0.0657953	0.634019	0.69302	0.459933	0.128799	1.04605	-0.266669	0.565731	0.711699	0.0294704	0.489018	0.661353	-0.0345722	0.555087	0.910511	-0.330415	0.763528	1.01553	-0.420371	0.602509	0.879716	0.146816	0.518431	0.673101	0.129555	0.510492	0.608128	0.124832
ACACB;S37;IWGKMTDSKPITKSKSEANLIPSQEPFPASD	-0.00252949	0.826585	0.784708	-0.412858	0.978715	0.832397	0.0268239	0.73149	0.7828	-0.210826	0.83518	0.879777	-0.0801902	1.07412	0.820469	-0.132089	0.626947	0.586021	0.0342451	0.71672	0.822917	-0.224956	0.904262	0.736336	0.390082	0.459731	0.495977	0.306996	0.375326	0.958046	0.0578212	0.410673	0.836795	-0.095835	0.39464	0.602845	-0.00545164	0.836131	0.756645	-0.324232	0.51563	0.673	0.180723	0.193684	-0.363954	1.03921	1.20715	0.658594	-0.455548
ACACB;S72;TPQRNGEGHTLPKTPSQAEPASHKGPKDAGR	0.379432	0.450118	0.44483	-0.0456018	1.61138	-0.473971	-0.725283	0.936365	1.07157	-0.222394	0.958178	0.391736	0.00549528	0.00551667	1.34662	0.565822	-0.30258	0.632088	-0.18167	1.36299	1.19872	0.103131	0.165114	0.255744	-0.158878	0.458499	1.95615	-0.213451	0.29528	0.437544	0.603917	0.209722	0.766516	0.468295	0.00709675	-0.0752385	-0.0715243	0.509557	1.05286	-0.505512	0.467198	0.859589	0.446322	0.32421	0.808451	0.354317	0.020086	0.0570213	-0.0926323
ACACB;T70;GETPQRNGEGHTLPKTPSQAEPASHKGPKDA	0.111919	0.256501	1.07738	-0.147637	-0.0808807	-0.0305723	-0.232216	-0.780859	0.483135	-0.164086	0.216205	1.63576	0.269987	0.864714	0.754223	0.0808364	-0.38981	-0.523901	0.205615	-0.11311	0.143164	-0.176466	0.740164	0.39692	0.10011	0.367689	1.18435	0.0105579	0.142355	-0.815578	0.402215	0.0749382	0.583459	0.305014	-0.114511	-0.239295	-0.248204	0.370372	0.863217	-0.75748	0.300651	0.73097	0.219463	0.106516	0.568221	0.242748	-0.140586	-0.0271607	0.0514985
ACIN1;S307;SHLARQQQEKEMKTTSPLEEEEREIKSSQGL	0.0888967	-0.236866	0.060941	0.0323735	-0.50002	-0.397378	0.0466326	-0.0898931	-0.100945	-0.141494	-0.423815	-0.593613	0.0359794	-0.213969	-0.214314	0.134553	0.0705891	-0.836149	0.21501	-0.108526	-0.170557	0.0297334	-0.405219	-0.536131	0.0319216	-0.242518	-0.248253	0.0150028	-0.288172	-0.240109	-0.00439522	-0.0939213	-0.108546	0.0134811	-0.39576	-0.42308	0.02391	-0.168884	-0.19171	-0.294616	-0.302633	-0.130606	-0.0645137	-0.237736	-0.0919852	0.0088148	0.101537	-0.809202	-0.154881
ACIN1;S352;DRKKASLVALPEQTASEEETPPPLLTKEASS	-0.0083349	-0.186391	-0.0201077	-0.227016	-0.187729	-0.198341	0.0762204	0.204438	0.273907	0.134446	0.274775	-0.0711829	0.0992804	0.245415	0.0408308	0.0607137	0.238337	-0.171966	0.0891151	0.128818	0.153406	0.0673235	0.0674082	-0.0661529	0.00604156	-0.0243078	0.0173643	0.151751	0.0153296	0.22372	0.0401121	-0.0394422	0.0227084	0.133583	-0.089831	-0.0315799	-0.0365978	0.0751182	0.0538119	0.00127201	-0.0178774	0.0966708	0.00635903	0.032633	-0.0205937	0.178456	0.10694	0.198617	-0.25556
ACIN1;S652;ERTSTSSSSVQARRLSQPESAEKHVTQRLQP	-0.293596	-0.800746	-0.466467	-0.726631	-1.78221	-1.49237	-1.48008	-1.30937	-1.7052	1.30996	-2.15067	0.109326	-0.715539	0.377612	-1.00114	0.133809	0.0187114	-3.17715	1.00748	1.16782	-0.214069	-1.02702	-3.05225	-1.93747	0.435758	-1.41089	-1.24299	0.0390777	-0.80817	-1.55477	0.00402612	-2.15409	-1.83404	1.75445	-0.833208	-1.65802	-0.944053	-1.26429	-0.541183	1.54207	-2.71497	-0.970547	0.914153	-0.981513	-0.773971	-0.33209	-1.1416	-1.31301	0.238293
ACIN1;S780;KISVVSATKGVPAGNSDTEGGQPGRKRRWGA	0.206313	0.872388	0.352196	-0.382955	-1.4092	-0.128233	0.0753797	0.223181	0.175502	-0.00280866	-0.247699	-0.492837	-1.28285	0.0921479	1.09064	0.177653	-0.299376	-0.000168759	1.05798	0.211156	-0.739824	0.0726432	-0.419433	-0.450458	-0.0665656	-0.160114	-0.376975	0.207253	-0.689998	-0.0594938	-0.14033	-0.125517	-0.0737568	0.0406662	-0.286157	-0.44029	0.0923917	0.184338	-0.445085	-0.115593	-0.215261	-0.354255	-0.173227	-0.314596	-0.17536	-0.00698435	-0.307948	-0.387429	0.147455
ACIN1;S840;GQEAVVDLHADDSRISEDETERNGDDGTHDK	-0.0679792	-0.296778	-0.390647	0.129039	-0.353262	-0.219737	0.0651337	-0.792722	-0.624251	0.0470457	-0.0303882	-0.432479	-0.126387	-0.634728	-0.863864	0.0358776	-0.0286403	0.262403	0.141293	-0.538894	-0.485932	-0.179134	-0.0926477	-0.223917	-0.00214724	-0.32381	-0.388829	-0.0995381	-0.420875	-0.391303	-0.0785246	-0.377597	-0.277797	-0.102363	-0.467958	-0.378729	0.0684989	-0.285015	-0.407827	-0.297073	-0.507523	-0.353114	0.0831658	-0.438208	-0.886289	0.198782	-0.270468	-0.196352	-0.433522
ACIN1;S946;VSITIDDPVRTAQVPSPPRGKISNIVHISNL	-0.0434219	0.139259	0.035438	0.079594	0.202353	0.137437	-0.0363711	0.270369	0.238919	0.121008	0.257979	0.0527327	0.197244	0.842166	0.104769	-1.45987	0.968931	0.335225	0.200153	-0.699425	0.106275	0.813594	0.579218	-0.0069539	0.0870224	0.25662	0.286196	0.149347	0.32119	0.253271	0.109635	0.364473	0.248577	0.171268	0.308006	0.28075	-0.307407	-0.0883333	-0.0101294	-0.307779	0.187349	0.0234988	-0.145168	0.163847	0.0971916	0.128615	0.0975571	0.233882	-0.0679263
ACIN1;T350;TEDRKKASLVALPEQTASEEETPPPLLTKEA	0.682561	-0.539573	0.321956	-0.247256	-0.5091	0.218484	-0.235068	0.239338	0.0502794	-0.018039	0.223448	-0.581721	-0.178349	0.557334	0.166018	-0.0698439	-0.353976	-0.48588	0.082106	0.169451	-0.0846573	-0.241067	-0.252046	-0.198461	0.0989876	-0.0392427	0.0121144	0.243696	0.0223368	0.423946	0.153135	-0.224043	-0.0694208	0.321252	0.0857947	-0.142898	-0.115768	0.101167	-0.108769	-0.0643507	0.25035	-0.0629572	-0.152871	0.171681	-0.192831	0.149871	0.0861214	0.127008	-0.0898246
ACIN1;T356;ASLVALPEQTASEEETPPPLLTKEASSPPPH	-0.0083349	-0.186391	-0.0201077	-0.227016	-0.187729	-0.198341	0.0762204	0.204438	0.273907	0.134446	0.274775	-0.0711829	0.0992804	0.245415	0.0408308	0.0607137	0.238337	-0.171966	0.0891151	0.128818	0.153406	0.0673235	0.0674082	-0.0661529	0.00604156	-0.0243078	0.0173643	0.151751	0.0153296	0.22372	0.0401121	-0.0394422	0.0227084	0.133583	-0.089831	-0.0315799	-0.0365978	0.0751182	0.0538119	0.00127201	-0.0178774	0.0966708	0.00635903	0.032633	-0.0205937	0.178456	0.10694	0.198617	-0.25556
ACIN1;T782;SVVSATKGVPAGNSDTEGGQPGRKRRWGAST	-0.247825	-0.394611	-0.177442	0.0984309	-1.74927	-2.06965	0.499501	-0.257131	-0.788294	-0.647316	-2.00475	-1.86167	0.0785123	-0.52449	0.0229953	-0.478628	-2.37158	-1.47013	0.316792	-0.534371	-1.53231	-0.747764	-1.30197	-0.796073	0.19945	-0.96605	0.226344	-0.804753	-2.20423	-1.38151	0.0122053	-1.00936	-0.618391	0.206414	-1.39128	-1.58196	0.355172	-0.758089	-2.1863	-0.387163	-0.247567	-1.60289	0.0302215	-0.647826	-0.919308	0.0561068	-1.49359	-1.57119	-0.112414
ACLY;S455;NASGSTSTPAPSRTASFSESRADEVAPAKKA	-0.42576	-0.305737	-0.120018	0.118956	-0.530069	-0.619845	-0.256741	0.619702	-0.426348	-0.0337916	-0.566508	-0.446469	-0.21964	-0.480465	-0.886149	0.155981	-0.0551574	0.0487779	0.616809	-0.53403	-0.447237	0.0760547	-0.446389	-0.21775	-0.179061	-0.29053	-0.265414	-0.0357975	0.0209903	-0.465609	0.23937	0.0529831	-0.395407	-0.467385	-0.536305	-0.332039	0.355818	-0.190448	-0.194534	-0.103048	-0.585137	-0.494505	0.15247	-0.0635809	-0.00759641	-0.29725	-0.591135	-0.60786	0.21315
ACLY;S481;PAKKAKPAMPQDSVPSPRSLQGKSTTLFSRH	-0.0318327	-0.0571563	-0.43593	-0.0272547	-0.836384	-1.04465	0.0086002	-0.141586	-0.348804	0.0750573	-1.08054	-1.22219	-0.111574	0.242536	-0.024041	0.00708689	-1.26458	-1.19159	0.139276	0.0427538	-0.598128	0.193461	-0.924439	-1.01219	0.0338273	-0.378821	-0.60061	-0.0201361	-0.588988	-0.831598	0.0519894	-0.413709	-0.53397	-0.253459	-0.691344	-0.341338	-0.228466	0.186776	-0.480422	0.251383	-1.04139	-1.39954	0.033308	-0.0815745	0.0389798	-0.293034	-0.707673	-1.32035	-0.106334
ACO1;S778;GLPLIVLAGKEYGAGSSRDWAAKGPFLLGIK	0.00877939	0.107923	0.144192	0.0350822	-0.298234	-0.32985	0.0598864	0.119485	-0.3238	0.194786	-0.162589	-0.319728	-0.0758714	0.259602	0.123276	-0.133863	-0.394298	-0.175789	-0.0919611	0.270192	-0.119463	-0.387402	0.0322379	-0.120563	0.132987	0.0840174	-0.133075	0.127107	-0.190187	-0.215529	0.0180565	0.105089	0.0212026	0.100525	-0.240742	-0.37919	-0.141082	0.0916032	0.237701	-0.00165388	0.402848	-0.966941	0.27984	0.122293	-0.260293	0.0392655	-0.049368	-0.362768	0.00406496
ACO1;S779;LPLIVLAGKEYGAGSSRDWAAKGPFLLGIKA	0.126392	-1.05319	-0.321244	-0.00512252	0.482064	-0.943706	0.193792	-0.799135	0.0995805	-0.175176	-0.331387	-0.794251	0.123286	0.0674926	-0.202951	-0.438667	-1.07644	0.167495	-0.409201	0.256974	-0.0218486	0.153102	-0.476139	-0.917019	0.259058	-0.0230528	-0.389	-0.0351637	-0.89869	-0.468352	0.133677	-0.397963	-0.0200616	-0.00229747	-0.76086	-0.827484	-0.639794	-0.529668	-0.0350713	0.385547	0.288741	-1.14758	-0.0311068	-0.817896	-0.0467297	0.418466	-0.202929	-1.10055	0.160335
ACO2;S576;EFDPGQDTYQHPPKDSSGQHVDVSPTSQRLQ	0.108943	0.268593	-0.439334	-0.400888	0.438315	-0.105975	0.199941	0.26536	-0.0348664	-0.181693	-0.647636	-0.169295	-0.119825	0.299374	0.0339017	0.396732	-0.191442	-0.587646	-0.142451	0.000186826	-0.383081	0.162641	0.741063	-0.31295	-0.0160638	-0.184268	-0.144047	0.065321	0.735946	-0.567101	-0.138254	0.464726	-0.0690352	0.0569188	-0.29229	-0.348232	-0.0367483	0.202885	-0.172857	-0.0825911	0.195517	-0.334947	0.105651	-0.0412953	-0.563704	-0.0348088	0.700525	-0.273182	-0.124614
ACO2;S584;YQHPPKDSSGQHVDVSPTSQRLQLLEPFDKW	-0.683879	0.48358	0.368584	-0.586684	0.729947	1.2875	0.530433	0.0985228	0.731303	0.422575	0.182946	-0.0595297	-0.00601769	1.48296	1.22905	-1.25196	-0.652425	1.21208	-1.39613	2.09007	-0.239235	-0.191954	1.82334	0.673108	0.375199	0.554054	0.100021	0.373357	0.712073	0.264266	-0.288239	-0.624165	-0.793983	-0.147076	-0.497836	2.65656	0.417663	-0.431071	1.25704	1.43038	-0.691412	0.0876401	1.91196	-2.02979	0.604071	0.71417	-0.260215	0.97071	-0.030443
ACOT13;S69;RGAPGVSVDMNITYMSPAKLGEDIVITAHVL	0.182107	-0.71395	0.47136	-0.047624	0.280159	-0.548542	0.123663	-0.429617	0.181617	0.00128648	-0.162704	-0.280985	-0.203389	-0.0568932	-0.255297	-0.182293	0.937914	-0.825385	0.523358	-0.115745	0.418529	-0.408338	-0.545447	-0.710819	-0.0457792	-0.108738	0.0139437	-0.381006	-0.405315	-0.17705	0.0923512	-0.701416	0.0032907	0.0590215	-0.487842	-0.450473	0.634191	-0.460056	-0.403651	-0.185116	-0.39309	-0.275606	0.291437	-0.682188	-1.04325	0.97057	-0.242282	-0.305222	-1.0658
ACOT2;S232;SHPEVKGPGVGLLGISKGGELCLSMASFLKG	0.0315497	0.118899	-0.00120112	-0.267142	0.0576564	0.0229878	-0.105809	-0.000425972	0.546432	-0.215887	0.294973	0.159447	0.0735434	0.0582879	0.28524	0.0886813	0.0216965	0.0396417	-0.0684168	0.302075	0.158621	-0.0713774	0.203956	-0.0398021	0.115904	0.282239	-0.0122846	0.132415	0.100379	-0.0399283	-0.0859229	0.190793	-0.0465413	0.194174	-0.0153527	-0.0278868	-0.207816	0.160432	0.567145	-0.409712	-0.0346914	0.395261	0.116418	0.183977	0.0516678	0.383284	0.17964	0.155122	0.0886176
ACSS2;S267;HLGRAELGMGDSTSQSPPIKRSCPDVQISWN	-0.181104	-0.327827	-0.467358	0.182311	-0.355994	-0.240882	-0.214715	-0.541042	-0.378777	-0.199519	-0.30596	-0.287762	0.291039	-0.875811	0.0766693	0.285018	-0.528917	-0.438898	-0.216847	-0.137068	-0.703732	0.379282	-0.38182	-0.324418	0.10602	-0.177072	-0.299761	0.0574241	-0.32372	-0.305407	0.00165627	-0.228141	-0.311937	-0.114628	-0.287292	-0.257387	-0.000283421	-0.401791	-0.432207	-0.190056	-0.380619	-0.230382	0.0860466	-0.401621	-0.471732	-0.232199	-0.36668	-0.321997	0.0943924
ACTA1;S302;CDIDIRKDLYANNVMSGGTTMYPGIADRMQK	0.193714	-0.155133	-0.384756	-0.532464	-0.633126	0.404767	-0.137995	-1.30167	0.162121	-0.00691525	-0.374108	0.189192	0.0780164	-0.325066	-0.181427	0.335524	-0.418174	0.200443	-0.117465	0.205065	0.000485819	-0.676327	-0.0123757	-0.114104	-0.0966179	-0.0142296	0.0518546	-0.190779	-0.0537731	-0.00126436	-0.0881282	0.353502	0.059511	0.307004	-0.392525	-0.194748	-0.259216	-0.151039	-0.232837	0.256238	-0.149882	0.294354	0.0211765	-0.0287181	0.0160248	0.146006	-0.415973	-0.187446	0.224676
ACTA1;T306;IRKDLYANNVMSGGTTMYPGIADRMQKEITA	-0.645096	-1.01427	1.22056	-0.202716	-0.625146	0.0359892	0.983877	-0.907043	-0.712288	-0.272696	0.0500603	-0.18444	-0.190242	0.796552	-2.19403	0.459424	0.0156084	0.562798	0.0185232	0.35068	0.0516797	-0.939874	0.0490582	-0.430178	-0.110041	-0.0873161	-0.298893	0.0950722	-0.773093	-0.413978	-0.27607	0.11944	-0.211019	0.231122	-0.682784	-0.364077	-0.253328	-0.414394	-0.777211	-0.0105893	-0.233205	0.158645	-0.108638	-0.182985	-0.060786	0.232068	-0.373805	-0.258225	0.250996
ACTA1;Y296;YNSIMKCDIDIRKDLYANNVMSGGTTMYPGI	0.151018	-0.0568273	-0.298279	-0.282315	-0.152546	0.22893	-0.0694358	-1.04645	0.221781	0.131232	-0.32014	0.203174	-0.134949	-0.685841	-0.321832	0.0648558	-0.386508	-0.211606	-0.221574	0.0302271	0.0357033	-0.761158	-0.301221	-0.128781	0.0847872	-0.00519316	-0.00439453	0.0190819	-0.123833	-0.0712239	0.0105822	0.269803	0.0330132	0.287256	-0.00392634	0.0817249	-0.118401	-0.221147	-0.22622	0.134335	-0.0662377	0.13376	0.0696181	-0.122721	-0.00957538	0.0882135	-0.165527	-0.0371148	0.150516
ACTA1;Y308;KDLYANNVMSGGTTMYPGIADRMQKEITALA	0.223675	-0.172843	-0.303004	-0.413246	-0.28025	0.227828	0.0984715	-0.58844	0.294152	0.132137	-0.15139	0.143664	-0.123885	-0.168027	-0.0307535	0.0878568	-0.314866	-0.0638496	-0.310185	0.0861537	0.0303019	-0.500838	0.0676906	-0.238002	0.129452	0.0759367	0.146864	0.106499	-0.287425	-0.17457	-0.3016	0.0831131	-0.175503	-0.0421337	-0.396793	0.0560283	-0.033151	-0.145839	-0.230422	0.3679	-0.095636	0.329797	0.0687236	-0.0391749	-0.0391468	0.0727631	-0.363952	-0.0562879	0.00851724
ACTBL2;S324;GIADRMQKEIITLAPSTMKIKIIAPPERKYS	0.129157	-0.617727	-0.987959	-0.0819233	-0.467928	-0.368092	-0.15458	-0.846673	-0.503861	-0.467522	-0.819201	-0.0964563	0.480204	-0.0989289	0.092706	-0.379024	-1.13443	-0.82059	-0.589344	0.63195	0.0968271	-1.14609	-1.34096	-0.0340618	0.17437	-0.349056	-0.608233	-0.0967411	-0.760934	-0.634022	-0.152421	-0.789037	-0.880158	-0.378722	-0.929197	-1.04574	0.378419	-0.531064	-0.254681	0.00899809	-0.774868	-0.634771	0.160209	-0.592098	-0.724069	-0.451994	-0.688269	-0.624625	0.061073
ACTBL2;T325;IADRMQKEIITLAPSTMKIKIIAPPERKYSV	0.0538453	0.08251	-0.160315	-0.200704	0.156444	0.0749851	-0.214323	-0.491102	0.105495	-0.221907	-0.00686466	0.165177	-0.0795136	0.113914	0.148072	-0.0699213	-0.0261333	-0.267301	0.136325	0.256981	0.0986958	0.0563836	0.186897	0.0605737	-0.00598863	-0.0016165	-0.0353521	-0.0190164	0.0621425	0.011734	0.113459	0.287425	0.218985	0.394311	0.345806	0.241808	-0.0842097	0.04465	0.168816	0.137072	0.0742752	0.0572575	0.0946597	0.18041	0.0214603	0.0809913	0.128929	0.106182	0.0385383
ACTBL2;Y54;PRHQGVMVGMGQKDCYVGDEAQSKRGVLTLK	-0.0685053	-0.391373	1.24691	0.160982	0.0446165	0.457335	0.233766	0.20718	0.845263	-0.223872	-0.00186189	-0.00424117	0.396068	1.63765	0.131892	-0.0178509	-0.364057	-0.427686	0.308525	0.769258	1.49629	-0.414619	-0.971727	0.35979	0.237096	0.216911	1.21251	-0.276395	0.272888	-0.155254	0.0394629	0.943214	0.276258	-0.10438	0.699349	-0.373648	-0.0752838	-0.107008	0.811238	-0.115552	-0.139745	0.263292	-0.870434	0.925271	1.33931	-0.117925	-0.719656	0.635314	0.160627
ACTC1;S201;DLTDYLMKILTERGYSFVTTAEREIVRDIKE	0.0854629	0.0668012	-0.0350054	-0.393567	0.0546106	0.0250269	-0.10071	-0.274118	0.461368	0.041625	0.180079	0.0281464	0.0433898	0.423617	0.263012	0.101196	-0.248909	-0.150316	0.109367	0.379422	0.208414	-0.303054	0.0268888	-0.103128	0.00674605	0.134937	0.0695655	0.0427158	0.0926851	-0.083989	-0.0543087	0.265789	0.0177242	0.223692	0.122057	-0.127313	-0.118961	0.136188	-0.0719706	0.184268	0.241577	-0.116395	-0.0192464	0.176609	-0.00673253	0.066469	0.0471067	-0.0912717	0.0970635
ACTC1;S370;QQMWISKQEYDEAGPSIVHRKCF________	0.112707	0.201057	0.0644796	-0.127836	0.187443	0.037946	-0.0676907	-0.114431	0.253496	0.0524437	0.100769	0.109522	-0.282799	0.0445067	-0.179628	-0.149192	-0.289833	-0.361667	-0.17115	-0.0872812	-0.0509191	-0.181478	-0.249938	-0.329679	0.0830352	0.0646708	0.112918	0.189816	0.12839	0.0741598	0.107045	0.0214455	0.0143368	0.174299	0.102321	0.0583469	-0.0202207	0.0410196	0.0271916	0.0251084	-0.0574661	-0.0797475	0.0575556	0.0865755	0.0451788	0.0755161	0.000225217	0.0528045	0.114434
ACTC1;T105;HTFYNELRVAPEEHPTLLTEAPLNPKANREK	-0.00558778	0.160783	-0.152358	-0.0882014	-0.644287	-0.375452	-0.0954006	0.0122459	-0.156712	0.203385	-0.986667	-0.249933	0.0493799	0.113616	-0.311611	-0.0141932	-0.450818	-0.451483	0.0920854	-0.13636	-0.260225	0.134711	-0.400718	-0.453085	0.0394961	-0.391953	-0.109527	-0.217735	-0.0972773	-0.335394	-0.0705095	-0.292962	-0.00808424	0.187556	-0.757206	-0.278595	-0.146891	0.256903	0.141116	-0.274211	-1.04119	-0.266482	0.0590462	-0.0595317	-0.113298	0.0466251	-0.849634	-0.230362	-0.109606
ACTC1;T108;YNELRVAPEEHPTLLTEAPLNPKANREKMTQ	-0.217028	-0.631461	0.379627	0.129403	-0.888091	-1.06354	-0.00970485	-0.905671	-0.208642	-0.0647038	-0.81905	-0.585408	0.0677808	-0.4961	-0.61171	0.10914	-0.787198	-0.759983	0.406195	-0.399113	-0.0426277	-0.322575	-1.2676	-0.575953	0.0413472	-0.626282	-0.388863	-0.173461	-0.553986	-0.710954	0.139306	-0.794746	-0.311384	-0.287982	-0.465847	-0.536299	0.11495	-0.591156	-0.600167	-0.0309105	-0.639517	-0.262324	-0.477838	0.157404	-0.500097	0.147811	-1.49811	-0.000124431	0.223372
ACTC1;T204;DYLMKILTERGYSFVTTAEREIVRDIKEKLC	0.301718	-0.257903	-0.457477	-0.121971	-0.577002	-0.275342	-0.445319	-0.408315	-0.048441	0.407556	-0.312804	-1.14611	0.134626	-0.231749	-0.369849	0.0818263	-0.6452	-0.546907	0.036667	-0.166165	0.0370695	-0.207187	-0.701968	-0.675691	-0.318276	-0.0905973	-0.174529	-0.377342	-0.233613	-0.448346	0.113814	-0.152688	-0.335388	0.0707136	-0.820384	-0.732735	0.266754	-0.27156	-0.532	0.155535	-0.70618	-0.199793	0.353379	-0.0925025	-0.214191	-0.042057	-0.647528	-0.609503	-0.72032
ACTC1;T205;YLMKILTERGYSFVTTAEREIVRDIKEKLCY	0.0775323	0.241454	0.049717	-0.309719	0.101664	0.0840925	0.0299801	-0.0488964	0.393951	-0.0535082	0.222322	0.0691533	0.0269147	0.438181	0.228189	0.107738	-0.127606	-0.00670425	0.0131953	0.37911	0.364093	-0.198658	0.102203	-0.0828279	0.0227441	0.124276	0.0117256	-0.00555313	0.0661039	-0.132684	-0.0183661	0.248207	0.137979	0.171615	0.0502954	-0.0254086	-0.084704	0.319389	0.0616154	0.0198818	-0.0223567	-0.10096	-0.105386	0.169426	-0.0901781	0.109759	0.132961	-0.0655707	0.0126137
ACTC1;Y200;RDLTDYLMKILTERGYSFVTTAEREIVRDIK	-0.220942	-0.259664	-0.322893	-0.674027	-0.280075	-0.19825	0.0151371	-0.462071	0.413125	0.055181	-0.00729905	0.122907	0.0617771	0.286532	0.18567	0.229944	-0.344513	-0.10365	0.0794301	0.380069	0.246472	-0.351254	0.0243076	-0.0961535	0.0713505	0.215307	0.0988571	0.12183	0.0211505	-0.106776	-0.0534468	0.296576	0.0741358	0.307486	-0.0347454	-0.117566	-0.35361	-0.216412	-0.207921	-0.0437239	-0.319299	-0.0976537	-0.0145946	0.186141	0.0713925	0.125358	-0.0377012	-0.080584	0.160625
ACTC1;Y364;ASLSTFQQMWISKQEYDEAGPSIVHRKCF__	0.0296011	-0.0957128	-0.0345458	-0.0478783	-0.0390175	0.119367	0.0885933	-0.283708	0.319237	-0.00959169	0.267314	0.0660101	-0.123563	-0.813319	0.677612	0.226675	-0.0408478	0.451957	0.0752098	-0.125923	0.463644	-0.336514	-0.103595	0.277151	-0.0742589	-0.00955889	-0.0180164	-0.0399485	-0.110869	0.0290483	-0.0749687	0.0497172	0.0799788	0.0889561	0.11188	0.00381806	-0.0119509	-0.12178	0.0475837	-0.0618239	-0.0289239	0.142152	0.0221302	-0.282731	0.200683	0.016314	0.120317	0.00860036	-0.0493076
ACTG1;S241;ENEMATAASSSSLEKSYELPDGQVITIGNER	0.178671	0.195585	0.00564421	-0.239611	0.300952	0.269539	-0.0586366	-0.125991	0.460937	0.0512669	0.299003	0.197433	0.0747374	0.469237	0.462508	0.0654405	0.0257674	-0.004571	-0.00588919	0.21209	0.0834076	-0.0681813	0.114081	-0.0767458	0.074938	0.198484	0.0634088	0.0989903	0.223774	0.0891853	-0.065601	0.0796707	0.0334971	0.135146	0.156449	-0.0140189	-0.0477731	0.131087	0.21354	0.121951	0.116644	0.0542333	-0.010579	0.128155	-0.0701013	0.105959	0.124568	0.078769	-0.239163
ACTG1;S325;GIADRMQKEITALAPSTMKIKIIAPPERKYS	0.0105969	-0.0115051	-0.230679	-0.299761	0.144622	0.00940485	-0.13576	-0.291648	0.220637	-0.089185	0.149494	0.106609	-0.109665	0.31128	0.229767	0.0112529	-0.12154	-0.104494	0.114789	0.202929	0.00553366	-0.0117192	0.164095	0.0567673	0.0246155	0.114591	0.00264495	-0.0623959	0.0394569	-0.0483658	0.0785754	0.197822	0.124915	0.220744	0.210871	0.180277	-0.0254044	0.110189	0.268756	0.188568	0.144415	0.0934401	0.0242143	0.15247	-0.017889	0.123618	0.0795054	0.14083	0.0108243
ACTG1;S35;KAGFAGDDAPRAVFPSIVGRPRHQGVMVGMG	0.177556	-0.114613	-0.478573	-0.415494	-0.394389	0.260537	-0.333002	-0.888283	-0.239341	-0.208148	-0.555126	1.48974	-0.033229	-0.257101	-0.282457	0.355642	-0.458559	0.180726	-0.242097	0.102302	0.00623983	-0.419818	-0.0693027	0.109409	0.118261	-0.0997829	-0.0742225	0.00222767	-0.330427	-0.167132	-0.0722543	0.112708	-0.140751	0.199539	-0.445731	-0.257657	-0.123453	-0.254432	-0.400159	0.184181	-0.253269	0.305473	-0.0181801	-0.243557	-0.194785	0.145105	-0.350524	-0.0311445	0.201916
ACTG1;S54;RPRHQGVMVGMGQKDSYVGDEAQSKRGILTL	0.233544	0.0848452	0.309428	0.00229867	0.342842	0.355519	0.167965	0.0865068	0.687917	-0.238918	0.110114	0.334053	-0.215676	0.153157	0.425199	-0.0965221	0.0866062	-0.0881084	-0.0172353	-0.0653511	0.215605	-0.315352	-0.165272	0.267128	0.0191325	0.421569	0.640597	0.0192724	0.388714	0.661102	0.0767008	0.24628	0.542608	0.166393	0.37669	0.453767	-0.150959	0.0741918	0.707223	0.0118395	0.250477	0.324822	-0.0211079	0.216115	0.491596	0.144277	0.387747	0.882289	0.123372
ACTG1;S62;VGMGQKDSYVGDEAQSKRGILTLKYPIEHGI	0.207147	-0.0914379	-0.237938	-0.0284742	0.212029	0.097495	-0.10455	-0.46061	0.143804	-0.0405293	0.323743	0.479704	-0.184448	-0.0985839	0.106977	-0.216803	0.0195484	-0.125513	-0.187542	-0.0842386	-0.279881	-0.0958247	-0.0510837	0.00477266	0.0330541	0.071935	0.0097177	0.0126029	0.0703079	0.12923	0.0976575	0.0332943	0.0965328	0.156172	0.220636	0.206812	-0.148415	-0.207168	0.224909	0.123007	0.0577161	0.215622	0.114604	0.00796661	-0.0189376	0.0273622	0.0657164	0.24756	0.165891
ACTG1;T188;LPHAILRLDLAGRDLTDYLMKILTERGYNFT	0.144557	-0.329049	-0.644368	-0.293935	-0.374059	0.418388	-0.164236	-0.958776	-0.186206	-0.00348201	-0.356674	0.489181	0.0212759	-0.749761	-0.313516	0.281381	-0.0173748	0.276427	-0.201494	0.00330581	-0.250806	-0.258432	0.000425719	-0.0969574	0.0703183	-0.0191099	-0.175547	-0.0646623	-0.282092	-0.0402311	-0.131728	0.00474766	-0.0915263	0.0960746	-0.476841	-0.149272	-0.196004	-0.578545	-0.426105	0.258893	-0.159743	0.426744	0.100668	-0.288516	-0.203889	0.00988099	-0.388048	0.0604991	0.0240769
ACTG1;T251;SSLEKSYELPDGQVITIGNERFRCPEALFQP	0.115355	0.201734	0.0360255	-0.182759	0.223136	0.0965936	-0.00113681	-0.206122	0.309949	-0.0306385	0.183995	0.402874	0.0204796	0.404581	0.278062	-0.00812113	-0.0807016	-0.123857	0.0622957	0.252555	0.111091	-0.0385153	0.11127	0.00332033	-0.0688364	0.00889843	-0.0676432	-0.0601703	0.0439637	-0.121954	-0.055783	0.10812	0.0467625	0.134046	0.110994	0.00369724	0.00531823	0.283	0.218984	0.135194	0.159748	0.0522431	0.015048	0.199538	0.00832576	0.149862	0.155758	0.103136	-0.0191679
ACTG1;T320;TTMYPGIADRMQKEITALAPSTMKIKIIAPP	0.20299	0.268163	0.492548	-0.44968	-0.186272	-0.624084	0.115688	0.121802	0.596357	0.216525	-0.0325169	-0.258545	-0.28453	0.684193	0.161483	0.453581	-0.209688	-0.559172	0.228431	0.23011	-0.0261366	-0.26407	0.0420953	-0.47983	0.190578	0.0588643	-0.208205	0.693672	0.16872	-0.0348718	-0.935608	-0.298918	-0.120782	0.138147	0.843231	0.981508	1.68095	-0.690387	-0.251767	0.104612	0.100578	-0.988217	-1.66419	0.679346	1.35647	-1.16901	1.83861	-0.672769	0.326406
ACTG1;T326;IADRMQKEITALAPSTMKIKIIAPPERKYSV	0.0771077	0.0702814	-0.141021	-0.218997	0.249734	0.111233	-0.085357	-0.211379	0.341772	-0.0526956	0.254102	0.235085	0.0520822	0.420158	0.434552	-0.012754	0.0283357	-0.0942102	0.200864	0.36738	0.132537	0.116467	0.312839	0.155129	-0.0306006	0.139672	0.03349	-0.0110196	0.140114	0.0614656	-0.0866586	0.119537	-0.0154863	0.125254	0.167097	0.0679926	-0.14624	0.0453226	0.256833	0.113041	0.068137	0.0363317	-0.0431643	0.143097	-0.0245917	0.059737	0.0651246	0.1131	0.0388663
ACTG1;Y190;HAILRLDLAGRDLTDYLMKILTERGYNFTTT	0.148478	-0.335683	-0.521914	-0.264774	-0.545357	0.306649	-0.0517258	-1.05208	0.0522083	0.0328749	-0.292376	0.4197	0.00996925	-0.654614	-0.175999	0.287039	-0.297908	0.242119	-0.0894394	-0.0418136	-0.24368	-0.304702	-0.0397897	0.00312243	-0.0412335	-0.101257	-0.186845	-0.15175	-0.404705	-0.134006	-0.159677	-0.00563692	-0.0375492	0.0435306	-0.559748	-0.151525	-0.167905	-0.498907	-0.284436	0.146383	-0.343897	0.425302	0.0757811	-0.253403	-0.0936242	0.00438535	-0.522468	0.0119687	0.0862074
ACTG1;Y55;PRHQGVMVGMGQKDSYVGDEAQSKRGILTLK	-0.233185	-0.34001	-0.235244	-0.207188	-0.00648864	-0.186558	0.0216742	-0.414914	0.114695	-0.0480082	0.214698	0.182945	-0.204441	-0.233327	-0.102114	-0.100109	-0.151844	-0.223828	-0.344249	-0.0819851	-0.412319	-0.181853	-0.114418	-0.191268	0.032663	-0.0610479	-0.0349413	-0.0670859	-0.0053997	0.0595668	0.229731	0.249827	0.286612	0.303502	0.33197	0.385865	0.0304191	-0.163969	0.289643	0.252385	0.0983156	0.328586	0.182513	-0.00800802	0.0500263	0.0864317	0.0675419	0.280132	0.211184
ACTN2;S109;FHKIANVNKALDYIASKGVKLVSIGAEEIVD	-0.221944	-0.00841136	0.0217176	-0.338936	-0.147169	-0.363372	0.0214341	-0.229257	0.278601	-0.093759	0.0382436	0.0669084	-0.00604892	0.209732	0.110838	0.0605534	-0.0583128	-0.111749	0.142216	0.193492	-0.12389	-0.0731663	0.0524407	-0.130419	-0.00343899	0.169727	0.0217689	0.118978	0.111617	0.18121	-0.00374584	0.107957	0.118467	0.204871	0.0593231	-0.0532328	-0.10419	-0.133697	0.000186825	0.211963	0.0707177	0.201047	0.0228075	0.0311815	-0.0235804	0.132375	0.0399993	0.126313	0.091112
ACTN2;S147;GMIWTIILRFAIQDISVEETSAKEGLLLWCQ	0.0259126	-0.134481	-0.140785	-0.234124	-0.0104491	-0.0783637	0.00946284	-0.257477	0.16718	0.00772463	-0.047932	0.274781	-0.0132557	0.0512944	0.119951	0.0388248	0.023808	0.0441037	-0.0792669	-0.0438968	-0.0664069	-0.136473	-0.0779068	-0.0867867	0.0556724	0.0627571	-0.0590828	0.0817573	0.121347	0.0694768	-0.162371	-0.199178	-0.0358161	-0.00454817	-0.147232	-0.0303874	0.0342348	-0.111129	0.0881362	0.0901402	0.0176147	0.0945498	0.0975642	-0.0148464	-0.158191	0.113119	0.168025	0.105984	-0.0733475
ACTN2;S152;IILRFAIQDISVEETSAKEGLLLWCQRKTAP	0.440967	0.674244	-0.519412	0.0358111	-0.305882	-1.1934	-0.0664414	-0.648933	-0.183204	-0.0983281	-0.184081	0.111323	-0.0191194	-0.175221	-0.458722	-0.195272	-0.33402	-0.538665	-0.378647	-0.000411852	-0.181455	-0.0978623	-0.274902	-0.4245	0.058749	-0.741165	0.0692055	0.119058	-0.073361	-0.435698	-0.0232881	-0.53187	-0.272505	-0.254682	-0.593481	-0.460774	0.171657	-0.329415	-0.439392	-0.0213616	-0.347183	0.183388	0.218195	-0.700747	-0.461355	-0.134395	-0.118869	-0.0777669	0.0361677
ACTN2;S201;LCALIHRHRPDLIDYSKLNKDDPIGNINLAM	0.0966304	0.316753	0.139535	-0.35082	-1.20295	0.649374	0.287678	-0.265695	0.471823	-0.229746	-0.0240924	0.123288	0.315341	0.0713268	0.164067	0.120611	-0.151767	-0.0707415	0.558329	0.131265	-0.018094	-0.0513436	-0.322361	0.174494	0.0965931	0.0206051	0.196425	-0.196103	-0.464051	0.166847	-1.70426	0.360876	0.44713	1.14766	-0.549822	0.315464	-0.185507	-0.182503	0.16691	0.0887921	-0.21512	-0.235415	0.171414	-0.143764	0.183961	0.0305233	-0.229897	0.171735	0.34454
ACTN2;S431;WAYGKEQILLQKDYESASLTEVRALLRKHEA	0.0797151	0.17239	0.00864616	-0.217537	0.311302	0.0838396	0.0506541	-0.0289148	0.490672	0.00396468	0.331668	0.244148	0.174207	0.321004	0.26089	0.0348554	0.00947027	0.0123262	0.147231	0.349563	0.226428	0.0819582	0.241895	0.0777829	0.132445	0.277017	0.236859	0.184181	0.349748	0.283148	0.0783448	0.241878	0.237187	0.213959	0.266167	0.0966412	-0.0629013	0.197739	0.158462	0.0271926	0.0923098	0.19595	-0.45368	-0.112865	-0.123679	-0.183209	0.00711852	-0.256798	-0.290246
ACTN2;S433;YGKEQILLQKDYESASLTEVRALLRKHEAFE	0.0987742	0.108669	-0.106119	-0.203257	0.0213678	0.077457	-0.966757	-0.497147	-0.422825	-0.73691	-0.184546	-0.160996	0.180166	0.310733	0.212882	-0.00760138	-0.0266646	-0.0288907	0.0817323	0.218318	0.0522027	0.0282777	0.0318513	-0.00708723	0.29463	0.290743	0.206681	0.203898	0.270636	0.138243	0.235381	0.32608	0.255841	0.316173	0.22921	0.102097	-0.0247958	-0.00675726	-0.0640481	0.0200172	0.0282242	-0.00392362	0.0403208	0.0147149	-0.0892961	0.142702	0.0802208	-0.0119513	-0.0488294
ACTN2;S449;LTEVRALLRKHEAFESDLAAHQDRVEQIAAI	0.0791501	-0.046343	0.0709982	-0.468037	-0.0973573	-0.0971016	0.0549171	-0.280433	0.252328	-0.141168	0.178614	0.0427779	-0.298473	0.493511	-2.20492	1.05447	0.136738	0.00426002	-0.306598	0.111385	-0.491359	-0.316953	-0.0865246	-1.13189	0.113223	-0.00389828	0.0222971	0.144598	0.158443	0.00722048	0.0995665	0.0373194	0.0670604	0.160693	-0.06812	-0.123062	-0.0114298	-0.180767	-0.0187271	-0.0827933	-0.177366	-0.10381	0.0181733	-0.0226907	-0.0342576	0.0275761	-0.118252	-0.16282	0.0947313
ACTN2;S574;EQFKATLPEADGERQSIMAIQNEVEKVIQSY	-0.0390589	-0.0839959	-0.231976	-0.322083	0.0821539	0.0310086	-0.060079	-0.377046	0.133334	-0.111497	0.136679	0.303604	0.0216234	0.170868	0.198504	-0.0739767	-0.0371285	-0.0471359	-0.0181872	0.16965	0.00249801	0.0594198	0.107588	-0.0342074	0.0748268	0.152133	0.0112809	0.0862467	0.164278	0.140774	0.00907923	0.0568695	0.0543651	0.153718	0.114184	0.0287357	-0.0484012	-0.0033564	-0.0617208	0.0743729	0.0865605	0.124649	0.00310523	-0.0105309	-0.130046	0.115928	0.153812	0.0992371	0.0753767
ACTN2;S588;QSIMAIQNEVEKVIQSYNIRISSSNPYSTVT	0.0714887	0.266486	0.0259201	-0.426861	0.217784	-0.0339956	-0.0342908	0.0260027	0.523392	-0.164672	0.297748	0.0546885	0.0857453	0.591566	0.399783	-0.00164469	-0.102195	0.00578433	0.130013	0.403561	0.367798	-0.12099	0.160771	-0.0668032	0.0377062	0.25476	0.155265	0.040741	0.176064	-0.051802	-0.0250891	0.297316	0.154179	0.136922	0.143558	-0.042884	-0.0676481	0.36512	-0.0112094	0.112664	0.180263	0.0672347	-0.112595	0.235088	-0.00560378	0.204933	0.232814	0.00254114	-0.0452858
ACTN2;S594;QNEVEKVIQSYNIRISSSNPYSTVTMDELRT	0.865615	1.00917	-1.33748	-0.34872	0.283069	-0.525947	-0.652106	0.0982676	0.226205	0.415353	-1.62708	0.696235	0.0208141	0.500484	-0.0955347	0.0114572	0.0534482	-0.503388	-0.097371	0.247321	0.15923	0.128734	-0.379295	0.159994	-0.103438	-0.0632623	-0.0796876	-0.1992	-0.48769	-0.195676	-1.73947	-1.40878	-0.115762	0.443756	1.14107	1.35593	0.310941	0.728586	0.165656	-0.0533375	-0.301402	-0.398072	1.26845	-1.46318	-1.32856	-0.527886	0.229198	0.865155	-0.0792859
ACTN2;S595;NEVEKVIQSYNIRISSSNPYSTVTMDELRTK	0.0150972	-0.199966	-0.627294	-0.112774	-0.465735	-0.178521	0.195025	-0.490839	-0.0972792	-0.23364	-0.327414	-0.367622	0.198439	0.145368	0.0912925	-0.148029	-0.799351	-0.490674	-0.812858	0.664469	1.08198	-0.223108	-1.09876	-0.513692	0.191511	-0.141978	-0.295969	0.257054	-0.0780984	-0.369858	0.142298	-0.0398926	-0.220577	0.164544	-0.320399	-0.420282	-0.180033	0.0513152	0.831348	0.467334	-1.19166	-1.18581	0.352213	-0.173146	-0.249838	0.194712	-0.0628741	-0.25152	-0.291127
ACTN2;S596;EVEKVIQSYNIRISSSNPYSTVTMDELRTKW	0.00562379	0.0721546	-0.0738584	-0.426504	0.175512	0.0855553	-0.0327566	-0.0875766	0.420785	-0.0832151	0.277906	0.0417684	-0.0271496	0.198793	0.157529	-0.0609499	-0.115908	-0.0485049	-0.2121	0.130054	0.160428	-0.23654	0.0468183	-0.158963	0.143624	0.267509	0.201448	0.179582	0.359815	0.204124	0.0620865	0.209592	0.20452	0.251932	0.278505	0.176119	-0.0281839	0.263633	0.163849	0.184605	0.170096	0.11864	0.0375249	0.115594	-0.0124896	0.209996	0.334329	0.192423	0.123562
ACTN2;S600;VIQSYNIRISSSNPYSTVTMDELRTKWDKVK	0.233428	0.00201475	0.131848	-0.0438492	0.0922476	-0.501717	0.438055	-0.322104	0.366441	-0.395722	-0.6539	0.0903647	0.188907	0.182903	-0.0295325	-0.0433165	-0.242162	-0.346467	0.304881	0.204595	-0.00725956	0.177915	-0.438774	-0.297933	0.0158309	-0.00217618	-0.114984	-0.0235125	0.0841423	-0.17014	0.0376564	-0.161962	-0.079463	0.249446	0.0296745	-0.0698144	0.0708488	-0.0759844	0.144834	-0.805443	0.279775	0.00448244	0.144955	0.313571	0.0962768	-0.350526	-0.0560433	-0.520645	-0.447878
ACTN2;S624;TKWDKVKQLVPIRDQSLQEELARQHANERLR	0.0113838	-0.0390054	-0.225643	-0.310219	0.0347119	0.099984	-0.0320561	-0.428315	0.0968281	-0.00463437	0.261183	0.236323	0.0140945	0.270307	0.0781508	-0.029855	-0.0956323	-0.141608	-0.0635369	0.0978774	0.0811616	-0.036995	-0.125727	-0.134449	0.147312	0.0576353	0.0314469	-0.0205851	0.148323	0.0379212	0.0308916	-0.0148781	0.0647765	0.0891363	0.0666503	0.0202758	-0.0496523	-0.0722193	-0.0366003	0.0361674	0.0268265	0.127701	0.0364524	-0.0202839	-0.0522885	0.0553714	0.00290774	0.0120302	0.0320469
ACTN2;S761;DAKGITQEQMNEFRASFNHFDRRKNGLMDHE	-0.160499	0.622233	0.542003	0.26544	0.0374514	-0.74809	0.353801	0.158999	0.268003	-0.768931	0.162405	-0.119232	-0.0310519	0.215233	-0.0876099	0.453837	-0.0148469	-0.173213	-0.000536442	0.295416	0.126714	-0.360721	0.0115234	0.0613055	0.261402	0.16322	0.0365204	0.11389	-0.114213	0.0845117	0.0645275	0.377358	0.0335999	-0.909163	0.0132955	0.84372	0.0973694	0.0996409	-0.00918243	0.216999	-0.176597	0.344213	0.0726878	-0.052186	0.0085849	0.117559	-0.0858226	-0.248097	-0.432638
ACTN2;S834;TRETADTDTAEQVIASFRILASDKPYILAEE	-1.26396	0.871045	0.783254	-0.170584	0.100874	-0.32643	0.167347	-0.281544	-0.0976734	-0.158862	-0.45343	-0.301684	0.0706795	-0.0568295	-0.353082	0.144959	-0.262532	-0.526528	0.255174	-0.0466421	0.0318077	-0.537819	-0.227418	-0.301431	0.140024	0.0878126	-0.219348	0.280242	-0.18935	-0.366612	0.156176	0.0724012	0.314083	0.478765	-0.267774	-0.329276	-0.0105336	0.759345	-0.206794	0.116892	0.156904	-0.191947	-0.156937	0.317822	0.00872282	0.086994	-0.00183595	-0.600602	0.161866
ACTN2;S840;TDTAEQVIASFRILASDKPYILAEELRRELP	-0.0528949	0.140405	-0.304768	0.213404	0.480069	0.395016	0.402176	0.423653	-1.16417	0.422252	1.45129	0.229001	-0.238957	0.658343	0.325395	0.409665	0.655338	-0.13194	0.0723482	0.479843	0.0399031	0.131245	0.271328	0.525699	-0.119856	0.286701	0.0154529	0.0418064	0.151995	0.314354	-0.857758	1.13766	1.36665	-0.323627	1.26839	-0.843809	-0.059224	0.279276	0.267388	0.501037	0.428833	0.58948	0.0308544	0.0308367	2.16486	-1.15662	-0.131224	0.760692	0.15993
ACTN2;T151;TIILRFAIQDISVEETSAKEGLLLWCQRKTA	-0.110608	0.1826	0.12692	0.0657842	0.304368	0.340174	0.891587	-1.00604	0.407048	-0.92357	0.352104	0.636668	-0.284435	-0.0568973	0.113292	0.0494745	0.10706	0.115305	-0.0382799	0.250597	0.0773671	0.0415092	0.281182	0.0317095	0.105448	0.308904	0.205189	0.000689545	0.170468	0.0196856	-0.0379144	0.354109	0.31098	0.19325	0.319046	0.384178	-0.288134	-0.0320637	0.232631	0.131033	0.416292	0.333058	0.490433	0.512961	-0.540367	-0.159854	0.736654	-0.579948	-0.276536
ACTN2;T237;HLDIPKMLDAEDIVNTPKPDERAIMTYVSCF	0.148855	-0.272075	-0.353294	0.035671	-0.0260152	0.141791	0.0679063	-0.244578	-0.385579	-0.523466	-0.0678436	-0.0917878	-0.100278	-0.310147	-0.179282	0.0548634	0.085301	-0.0444547	-0.443422	0.0736449	0.181478	0.0566546	-0.098865	-0.106224	0.305987	-0.0412955	-0.0362278	-0.136132	-0.127912	-0.309285	0.254787	-0.0709697	-0.0560521	-0.0338789	-0.286301	-0.175094	0.242782	-0.011113	-0.224633	-0.208906	-0.270066	-0.14868	0.012372	-0.483208	-0.509797	0.0692797	0.192934	0.0203965	-0.131932
ACTN2;T312;IRRTIPWLENRTPEKTMQAMQKKLEDFRDYR	0.372181	-0.386465	-0.0889914	-0.57922	0.0247978	-0.020342	-0.455285	-0.126316	0.35349	0.28955	-0.569242	-0.518711	-0.818492	0.270439	0.171292	0.319301	-0.300422	-0.458552	0.0407618	-0.0241442	-0.106467	0.282726	-0.0301178	-0.928115	-0.0148071	-0.109111	-0.301761	0.144958	-0.077139	-0.323085	0.00792427	-0.055592	-0.183178	0.0891727	-0.305062	-0.481804	0.0118877	-0.212934	-0.196796	-0.0233654	-0.321514	-0.27904	0.395509	-0.483228	0.0478575	-0.195679	0.058001	-0.495996	0.238142
ACTN2;T435;KEQILLQKDYESASLTEVRALLRKHEAFESD	-1.24949	0.725375	0.428609	0.342356	-0.691912	-1.47307	0.417454	-0.0168738	0.296666	0.00135775	-0.431428	-0.598142	0.0818713	0.151566	-0.336384	-0.208463	-0.633413	-0.846777	-0.00165134	-0.1609	-0.123913	-0.460637	-0.622988	-0.576789	0.11835	0.984568	-0.88276	-0.0628541	-1.07743	-0.961444	0.229311	-0.0794994	-0.170539	0.341473	-0.704058	-0.651223	-0.575137	0.592477	0.449633	0.593863	-0.990096	-1.42247	0.282754	-0.0327576	-0.270658	0.255985	-0.669755	-1.04071	0.454509
ACTN2;T57;KTFTAWCNSHLRKAGTQIENIEEDFRNGLKL	0.0637996	-0.0151115	-0.128937	-0.191565	0.00504283	-0.0945473	0.0903903	-0.369119	0.211066	0.0370387	0.148637	0.327561	-0.414596	-0.0984673	-0.163314	-0.174139	-0.321532	-0.358203	0.0945461	0.166387	-0.0831016	0.0584326	0.0951155	-0.0862167	0.0133555	0.011693	-0.0974368	0.0671295	0.0487429	0.043844	-0.220221	-0.0491136	-0.251711	0.00459341	-0.0886324	-0.217941	-0.0782972	0.0108802	-0.0535718	0.057927	-0.106798	-0.0113136	0.0884884	0.0176929	-0.0826399	0.148082	0.106114	0.0653183	0.18731
ACTN2;T601;IQSYNIRISSSNPYSTVTMDELRTKWDKVKQ	0.392276	-0.180096	-0.439259	-0.330679	0.223144	0.40754	0.118473	-0.191767	0.198101	-0.134678	-0.0381297	-0.0533714	0.142176	0.103561	-0.0186537	-0.154652	0.171034	-0.0843906	-0.0489416	0.063954	0.0191428	0.0208899	0.351135	0.110305	0.0899395	0.130619	0.0433704	0.0511644	-0.134414	0.0465983	0.201961	-0.0877514	0.301163	0.333995	0.0979776	0.0643925	-0.43885	0.173671	0.25184	-0.559647	1.30002	-0.405233	0.150845	-0.0131523	-0.0600305	0.0792566	0.27316	0.0152105	-0.047989
ACTN2;T603;SYNIRISSSNPYSTVTMDELRTKWDKVKQLV	0.049364	0.101427	-0.0532263	-0.294363	0.258826	0.062865	-0.0209787	-0.0710749	0.282915	-0.111091	0.119039	0.0432981	0.138346	0.416043	0.299468	0.0761342	0.0525336	0.0491756	-0.00125625	0.204722	0.0205662	-0.0500137	0.0694549	-0.117075	-0.000499875	0.0923396	0.0229682	0.0839331	0.17313	0.0652919	-0.131283	0.0301165	-0.00872983	0.146742	0.0854859	-0.0204708	-0.0265841	0.127033	0.0932539	0.15411	0.122479	0.112661	0.0357832	0.0884107	-0.0495652	0.167771	0.292977	0.158321	-0.123615
ACTN2;T609;SSSNPYSTVTMDELRTKWDKVKQLVPIRDQS	-0.000365589	0.138	-0.0216745	-0.350615	0.214539	-0.154679	0.118783	-0.00318029	0.463789	-0.147923	0.436615	-0.156996	0.156123	0.513092	0.390637	0.152066	0.0663491	-0.249087	0.20246	0.467969	0.22095	-0.0900428	0.21733	-0.237142	-0.209895	0.289048	0.00670253	0.0925709	-0.00799073	-0.270424	0.029385	0.53252	0.378408	0.388274	0.169892	-0.153692	-0.0298246	0.171309	0.351581	0.247465	0.22097	-0.0621378	-0.0363251	0.22958	0.304943	0.138603	0.201805	-0.272087	-0.182866
ACTN2;T744;TTIARTINEVETQILTRDAKGITQEQMNEFR	0.0840363	0.158113	-0.0986287	-0.423835	0.205319	-0.0072447	-0.117923	-0.195904	0.370855	-0.180991	0.089011	-0.0216901	-0.0350459	0.294335	0.0613052	0.0352332	-0.117304	-0.143644	0.199906	0.331469	0.125365	-0.0963306	0.0573147	-0.126249	-0.000257797	0.211229	0.138001	0.162433	0.248658	0.116537	-0.0467415	0.205688	0.158102	0.407546	0.296335	0.0517914	-0.117657	0.0246039	0.171107	0.258518	0.160671	0.138157	-0.0326435	0.163643	0.0443081	0.210242	0.184719	0.0895579	-0.0082945
ACTN2;T751;NEVETQILTRDAKGITQEQMNEFRASFNHFD	0.0563082	0.709049	0.378754	-0.452939	-0.938835	-0.460747	-0.151249	-0.293273	0.24209	-0.0420664	-0.434721	-0.583291	0.272822	-0.0189433	0.644276	0.0597777	-0.932695	-0.589491	0.370189	-0.689006	-0.226951	-0.236269	0.26962	-0.347444	-0.329225	-0.209232	-0.224155	-0.0253069	-0.296869	-0.404868	-0.000935543	-0.171171	0.240579	0.360576	-0.475064	-0.568667	-0.181833	-0.0132696	-0.496353	-0.0898366	-0.24234	-0.236337	-0.201717	0.0105895	-0.0771106	0.284581	-0.198928	-0.442303	0.220758
ACTN2;T825;TFQSFIDFMTRETADTDTAEQVIASFRILAS	-0.124171	-0.0753378	-0.0161045	-0.240815	-0.162953	-0.374545	0.0343064	-0.21368	-0.00604305	-0.0957723	0.00905434	-0.143244	0.0923049	0.189573	-0.0690915	-0.0447762	-0.10887	-0.22398	-0.0165993	0.125025	0.121443	-0.199456	-0.111932	-0.120102	0.132672	0.114493	0.0674837	0.124046	-0.0859084	-0.00227178	0.0873608	0.0381481	0.152726	0.137707	-0.109131	-0.0990075	0.0150884	0.258845	-0.011129	0.160836	0.0147965	-0.0176901	-0.00551165	-0.129254	-0.222934	0.0630784	0.136645	0.0361005	0.0979722
ACTN2;T827;QSFIDFMTRETADTDTAEQVIASFRILASDK	-0.102236	1.89732	-0.247209	-0.622601	-0.302988	0.0559984	0.00605728	-0.357136	0.0783882	0.0255131	0.202979	0.18004	0.0817256	0.338938	0.189314	0.110313	-0.0881937	0.267397	0.0955279	0.329147	0.304254	-0.124366	0.221779	0.110773	0.0825274	0.132799	0.123492	-0.150059	-0.0889164	-0.031174	0.0323132	0.226022	0.335106	0.373209	0.234285	0.146934	-0.440137	-0.446757	-0.957708	-0.359444	1.47651	1.22146	0.250873	-0.966243	0.687093	0.309834	-0.0944709	0.173721	-0.132804
ACTN2;Y429;ETWAYGKEQILLQKDYESASLTEVRALLRKH	-0.0416166	0.634356	-0.215829	-0.152426	0.176335	0.0179052	-0.00205624	0.0370841	0.103986	0.042272	0.074209	-0.0239777	0.30443	0.218968	-0.125961	-0.198214	0.738379	-0.277733	-0.141935	0.212013	0.856717	-0.127769	-0.0916737	-0.140141	0.03614	-0.0027206	0.0520212	0.00823786	0.214324	0.0981443	-0.0545129	-0.0544986	-0.232263	0.195606	0.360564	0.287885	-0.347322	-0.134827	0.380191	0.279645	-0.133683	0.339171	0.13581	0.207676	0.212388	-0.123928	0.241884	-0.190112	-0.140724
ACTN2;Y589;SIMAIQNEVEKVIQSYNIRISSSNPYSTVTM	-0.292767	-0.190882	-0.258312	-0.265071	-0.377176	-0.478394	0.00108236	-0.263419	0.195144	0.00935359	-0.225997	-0.291252	0.372038	-0.314518	-0.15412	0.0313214	-0.316167	-0.505389	-0.202852	0.236267	-0.482784	0.250214	-0.0692559	-0.656737	-0.0396004	-0.0584193	-0.196502	0.0111917	-0.156957	-0.351476	-0.0266724	0.170975	-0.00148223	0.0464973	-0.391125	-0.436855	0.00205772	0.00275998	-0.33752	-0.0511131	-0.280799	-0.238982	-0.0786678	-0.0113999	-0.184202	-0.0745732	-0.221933	-0.41342	0.0661858
ACTN2;Y599;KVIQSYNIRISSSNPYSTVTMDELRTKWDKV	-0.193093	1.11269	0.451856	-0.203638	-0.963792	0.46451	-1.03982	0.288588	0.0812133	-0.270893	0.0800511	1.19479	-0.498856	1.17828	-0.510185	0.36641	0.867744	-0.5379	-0.0690723	-0.464882	0.58165	0.0835975	0.86911	-0.120768	0.0416943	0.148848	0.0574622	0.213728	0.338775	0.152744	0.0248245	-0.161198	-0.0764079	0.324166	0.114986	-0.0386339	0.546562	0.0760226	0.112739	0.782702	-0.367633	-1.08967	0.369223	0.566008	0.531514	-0.111607	-0.518544	-0.166937	0.638829
ACTN2;Y715;QLIQEALVFDNKHTNYTMEHIRVGWELLLTT	0.344347	0.686264	-0.110244	-0.334301	-1.20608	0.116425	-0.209012	-0.25352	0.757412	-0.907828	0.161516	0.412905	0.135848	0.495954	0.748891	0.370855	-1.65807	-0.439552	0.60365	-0.0765836	-0.210808	0.41499	-0.813789	-0.180168	-0.126631	0.12897	0.387585	-0.132195	-0.297791	-0.18687	0.0414512	0.0122496	0.432247	0.339255	-0.672923	-0.492806	-0.111054	0.234672	0.0545747	-0.203079	-0.312566	-0.0607085	-0.0892658	0.279659	0.467372	-0.128786	-1.30627	-0.226881	-0.0137142
ACTN3;S116;FHKIANVNKALDFIASKGVKLVSIGAEEIVD	0.318123	-0.199841	-0.404186	-0.238707	-0.210006	-0.252657	0.183999	-0.855276	0.0711868	-0.296107	-0.306739	-0.283694	-0.0148463	-0.457783	-0.153029	0.158297	-0.322236	-0.58478	-0.0265944	0.472488	0.577194	-0.426552	-0.936235	-0.546215	0.768082	-0.405062	-0.685724	-0.142002	-0.138993	-0.699343	-0.0103787	-0.495254	-0.338149	0.0382275	-0.38438	-0.509407	-0.0248414	-0.667857	0.0395962	0.182027	-0.3448	-0.171882	0.179675	-0.193734	-0.24914	0.0962558	-0.425179	-0.306557	-1.74168
ACTN3;S319;IRRTVPWLENRVGEPSMSAMQRKLEDFRDYR	-0.221825	-0.210741	-0.385051	-0.454854	-0.387087	-0.394067	0.202015	-0.428087	0.340338	-0.0809179	0.104715	0.285964	-0.765853	0.324426	0.0429667	0.283702	0.139191	-0.288349	0.873165	-0.263674	-0.185481	-0.181333	-0.188487	0.0191691	-0.01494	0.0246239	0.00750563	0.0495883	0.0589189	-0.0915966	0.0152018	-0.0851201	-0.33431	0.108265	0.262916	-0.00878466	-0.160711	-0.328021	0.330977	0.146659	-0.0132501	-0.0420809	0.0504681	0.0236935	-0.0381451	0.175619	-0.104777	0.0563122	0.112635
ACTN3;S438;WTRGKEEMLSQRDYDSALLQEVRALLRRHEA	0.0616151	-0.0473085	-0.379819	-0.116854	-0.145118	-0.216703	0.0161253	-0.777016	0.209445	-0.265665	-0.23165	0.0528968	-0.275929	-0.179281	-0.130995	0.255069	-0.162852	-0.392661	0.278314	-0.760282	0.112136	0.493495	-0.186711	-0.505463	-0.145353	-0.241781	-0.369256	-0.0131927	-0.320188	-0.39561	-0.265846	-0.455969	-0.584298	-0.0486605	-0.356214	-0.605994	-0.0746835	-0.265006	0.104845	0.0714062	-0.289164	-0.222132	0.0127375	-0.00519233	-0.0526658	0.126598	-0.365848	-0.257955	0.162983
ACTN3;S456;LQEVRALLRRHEAFESDLAAHQDRVEHIAAL	0.13862	0.272748	0.364027	0.00658624	0.201773	0.152959	0.00793224	-0.134152	0.284403	-0.172989	0.121162	0.45475	0.00798865	0.363795	0.809273	-0.0764061	0.0107448	-0.276178	0.305859	-0.00922925	-0.21502	-0.318209	0.617704	0.533484	-0.0106627	0.128479	0.27903	0.0283049	0.259445	0.294016	9.35e-05	0.116538	0.192737	0.173091	0.175329	0.235233	-0.13081	0.131734	0.405541	0.0151009	0.0453773	0.206839	-0.162081	0.0775762	0.154144	0.00560132	0.102347	0.200999	0.0372568
ACTN3;S712;TNIDRLEGDHQLLQESLVFDNKHTVYSMEHI	0.46664	-0.00147243	-0.49618	0.301079	0.0242083	0.115352	0.146144	-0.547267	0.240991	0.13201	-0.16364	-0.349375	-0.561599	-1.10068	-0.108627	0.147774	0.219318	0.900478	-0.15326	-0.719194	0.838991	0.159422	-0.131437	-0.166312	-0.224969	1.08244	0.925265	-1.25962	-0.691327	-0.496279	-0.0989321	-0.43435	-0.222076	0.262116	-0.505307	-0.203914	0.343869	-0.0834193	-0.0563028	0.0319712	-0.415715	-0.00837645	-0.00768397	-0.120458	-0.12132	0.62892	-0.449965	-0.33731	0.0994641
ACTN3;S758;NEVENQVLTRDAKGLSQEQLNEFRASFNHFD	0.0342968	-0.056671	-0.359644	0.333292	-0.105075	0.363371	0.39597	-1.22494	0.403733	-0.303166	0.10939	0.440336	0.217948	-0.32045	0.092198	0.299071	-0.466635	0.43699	-0.047788	-0.148528	0.719224	-0.0736221	-0.879267	0.581136	0.154914	0.682992	-0.24648	-0.382953	-0.338154	0.160837	-0.611731	-0.521545	0.0978793	-0.623215	0.899448	0.525737	0.12106	0.348694	0.076856	0.0376781	-0.170385	-0.244655	0.601503	0.0834852	-0.387084	0.139942	0.154776	-0.530101	0.218454
ACTN3;T244;YLDIPKMLDAEDIVNTPKPDEKAIMTYVSCF	0.547317	0.00701732	-0.317342	0.210075	0.0322558	0.234108	-1.19831	-0.754449	1.63834	-0.536667	-0.429316	1.27966	-0.344993	-0.734091	-0.487394	0.683683	0.554965	0.499185	-0.286334	-0.124839	0.0370719	-0.0582301	-0.107537	-0.208252	-0.167196	-0.571407	0.634233	0.587171	-1.26922	0.0291463	0.81719	-0.700005	-1.26792	-1.1234	1.24302	0.408861	0.453272	-0.2118	-0.0793377	-0.139902	-0.467577	-0.274455	0.526649	-0.23011	-0.16496	0.045891	-0.416732	-0.230227	-0.0234133
ACTN3;T697;MAGLRQQEQNIINYKTNIDRLEGDHQLLQES	0.284981	0.316348	-0.0987164	-0.0409726	0.112239	-0.258345	0.14638	-0.376154	0.454504	-0.334979	0.0750422	-0.572474	-0.0233919	0.181241	0.0807615	0.252635	-0.501903	-0.726292	0.315407	-1.02209	0.632038	-0.166424	0.0558012	-0.321216	-0.357129	0.156634	-0.494949	-0.0327841	-0.438766	-0.731611	-0.412689	0.0869762	-0.262943	0.107141	-0.397739	-0.939539	-0.167606	-0.0538918	0.339777	0.274752	-0.111173	-0.558694	-0.129237	0.373093	0.304913	0.180397	-0.137696	-0.626969	0.140837
ACTN3;T751;TSIARTINEVENQVLTRDAKGLSQEQLNEFR	0.113796	0.0752264	-0.0312046	-0.0770697	0.238235	0.354388	0.0286484	-0.534717	0.139164	-0.154202	0.0880933	0.280103	0.210022	-0.150763	0.244636	0.266023	-0.322935	0.120094	-0.0799553	0.091331	0.939039	-0.927469	-0.0239138	0.749825	-0.0156072	0.0391095	0.10564	-0.0951713	-0.0571341	-0.0843332	-0.209995	-0.116126	-0.390112	0.0651269	0.38165	-0.124434	-0.122293	-0.316868	0.0427313	0.160973	0.319843	0.199752	0.0253271	-0.0192275	0.0447369	0.237804	0.104127	0.108878	-0.183539
ACTR1A;S3;_____________MESYDVIANQPVVIDNGS	0.0720435	0.0437032	0.0490341	-0.0865584	0.139872	0.181104	-0.0149799	-0.141956	0.300942	0.114548	0.339006	0.692913	0.0476987	0.389508	-0.162109	0.126862	0.243442	0.0694818	-0.100921	0.0102997	0.240664	0.119918	0.229206	-0.0486406	0.091731	0.414987	-0.0988995	-0.809273	0.990068	0.242796	-0.0321609	0.0913224	0.163701	0.135648	0.192863	0.0442776	0.0770063	0.328325	0.114449	0.0847871	0.297392	0.0391723	-0.0261806	0.0601375	0.0942421	0.106073	0.230815	-0.119094	0.0111359
ACYP2;S2;______________MSTAQSLKSVDYEVFGR	0.0172581	0.214482	-0.0781771	-0.0655325	0.0290808	-0.0486455	-0.11581	0.0431411	-0.0420555	-0.270577	-0.0502645	-0.107301	0.331555	0.511556	-0.414317	0.0363815	-0.419637	-0.36075	-0.607281	0.227975	0.051066	0.562519	0.117956	-0.485359	0.194819	0.0479127	-0.0252252	0.066849	-0.299183	-0.09481	0.129737	0.0549942	-0.0521425	0.0206562	-0.0966609	-0.106953	-0.0274277	-0.00917034	-0.250916	-0.251549	-0.200282	-0.341725	0.0542472	-0.110853	-0.067862	0.139703	-0.023705	-0.205825	-0.0469415
ACYP2;S93;RTNFSNEKTISKLEYSNFSIRY_________	0.0325142	0.16865	-0.0335179	-0.344709	0.160948	0.0234892	0.0302262	-0.13491	0.287938	-0.126051	0.240086	0.0500183	0.0493818	0.341533	0.240956	0.04857	-0.00663003	-0.0976046	-0.0366717	0.264138	0.258023	-0.0697277	0.151864	-0.124347	0.083912	0.186523	0.0834797	0.105761	0.204073	0.0236054	0.0405916	0.191859	0.130715	0.131728	0.130282	0.0303699	-0.0724487	0.214513	0.0190725	0.0457754	0.137181	0.0111023	-0.0650554	0.0844974	-0.145094	0.140167	0.119354	0.0222481	-0.0662775
ACYP2;T3;_____________MSTAQSLKSVDYEVFGRV	-0.0402356	0.098667	-0.209634	-0.063036	-0.0297083	-0.128796	-0.169343	-0.0357105	-0.0678846	-0.306343	-0.104573	-0.24458	-0.184453	-0.68097	0.355496	0.431331	0.0954906	-0.400606	0.269693	-0.525961	-0.2362	0.304207	0.0993158	-0.306025	0.120142	-0.0231004	-0.116419	-0.000481502	-0.413428	-0.160576	0.0594678	-0.0880423	-0.0677378	-0.012817	-0.203639	-0.208383	0.14209	0.154816	-0.158762	-0.176752	-0.117081	-0.273899	0.00604458	-0.173638	-0.123348	0.0371981	-0.0959712	-0.284031	-0.095743
ADAM17;S791;GFEKDPFPNSSTAAKSFEDLTDHPVTRSEKA	-0.0308059	0.201688	-0.139278	0.159477	-0.324374	-0.210753	0.284423	-0.329925	0.37366	-0.8264	-0.123118	-0.214879	-0.00100567	0.0848576	0.289065	-0.331809	-0.360169	-0.0327671	0.23584	-0.220062	-0.0880123	-0.15822	-0.552786	0.2205	-0.00657911	-0.133667	-0.0893889	-0.0219047	-0.11176	-0.073371	0.0162415	-0.0795322	0.0533081	0.117723	-0.264722	-0.262991	-0.284781	-0.179769	-0.535468	0.538347	-0.157588	0.126506	0.132767	-0.0503852	-0.0828774	-0.164065	-0.115352	-0.0281494	0.00270769
ADCY2;S292;LVKTYFVINPKGERRSPQHLFRPRHTLDGAK	-1.32448	-0.804073	0.757716	-0.459498	1.34747	0.935552	-1.2867	0.888148	1.8023	0.347863	-0.568631	-0.646323	0.266083	0.383858	0.205849	0.211737	-0.274363	0.426434	0.00254172	-0.175212	0.249931	0.476785	-0.104937	0.0626064	0.589853	0.0231427	-0.742906	-0.152271	-0.822796	2.10974	-0.219762	-0.0409429	-0.820307	-1.29267	0.935158	1.72115	0.729359	0.14986	-0.383385	0.0927365	-0.475652	0.160308	0.586638	1.14669	-0.428244	0.483133	-2.25451	0.766488	-0.25194
ADCY2;S905;DLKTYFVNTEMSRSLSQSNVAS_________	-0.0984879	-0.213315	-0.277173	0.0723378	-0.372887	-0.445823	0.0943158	-0.21436	-0.207437	-0.198581	-0.38298	-0.58499	-0.253937	-0.8383	0.0309061	0.574045	-0.436361	-0.384671	-0.035965	-0.52775	0.102223	0.284972	-0.533108	-0.600059	-0.0369453	0.578491	-0.169042	-0.456281	-0.573085	-0.513177	-0.00511402	-0.197196	-0.204138	-0.139142	-0.614535	-0.514617	0.188614	-0.0152553	-0.360213	-0.0740683	-0.371184	-0.375876	-0.00857866	-0.0645753	-0.417359	0.201929	0.152547	-1.05386	0.102497
ADCY2;S907;KTYFVNTEMSRSLSQSNVAS___________	-0.0637403	-0.0280789	-0.040498	-0.230266	0.0865466	-0.303776	-0.397658	-0.626324	0.176309	-0.501264	-0.224395	1.31862	0.211613	0.779341	-0.179378	0.506172	-0.290014	-0.741246	-0.268726	-0.358278	0.577669	0.257982	0.161975	-0.00757275	0.22734	0.153529	-0.040231	0.172158	-0.0353414	-0.0812694	0.375431	0.579996	-0.445557	-0.446014	-0.300252	0.378738	0.121959	0.156645	-0.0806057	0.120348	-0.0478424	0.0896908	0.160347	-0.00481168	-0.0442356	0.0341403	0.0316223	-0.0681554	0.0146593
ADCY9;S1257;YPKCTDHRVIPQHQLSISPDIRVQVDGSIGR	0.0343937	0.0314011	0.980614	-0.252283	0.0826528	0.398944	-0.0992392	0.228512	0.580162	-0.11079	0.502576	0.313501	-0.039263	0.773098	0.304975	0.0107198	0.221145	0.0879867	0.0676501	0.445716	0.434119	-0.228809	0.472954	0.0997498	0.0613413	0.11269	0.253892	0.0841442	0.214653	0.425927	-0.0457119	0.207944	0.28288	0.18133	0.152958	0.240699	0.032741	0.259456	0.255038	0.173329	0.411751	0.350807	0.0723334	0.0192435	0.293	0.189281	0.338517	0.443395	-0.163474
ADCY9;S365;GDEESENSVKRHATSSPKNRKKKSSIQKAPI	0.463054	-0.263379	-0.650669	-0.163784	-0.583642	0.0925116	-0.579511	0.0354652	0.476644	-0.133222	-0.444528	-0.51311	0.335133	-0.712518	0.138489	0.112229	-0.725971	-0.152932	0.244203	-0.0397136	-0.573096	0.319441	-0.736505	-0.206455	-0.0886345	-0.420368	-0.292046	-0.157941	-0.623532	-0.150869	0.170108	-0.141122	0.0171463	-0.27668	-0.472119	-0.305797	0.121033	-0.414634	-0.147882	-0.119311	-0.2984	-0.169972	0.0321603	-0.831256	-0.0300501	0.361997	0.0839084	-0.762573	0.0164946
ADCY9;S610;DGSQVSSGPRGQGTASSGNVSDLAQTVKTFD	-0.107111	0.0461138	-0.0272106	0.0141616	0.287827	0.380731	-0.126837	0.319704	0.661678	-0.309474	0.33817	0.148261	0.603934	-0.136332	0.264806	-0.0579635	0.0577716	0.188786	0.2997	0.0795306	0.15206	0.37749	-0.200417	0.338179	0.143673	0.131791	0.0884473	0.0820613	0.175035	0.00172652	-0.295288	0.146558	-0.580252	-0.128017	0.865213	0.889803	0.20597	0.13687	0.31767	-0.0251292	-0.0721956	0.121055	-0.279418	0.387313	0.182781	-0.069258	0.395942	0.391603	-0.321099
ADCY9;S688;QNGLLSPPQEEKLTNSQTSLCEILQEKGRWA	0.0364659	-0.364413	-0.462868	-0.0394294	-0.625952	-0.459763	0.018051	-0.864965	-0.367826	0.257181	-0.514052	-0.361782	-0.393395	-0.596719	0.489721	-0.129418	-0.79098	-0.282641	0.140686	-0.193074	-0.461822	-0.0392477	-0.617791	-0.345776	0.0891683	-0.245911	-0.0672424	0.0499056	-0.40078	-0.632443	-0.0549405	-0.438864	-0.628056	-0.317969	-0.62223	-0.527729	-0.000175599	-0.480422	-0.473893	0.146435	-0.594177	-0.176813	-0.0799319	-0.620917	-0.332749	-0.0337907	-0.608983	-0.495305	0.0573299
ADCY9;S691;LLSPPQEEKLTNSQTSLCEILQEKGRWAGVS	-0.10798	-0.291695	-0.445053	0.135466	-0.51678	-0.316979	-0.115557	-0.818906	-0.288846	0.287845	-0.361795	-0.18744	0.528197	-0.482944	-1.00796	-0.0130778	-0.0463984	-0.217553	0.075974	-0.10062	-0.378383	-0.0604992	-0.451896	-0.279487	0.466556	-0.0954114	-0.527864	-0.708873	0.116855	-0.695991	-0.199959	-0.352264	-0.541846	-0.301484	-0.427093	-0.364625	-0.150998	-0.370715	-0.395634	0.157356	-0.422074	-0.0325399	-0.248403	-0.545139	-0.268117	0.0507634	-0.459303	-0.313246	-0.09105
ADCY9;T690;GLLSPPQEEKLTNSQTSLCEILQEKGRWAGV	0.197311	-1.12928	-1.02606	0.241537	-0.203033	-0.699991	0.404182	-1.08193	-1.65086	-0.653898	0.642611	-0.166782	0.370956	-0.545715	-0.119047	-1.16737	-1.70116	0.768111	-0.000762271	-0.188694	-0.795475	0.608409	-1.37602	-0.530291	0.0116941	-0.469358	-0.282391	0.156518	-0.271833	-0.995354	-0.733599	-2.02535	1.06979	0.217884	-1.07075	-0.100912	-0.227376	-1.44555	-0.334962	0.520473	-0.336081	-0.905844	-0.152294	-0.672167	-0.469244	0.212045	-0.981333	-0.898898	0.0903024
ADD1;S12;____MNGDSRAAVVTSPPPTTAPHKERYFDR	-0.608802	0.279848	0.783102	0.135211	-0.23296	-0.746947	0.219138	1.15116	-0.355306	0.0348605	-0.398146	-0.971631	-0.211649	0.780209	-1.12746	0.826908	0.366199	-0.872739	-0.569602	1.61851	-0.341322	-0.555701	0.374516	-0.806503	-0.111361	-0.469591	0.344672	-0.0405818	-0.364842	-0.91383	0.403377	0.268817	-0.393494	0.0466772	-0.595656	-0.544511	0.0615086	-0.207935	0.252319	-0.00118233	-0.0621188	-0.777063	0.523117	-1.34029	0.831814	-0.780352	0.634439	-0.878956	-8.35e-05
ADD1;S355;NLVLLNPEKYKAKSRSPGSPVGEGTGSPPKW	0.21604	-0.543695	0.369385	0.707493	0.575689	-0.873951	0.0400323	1.18489	-0.109369	-0.0889317	-0.24253	-0.336654	-0.528929	0.156335	-0.10491	-0.379637	-0.403485	1.38027	0.219556	0.562127	-0.960484	0.370404	0.289267	-0.135727	-0.00151424	0.0495113	0.52238	0.0998949	-0.0276142	0.000511263	0.125796	0.28048	0.0249217	0.228919	-0.0689511	-0.00243302	-0.0313757	-0.124676	0.531274	0.0774417	0.426418	-0.460747	-0.70204	0.137815	0.966792	-0.364644	-0.447175	-0.483343	-0.118195
ADD1;S358;LLNPEKYKAKSRSPGSPVGEGTGSPPKWQIG	-0.349556	-0.531205	-0.192462	0.418407	-0.738251	-1.12091	0.26922	0.561332	-0.739226	-0.210091	-1.18094	-1.98804	-0.921954	0.173573	0.826162	0.235518	-1.34773	-1.52865	0.642044	-0.488798	-0.880162	0.318249	-1.40841	-1.01213	0.00095871	-0.500619	0.309371	-0.107666	-1.13652	-1.48441	0.4378	-0.572739	-0.755648	-0.124326	-1.57843	-1.32187	0.144398	-0.741054	-0.131699	-0.0813944	-0.654458	-1.57182	-0.139783	-0.464868	0.685519	-1.09665	-1.34407	-1.44733	0.0391133
ADD1;S586;ELEEYRREVERKQKGSEENLDEAREQKEKSP	0.0411569	-1.33365	-0.598958	0.137054	0.15878	1.4639	0.505024	1.90153	-0.909813	0.271296	-0.42101	-0.285735	1.06982	1.5575	-0.403003	-0.0785186	0.371333	-2.20732	-0.179555	1.96093	0.000791956	-1.30733	-0.864037	0.552981	-0.572853	0.022437	1.384	-0.125795	0.239436	-0.920542	0.479961	0.74871	-0.752368	-0.393652	-0.341031	-0.117024	-0.186032	2.15822	0.654628	0.520459	-2.58816	-0.933132	-0.331584	-0.220037	0.915305	-0.212135	-0.664166	-0.400963	-0.49827
ADD1;T11;_____MNGDSRAAVVTSPPPTTAPHKERYFD	0.512934	-1.17539	0.0258594	0.197163	0.0408039	-0.966806	-0.0975332	1.22927	-0.320044	-0.355373	-0.470749	-0.884119	0.455085	0.269323	-0.52241	0.185384	-0.718149	-1.02901	0.37646	-0.489278	0.239177	-0.128696	-0.750353	-0.476187	-0.42433	-0.548581	0.307811	-0.00830069	0.0275186	-0.947451	0.00134822	0.0200472	-0.547425	0.0967271	-0.675004	-0.468437	-0.577703	1.14983	-0.0807165	-0.604291	-0.0612076	-1.21096	-0.144427	-0.0684233	0.484462	-0.331223	-0.647907	-0.756695	0.411928
ADD1;T364;YKAKSRSPGSPVGEGTGSPPKWQIGEQEFEA	-0.237608	0.0843504	-0.616548	0.140242	0.887947	0.188534	0.618961	-0.283915	0.139078	0.00918539	0.402644	-0.660407	0.177829	0.61774	0.406443	-0.400447	0.0237323	-0.282956	-0.581494	0.864291	0.276812	0.136244	-0.0663452	-0.190004	0.182863	0.0305639	0.249774	0.103227	-0.0762763	-0.0735145	0.233715	0.167542	0.0989679	0.290296	-0.0477216	0.000442527	-0.0724301	-0.211372	0.634716	0.162667	0.53552	-0.54706	0.0105051	-0.0743485	1.10371	-0.675626	-0.320078	0.0760472	-0.384021
ADD2;S2;______________MSEETVPEAASPPPPQG	0.093658	0.0381014	-0.371675	0.341804	-0.0636613	0.0723149	0.152855	-0.0641515	-0.0902474	0.153849	-0.0189545	0.0490945	0.353881	-0.831434	-0.0817574	0.6158	-0.782759	0.428359	-0.423554	0.225658	-0.367069	-0.0397244	-0.0567756	0.482686	-0.00921343	0.187002	-0.114691	-0.20443	-0.0304775	-0.483265	0.00203057	-0.677653	0.606513	-0.869604	0.981286	0.0988869	0.0476019	0.0877042	0.138543	-0.0560379	-0.115143	-0.0402319	0.0331763	-0.157015	0.0422351	-0.0770317	-0.131045	-0.0234962	0.0501262
ADD2;S530;PQSQLLASVIAEKSRSPSTESQLMSKGDEDT	0.109886	-0.324986	-0.653516	0.353776	0.227334	-0.114685	-0.025637	0.111452	0.339399	-0.145272	0.0204641	-0.572745	0.255438	0.270864	-0.399593	-0.0782822	0.10706	-0.363168	-0.338962	0.791834	-0.390611	0.174625	-0.00299548	-0.392166	0.299479	-0.179166	-0.230531	-0.00450762	-0.311174	0.0461809	0.270229	0.683816	-0.833695	-0.196476	-0.279241	-0.0118371	-0.233359	-0.236749	0.544169	0.137292	0.391522	-0.946578	-0.196032	0.233506	1.00624	-0.172327	-0.492519	-0.484223	-0.143109
ADD2;S532;SQLLASVIAEKSRSPSTESQLMSKGDEDTKD	-0.69904	0.352264	0.737332	0.501515	-0.95107	-1.47769	0.651197	1.48431	-0.471441	-0.0234578	-1.2175	-1.40256	-0.172205	0.161276	0.82639	-0.407893	-1.27928	-0.416634	-1.02408	1.54227	-0.273381	0.447646	-0.60243	-1.30978	-0.168859	1.96361	0.127985	-0.702014	-1.48237	-1.24548	0.216293	1.42344	0.260401	0.000766346	-0.765867	-2.6754	0.908785	-0.275287	-0.50138	-0.058355	-0.701088	-0.60025	0.297345	0.0658572	0.961929	-0.0593611	-1.35687	-1.53423	-1.39053
ADD2;S535;LASVIAEKSRSPSTESQLMSKGDEDTKDDSE	-0.114581	0.336772	0.938783	0.317522	0.0451716	-0.394788	0.266099	0.897855	0.0229812	0.055072	-0.127259	-0.672561	-0.364923	1.03219	-0.236688	0.243451	-1.12616	0.440276	-0.737788	-0.459314	1.26516	-0.69286	0.918636	0.364923	-0.513714	0.217517	0.574982	-0.172845	0.784275	-0.437633	0.45398	-0.177688	0.130158	0.0971097	-0.536118	-0.516699	0.208209	-0.0120058	0.715891	0.305263	0.122519	-0.385821	0.118557	0.112203	1.13148	-0.526184	-0.420209	-0.421799	-0.040963
ADD2;S539;IAEKSRSPSTESQLMSKGDEDTKDDSEETVP	-0.479053	-1.12316	0.0196431	0.890855	0.126737	1.38325	-0.280954	2.0561	-1.46402	-0.346234	-0.0903768	0.0938204	0.389303	0.773529	0.0746093	-1.07468	0.695227	-0.615263	0.190129	0.058777	-0.810675	-0.304422	-0.0847884	1.29112	0.681578	-0.490618	0.672755	-0.665644	-0.37062	0.193475	0.367651	0.747907	-0.849636	-0.136445	-0.239306	0.0371514	-0.302542	-0.15272	0.777103	0.21279	0.483912	-0.985038	0.568397	-1.23501	-1.26456	-0.143633	1.6505	0.485967	-0.73618
ADD2;S596;GEKETAPEEPGSPAKSAPASPVQSPAKEAET	0.609261	-0.979744	0.525737	0.36144	-0.294018	-0.433652	0.113472	0.939202	-0.252565	-0.0665595	-0.278484	-0.762453	-0.134004	1.2856	-0.0521245	-0.123832	-0.589706	-0.650672	-0.448808	0.48359	0.351205	-0.614699	0.0320974	-0.0981252	0.12202	0.0685617	0.634322	-0.0294823	-0.291406	-0.572325	0.485159	0.36013	-0.142911	0.177942	-0.544145	-0.369042	0.0699637	-0.0678615	0.515832	0.09349	0.137132	-0.778666	-0.0338242	0.0547759	0.973791	-0.490389	-0.4967	-0.456856	-0.564302
ADD2;S600;TAPEEPGSPAKSAPASPVQSPAKEAETKSPL	0.267139	0.293388	0.100196	0.338742	-1.38346	-0.879339	0.19545	0.768308	-0.510522	-0.186916	-0.721493	-1.33891	-0.791565	1.07423	-0.0491077	0.220932	-0.829749	-1.31081	-0.0850091	-0.864016	-0.356505	0.16552	0.152107	-0.744782	0.203466	-0.215852	0.325401	-0.154592	-0.778684	-0.981198	0.576472	0.0155024	-0.357074	0.0845211	-1.05762	-0.822928	0.173752	-0.38507	0.189499	-0.049531	-0.334749	-1.14476	0.0873591	-0.210693	0.813412	-0.772781	-0.936631	-0.932744	-0.477877
ADD2;S697;DKTESVTSGPMSPEGSPSKSPSKKKKKFRTP	-0.403445	-0.179621	0.15551	0.736092	-0.30618	-0.694553	0.266955	0.66123	-0.423864	0.0525622	-0.722918	-1.18587	-0.4099	-0.612247	-0.803705	-0.0369109	0.592512	-0.374835	0.224239	0.535861	0.116823	-0.592652	-1.14484	-0.495452	-0.135583	-0.317416	0.673685	-0.000494647	-0.736309	-0.976727	0.601435	-0.148458	-0.33551	-0.0368543	-1.00249	-0.798266	0.0603616	-0.462436	0.3175	-0.021938	-0.281547	-1.06385	0.132794	-0.196059	0.910918	-0.781814	-0.945309	-0.755694	-0.343566
ADD2;T5;___________MSEETVPEAASPPPPQGQPY	0.0469812	-0.172536	-0.564014	0.140139	-0.346496	-0.176512	0.131288	-0.274204	-0.352008	0.00148937	-0.339684	-0.203456	-0.00489657	-0.873488	-0.108399	0.501776	-0.260043	-0.788098	-0.393399	0.139976	-0.106846	0.302929	-0.91814	-0.624316	-0.0262216	-0.0424917	-0.34041	-0.358506	-0.307527	-0.770361	0.117027	-0.64614	-0.582912	0.432316	-0.277799	-0.456775	0.0388294	-0.170401	-0.0846206	-0.218983	-0.426624	-0.31364	0.0285723	-0.397221	-0.182116	-0.26006	-0.412318	-0.303337	0.0410558
ADD2;T533;QLLASVIAEKSRSPSTESQLMSKGDEDTKDD	-0.23893	-0.159958	0.261815	-0.0297105	-1.72105	-2.37646	-0.528974	0.991992	-0.424896	-0.255204	-0.654308	-2.90405	-0.0581898	0.0183444	0.43275	0.109222	-1.53775	-2.39091	-0.0688311	-0.823524	0.835925	-0.167011	-1.25029	-1.8352	0.208676	-0.630473	0.474242	0.565376	-2.58858	-1.6913	-1.07878	-0.383401	0.161342	0.038519	-0.382721	-2.15255	1.14817	-1.23944	-0.208261	0.104212	-0.651478	-2.51968	0.315784	0.696716	-0.206618	-0.671545	-3.40277	-0.647232	0.433799
ADD2;T675;EILSKGLSQMTTSADTDVDTSKDKTESVTSG	-0.564873	-0.5845	-0.111119	0.0253413	-0.842933	-1.27385	0.152089	0.868118	-0.85251	-0.28745	-1.12632	-1.64333	-0.536196	-1.0611	-0.131782	0.61321	-0.611746	-1.60543	-0.277039	-0.703806	-0.301066	-0.231096	-0.59053	-1.18271	-0.00292313	-0.998935	-0.517731	0.40783	-1.41392	-1.03678	0.999745	-2.48776	0.146148	-0.125046	-0.683073	-1.04619	0.349446	-0.81918	-0.485742	-0.349404	-1.02131	-1.19109	0.508381	-1.50675	-0.0552032	-0.606673	-0.890404	-1.03679	-0.435271
ADD3;S645;IKSPEKIEEVLSPEGSPSKSPSKKKKKFRTP	-0.123499	-0.426107	-0.362732	0.0296936	-0.831243	-0.69021	0.0208967	-0.272058	-0.67679	-0.00563366	-0.93508	-0.63543	-0.0520197	-0.162914	-0.267171	0.0257617	-1.32059	-0.473694	-0.171132	-0.670422	-0.333621	0.46665	-0.851195	-0.608156	-0.00241534	-0.728043	-0.535661	0.134456	-0.61197	-0.712283	0.0102645	-0.330946	-0.210447	-0.205163	-1.00377	-0.597094	-0.0152319	-0.746068	-0.510832	0.20094	-0.778829	-0.624745	0.192735	-0.607718	-0.251914	-0.264372	-0.735393	-0.676763	0.0888298
ADNP;S693;DNPEEHVLKVIPEDASESEEKLDQKEDGSKY	0.019281	-0.0918293	-0.37485	0.0623882	-0.247111	-0.233813	-0.117337	-0.190888	-1.31304	0.221243	-0.210479	0.418771	0.167453	0.139925	0.189119	-0.160098	-0.568612	-0.461188	-0.109408	-0.251438	0.42254	-0.0217923	-0.83184	0.0970355	-0.00701653	-0.342487	-0.427804	0.142133	-0.191907	-0.0598295	0.00321629	-0.179194	-0.221049	-0.0134067	-0.283193	-0.26579	-0.0139389	0.117935	-0.562471	0.259585	-0.470161	-0.4036	0.00211653	-0.103177	0.0454102	-0.0283467	-0.22799	-0.224588	0.011272
ADRB2;S246;QKIDKSEGRFHVQNLSQVEQDGRTGHGLRRS	0.819197	0.17196	-0.0623593	-0.198266	0.599086	0.530112	0.118842	0.429477	0.740275	0.0103997	0.590454	0.413487	-0.372258	0.971139	0.360817	-0.219559	0.60183	0.59463	0.274957	-0.376631	0.313264	0.651949	1.06526	0.419593	0.0804965	0.122213	0.567405	0.14323	0.402877	0.330251	-0.281719	0.755025	0.594669	-0.292371	-0.089568	1.12092	0.113935	0.799057	-0.40544	-0.520301	1.48896	-0.00150117	-0.837935	0.274699	0.522284	-0.196883	0.00919995	2.19972	0.0133528
ADSL;S207;DLRFRGVKGTTGTQASFLQLFEGDDHKVEQL	0.028075	0.270531	-0.0554996	0.00176193	0.1843	0.112003	-0.225257	-0.345763	0.324282	0.0616416	0.512907	0.575248	0.300706	0.0187586	-0.24059	-0.427933	0.208465	0.852466	-0.12685	0.316151	-0.0935561	0.025836	0.307236	0.265104	0.0396919	0.238153	0.160748	0.0447767	0.347048	0.32505	0.0121756	0.0433595	0.0744578	0.180505	0.175245	0.141547	-0.106369	0.0703901	0.101717	0.123965	0.299345	0.404073	-0.0277316	0.197487	0.0105887	0.227694	0.351824	0.338543	-0.060069
ADSL;S334;LQTASVQWFERTLDDSANRRICLAEAFLTAD	-0.409202	0.28015	-0.585419	-0.28921	0.445827	-0.116617	0.035384	-0.445419	0.204246	-0.175752	-0.0734957	-0.108683	-0.19826	-0.23505	0.496454	0.603053	-0.772098	-0.407578	0.449225	-0.230197	-0.715983	0.247487	-0.112228	-0.216582	0.0529897	-0.111938	-0.20174	-0.0826889	-0.133212	-0.163983	-0.0380294	-0.0794585	-0.240696	0.11449	-0.142556	-0.297894	0.0654993	0.0765343	-0.0860266	-0.122193	-0.183762	-0.341306	-0.0876498	-0.0501585	-0.215135	-0.140929	-0.147389	-0.381347	0.0391932
ADSL;T201;LKRVRDDLRFRGVKGTTGTQASFLQLFEGDD	0.196712	0.0767269	0.00224623	-0.0598924	0.24069	0.341501	0.484037	-0.250178	0.0819562	-0.378896	0.368759	0.0758052	-0.21578	0.271783	-0.279163	-0.0682453	0.208554	1.11541	-0.158347	0.0971529	0.0131804	0.0828481	0.419351	0.0981715	0.0628095	0.0407144	-0.0254812	0.161067	0.515349	0.306033	0.0362173	0.15167	-0.0305165	0.132479	0.29078	0.0980066	0.0872934	0.138325	0.161355	-0.0328039	0.16327	0.271601	-0.4456	-0.50558	0.0965133	0.257974	0.224856	0.86768	-0.141741
ADSSL1;S7;_________MSGTRASNDRPPGAGGVKRGRL	-0.877897	2.29009	2.00984	0.0315932	4.57569	0.899421	0.584915	3.20044	0.897056	1.15616	1.49918	0.188609	-0.179037	2.07799	3.46242	-1.3336	3.28215	1.33066	0.137491	3.00326	1.18853	-0.114955	3.30925	0.934643	-0.129111	1.7537	0.981209	0.871302	4.19597	0.626406	-0.262417	3.34795	0.0110049	0.324463	3.05514	1.92126	0.0349878	3.94705	0.985689	0.808707	0.181378	2.17027	0.293855	4.27932	0.215162	-1.39306	2.34024	2.46968	-0.641763
ADSSL1;S87;TVVVDGKEYDFHLLPSGIINTKAVSFIGNGV	0.125607	-0.105488	-0.432491	0.186321	-0.404763	-0.0379659	-1.09303	-0.463067	-0.0135765	0.691961	0.380036	-0.0127591	0.381737	-0.82305	-0.259071	0.360074	-0.0769387	0.192551	0.328521	-0.135765	0.099786	-0.54555	-0.436319	0.355029	-0.0479256	0.0541869	-0.403546	-0.14245	0.580416	-0.412284	0.199451	-0.0395578	-0.136475	0.138635	-0.182905	-0.331408	0.415373	0.0128817	-0.00787792	0.0398782	-0.309644	-0.147939	-0.742899	0.0491416	0.617801	-1.03334	0.00802235	0.534859	0.476458
ADSSL1;T92;GKEYDFHLLPSGIINTKAVSFIGNGVVIHLP	-0.365828	0.113747	-0.231972	-0.206579	0.286761	0.145538	0.0915833	-0.395383	0.127451	-0.110042	0.230445	-0.0981887	-0.0238143	0.131785	-0.0339891	0.167871	-0.133153	-0.231071	-0.0262033	0.0968752	-0.00567426	0.0296035	-0.142451	-0.232974	0.245149	0.123226	-0.493454	0.222384	0.00430496	-0.080301	0.0234529	-0.272123	0.0441002	-0.206196	-0.66723	0.508608	-0.132495	-0.0906675	0.22393	0.297414	0.365922	-0.890169	-0.183227	0.0409698	-0.206888	0.0514772	0.43686	-0.339077	0.151399
AFAP1L1;S603;KSHRVDPQVKVKRHASSANQYKYGKNRAEED	0.515261	-0.352241	-0.170472	0.0299927	-0.668744	-0.754019	-0.0502364	-0.243671	0.189544	-0.112205	-0.720597	-0.322198	0.307263	-0.0461401	0.000646308	0.0470546	-0.655498	-0.905081	-0.273808	0.818063	-0.759923	0.0954543	-0.143694	-0.646537	-0.111932	-0.616364	-0.379887	0.337431	-0.319725	-0.327666	0.0494063	-0.225562	0.00263619	-0.163563	-0.58838	-0.250011	-0.695636	-0.508417	1.26669	-0.537205	-0.725188	-0.219253	-0.18425	-0.0032324	0.189804	-0.0409758	-0.879305	-0.898583	0.105551
AFAP1L1;S747;PLPVNCVSELRKRSPSIVASNQGRVLQKAKE	0.857068	-0.112295	-0.00269542	-0.216311	-0.550236	-0.10505	-0.463777	0.175321	0.780845	-0.686787	0.0196501	-0.402053	0.214196	-0.896066	0.0889063	0.488296	-0.326851	0.116209	0.609512	-0.342263	0.476315	-0.507004	-0.308115	-0.00476245	-0.00320783	-0.0552174	-0.078558	0.157803	-0.210584	-0.172067	-0.148772	0.180836	-0.0414185	0.358141	-0.107187	0.0409609	-0.0139225	-0.15858	-0.205193	-0.0362591	-0.14204	-0.264331	-0.0876242	0.347524	0.355872	-0.123551	-0.364997	-0.465144	-0.158082
AFAP1L1;S98;LRDMPEDDGEPSKGASPELAKSPRLRNAADL	-0.251528	-0.423496	-0.49611	0.330508	-0.484686	-0.420182	-0.234701	-0.284846	-1.58471	0.0271342	0.271111	-0.10708	0.0501788	-0.264108	-1.06803	0.0172601	0.0575615	-0.364026	0.00229535	-0.63358	-0.700753	0.3829	-0.150167	-0.348984	0.13066	-0.695214	-0.524756	-0.504823	-0.182874	-0.0830075	-0.013201	-0.201442	-0.408035	-0.0505432	-0.392227	-0.501601	-0.01208	-0.5109	-0.522619	-0.0523893	-0.360876	-0.414003	0.142192	-0.93081	-0.127998	-0.0659709	-0.629072	-0.189847	0.0523199
AFF1;S206;DHCASVTDSAPERELSPLISLPSPVPPLSPI	0.140462	-0.024972	-0.105955	-0.0427493	-0.159566	0.23499	-0.147324	-0.345208	-0.128834	-0.234733	-0.0933532	-0.207001	-0.259968	-0.240426	-0.309477	0.113267	-0.230496	-0.0804453	-0.281323	-0.308198	-0.0638738	-0.0068404	-0.0624344	-0.133258	0.184285	0.0101401	0.11033	0.27969	0.0789685	0.376265	0.0964855	-0.215984	-0.13908	0.200347	-0.265431	0.256481	0.210028	-0.0484289	-0.0437724	0.0845104	0.129295	0.108058	0.149867	0.0218459	-0.287634	-0.00200678	0.0221966	0.174341	-0.213553
AFF1;S213;DSAPERELSPLISLPSPVPPLSPIHSNQQTL	0.140462	-0.024972	-0.105955	-0.0427493	-0.159566	0.23499	-0.147324	-0.345208	-0.128834	-0.234733	-0.0933532	-0.207001	-0.259968	-0.240426	-0.309477	0.113267	-0.230496	-0.0804453	-0.281323	-0.308198	-0.0638738	-0.0068404	-0.0624344	-0.133258	0.184285	0.0101401	0.11033	0.27969	0.0789685	0.376265	0.0964855	-0.215984	-0.13908	0.200347	-0.265431	0.256481	0.210028	-0.0484289	-0.0437724	0.0845104	0.129295	0.108058	0.149867	0.0218459	-0.287634	-0.00200678	0.0221966	0.174341	-0.213553
AFF1;S219;ELSPLISLPSPVPPLSPIHSNQQTLPRTQGS	0.140462	-0.024972	-0.105955	-0.0427493	-0.159566	0.23499	-0.147324	-0.345208	-0.128834	-0.234733	-0.0933532	-0.207001	-0.259968	-0.240426	-0.309477	0.113267	-0.230496	-0.0804453	-0.281323	-0.308198	-0.0638738	-0.0068404	-0.0624344	-0.133258	0.184285	0.0101401	0.11033	0.27969	0.0789685	0.376265	0.0964855	-0.215984	-0.13908	0.200347	-0.265431	0.256481	0.210028	-0.0484289	-0.0437724	0.0845104	0.129295	0.108058	0.149867	0.0218459	-0.287634	-0.00200678	0.0221966	0.174341	-0.213553
AGAP1;S414;PSISSTTSPKLDPPPSPHANRKKHRRKKSTS	-0.0790028	0.0144885	-0.0208016	-0.00644687	0.121885	-0.101706	-0.129802	0.00477424	0.0738418	-0.167936	-0.0694695	-0.379493	0.256089	0.0197866	-0.0195214	0.213666	-0.595836	-0.127784	0.249865	-0.296015	-0.162846	0.169019	-0.114007	0.0134	-0.000110741	-0.139692	0.0240972	0.0362125	-0.00290547	0.0443386	-0.054863	-0.0762086	-0.00799738	-0.112808	-0.150697	-0.316895	-0.0271449	0.105878	0.106601	-0.138179	-0.0313728	-0.146617	0.00855341	-0.000572094	-0.130841	0.0978751	0.0915827	-0.160542	-0.0309272
AGAP3;S67;PAEVLSSSPKLDPPPSPHSNRKKHRRKKSTG	-0.036038	0.107105	0.200729	0.147463	-0.0458166	0.102885	0.0746793	0.0103315	0.304622	-0.0915225	0.216104	-0.0353252	0.1106	-0.372488	0.151218	0.0128968	0.513981	-0.239993	0.00285479	0.248006	0.0507231	0.0785948	0.023113	-0.138331	-0.0120485	-0.16287	0.356215	0.000896137	-0.0133302	-0.00538248	-0.0116877	0.00350976	0.163021	-0.0833216	0.0255241	0.0173508	-0.00701279	0.0460208	0.114832	-0.0486082	-0.0285113	-0.158178	-0.00547093	-0.129697	0.0391407	0.0157471	0.0222584	-0.0482916	0.0233689
AGFG1;S181;DSAPTLHLNKGTPSQSPVVGRSQGQQQEKKQ	0.187272	0.07828	-0.878031	-0.160604	-0.27994	-1.27036	-0.0422094	-0.296603	-0.872257	0.330173	-0.63146	-0.965727	0.46972	-0.592489	-0.801721	0.318444	-0.76458	-0.96664	-0.222505	-0.235435	0.330179	-0.680583	-0.96603	-0.758418	-0.310869	-0.700303	-0.820008	-0.170651	-0.723752	-0.942885	-0.242104	-0.631026	-0.678652	0.415644	-0.597294	-0.798331	0.0483699	-0.431947	-0.837662	-0.037208	-0.510761	-0.78954	-0.143254	-0.140353	-0.253609	0.0750246	-0.715009	-1.09066	0.1119
AGFG1;T177;SLLGDSAPTLHLNKGTPSQSPVVGRSQGQQQ	-0.293421	-2.23674	-0.561439	0.146472	-0.194058	-2.07623	0.00497005	-0.638945	-1.36842	0.142144	-1.43598	-1.75716	-0.0444336	-1.45235	-0.59689	0.496755	-1.86373	-1.6528	0.220537	-1.45341	-1.26249	0.44611	-1.4001	-1.75493	-0.277135	-1.23874	-1.43882	-0.288214	-1.37108	-1.60978	-0.206978	-1.17767	-1.14817	0.257565	-1.39271	-1.55223	0.224101	-0.956553	-1.53337	-0.33997	-1.27891	-1.38308	-0.0871083	-0.601473	-0.739135	-0.189574	-1.43497	-1.84002	0.240558
AGFG1;Y287;SKVSTNKAGLQTADKYAALANLDNIFSAGQG	0.25465	-0.53944	-0.640588	0.0431259	-0.191096	-0.124135	-0.101022	-0.246064	-0.652055	-0.332298	-0.839761	-0.0527295	0.393748	-0.156393	-0.401466	-0.0929928	-0.518704	-0.624336	0.262595	0.0509912	-1.46294	0.746759	-0.258234	-0.553391	0.301985	-0.11404	-0.385413	0.0141408	-0.731528	-0.41967	0.364739	-0.200543	0.0251873	-0.123396	-0.598216	-0.445316	-1.05162	-0.644854	-0.443614	0.75895	-1.23662	0.663441	-0.0445461	-0.345341	-0.254991	0.0210878	-0.0850655	-0.329563	-0.913437
AGL;S1027;IGAYTTLLDTAWKQMSSFVQNGSTFVKHLSL	0.225629	0.151299	-0.194071	-0.0519217	0.00405376	-0.114297	-0.0168227	-0.579861	0.190614	-0.0584562	-0.242629	-0.116005	-0.142332	-0.130825	-0.181725	-0.037565	-0.441969	-0.663993	0.0259343	-0.00309878	-0.202754	-0.224625	-0.318372	-0.539372	0.274102	0.0355125	-0.0985942	0.3116	0.109311	-0.0706791	-0.148393	-0.216513	-0.340997	0.074323	-0.357638	-0.599367	-0.767054	-0.0347976	-0.0327637	0.501699	-0.284027	-0.63893	0.0557354	-0.168901	-0.298691	-0.0670261	-0.495115	-0.452354	0.25244
AGL;S1028;GAYTTLLDTAWKQMSSFVQNGSTFVKHLSLG	0.1206	0.200642	-0.0531188	-0.246876	0.152456	-0.0217042	-0.0960747	-0.506463	0.337376	-0.0435475	0.165352	0.182721	-0.0305491	0.105445	0.175468	0.202743	-0.0726983	-0.151356	0.0688983	0.228723	-0.0473226	-0.120867	0.0205749	-0.239608	0.0376083	0.034774	-0.065869	0.104206	0.114671	0.0355472	-0.229967	-0.0120953	-0.138169	0.171786	0.0361136	-0.222284	-0.00462317	0.141834	0.107389	0.0803093	0.0404758	0.0304591	-0.036602	0.113911	-0.155018	0.109886	-0.0571685	-0.0172482	0.0292259
AGL;S1342;WNRKIQDNFEKLFHVSEDPSDLNEKHPNLVH	-0.229643	-0.274388	0.424189	0.329075	-0.102056	-0.554344	0.0487217	-0.543047	0.0488183	-0.0833682	0.117233	-0.0591904	0.0257345	-0.111985	-0.00678245	0.058981	-0.0727874	-0.264614	0.394453	-0.278602	-0.354199	-0.0508029	0.0849954	0.0763975	0.00576338	-0.077709	-0.0511077	0.0128433	-0.0333903	0.0136325	-0.0914796	-0.0338646	-0.144306	0.0047356	-0.135634	-0.255515	-0.0517571	-0.109505	0.164828	0.0742859	-0.160882	-0.0169262	0.111345	-0.0221468	-0.0390381	-0.0856495	-0.105913	-0.0395971	-0.100353
AGL;S1346;IQDNFEKLFHVSEDPSDLNEKHPNLVHKRGI	0.0708736	0.111986	-0.0953838	-0.0631305	0.0645409	-0.0113521	0.0678207	-0.142204	0.127218	-0.0173614	-0.096792	0.134567	-0.0454776	0.0346482	0.0742145	0.144893	0.0557273	-0.228215	-0.00827058	0.185913	0.0606128	-0.0116713	0.102128	-0.0559776	0.0347537	0.0376526	-0.0470623	0.0749155	-0.144666	-0.00543335	-0.0623645	-0.0179515	0.100417	0.0368458	-0.0426545	-0.29736	-0.210104	-0.0570475	0.113128	0.363385	-0.226772	-0.0862744	0.0663849	0.0937082	-0.0120884	0.0374763	0.116865	-0.0318699	0.120553
AGL;S383;EECCNWFHKRMEELNSEKHRLINYHQEQAVN	-0.0771777	-0.0552052	-0.258574	-0.174608	0.0501823	0.0235459	-0.0824805	-0.525612	0.207576	-0.0400998	0.290415	0.212468	0.0600326	-0.0181645	-0.145422	0.0938235	-0.0788127	0.224735	0.423412	-0.55002	0.121279	0.00798448	0.187894	0.227842	-0.0127881	0.0921839	-0.0154439	0.0714486	0.0929781	0.165592	-0.0875283	0.020786	0.0592313	0.159485	0.0939946	-0.118937	-0.212506	-0.0649329	0.0626437	-0.0663005	-0.0909167	0.0398402	-0.057945	0.0811913	-0.0862359	0.0318116	-0.0973852	0.0268666	0.0380758
AGL;S672;TRGYDELVPHQISVVSEERFYTKWNPEALPS	0.102706	0.19251	0.527988	-0.110239	-0.10126	-0.758767	-0.0859715	-0.0749523	0.414427	-0.0139476	-0.051132	-0.461486	-0.0268508	0.441194	0.0031437	0.191629	-0.286548	-0.44514	0.0904428	0.384293	0.0216185	-0.220513	-0.0250651	-0.550282	0.00848441	0.123052	0.0905135	-0.496702	0.393459	-0.3702	0.00699228	-0.175109	0.184194	0.266243	-0.210077	-0.244006	0.11667	-0.0732626	0.084814	0.0259514	0.0119394	-0.17339	-0.035018	0.0758875	0.121168	0.245527	-0.0385472	-0.357723	-0.0792708
AGL;S894;LAVDNADPILKIPFASLASRLTLAELNQILY	0.0419991	0.368439	0.0410504	-0.300927	0.167124	-0.0899886	0.0140423	-0.251588	0.404191	-0.0293895	0.21092	0.0244201	-0.0177038	0.392221	0.258314	0.212969	-0.11428	-0.114374	0.125694	0.434127	0.196905	-0.17946	-0.0259721	-0.196334	-0.0464818	0.0795994	0.00609618	0.0939624	0.0609109	-0.0381541	-0.113886	0.0778643	0.0614642	0.197442	0.135978	-0.161097	-0.035183	0.340924	0.173329	0.0467206	0.0256459	-0.128504	-0.00418324	0.288953	-0.0331688	0.157714	0.092253	-0.0119466	0.00144667
AGL;S897;DNADPILKIPFASLASRLTLAELNQILYRCE	0.132744	0.535655	0.136524	-0.254759	0.105603	-0.111046	0.0371301	-0.120537	0.352331	-0.136936	0.124446	-0.211119	0.0020832	0.386804	0.207884	0.245442	-0.135799	-0.309192	0.125509	0.408036	0.232309	-0.178961	0.000288287	-0.363561	-0.120063	0.107261	-0.137053	-0.0225545	-0.0816501	-0.222075	-0.145032	0.149447	-0.0343642	0.0988262	-0.15321	-0.331231	-0.137197	0.397148	-0.111121	0.0610203	-0.0459982	-0.209929	-0.101786	0.303297	-0.0874284	0.146181	-0.0476311	-0.175313	0.0200354
AGL;S978;GDWMIDYVSNRLISRSGTIAEVGKWLQAMFF	0.113945	-0.0445439	-0.262078	-0.109532	0.0612985	0.109755	-0.0545796	-0.50248	0.0827176	0.100119	0.131232	0.297558	-0.167635	-0.0832767	-0.078311	0.115632	-0.131194	0.330328	0.213652	-0.120225	0.135645	-0.0887098	-0.338506	0.0966175	-0.0370061	-0.0710053	-0.153822	-0.0285169	-0.0278052	0.166182	-0.0929675	-0.152642	-0.0499859	0.0904018	0.0713191	-0.0682859	-0.0810006	-0.134109	0.0162267	-0.0652218	-0.118091	0.0973886	0.0395767	-0.103641	-0.212519	0.0830267	-0.101464	0.0917633	-0.00545033
AGL;T334;QENRRVTKSDPNQHLTIIQDPEYRRFGCTVD	0.170978	-0.0568483	-0.35327	-0.0629992	-0.156631	-0.0813906	-0.0917255	-0.11769	-0.291041	0.0968789	-0.540105	0.162016	0.0612402	-0.0436609	-0.556508	0.16075	-0.0663948	-0.195138	0.0409017	-0.323946	-0.125494	0.000766493	-0.0497774	-0.153712	0.0139955	0.146089	-0.0670942	-0.321616	-0.412801	0.0143179	-0.280035	0.215852	-0.390502	0.359281	-0.252597	-0.363666	0.133423	0.00895912	-0.307433	-0.445469	0.0491842	-0.1662	0.0188197	-0.132641	-0.135747	0.0254034	-0.258607	-0.318745	-0.111512
AGL;T56;GKAVTVYTNYPFPGETFNREKFRSLDWENPT	0.104877	0.474661	0.104846	-0.31313	0.156834	-0.0289918	-0.0455554	-0.206899	0.433624	-0.0793756	0.236885	-0.0837258	0.0177698	0.452857	0.262601	0.272357	0.00824817	-0.312594	0.12887	0.440801	0.274665	-0.201172	0.137233	-0.320109	0.0522339	0.288365	0.0690064	0.18211	0.157183	-0.142065	-0.188986	0.144219	-0.000164748	0.0360045	-0.0156366	-0.282288	-0.137848	0.404574	0.050719	0.0913818	0.0238872	-0.190748	-0.118958	0.317458	0.2056	0.108831	0.139496	-0.25572	0.0273835
AGL;Y29;EMEKLEKTLFRLEQGYELQFRLGPTLQGKAV	0.0333303	-0.205389	-0.331571	-0.544935	0.587974	-0.0152868	-0.403834	-0.0464576	0.390925	-0.633262	0.578887	-0.28119	-0.296868	0.306561	0.0848376	0.462895	-0.269403	-0.713972	0.346927	0.235478	0.108845	-0.522551	-0.0161357	-0.747188	0.113348	0.700185	-0.0713151	0.130051	-0.206326	-1.38698	0.315606	0.336826	-0.253771	0.349985	-0.520347	-0.538967	-0.138418	0.548205	0.292323	-0.177544	-0.16123	-1.17171	-0.250581	0.327851	0.46537	0.331405	0.0791084	-1.33134	0.18758
AGMAT;S46;RQSRQASDAPRNQPPSPEFVARPVGVCSMMR	0.0728547	0.199974	0.313614	0.141296	-0.877812	-0.370908	0.180579	-0.0110886	-0.642308	0.265298	0.555062	-0.497503	-0.98282	-0.255105	0.116037	-0.223668	0.509525	0.448455	-0.554597	0.427254	0.657669	-0.372007	0.105979	-0.468712	0.664975	0.25608	-0.290487	-0.189263	-0.460825	-0.213396	-0.244979	0.0692078	-0.0438311	0.0704519	-0.0958465	-0.0928667	0.160051	-0.641028	-0.0533614	0.331909	0.282527	-0.547089	-0.0806989	-0.0093784	0.0356978	0.183417	-0.22775	-0.464891	0.167041
AGTPBP1;S371;ECLAVRTLDPLVNTSSLIMRKCFPKNRLPLP	0.0824956	0.104469	-0.118821	0.0860783	0.102363	0.105362	0.0977486	0.244829	-0.0766044	-0.0669365	-0.274959	0.347567	0.0436813	0.219081	-0.0699113	0.279618	0.0441697	0.120457	-0.658977	0.874744	0.155421	0.177273	0.0136468	0.0108969	-0.127871	0.273959	0.0482498	0.247367	0.206568	-0.17546	0.145482	0.11039	-0.105788	-0.351434	0.902822	-0.290487	0.0460428	0.143753	-0.0362157	0.0602912	0.17348	-0.0176854	0.211881	-0.379746	0.194449	-0.369587	0.327317	0.478151	0.061669
AGTR1;S366;LLKYIPPKAKSHSNLSTKMSTLSYRPSDNVS	-0.61955	-0.23639	-0.251552	0.22979	-0.347487	-1.31377	0.0968645	-0.49201	-0.456645	0.0750171	-0.76445	-0.849525	-0.0665152	-0.227629	-0.51982	0.059271	-0.773784	-0.928753	0.308176	-0.923626	-0.113069	0.0508126	-1.0084	-0.713906	0.15905	-0.627671	-0.670407	0.136171	-0.713118	-0.638456	0.303153	-0.463512	-0.401552	-0.180984	-0.855236	-0.745369	-0.594561	0.116261	-0.294978	0.334976	-0.854328	-1.30437	0.109692	-0.533594	-0.436029	-0.141932	-1.10667	-0.872561	0.221821
AGTR2;S5;___________MKGNSTLATTSKNITSGLHF	-0.176455	-0.114259	-0.632347	-0.203984	-0.296377	-0.347171	0.11156	-0.482518	-0.151473	-0.157189	-0.259333	-0.601633	-0.203691	-0.086754	-0.265541	-0.0105398	-0.426223	-0.494107	-0.169827	-0.319364	0.0551811	-0.111743	-0.425505	-0.750362	0.113988	-0.205157	-0.316094	0.201301	-0.0558984	-0.317223	-0.0102373	-0.218709	-0.219152	0.0528989	-0.384924	-0.667777	-0.0988854	-0.77602	-0.101133	0.763018	-0.74182	-1.02875	0.173246	0.054985	-0.355719	0.112409	0.197991	-1.52981	-0.185824
AGTR2;T6;__________MKGNSTLATTSKNITSGLHFG	0.0608821	0.0972933	-0.279192	-0.277988	0.0811268	-0.0207603	0.208384	-0.367665	0.0733337	0.028509	0.150735	-0.21252	0.0225808	0.103602	-0.0497124	0.137011	-0.108529	-0.217541	-0.0280329	-0.0546597	0.247544	0.0939817	-0.147356	-0.44742	0.237976	0.136163	0.0531989	0.226635	0.090704	0.106604	0.103182	-0.0564017	0.0556509	0.176856	-0.0112865	-0.324352	-0.423041	0.405778	-0.905804	0.441974	0.0999622	0.147927	0.486408	-0.426887	0.235136	0.157269	-0.353876	-0.265591	-1.09507
AHCTF1;S1513;KESVDLPEEKLPISDSPPDTQEIHVIEQEKL	0.167919	-0.191998	0.0365156	-0.0384314	-0.0533936	-0.429181	0.0612413	-0.0187194	0.13009	-0.200636	-0.252921	-0.163137	-0.0164569	0.260676	0.00257169	-0.0373881	-0.212669	-0.303489	0.0946077	-0.104567	0.151183	0.0223515	-0.204309	-0.255042	0.00226139	0.168532	0.342775	-0.354819	0.085171	-0.471072	-0.113932	0.0540172	-0.0139609	0.230218	-0.208957	-0.306778	0.0698512	0.202201	0.0312555	-0.402174	-0.191762	-0.188255	0.0451431	0.0523697	-0.142547	0.189966	-0.0214237	-0.358679	0.0426882
AHCTF1;S1944;QLRIKHVRRVRGREVSPSDVREDSNLESSQL	-0.291371	-0.0639945	-0.187688	-0.0579016	-0.106126	-0.192242	-0.120634	0.0467499	0.111831	-0.180634	-0.0902508	-0.410256	0.410836	-0.459409	0.32941	0.157399	-0.411691	-0.125156	0.153191	-0.391985	-0.247455	0.255716	0.0562375	-0.0381929	0.0740317	0.102147	-0.033946	0.0651584	-0.090697	-0.0946842	0.00766972	0.0968255	0.0319266	0.114136	-0.0204852	-0.204589	-0.105665	0.0222772	-0.0587964	-0.0729432	-0.143604	-0.283275	-0.0525736	0.0710264	0.00627793	-0.0367138	-0.0974931	-0.0699599	-0.0437975
AHCTF1;S1946;RIKHVRRVRGREVSPSDVREDSNLESSQLTV	-0.0219627	-0.0549463	0.00633807	-0.125715	-0.201269	-0.454228	0.195735	0.142536	0.0819404	-0.0736265	-0.36776	-0.205774	-0.352485	1.39085	-0.169855	-0.13757	-0.27818	-0.458811	0.809689	0.241532	-0.543267	0.365695	-0.760658	-0.271313	0.726689	-1.49135	0.557323	-0.23243	0.466912	-0.506883	0.204603	-0.388164	-0.352255	-0.334888	0.557909	-0.356509	-1.02973	0.631755	0.300603	-0.870184	0.752063	-0.415636	1.22493	-1.28619	-0.466616	0.266483	-0.420057	0.318441	0.239891
AHCYL1;S21;KFPTKTGRRSLSRSISQSSTDSYSSAASYTD	-0.362764	-0.183337	-0.44532	-0.623147	0.275395	0.873918	-0.028331	-0.341423	-0.051807	0.0370429	-0.38525	-0.134744	-0.378312	-0.411535	0.778751	0.192958	-0.648487	-0.0248436	-0.147117	0.664867	-0.958468	0.530316	0.120227	-0.680028	0.13899	0.00907272	-0.170287	-0.0539786	-0.257822	-0.501922	0.191131	-0.164769	0.0115854	0.261877	-0.206138	-0.034733	0.149521	0.485229	-0.970721	-0.308895	0.0905281	-0.838236	-0.182992	0.260277	-0.503581	0.406144	-0.93041	0.405842	0.049913
AHCYL1;S38;SSTDSYSSAASYTDSSDDEVSPREKQQTNSK	-0.146648	0.289478	-1.07071	-0.93077	0.179498	0.682077	-0.075623	0.347571	-0.303852	-0.38036	-1.16142	0.790197	0.346533	0.277661	-0.0606704	0.591521	-0.886018	-1.24684	0.0479371	0.0972556	-0.936266	0.506967	0.152816	-0.291583	-0.12138	-0.0114194	-0.22668	0.0354072	-0.0126676	-0.496427	-0.0736	-0.105062	0.0261742	0.27792	-0.13955	0.0321717	0.0542129	-0.19503	0.108201	-0.0782922	-0.919361	0.201588	0.0728743	-0.881179	0.899426	0.318027	-1.08646	0.0903857	-0.185766
AHNAK;S1068;PKFKMPEMHFRAPKMSLPDVDLDLKGPKMKG	-0.171585	0.821541	0.463068	-0.286986	0.986671	0.772849	-0.034089	0.701014	0.57878	-0.514095	0.815893	0.725702	0.0557524	0.605822	0.432448	-0.185997	0.318433	0.392659	-0.190417	0.564335	0.36584	-0.210269	0.898007	0.558495	0.456614	0.558031	0.533149	0.669852	-0.0488741	0.544401	0.208058	0.604532	0.686335	0.113319	0.180457	0.88886	0.231062	0.373381	0.466583	-0.00510577	0.632031	0.492226	0.134888	0.310709	0.527492	0.599656	0.363304	0.178104	-0.788269
AHNAK;S135;EYQRIYTTKIKPRLKSEDGVEGDLGETQSRT	-0.0191845	0.0691201	0.478591	0.184885	0.0275338	0.346103	-0.0697211	0.503556	0.21475	-0.0778585	-0.0631314	0.082808	-0.000944533	-0.274768	0.533463	-0.384518	0.215474	0.492787	0.465313	-0.345125	-0.0667778	-0.0918756	0.105536	0.603529	-0.112049	0.350324	0.22191	0.200166	-0.0789257	0.547877	-0.0195303	0.0445832	0.106658	0.0346878	0.325321	0.519957	-0.0826698	0.0741197	0.163587	-0.140323	0.448989	0.263237	-0.181795	-0.0138015	0.216606	-0.0232328	0.0752485	0.196669	0.204774
AHNAK;S1747;VDVNLPKADIDVSGPSVDTDAPDLDIEGPEG	-0.397516	-1.59518	-1.76219	0.0166566	-1.8703	-1.75408	1.40414	-1.32115	-1.60702	-1.99293	-2.01037	-2.5947	-0.526978	-2.20504	-1.82451	1.04874	-2.45326	-1.63057	-0.910725	-1.63085	-1.44388	1.02209	-1.62341	-2.95285	-0.237994	-2.39861	-1.90826	1.08129	-2.212	-2.09554	-0.308115	-1.31212	-2.0706	0.883053	-1.60676	-3.12282	0.335932	-1.79751	-1.65068	-0.983819	-2.17135	-1.77248	-0.082388	-1.35971	-1.1437	-1.11883	-2.15832	-2.32643	-0.497032
AHNAK;S176;TVDVTGREGAKDIDISSPEFKIKIPRHELTE	0.0987062	0.562373	-0.926084	1.30205	-0.911787	-0.222608	0.736408	-2.69865	-0.8616	-0.696723	0.59195	1.6834	0.037524	-0.876627	0.24617	0.0187276	-0.685438	1.01107	-1.81071	-0.366776	-0.739148	2.52782	0.727803	-0.402386	1.27587	-0.94781	0.645893	-0.782209	-1.21609	0.274172	-0.0458106	1.48601	-1.3059	-0.0707578	0.295673	0.227752	0.10352	2.44985	-2.71263	0.278225	-0.270188	-0.277083	0.450323	-0.883475	-1.30935	-1.2547	2.0137	0.249265	-0.107877
AHNAK;S177;VDVTGREGAKDIDISSPEFKIKIPRHELTEI	-0.0823573	-0.684169	-0.517375	0.379072	-0.794055	-0.625869	-0.403756	-0.68784	-0.831451	-0.28929	-1.00572	0.464757	0.0380816	-0.716521	-0.649174	-0.0151596	0.00956841	-0.404574	0.139634	-0.601887	0.122043	0.482021	-1.58339	-0.362593	0.00836103	-0.242633	-0.612191	-0.357102	0.153591	-0.338215	0.036735	-0.454151	-0.440568	0.0260538	-0.210433	-0.428157	0.179255	-0.522439	-0.520548	0.141792	-0.40645	-0.222271	0.191665	-0.369341	-0.419907	-0.263764	-0.452062	-0.348076	0.111742
AHNAK;S210;VDVETQSGKTVIRLPSGSGAASPTGSAVDIR	-0.145364	0.219705	0.397261	-0.14295	-0.176909	-0.173616	0.0622672	0.53603	0.264376	0.0551227	0.133867	-0.199768	0.344881	0.381861	-0.573166	0.086296	0.181398	-0.857033	0.234205	0.0767395	-0.325107	-0.117787	-0.371089	-0.409183	0.0740356	0.305166	-0.0404963	-0.30266	0.153621	0.10469	0.0974642	-0.208402	0.182509	0.20259	-0.00542441	-0.256947	0.0152194	0.289098	-0.101752	0.153638	0.226892	-0.0475843	0.0209287	0.319581	0.171454	-0.0273753	0.277594	0.0404916	0.0455682
AHNAK;S212;VETQSGKTVIRLPSGSGAASPTGSAVDIRAG	-0.170795	-0.595305	-0.868597	0.113472	-0.372963	-0.413196	0.00173869	0.1702	-0.243121	0.00665829	-0.287194	-0.20602	0.371184	0.0903363	-0.300796	0.0288677	-0.54218	-0.478466	0.343458	-0.00286067	-0.959491	0.103246	-0.666269	0.15065	-0.162933	-0.154182	-0.411608	-0.271292	0.45381	-0.0420347	-0.323188	0.715752	-0.458796	-0.328359	0.188436	-0.060595	0.205574	0.0413648	-0.0654696	0.182154	-0.410525	-0.223087	-0.07733	-0.468757	-0.434903	-0.367495	-0.159669	-0.240273	-0.00177506
AHNAK;S216;SGKTVIRLPSGSGAASPTGSAVDIRAGAISA	-0.0586338	0.0938599	0.206015	-0.0676136	-0.143482	-0.198735	0.0627556	0.457153	0.235258	0.0845648	0.132305	-0.218683	0.252147	0.380871	-0.450077	0.121399	0.223107	-0.763207	0.138029	0.0163413	-0.362556	-0.167518	-0.40615	-0.410884	-0.00730356	0.241633	-0.0918619	-0.288296	0.267668	0.0594017	-0.0708818	0.199924	0.0563261	-0.028209	0.111327	-0.100014	0.0356695	0.242906	-0.120082	0.168167	0.128618	-0.0763533	-0.00413029	0.2537	0.108468	-0.0595935	0.230005	-0.00742717	0.0437845
AHNAK;S220;VIRLPSGSGAASPTGSAVDIRAGAISASGPE	-0.351824	-0.351061	-0.806867	0.213102	-0.763152	-0.65215	0.188322	-0.122065	-0.495824	0.0082859	-0.796852	-0.682872	-0.436657	-0.741108	-0.840536	-0.843949	-0.452375	1.8197	0.035125	0.264885	-0.0611843	-0.318168	-1.1177	-0.0345336	0.331055	-0.141311	-0.356882	0.191902	-0.412012	-0.200352	0.234035	-0.409245	-0.305808	0.348379	-0.360698	-0.618333	0.447364	-0.101091	-0.345662	0.14197	-0.480247	-0.463291	-0.0873379	-0.58426	-0.715528	-0.065607	-0.399113	-0.553217	-0.90684
AHNAK;S4425;VEGDLKGPEIDIKGPSLDIDTPDVNIEGPEG	-0.110706	-0.111349	0.0120871	-0.214451	0.268815	0.0138478	-0.13633	0.637615	-0.0570191	0.0415056	-0.292356	0.207645	0.171403	0.13074	-0.162152	-0.354557	0.385121	0.309582	0.563481	-0.227538	-0.148133	-0.0312734	0.0299059	0.235273	-0.0559593	-0.19107	-0.170124	0.284641	-0.306069	0.71036	-0.0353583	-0.590238	0.131307	0.0726839	-0.243395	0.246207	-0.25981	-0.296842	0.212648	-0.00393719	0.139506	0.363426	-0.251483	-0.347274	0.464149	0.1123	-0.169878	0.0309088	0.163175
AHNAK;S4520;PKFKMPDVHFKSPQISMSDIDLNLKGPKIKG	-0.266545	-0.0133877	-0.0892309	-0.343306	0.0605877	-0.057552	-0.0721756	0.728384	0.000579462	0.18647	0.0579952	0.324244	0.0248301	0.235562	-0.159168	-0.296409	0.369059	0.0409723	0.551067	-0.00457621	0.0331676	0.0441368	0.0203052	0.286575	-0.159711	-0.133956	-0.198561	-0.0799523	-0.066499	0.447163	0.162865	-0.11792	0.295714	0.158912	0.0424857	0.242325	-0.10561	-0.145878	0.312025	0.127394	0.210119	0.422116	-0.198004	-0.190709	0.279838	0.212859	0.108857	0.019873	0.119846
AHNAK;S4522;FKMPDVHFKSPQISMSDIDLNLKGPKIKGDM	0.424058	0.978933	-0.499347	-0.179397	0.977991	0.0371001	-0.119135	-0.454922	1.32865	0.939418	0.348023	0.284541	-0.330253	0.981939	0.245828	0.36815	0.575272	0.145515	0.589891	0.229939	0.276032	0.0901094	0.439953	0.372471	0.525968	0.628381	0.137815	-0.450143	0.369757	1.06012	-0.0120631	0.167034	0.224785	-0.938903	1.30503	0.945757	0.0206325	0.739837	1.27767	-0.134782	-0.0529716	0.141504	-0.114209	0.426247	0.649056	0.879231	0.477291	0.220451	-0.415534
AHNAK;S511;QKPKISMQDVDLSLGSPKLKGDIKVSAPGVQ	0.138777	-0.0406166	0.1434	0.229594	0.161123	0.229193	-0.0354784	0.364167	0.0138617	0.229976	0.128958	0.216851	0.0745376	-0.120353	0.30817	-0.0577696	0.305828	0.779653	0.299065	-0.248234	-0.241097	0.29747	0.0972171	0.456482	-0.000511783	0.251818	0.19715	-0.170058	-0.631077	0.510255	0.0238471	0.0916146	0.00476813	0.121461	0.240096	0.502014	0.299731	0.478716	0.426727	-0.558505	-0.435592	0.548667	-0.44729	-0.0237923	-0.105456	0.35421	0.0949924	0.284717	0.00057217
AHNAK;S5110;FDIKSPKFKAEAPLPSPKLEGELQAPDLELS	-0.0537882	0.0127561	0.427157	0.216741	-0.049078	0.110175	0.0434668	0.517683	0.208486	-0.0663947	-0.0684312	0.0824369	0.414887	0.702378	0.0880516	-0.388434	0.133561	-0.269423	-0.13081	0.741596	-0.871663	0.695073	0.667819	0.124082	-0.125247	0.254076	0.172084	0.111966	-0.117191	0.422584	-0.0966939	0.275404	-0.0043685	-0.312893	0.41192	0.581298	0.162536	0.0767436	0.134313	0.108781	0.0733388	0.101308	-0.00674869	0.0305454	0.142656	0.0524195	0.109291	0.226774	0.0157066
AHNAK;S5293;VSLKGPGVDLPSVNLSMPKVSGPDLDLNLKG	0.0312177	-0.0854862	-0.148982	-0.0170487	0.0268835	0.100282	-0.0602236	0.0734719	0.0329724	-0.0932418	-0.151464	-0.0205433	0.0358462	0.283901	-0.119087	-0.186631	-0.0154495	-0.122915	0.126314	-0.0312626	-0.0495596	-0.139562	-0.164218	0.0564795	0.24657	0.0161329	-0.144855	-0.00460862	-0.0974913	-0.0525398	-0.30834	0.149151	-0.234605	0.379603	0.171022	-0.24971	-0.457736	0.0336093	-0.372381	0.552951	-0.204734	0.185336	-0.0128114	0.29505	-0.303079	0.248239	-0.115262	-0.293345	0.0229662
AHNAK;S5321;LKGPSLKGDLDASVPSMKVHAPGLNLSGVGG	-0.0940675	-0.275502	-0.579405	0.0472266	-0.345141	-0.394558	0.0264136	-0.284735	-0.901973	0.0189954	-0.207217	-0.347243	-0.0791033	-0.295177	-0.504899	0.208481	-0.503036	-0.353109	-0.374322	-0.407119	0.251236	0.0287509	-0.554908	-0.387481	0.150783	-0.424953	-0.39924	-0.0882824	-0.472216	-0.316529	-0.0586236	-0.392386	-0.769586	-0.00979364	0.0539083	-0.411295	0.011798	-0.376444	-0.514993	0.132648	-0.514918	-0.489851	0.101203	-0.377066	-0.253481	-0.119716	-0.287796	-0.554678	0.0138914
AHNAK;S5400;VSVGAPDLSLEASEGSIKLPKMKLPQFGIST	0.263206	0.286511	0.168785	-0.180528	0.473334	0.300718	-0.29968	0.100698	0.519308	-0.239887	0.0924238	0.948246	-0.158214	0.569707	0.377674	-0.0670183	0.497306	0.21149	-0.0513063	0.161537	-0.149956	0.0450403	0.821365	0.197541	0.298058	-0.22999	0.291104	0.0272649	0.039728	0.526162	0.0931224	-0.215263	0.0106561	0.350294	0.0693187	0.422996	-0.158729	-0.0495174	0.426553	0.179719	0.290172	1.02325	-0.207206	-0.376182	0.620823	0.0886817	0.351126	0.313623	0.172859
AHNAK;S5448;LKGPGVDVNLKGPRISAPNVDFNLEGPKVKG	0.115315	-0.115185	-0.188379	0.050095	0.162416	0.270968	0.0709556	0.207591	-0.0513538	-0.185387	0.179362	0.199653	0.087751	0.0254419	-0.131422	-0.190808	0.392034	0.316911	0.200623	-0.0345347	-0.358866	0.155496	0.154903	0.242253	0.0650747	0.253412	-0.0501858	0.0539444	-0.539387	0.0682479	-0.000840267	-0.0744847	0.0737201	0.0105244	-0.0469774	0.281116	-0.358961	-0.378505	-0.139429	-0.166336	-0.306619	-0.226346	-0.112518	-0.11041	-0.143042	0.298848	0.0659672	0.207236	0.254333
AHNAK;S5552;AAPDISVKGPAFNMASPESDFGINLKGPKIK	0.152128	-0.03352	-0.548884	0.125183	-0.559824	-0.758093	0.184413	-0.934794	-0.451131	0.811655	-0.620037	-0.649833	-0.110088	0.555301	-0.404002	0.0772652	-0.18463	-1.47445	-0.266808	-0.521895	-0.513577	0.326465	0.415484	-0.810333	-0.151203	-0.384378	-0.534516	-0.415206	0.301316	-0.45972	-0.0570237	0.196178	-0.726894	-0.356807	-0.104163	-0.6449	-0.313378	0.877872	0.199192	-0.581327	-0.817069	-0.773626	-0.0497302	-0.10453	-0.236958	-0.0394624	-0.698751	-0.625871	0.340134
AHNAK;S570;PRLGSPSGKTGTCRISMSEVDLNVAAPKVKG	-0.0906534	-0.441058	-0.364296	-0.341863	-0.12448	0.112404	0.0695341	0.130248	-0.092936	-0.202911	0.215198	0.335691	0.202812	0.176382	-0.099895	-0.0693976	0.314768	0.188309	0.279923	-0.116068	-0.24669	0.193678	0.140324	0.196098	0.040751	0.193107	0.108102	0.366646	-0.135054	0.393196	-0.085636	-0.161227	-0.0254439	-0.00563415	-0.108869	0.208035	-0.00235679	-0.134887	0.0660857	0.0201208	-0.013651	0.1134	-0.283199	-0.14133	-0.117401	0.147224	0.0424115	0.15229	0.173092
AHNAK;S572;LGSPSGKTGTCRISMSEVDLNVAAPKVKGGV	0.198938	0.157325	0.307229	0.0224364	0.397684	0.372815	0.1156	-0.32318	0.228761	-0.0637028	0.175929	-0.141856	0.166851	0.120785	-0.331599	-0.0456907	0.148248	-0.0698209	0.166873	0.0467071	-0.0750724	-0.0457129	-0.0197371	-0.0128729	-0.104042	-0.0854486	0.00144862	-0.0711964	-0.485674	0.036862	0.0587133	-0.375554	0.347615	0.0866848	-0.0950026	0.0283118	0.02206	-0.120403	0.138799	0.00263866	0.0452337	0.231014	-0.251651	0.0483903	0.0466326	0.433308	0.211389	0.323096	-0.0700761
AHNAK;S5731;KFNFSKPKGKGGVTGSPEASISGSKGDLKSS	-0.173064	-0.332335	-0.532167	0.600229	-0.555536	-0.23636	0.112396	-0.29851	-0.405976	0.229431	-0.508296	-0.274088	1.09767	-0.670254	0.107336	-0.677538	-1.96324	1.08308	-1.49703	0.332877	-0.165481	0.34785	-0.304915	0.567786	0.332974	-0.207154	-0.127734	0.132888	-0.825626	0.105999	-0.368691	-0.133573	-0.470332	-0.358114	-0.558946	-0.572227	0.229802	-0.263545	-0.221883	-0.103594	-0.319036	-0.170318	-0.740541	-0.364858	-0.473448	0.0632572	-0.193673	-0.111873	0.327542
AHNAK;S5735;SKPKGKGGVTGSPEASISGSKGDLKSSKASL	0.497669	0.123233	0.485143	0.262984	-0.106061	-0.857185	-0.476191	0.216199	-0.0733691	0.0197309	0.0143822	0.0968312	0.267245	-0.312044	0.624579	-0.0265063	0.123947	-0.600004	0.478048	-0.0787704	0.241923	-1.26274	-0.237834	0.692203	0.021422	-0.126366	-0.140194	0.104999	-0.358605	-0.150295	-0.111809	-0.0373271	0.0281313	1.81e-05	-0.000256003	-0.296227	0.04518	-0.0594714	0.10312	0.254483	-0.00460885	-0.0669474	-0.00363044	-0.182263	-0.211838	0.428654	0.292008	0.471815	-0.0220149
AHNAK;S5737;PKGKGGVTGSPEASISGSKGDLKSSKASLGS	-0.321625	-0.448588	-0.479895	0.133051	-0.332322	-0.0458448	-0.212723	-0.0456714	-0.482765	0.0385179	-0.508231	0.0866351	-0.0323187	-0.473598	-0.457407	-0.26679	-0.362045	-0.552919	0.577176	0.593156	-0.778892	0.0247528	-1.66959	-0.111314	0.0935404	-0.276354	-0.132029	-0.127588	-0.507154	-0.00054085	0.198478	-0.631192	-0.190725	0.0171146	-0.19726	-0.179649	0.304426	-2.02521	0.481236	0.098743	0.125928	-0.968867	-0.200656	1.48128	-2.12264	0.427312	-0.877331	-0.264088	0.169789
AHNAK;S5739;GKGGVTGSPEASISGSKGDLKSSKASLGSLE	-0.317673	-0.742243	-0.957683	0.538411	-0.549193	-0.351171	-0.240028	-0.427531	-0.56544	-0.150696	-0.946634	-0.85819	1.56576	-0.354536	-1.83222	-0.474757	-1.1806	-0.331544	-0.45108	-0.686619	-0.871493	-0.16262	-1.27304	-0.394667	-0.0259854	-0.718325	-0.79298	-0.246141	-0.961783	-0.615143	0.118086	-1.31625	-0.326163	0.112036	-0.99781	-0.822635	0.191936	-0.677584	-0.7006	-0.286837	-0.840888	-0.401958	-0.149261	-0.674434	-0.451277	-0.490535	-0.820397	-0.808129	-0.151195
AHNAK;S5749;ASISGSKGDLKSSKASLGSLEGEAEAEASSP	-0.107043	-0.034595	-0.0453057	-0.0293104	0.0899059	0.228191	-0.113975	0.14117	-0.149146	0.0592528	-0.0495958	0.00241583	0.0306599	-0.122293	-0.215426	-0.0652931	0.0656446	0.283448	-0.0300266	-0.268746	-0.233975	0.13911	-0.010953	0.0759332	0.102944	0.117147	0.132846	0.262892	-0.155795	0.256567	0.106678	-0.213296	0.0385545	0.0143125	0.0554551	0.250911	0.0601014	-0.377072	-0.0820741	-0.0459989	0.114311	0.0197877	-0.0330267	-0.111731	-0.110626	0.151323	0.0417054	0.12546	0.00622665
AHNAK;S5752;SGSKGDLKSSKASLGSLEGEAEAEASSPKGK	-0.141372	-0.0191401	-0.0332975	-0.0686661	0.0849382	0.185971	-0.122537	0.160135	-0.0818592	0.0413704	0.0454107	-0.0375221	0.0585196	-0.0463503	-0.147381	-0.0693287	0.111839	0.268	-0.0181167	-0.197494	-0.13492	0.136881	0.0204864	0.084971	0.142885	0.163214	0.160824	0.246099	0.00144571	0.312101	0.123128	-0.104262	0.108434	0.0541472	0.111641	0.281807	-0.010998	-0.311975	-0.101598	-0.0310668	0.219568	0.0168807	-0.0622069	-0.101043	-0.0916528	0.0720741	0.110825	0.183287	0.0676156
AHNAK;S5762;KASLGSLEGEAEAEASSPKGKFSLFKSKKPR	-0.0357939	0.0717821	0.0188427	0.118564	0.0592507	0.279039	0.103313	0.207633	-0.229086	0.20419	-0.154152	0.126841	-0.145315	-0.199423	-0.526901	-0.16634	0.103235	0.155075	0.00406358	-0.328735	-0.255239	0.193109	-0.0192337	0.0855965	-0.0614283	-0.173762	-0.108913	0.0661294	-0.400438	0.181223	0.186907	-0.21831	0.102426	0.12259	0.128329	0.293726	-0.0879854	-0.407189	-0.289392	-0.0851209	0.0242087	0.0314404	-0.110294	-0.4129	-0.31788	0.112565	-0.28493	0.0474826	0.0864186
AHNAK;S5763;ASLGSLEGEAEAEASSPKGKFSLFKSKKPRH	0.0583742	-0.244003	-0.274789	0.267047	0.279786	0.302036	-0.231643	0.232133	-0.340461	0.0969336	-0.108119	-0.257796	-0.0203798	-0.0573741	-0.295309	0.0111064	0.297372	0.0770439	0.0968247	-0.0815162	-0.295472	0.201035	-0.0892382	0.242267	0.159455	0.0881506	-0.00501521	0.0556793	-0.0261938	0.354087	-0.728728	0.479837	-0.845244	-0.454531	0.202528	0.30834	0.109321	-0.156729	-0.00770302	0.0278301	-0.0412297	0.167879	0.214778	-0.131298	-0.0739875	-0.0194537	0.117278	0.252611	0.233302
AHNAK;S5780;KGKFSLFKSKKPRHRSNSFSDEREFSGPSTP	-0.209618	-0.0826737	0.987901	-0.14863	0.658623	1.20213	-0.0521767	0.774014	0.731555	-0.0117992	0.407493	0.513222	0.815609	0.0986707	0.431389	0.192624	1.20686	-0.216859	-0.561902	0.602596	0.896966	-0.0825557	1.25052	0.467161	0.0455985	0.367645	0.678457	0.21672	0.704528	0.848999	-0.0365453	0.774879	0.484775	-0.064172	0.856207	0.820652	-0.0176696	0.861119	0.527627	0.0601875	0.459598	0.61641	-0.131762	0.455081	0.561708	0.112457	0.476266	0.483634	-0.0591749
AHNAK;S5782;KFSLFKSKKPRHRSNSFSDEREFSGPSTPTG	-1.05978	-0.984769	-1.69985	-0.309057	-1.62559	-1.35619	0.208144	0.0139455	-0.76398	0.0437646	-1.25019	-1.31839	0.239674	-0.64924	-0.729718	-0.382707	-1.83026	-1.32916	1.31072	-0.761561	-2.02837	-0.0345647	-1.61335	-0.296309	0.347158	-0.4441	-0.60985	0.201728	-1.37499	-0.658064	0.269008	-0.830256	-0.782759	0.109901	-0.82503	-0.754594	0.485382	-0.759247	-0.915595	-0.364112	-0.944108	-0.874715	0.220598	-0.406622	-0.695176	-0.287526	-0.967336	-0.92509	-1.45037
AHNAK;S5784;SLFKSKKPRHRSNSFSDEREFSGPSTPTGTL	-0.397898	-1.20524	1.68549	-0.690134	0.198631	-0.32414	-0.0358418	0.691166	0.216102	0.223354	-0.319795	-0.654688	-0.692233	0.245705	-0.546184	0.128332	-0.452635	-0.579	1.26177	-1.60977	0.321301	-0.853522	1.09274	0.102435	-0.217	-0.159044	-0.351628	0.463444	-0.665997	-0.179491	0.0186864	-0.254087	0.0181014	0.669867	0.0343299	0.0462534	0.18896	-0.042254	-0.517833	-0.0914573	0.109218	-0.169575	-0.328405	0.203499	-0.324259	0.312902	-0.524068	-0.462483	0.124823
AHNAK;S5790;KPRHRSNSFSDEREFSGPSTPTGTLEFEGGE	-0.140721	-0.975372	-0.583769	0.244927	-1.30543	-1.0511	-0.0640187	-1.12663	-1.38718	0.173822	-1.3911	-1.24391	0.166288	-0.292857	-1.76775	0.178134	-0.0162786	-2.38771	0.490252	-1.14244	-1.28295	-0.0261623	-1.25324	-0.855725	-0.0351754	-0.932404	-0.983812	-0.293812	-0.657691	-0.816409	-0.168581	-1.10888	-1.32031	-0.135232	-0.859277	-0.796081	-0.021073	-1.20499	-0.909662	-0.109955	-0.958821	-0.795326	0.0707819	-1.10661	-2.01411	-0.0562366	-1.97445	0.701579	0.331549
AHNAK;S5793;HRSNSFSDEREFSGPSTPTGTLEFEGGEVSL	-0.442366	-0.485098	-0.333348	0.311257	-1.12174	-0.969957	0.0748133	-0.595047	-1.15478	-1.21901	-0.483416	0.459902	1.0136	-1.08132	0.225134	-0.728411	-1.08455	-0.61317	-1.15216	-1.83482	-0.385164	0.602615	0.664227	-0.138167	0.0462284	-0.933666	-1.81896	0.203307	-0.695683	0.734157	-0.151807	-0.596261	-0.60754	0.728885	-1.40795	-0.426451	0.190263	-1.01647	-0.84759	0.229922	-0.446722	-0.417731	-0.178847	-0.65254	-0.87678	0.240433	-0.745537	-0.213942	0.0157027
AHNAK;S5830;GKHGKLKFGTFGGLGSKSKGHYEVTGSDDET	0.055943	-0.014095	-0.0173281	-0.109368	0.374105	0.245641	-0.265556	0.362785	0.0733042	-0.186958	-0.159925	0.644167	-0.07888	0.122209	-0.000314671	-0.272663	0.567077	0.408417	-0.00598362	-0.125817	-0.316142	-0.00987261	0.635621	0.30829	0.127449	-0.137367	0.210772	-0.00154759	-0.247023	0.513967	0.0495889	-0.330927	0.161038	0.178108	-0.139382	0.456031	-0.435089	-0.190433	-0.00890684	0.105415	-0.15172	1.1645	-0.183707	-0.428185	0.4183	0.264533	0.0525166	0.423484	-0.00849009
AHNAK;S5841;GGLGSKSKGHYEVTGSDDETGKLQGSGVSLA	-0.0948894	-0.157941	-0.158629	-0.014489	-0.0621221	-0.0257762	0.101571	0.233257	-0.0979019	0.337682	0.0189274	-0.0691573	-0.0710148	-0.236835	-0.567246	-0.170487	-0.132316	-0.1275	-0.0946307	-0.388674	-0.559266	-0.0583226	-0.361925	-0.333498	-0.0254708	-0.111152	-0.218642	0.0681252	-0.256231	-0.104791	0.0145338	-0.201015	-0.283119	0.140367	-0.0313448	0.0702741	-0.0186653	-0.286784	-0.257021	-0.0200186	-0.0854494	-0.167585	-0.0905384	-0.163778	-0.293824	0.0691643	-0.232358	-0.162881	0.143888
AHNAK;S5854;TGSDDETGKLQGSGVSLASKKSRLSSSSSND	0.083237	-0.672008	-0.796518	0.274658	-0.652373	-0.392051	0.198341	-0.665396	-0.779494	-0.0200998	-1.25741	-0.24967	-0.0938204	-0.830688	-0.196142	0.642144	-1.18828	-0.822353	-0.679168	-0.867999	-0.63888	0.158654	-0.225602	-0.426103	-0.0103525	-0.69616	-0.746255	-0.2758	-1.14314	-0.444401	0.339338	-0.879525	-0.665802	-0.0152021	-0.973907	-0.666583	0.376766	-0.905554	-0.705008	-0.189829	-1.13176	-0.758038	0.253834	-0.778985	-0.693138	-0.0768172	-0.799606	-0.662588	-0.823997
AHNAK;S5857;DDETGKLQGSGVSLASKKSRLSSSSSNDSGN	-0.0050874	-0.0280203	-0.0738553	0.308633	0.254296	0.340036	-0.0994246	-0.203783	-0.124412	0.201555	-0.239175	0.650413	0.523849	0.0392243	-0.917836	-0.590956	0.305555	0.814318	-0.18469	-0.0756272	-0.30283	0.0385231	0.210026	0.332835	-0.319593	-0.0363376	-0.0332715	-0.0827943	-0.211738	0.441763	0.0829941	-0.357392	-0.024929	0.294888	-0.00765235	0.232501	0.00215886	-0.223653	-0.00757987	0.16413	-0.133813	0.00120259	-0.0548118	-0.0404318	0.186896	0.304295	0.0767672	0.14937	-0.121541
AHNAK;S5863;LQGSGVSLASKKSRLSSSSSNDSGNKVGIQL	0.537952	-0.671858	-0.993348	-0.124619	-0.484407	-1.56468	0.533321	-0.816728	-1.18019	0.471616	-1.65012	-0.61008	-0.811339	-0.895158	-0.732841	0.7974	-1.53361	-0.202148	-0.797576	-0.566397	-0.561306	-0.0715109	-0.112683	-1.08817	0.241917	-0.680845	-0.717358	0.168741	-1.21267	-0.623846	0.0578184	-0.184346	-0.777506	-0.417442	-1.61155	-0.829701	-0.853961	-1.26507	-1.21602	0.538359	-0.00509246	-0.412644	0.0131065	-0.518724	-0.379177	-0.0428719	-1.31558	-1.35613	0.376745
AHNAK;S5864;QGSGVSLASKKSRLSSSSSNDSGNKVGIQLP	0.290349	-1.17479	0.452606	0.0748262	-0.918104	-0.641149	-0.405932	-3.00499	0.393592	0.988074	-0.347875	-0.176937	0.341774	0.176087	-2.13856	0.647079	-0.592769	-0.850582	0.00850116	1.37639	-1.2737	-1.02482	-0.660222	-0.616152	-0.252076	-0.638264	-0.384007	0.127666	-1.41259	-0.569115	-0.199967	-0.282033	-0.802725	-0.941861	-0.682305	0.26855	0.322437	-1.94376	-1.02861	0.668345	0.00409302	-1.12542	-0.440139	-0.497563	-0.276659	0.361431	-0.549487	-0.458234	0.703317
AHNAK;S5866;SGVSLASKKSRLSSSSSNDSGNKVGIQLPEV	0.0107301	0.842506	0.785763	-0.63193	-0.369329	-0.205781	0.304951	-0.0424519	0.191306	0.321468	0.116779	-0.115523	-1.13186	0.510677	0.413442	1.1426	0.334584	-0.989807	1.03294	1.26094	-1.39042	-0.744508	0.442277	-0.2149	-0.268329	0.982276	-1.32115	-0.413617	-1.0286	2.42841	-0.667828	0.262824	0.0351951	-0.214793	0.250067	0.712986	1.11022	-0.357421	0.162087	-1.27032	0.587429	0.461991	-0.498714	0.387629	0.225259	0.368567	-0.155822	-0.36293	-0.287588
AHNAK;S5867;GVSLASKKSRLSSSSSNDSGNKVGIQLPEVE	0.364647	-0.589849	-0.426658	-0.0144474	-0.653509	-0.758616	-0.17003	-0.929292	-0.778534	-0.173856	-0.3809	0.532894	0.116905	-0.554552	-0.144167	-0.141652	-0.332244	-0.741859	0.472544	-0.872412	-0.773859	-0.293612	-0.382246	-0.0136054	-0.0340674	-0.381525	-0.472662	0.181559	-0.335161	-0.359982	-0.34106	0.0782972	-0.486181	-0.135594	-0.449149	-0.218364	0.132776	-0.461662	-0.902908	-0.170282	-0.349601	-0.281674	0.131582	-0.706797	-0.899185	0.139549	-0.185434	-0.320582	-0.161693
AHNAK;S5870;LASKKSRLSSSSSNDSGNKVGIQLPEVELSV	-0.671125	-0.19222	-0.168531	0.307749	0.145038	-0.660205	0.148122	-0.239676	-0.149678	-0.122775	-0.359479	-0.578063	0.43085	-0.679214	-0.183678	-0.347878	-0.206243	0.280616	-0.61464	-0.592373	0.195032	0.645631	-0.118918	-0.358225	-0.0152258	-0.273816	-0.249437	-0.0728127	-0.303891	-0.308466	0.0621803	-0.426172	-0.173525	0.0640005	-0.364591	-0.293149	0.170148	-0.404748	-0.431442	0.144699	-0.175949	-0.0600949	0.0719251	-0.353154	-0.152652	-0.0852865	-0.45792	-0.155914	0.111113
AHNAK;T218;KTVIRLPSGSGAASPTGSAVDIRAGAISASG	-0.271753	-1.20779	0.626691	0.114539	-1.06305	-0.311392	-0.163996	-0.049829	-0.323929	-0.377623	-0.445044	-1.14672	0.67459	-0.147541	-0.564335	-0.114922	-0.503339	-1.22548	0.185972	-0.477653	-0.28545	-0.000346013	-0.855164	-0.471474	-0.329425	-0.596034	-0.627337	-0.206219	-0.437766	-0.448318	0.609825	-0.957374	-0.400932	-0.274556	-0.857947	-0.375327	0.00783317	-0.181811	-0.579483	-0.261814	-0.309325	-0.610917	-0.112035	-0.310933	-1.34084	0.862295	-0.140646	-1.27059	-0.0353486
AHNAK;T3716;KGPEVDIKGPKVDIDTPDINIEGSEGKFKGP	0.027982	-0.203543	-0.223471	-0.038202	-0.20766	0.177887	0.195085	-0.144126	-0.297254	-0.435079	-0.267332	0.228174	-0.165486	-0.368099	-0.300313	0.304545	0.0259495	-0.154625	0.149843	-0.334569	-0.295913	-0.101552	-0.28437	-0.00927048	0.00814954	-0.328191	-0.147088	-0.0326601	-0.310279	0.134586	-0.118172	-0.234914	-0.258802	0.161401	-0.325305	0.318033	-0.0583948	-0.322659	-0.251822	0.20557	-0.386058	0.0241588	-0.150561	-0.424863	-0.106593	-0.0593767	-0.152282	-0.0313364	0.166795
AHNAK;T4430;KGPEIDIKGPSLDIDTPDVNIEGPEGKLKGP	0.853442	-0.663492	-0.639595	-0.676033	0.196862	0.0317795	0.0777845	0.416788	-0.128528	-0.174843	-0.343822	-0.0818468	-0.127858	0.0241403	-0.358868	-0.169345	0.264118	-0.0677834	0.823515	-0.371194	-0.402663	-0.337094	-0.248791	-0.221215	-0.08356	-0.297951	-0.176763	0.124658	-0.287255	0.453939	-0.368766	-0.237323	-0.105344	-0.171194	-0.286539	-0.0621489	-0.0826361	-0.30872	-0.147244	0.106197	-0.39229	-0.147008	-0.444304	-0.175883	-0.0975348	0.515467	-0.203699	0.106376	-0.40476
AHNAK;T5729;MPKFNFSKPKGKGGVTGSPEASISGSKGDLK	0.243017	-0.440366	-0.265004	0.159237	-0.321891	-0.256826	0.234209	-0.479062	-0.451641	0.323718	-0.459194	-0.507122	-0.400166	-0.364721	-0.699433	0.437675	0.0196514	-0.304567	0.323247	-0.655271	-0.129919	0.113432	-0.562053	-0.206777	-0.163032	-0.226557	-0.204672	-0.111357	-0.83865	-0.0193918	0.062702	-0.522877	-0.141247	-0.265451	-0.38147	-0.498674	0.228315	-0.642543	-0.374004	0.0617911	-0.581797	-0.229545	-0.327433	-0.0310697	-0.207459	-0.266369	-0.218777	-0.268815	0.315143
AHNAK;T5794;RSNSFSDEREFSGPSTPTGTLEFEGGEVSLE	0.0334632	-0.610192	-0.324222	-0.0783319	-1.36071	-0.912407	0.317893	-0.260492	-1.38369	-0.414875	-1.66231	-1.04656	-0.873657	-0.389309	-1.28259	0.514918	-0.962039	-0.524778	-0.426612	-0.868845	-1.75726	-0.36778	0.727888	-0.778288	0.0617181	-1.10247	-1.08235	-0.188449	-0.456092	-1.18924	0.327459	-0.77745	-1.14742	0.0195673	-0.73309	-1.55155	0.493374	-0.682337	-0.849581	-1.04428	-2.26854	0.103128	-0.0304207	-2.19577	0.0810963	-0.0041017	-1.0013	-0.495344	-0.623631
AHNAK;T5796;NSFSDEREFSGPSTPTGTLEFEGGEVSLEGG	-0.216079	-0.562791	-0.459178	0.423043	-0.827562	-0.468841	-0.253001	-0.157496	-0.487479	0.113452	-1.26687	-0.208735	0.159497	-0.635912	-0.531138	-0.214872	-0.526206	-0.303882	-0.111854	-0.274664	-0.889716	0.503853	-0.94843	-0.143371	-0.395979	0.260497	-0.658567	-0.157788	-0.817387	-0.150384	0.197655	-0.843297	-0.551722	0.164006	-0.7904	-0.361449	-0.0237694	-0.00760716	-0.728759	-0.21252	-0.660449	-0.657792	0.269241	-0.478278	-0.48122	-0.0628146	-0.698864	-0.245358	0.162063
AHNAK;T5839;TFGGLGSKSKGHYEVTGSDDETGKLQGSGVS	0.760764	-1.61295	-2.01007	0.89873	-1.00593	-1.0801	0.385922	-0.614553	-3.46305	-0.0478361	0.877113	-2.34027	-0.329429	-0.84274	-2.35409	1.63988	-1.11397	-0.996151	0.194563	0.5968	0.137528	0.545687	-4.16269	-1.27908	-0.837458	-0.266258	-2.11598	1.06985	-0.836776	-2.2916	-0.612278	-1.93107	-0.689731	-2.09666	1.50749	-0.958478	1.07254	-1.17318	-1.34818	0.159732	-2.14949	-0.880949	0.593898	-1.47912	-0.826111	-1.35248	-1.31157	-1.38762	-0.204614
AHNAK;T5845;SKSKGHYEVTGSDDETGKLQGSGVSLASKKS	-0.052663	-0.768443	-0.862371	0.23014	-0.847681	-0.596356	-0.902709	-1.5629	0.193256	0.405809	-1.04843	-0.707925	0.270758	-0.561647	-1.81681	-0.210092	-1.21226	0.169034	0.0548695	-1.34325	-0.601761	0.72297	-1.07938	-0.72657	-0.00987422	-0.40794	-1.5932	-0.465498	0.0358501	-1.17084	0.403455	-1.47669	-0.864129	0.659431	-0.301771	-1.43621	0.248232	-0.992898	-1.10971	-0.22641	-1.06557	-0.894053	-0.906802	-1.37151	-1.03836	0.0386389	-0.757585	0.742226	0.530947
AIFM1;S367;VRREGVKVMPNAIVQSVGVSSGKLLIKLKDG	0.079187	-0.0398626	-0.487172	-0.0104138	-0.334571	-0.453154	0.0959829	-0.47981	0.340753	-0.0360982	0.117367	-0.358569	0.441752	-0.442333	0.780246	-0.133647	0.272693	-1.27966	0.12031	0.267344	0.0804517	-0.210723	-0.274752	-0.484078	0.801774	-0.0958992	0.126052	-0.976848	0.185724	-0.263879	0.206891	0.103866	-0.00174969	0.252009	-0.467198	-0.608991	0.280065	0.252758	-0.0702916	0.0364028	-0.402185	-0.450877	-0.581941	-0.860891	0.8932	0.664921	0.840688	-1.28133	-1.07877
AIFM1;S371;GVKVMPNAIVQSVGVSSGKLLIKLKDGRKVE	0.0608029	0.260528	-0.00687957	-0.246775	0.157908	-0.0150389	-0.0405133	-0.175685	0.406782	-0.194767	0.197095	-0.0467478	-0.0039229	0.166637	0.303419	0.0931455	-0.274314	-0.0502246	0.0633136	0.372837	0.265009	-0.169317	0.0963133	-0.111041	0.0784215	0.267863	0.0915174	0.051056	0.0359053	-0.120986	-0.024966	0.285478	0.0698046	0.142915	-0.0280979	-0.159236	-0.10768	0.236682	0.0979335	-0.0245616	-0.0603104	-0.233256	0.0103709	0.408914	-0.462246	0.383449	0.235211	-0.278931	0.0601206
AIFM1;S372;VKVMPNAIVQSVGVSSGKLLIKLKDGRKVET	-0.0111857	-0.144021	-0.367502	-0.0730717	-0.365567	-0.381697	0.369906	0.145747	-0.757014	-0.222773	-0.138794	-0.601005	0.0176873	0.0402827	-0.0255151	-0.0950419	-0.364525	-0.510395	0.127434	-0.792116	0.400566	0.113889	-0.488252	-0.23843	0.0848841	-0.174977	-0.341925	0.056739	-0.422266	-0.499716	0.176684	-0.409529	-0.213161	-0.0396732	-0.298485	-0.214495	0.19058	-0.0567351	-0.0896554	-0.0176258	-0.467863	-0.475089	-0.0814232	0.0784917	-0.592349	0.293534	-0.5744	-0.209109	0.132749
AK1;S38;TQCEKIVQKYGYTHLSTGDLLRSEVSSGSAR	0.188751	0.0188686	-0.0594422	-0.414038	-0.16853	-0.144524	0.252572	-0.271824	0.260281	0.0210513	0.051322	-0.0529768	0.260755	-0.0458918	0.11669	0.129646	-0.0467076	-0.181421	-0.0257909	0.190785	0.131934	-0.0651135	-0.187976	-0.317405	0.115673	-0.0178012	-0.0424544	-0.0786627	0.0261627	-0.0609069	0.0931332	-0.0339275	0.132411	0.410329	0.114167	-0.141321	0.0309109	0.208199	0.187473	-0.00343049	-0.153769	-0.0236803	0.282383	0.274852	0.269283	0.142164	0.200238	-0.00933274	0.146685
AK1;T39;QCEKIVQKYGYTHLSTGDLLRSEVSSGSARG	0.234052	0.387953	0.071524	-0.0272124	0.110589	-0.0509229	0.118639	-0.288418	0.265648	-0.100692	-0.0259675	-0.182795	0.11084	0.209618	0.038679	0.340637	-0.157924	-0.424018	-0.920181	0.564263	0.424395	-0.5092	0.849637	-0.042423	0.101125	0.18201	0.198702	0.206058	0.118081	0.207883	0.404314	0.570474	0.385967	-0.851175	-0.3489	0.484495	0.00974421	0.142354	0.130676	-0.0934365	-0.177816	0.0423183	0.416053	0.658089	-0.374934	-0.107891	-0.850016	0.213745	-0.607911
AK3;T131;YYQKKGVLETFSGTETNKIWPYVYAFLQTKV	0.173622	0.017478	-0.0168635	-0.124407	0.167978	0.223509	0.00189422	-0.0648164	0.297543	-0.23278	0.259717	0.430349	0.237698	0.267474	0.350924	0.207384	0.121358	0.159242	-0.0660176	0.28432	0.250183	0.0615427	0.158193	0.091582	-0.19363	0.154845	1.06367	0.00597778	0.261584	-0.475597	0.227932	0.156742	0.182753	0.116863	0.0246998	0.068783	-0.63359	-0.245445	-0.00573405	0.0961067	-0.295676	0.976805	0.358477	0.21434	0.00207172	0.229248	0.0868468	0.257062	-0.13428
AKAP1;S107;PPALLQTHPPCRRSESSGILPNTTDMRLRPG	-0.325826	0.454008	0.495856	-0.272368	0.594105	0.416517	0.00916448	0.121544	0.324181	-0.137033	-0.176411	-0.00858468	-0.156179	0.660921	0.325184	0.202137	-0.65376	0.328002	-0.0658004	0.840579	0.495416	0.288414	-0.460032	-0.231865	0.094537	0.170097	0.133909	-0.0244906	-0.144839	0.0150292	0.194844	0.00786058	0.281691	0.428057	0.102008	-0.0736783	0.263113	0.192777	0.252357	0.0914111	-0.0848806	0.0654351	0.227676	0.230209	0.0278999	0.113053	-0.0409279	-0.090349	-0.314646
AKAP1;S429;PPDAGLPLPGLPAEGSPPPKTYVSCLKSLLS	0.258692	-0.382656	-0.685191	-0.00105025	-0.419152	-0.467555	-0.547257	0.146385	-1.51174	-0.161605	0.4268	-0.093139	-0.224068	-0.289606	-0.0270517	-0.222052	-1.34672	0.37022	-0.483066	-0.267449	-0.447121	-0.193709	-0.491565	-0.0616854	0.444036	-0.396085	-0.731978	-0.0140805	-0.423442	-0.660967	0.385829	-0.449452	-0.281887	0.125281	-0.723851	-0.488896	0.411377	-0.255802	-0.584241	0.085276	-0.808741	-0.318089	0.338549	-0.360162	-0.381024	-0.0913048	-0.559831	-0.400501	-0.0755586
AKAP1;S592;SMDSVDSCCSLKKTESFQNAQAGSNPKKVDL	-0.0652791	-0.0616365	0.139918	-0.165893	0.398895	0.861129	-0.533554	0.0999539	0.750253	-0.235106	0.0295517	0.993803	-0.0323618	-0.0301631	0.0733582	0.505061	-0.167013	0.671593	0.209729	0.406357	-0.248235	0.420468	0.106449	0.197424	0.660392	0.13983	0.0160417	0.0475782	-0.358419	0.291133	-0.324723	-0.108855	0.662998	-0.29239	0.471725	0.601442	0.562	0.0198718	0.554014	-0.234578	-0.539982	0.309806	-0.123601	0.375461	0.505429	0.433383	-0.138808	-0.428005	-0.331662
AKAP1;T533;DSCTETSSSPRDKAITPPLPESTVPFSNGVL	-0.272905	0.447291	0.0982271	0.126377	-0.213174	-0.931641	-0.18021	-0.492766	-0.0822442	-0.194643	-0.170469	0.625826	0.477275	0.243767	-0.499397	0.17674	-0.0403535	-0.654192	-0.383166	0.113477	-0.207795	0.00170273	0.0157969	-0.159938	-0.113507	-0.218795	-0.713527	0.347037	0.0612206	-0.0913516	0.00705358	-0.201355	-0.0905744	0.220349	-0.425336	-0.0517218	0.0990867	0.0946706	-0.307821	0.169	-0.177086	-0.316191	0.210725	0.0508599	-0.116698	-0.251861	-0.0063778	-0.326147	0.126692
AKAP1;T590;RNSMDSVDSCCSLKKTESFQNAQAGSNPKKV	-0.386748	0.286958	0.169808	-0.566195	-0.173641	0.530627	0.527638	-0.116483	0.776704	-0.379609	-0.353569	0.105712	0.0996494	0.960141	-0.280557	0.652941	-0.173299	-0.462068	1.04446	0.0982084	0.783727	-0.0499675	-0.792619	0.324116	0.778705	0.135029	0.343697	-0.0924713	-0.513797	0.041144	-1.24348	0.41831	0.446224	0.27234	0.236353	0.120003	0.280307	0.0402704	0.72222	-0.469701	-0.36259	0.39089	-2.26632	0.301866	1.10357	1.06545	-0.390429	0.5271	0.553057
AKAP12;S276;HEPRLSAEYEKVELPSEEQVSGSQGPSEEKP	-0.307972	-0.343208	-0.290318	-0.00503005	-0.557686	-0.563945	-0.312346	-0.40984	-0.568203	0.409573	-0.582204	-0.73866	0.176048	-0.364541	-0.640487	0.490759	-0.353661	-0.786241	0.0686966	-0.225208	-0.362493	-0.288559	-0.671852	-0.336506	0.0213574	-0.284878	-0.332661	-0.0859465	-0.600826	-0.478358	-0.134294	-0.739865	-0.504839	0.0444987	-0.272036	-0.0661952	0.214615	-0.469654	-0.424819	0.194743	-0.991814	-0.383303	-0.0979853	-0.30931	-0.289956	-0.087197	-0.370091	-0.65173	0.337087
AKAP12;S283;EYEKVELPSEEQVSGSQGPSEEKPAPLATEV	-0.166366	0.389755	-0.540241	-0.156975	0.088087	-0.994385	0.0601898	-0.396653	-0.215629	0.0708515	-0.370704	-0.603017	0.00509938	-0.119723	-0.333298	-0.0532968	-0.274831	-0.452286	0.233346	-0.220891	-0.374139	-0.355765	-0.245662	-0.501134	-0.104681	-0.442552	0.0761601	-0.156976	-0.264876	-0.630887	0.0770311	-0.117636	-0.262453	0.189543	-0.446518	-0.814488	-0.00954115	-0.443299	-0.551447	0.190058	-0.537624	-0.266643	0.0508254	-0.21662	-0.28589	0.123004	-0.156249	-0.797468	-0.137852
AKAP12;S493;LAEVQQDGEAEEGATSDGEKKREGVTPWASF	-0.158536	-0.605929	0.0476268	0.226593	-0.778292	-1.26379	0.0844956	-0.285298	-0.435901	-0.0943548	-0.9736	-1.03702	0.114535	-0.593501	-0.347552	0.137134	-0.932414	-0.839843	0.191734	-1.26497	-0.301464	-0.0373739	-0.671937	-0.275025	-0.268312	-0.137135	-0.265572	0.134594	-1.20633	-0.578762	0.0638923	-0.308836	-1.21098	0.314741	-0.697807	-0.722728	0.310452	-0.474395	-1.00718	-0.400942	-0.574245	-0.452639	-0.320122	-1.24542	-0.706278	0.125156	0.209383	-0.468787	0.207562
AKAP12;S522;SFKKMVTPKKRVRRPSESDKEDELDKVKSAT	0.226368	-0.341008	-0.421588	0.0406385	-0.32823	-0.1312	-0.259826	0.0532615	-0.444975	0.415044	-0.316582	0.218371	-0.244975	-0.278808	-0.282581	0.166018	0.26134	0.250244	-0.368429	0.442069	-0.0477678	0.219857	-0.505918	-0.0497527	0.35338	0.0346895	0.0052405	0.0773896	-0.193643	0.143918	-0.01538	-0.412833	-0.403875	-0.379852	0.211534	0.686925	0.19535	-0.464742	-0.191497	-0.181549	0.0832007	0.156487	0.265426	-0.390484	-0.146605	-0.0950781	-0.519938	-0.212922	0.109839
AKAP12;S524;KKMVTPKKRVRRPSESDKEDELDKVKSATLS	-0.172523	-0.648676	-0.612543	0.415268	-0.627641	-0.103748	-0.145226	-0.210731	-0.989392	0.178731	-0.805323	-0.257072	0.61509	0.0677173	-0.84803	-0.0691392	-0.532547	-1.03941	-0.560249	0.158901	-1.3084	-0.428731	0.0145664	0.343908	0.202999	-0.260501	0.0186658	-0.163345	-1.27099	-0.526831	-0.443188	0.40892	-2.02838	0.700485	0.232445	-0.379	0.178308	-0.972414	-0.411602	-0.290622	-0.495099	-0.340599	0.0518944	-0.620715	-0.159833	0.0417113	-0.654573	0.0573029	0.0593407
AKAP12;S543;DELDKVKSATLSSTESTASEMQEEMKGSVEE	0.233001	-0.435974	0.0147814	-0.578829	-2.31882	-0.286864	0.103668	-0.107837	-0.350647	-0.0636015	-1.20479	-1.25814	-0.790694	-0.457556	0.829057	0.179231	-1.52783	-1.83047	0.470095	-0.506419	-1.64927	0.0484774	-0.362783	-1.07606	0.280228	0.230087	-1.16657	-0.308206	-1.17221	-1.36378	0.154966	-0.967596	-0.55198	-0.402983	-1.20762	-0.924934	-0.362695	-1.06196	-2.38738	0.793194	-0.594049	-0.362072	0.168171	-0.603378	-0.699642	-0.330388	-1.15176	-0.986144	0.0776983
AKAP12;S546;DKVKSATLSSTESTASEMQEEMKGSVEEPKP	-0.352816	-0.279375	0.459486	0.156237	-1.64865	0.252257	0.181297	0.221372	-0.0268061	0.119048	-0.693553	-0.682711	0.230163	-0.776733	1.21065	-0.170379	-0.695982	-0.786058	-0.639762	-0.780569	0.224233	0.771745	-0.243717	-0.608492	0.63256	-0.235494	0.393401	-1.47203	-0.54309	-0.32118	0.22378	-0.491617	-0.30062	-0.233256	-0.675955	-0.419972	-0.113473	1.01921	-0.809773	-0.00647906	-1.45584	0.0878925	0.201857	-0.216362	-0.332376	0.011512	-0.698489	-0.54238	0.103418
AKAP12;S675;LVTPRKKSKSKLEEKSEDSIAGSGVEHSTPD	-0.340122	-0.378467	-0.578382	0.0442378	-0.719781	-0.287644	-0.0578065	-0.937747	-0.754554	-0.313748	0.677289	-0.623905	0.540207	0.0196897	-0.827449	0.130687	-0.487682	-0.937318	0.0362853	-1.57421	0.362168	0.166903	-0.485957	0.0875335	-0.0614467	-0.306284	-0.19802	-0.196475	-0.568935	-0.302819	-0.313538	-0.464082	-0.518675	-0.102972	-0.442037	-0.264443	0.060551	-0.323919	-0.405532	-0.329155	-0.353975	-0.238464	0.416039	-0.74766	-0.748554	0.401392	-0.469895	-0.456986	0.155191
AKAP12;S736;APVEDAGPTGANEDDSDVPAVVPLSEYDAVE	-0.059645	0.279392	-0.773145	-0.0438782	0.0441866	-0.0746983	0.18886	0.293553	-0.0282873	0.43429	-0.296667	-0.141998	0.77373	0.49803	-0.196454	-0.330237	-0.763248	0.0138008	-0.314548	-0.358792	0.662549	1.09484	-0.713129	-0.267305	-0.0315485	-0.0877242	0.0644393	0.175259	-0.683131	-0.0785977	0.32025	0.212797	-0.192056	0.175153	-0.187048	-0.0294787	0.443559	0.0181823	-0.18882	0.17958	-0.36091	-0.44278	-0.616187	0.826608	0.71422	-1.39182	0.818452	-0.440523	-0.230655
AKAP12;T492;GLAEVQQDGEAEEGATSDGEKKREGVTPWAS	0.029938	-0.161192	-0.199259	0.220114	-0.11081	-0.115851	-0.00558463	0.0777244	-0.315022	-0.0503285	-0.389387	-0.181751	0.244233	-0.703557	-0.807024	0.0973769	-0.077407	0.655942	-0.377413	0.0314717	0.595719	-0.473458	-0.535938	0.111738	-0.179179	-0.178385	-0.258278	-0.175517	-0.236839	-0.458475	0.0659027	-0.102228	-0.34579	0.0164126	-0.268619	-0.105769	0.182812	-0.368016	-0.422627	-0.144263	-0.144382	-0.123047	0.12884	-0.109842	-0.0786423	0.13936	-0.294131	-0.113812	-0.0500972
AKAP13;S1582;GPGKNAASDAEMNHRSFSLEGLTGGAGVGNK	0.192193	0.0749042	0.170582	-0.224206	0.24983	0.155171	-0.00821965	-0.235987	0.149818	0.107061	0.106072	0.207622	0.200393	-0.184643	-0.0911571	0.000257555	0.183823	0.488724	0.0759919	0.590192	0.379865	-0.208631	-0.197587	0.15156	0.0131184	-0.283384	0.279984	0.222848	-0.0401204	0.409897	0.0757855	-0.0192263	0.191511	0.0520704	0.475819	0.511656	-0.117864	-0.0382091	0.099197	-0.0445591	0.114229	0.386151	0.0464394	0.0908581	-0.240555	0.386085	0.203504	0.603464	-0.383114
AKAP13;S1584;GKNAASDAEMNHRSFSLEGLTGGAGVGNKPS	0.0431294	-0.0714784	-0.1274	0.101597	-0.0259821	0.0817664	-0.10751	-0.530014	-0.478591	0.658211	-0.0601439	0.488616	-0.111568	-0.269385	-0.283307	-0.0759509	0.121718	0.194514	-0.166018	-0.0857222	-0.0452808	0.221891	-0.20906	0.0533466	0.148042	-0.254008	-0.164376	0.0816863	0.205723	-0.0747969	-0.342072	-0.536617	0.422589	-0.405563	0.808736	-0.377674	0.162914	-0.291535	0.0437396	-0.723457	0.130903	0.228993	0.162362	-0.120272	-0.277406	0.136228	-0.0381061	0.017356	0.0984972
AKAP13;S1624;AEELRHPFSGEERVDSLVSLSEEDLESDQRE	0.0500165	0.275508	0.156567	0.0321876	0.232561	0.103716	-0.332827	0.0317552	0.249707	0.0927792	-0.175013	0.346815	0.0906566	0.128657	-0.147004	0.100562	0.0633564	0.00510153	-0.265449	0.341717	-0.0924049	-0.0602455	-0.048071	-0.150575	0.165356	0.101081	-0.0704093	0.0583795	0.109398	0.155821	0.0731795	0.0154535	-0.0290126	0.00428503	-0.0703744	-0.00823449	0.0298427	0.117182	0.0720288	0.0278448	0.0444565	0.0573499	0.0223794	0.125792	0.0298492	-0.0591441	0.186565	-0.140977	0.101242
AKAP13;S1627;LRHPFSGEERVDSLVSLSEEDLESDQREHRM	0.0482631	0.215339	0.12868	0.079074	0.195248	0.0840313	0.00955467	-0.0455354	0.0386115	-0.0124405	-0.0266345	-0.157704	0.0619938	0.27526	-0.208005	0.0577737	-0.0337656	-0.0550951	-0.162482	0.199471	0.0310509	-0.01521	0.180157	-0.0940329	0.154218	0.144871	0.022026	0.0680401	0.109852	0.0897931	-0.303087	0.10724	-0.225281	-0.124124	-0.349519	-0.369859	-0.0090713	0.186624	0.144023	0.0572364	-0.00409386	-0.146001	0.094518	0.195939	-0.135201	0.0692682	0.21393	-0.0258807	0.0134592
AKAP13;S1629;HPFSGEERVDSLVSLSEEDLESDQREHRMFD	-0.0119811	0.0809625	0.232917	-0.166699	-0.185076	-0.20749	0.110705	0.0555855	0.182376	0.104845	0.148956	-0.0191682	0.0229076	0.288597	-0.0859912	0.0841985	0.215991	0.0884162	-0.386138	0.145694	-0.00289115	-0.321799	0.476385	-0.155513	0.0129916	0.122261	0.16451	0.0441646	0.221275	-0.324496	-0.266963	0.19812	-0.0354288	-0.0975724	-0.34849	-0.372598	0.023638	0.21019	-0.0168935	0.192582	0.190563	0.136749	0.164582	0.229479	0.0037497	0.115337	0.491265	0.192811	0.123426
AKAP13;S1909;GVGNDENMSNTWKFLSHSTDSLNKISKVNES	0.178056	-0.466817	0.107811	0.152881	0.0351884	0.19602	-0.195408	-0.404025	0.162126	-0.0457123	0.129352	0.475429	0.12696	0.163377	0.00743867	-0.309908	0.240787	0.224666	-0.0367555	0.204912	-0.0232206	0.146635	-0.0532571	0.236449	0.0412241	0.0539672	-0.0135566	0.0858454	-0.0984913	0.387275	-0.119883	0.287158	-0.220516	-0.0324532	-0.0119505	0.626513	0.193173	0.042807	0.0637344	-0.188681	0.20216	-0.025619	-0.0357562	0.0124568	-0.00536515	0.027354	0.0609508	0.255207	-0.00301064
AKAP13;S1911;GNDENMSNTWKFLSHSTDSLNKISKVNESTE	0.0672261	0.263897	0.276986	0.0795631	0.306692	0.26289	0.0358271	0.157254	0.151911	0.0717712	0.0315194	-0.121657	0.157103	0.121179	-0.0661469	0.112711	0.0522662	0.0200055	-0.0116271	0.0139343	0.149884	-0.0275173	0.034481	-0.0893459	0.0793055	0.142171	0.0445759	0.0491917	-0.0444097	-0.0278886	-0.304425	-0.050324	-0.152467	0.0241165	0.0723579	-0.176324	-0.0794872	0.166472	-0.0821911	-0.0111641	0.102842	-0.0311781	-0.0375758	-0.0537753	0.0706104	-0.245454	-0.0464536	-0.157107	0.0375604
AKAP13;S1914;ENMSNTWKFLSHSTDSLNKISKVNESTESLT	-0.0298685	-0.115231	-0.132666	-0.0555095	-0.0493025	0.0618354	0.01581	-0.127505	-0.319147	0.0334095	-0.0484676	0.205809	0.088362	0.135541	-0.218582	-0.0211209	0.0493337	0.0493219	-0.0961945	-0.191083	-0.0985636	0.144825	0.0703765	-0.0658839	0.112848	-0.112618	-0.0772271	0.0280573	0.019155	0.143587	0.0255759	-0.0610675	-0.149028	0.128296	-0.0706158	-0.0979243	-0.0640261	0.0278464	-0.253793	-0.0561086	0.00387442	-0.118741	0.0393206	0.00985029	0.00671946	-0.0117275	0.0399353	0.0366714	0.123042
AKAP13;S1924;SHSTDSLNKISKVNESTESLTDEGTDMNEGQ	-0.0638714	-0.323278	-0.360757	-0.185347	-0.161752	-0.0899095	-0.598841	-0.404575	-0.854552	0.601996	-0.424893	0.759811	-0.732835	-0.482929	0.548864	0.0821948	-0.672184	0.862781	0.220824	0.331665	-1.17976	-0.167701	-0.0445987	0.252197	-0.120474	-1.09077	0.0200337	0.48345	-0.326141	0.0623072	0.238858	-0.432533	-0.262048	0.171222	-0.28625	0.0253351	0.289012	-0.489834	-0.37	-0.0681232	-0.52283	-0.12851	0.327	-0.0959216	-0.260116	0.100688	-0.28647	0.0310815	-0.0676904
AKAP13;S1927;TDSLNKISKVNESTESLTDEGTDMNEGQLLG	-0.182355	-0.35396	-0.471793	0.17989	-0.0132138	0.105601	0.256984	-0.436585	-0.179857	-0.371539	0.336419	-0.538218	0.340686	-0.297718	-0.584285	0.262569	-0.37124	0.259294	-0.096221	-0.559132	-0.409184	0.240838	0.158777	0.198557	0.283584	-0.384316	-0.726932	0.128355	0.0187644	-0.0746668	-0.513126	-0.518765	-0.371806	-0.548159	0.533056	0.924842	0.128847	-0.330551	-0.252347	-0.0601176	-0.400819	0.0485488	0.17106	-0.162241	-0.51927	-0.129011	-0.0709303	0.237877	-0.0930202
AKAP13;S2679;LCQVSHPHTKLMRIPSFFPSPEEPPSPSAPS	-0.0609888	-0.229954	-0.240392	0.126167	-0.231023	-0.194252	0.406184	-0.130053	-0.0874801	-0.230569	-0.209698	-0.573837	-0.340785	-0.590494	-0.488803	0.0568844	0.553846	-0.0425844	0.290631	0.205681	-0.471955	0.0142323	-0.734369	-0.471314	-0.11634	-0.00556788	-0.247894	-0.141848	-0.297297	-0.229499	-0.0989519	-0.357295	-0.424777	-0.237087	-0.435956	0.00477699	0.185925	-0.0868402	-0.502804	0.192882	-0.155202	-0.381054	-0.00218726	-0.303337	-0.386535	0.146995	0.118406	0.145889	-0.0420912
AKAP13;S2683;SHPHTKLMRIPSFFPSPEEPPSPSAPSIAKS	0.223387	0.774914	-0.505101	-0.110165	-2.74165	-0.143818	-0.522893	-1.09737	-0.287257	1.28885	0.348886	-2.27465	-0.29029	-0.796552	-0.862152	-0.0672635	-0.449292	0.0788812	0.353064	-0.0403562	-0.298442	0.0480603	-1.08865	-1.31876	-0.394418	-0.846172	-0.901685	-0.278462	0.0968275	0.290777	-0.197953	0.535154	-1.10067	-0.0461925	-0.713381	-0.113385	0.914603	-0.588664	-0.570039	0.0330051	-1.04048	-1.83274	0.306435	0.399159	-0.473654	-0.077093	-2.73617	0.266943	0.172527
AKAP13;S2689;LMRIPSFFPSPEEPPSPSAPSIAKSGSLDSE	-0.0883895	-0.231385	-0.234753	0.0737578	-0.253748	-0.216959	0.369304	-0.153384	-0.137566	-0.304417	-0.234285	-0.610136	-0.257638	-0.545287	-0.557953	0.090512	0.509085	-0.0594339	0.329781	0.238301	-0.421588	0.0574803	-0.734467	-0.4898	-0.180423	-0.0848318	-0.330303	-0.247762	-0.354228	-0.31197	0.0153856	-0.297326	-0.227945	0.0851921	-0.395774	0.0178143	0.134862	-0.150441	-0.559777	0.131864	-0.200486	-0.405281	-0.0389405	-0.318634	-0.410803	0.148339	0.0905499	0.116345	-0.0732507
AKAP13;T1912;NDENMSNTWKFLSHSTDSLNKISKVNESTES	0.0595555	-0.392525	-0.51103	0.202082	-0.349051	-0.129009	-0.0118483	-0.3596	-0.374945	-0.108898	-0.463057	-0.46609	0.0599647	-0.108324	-0.126361	0.227907	-0.870134	-0.587321	-0.148579	-0.859123	0.084575	0.432129	-0.644435	-0.189961	0.00214496	-0.496922	-0.497924	-0.121316	-0.450986	-0.174212	0.261003	-0.109392	-0.862228	-0.292821	-0.166056	-0.28219	0.101082	-0.258804	-0.59325	-0.163613	-0.434406	-0.299796	0.123481	-0.282044	-0.197013	-0.287449	-0.268085	-0.283458	-0.0773707
AKAP2;S152;SQPRDALGDSLQVPVSPSSTTSSRCSSRDGE	0.0244268	0.158774	0.452523	-0.0573005	0.311516	0.571121	-0.00171171	0.262564	0.518492	-0.00917022	0.326791	0.379734	-0.058443	0.294755	0.525307	-0.0979443	0.179146	0.402748	0.0422159	0.248633	0.343473	-0.0978939	0.349781	0.43554	0.00941569	0.146532	0.249119	-0.150683	0.409409	0.478862	0.000816432	0.413363	0.323795	0.111617	0.323592	0.461147	-0.0787693	0.248983	0.35628	0.149833	0.16026	0.491063	-0.0173281	0.289315	0.339058	0.10426	0.32312	0.435444	-0.03876
AKAP2;S393;GPPEDSGASAAKGQKSPGALETPSAAGSQGN	-0.191986	-0.0829004	0.0477426	0.273146	-0.159888	0.16552	0.852799	-1.06823	-0.292123	-0.039417	-0.165137	0.676544	0.494626	0.456556	-0.909347	0.0303882	-0.361941	0.33111	-0.238407	0.00245563	-0.110051	-0.635711	0.425187	0.721603	-0.00295262	-0.0383165	-0.0320386	-0.234694	0.464998	-0.0211355	-0.0179031	0.255259	-0.200935	0.0812282	0.203769	0.135864	0.0886096	0.045859	0.124234	0.0682718	-0.0749074	0.00856621	0.00604309	-0.229528	-0.0691863	-0.223429	-0.0592555	-0.103857	-1.12524
AKAP2;S630;FGSEKPQSMFEPPQVSSPVQEKRDVLPKILP	-0.0225857	0.0800914	-0.147608	0.0990231	-0.445034	-0.194084	-0.0877029	-0.301079	-0.182679	-0.0712402	-0.479998	-0.0114595	0.378318	-0.62711	-1.0691	0.573913	-0.358399	0.0575514	-0.0113592	-0.305601	-0.289869	0.0597861	-0.41031	-0.192689	0.300202	-1.17458	0.300298	0.0295118	-1.08154	0.61387	-0.121504	-1.03971	0.315571	0.225514	-1.07596	0.292584	-0.162747	0.668495	0.183355	-1.42154	0.328853	-1.08209	0.238419	-0.0818669	-0.0913832	0.087376	-0.498016	-0.383284	-0.019408
AKAP2;S631;GSEKPQSMFEPPQVSSPVQEKRDVLPKILPA	-0.248165	0.656234	0.34591	0.749963	0.162791	0.656161	0.311208	-1.13563	-0.122511	1.21603	0.916974	0.65777	0.274891	-0.0635171	0.414957	0.160238	-0.0092501	1.17124	-0.751712	0.962837	0.370759	-1.54763	0.839148	1.96622	0.79218	1.37746	-0.275349	-1.09015	0.95925	0.0367134	-0.0276833	0.60607	0.0171313	0.212684	0.762055	0.953432	-0.117757	0.390867	0.303295	0.223954	0.664706	0.455678	0.485959	0.639109	-0.774964	-0.431313	0.434584	1.66803	-0.212578
AKAP2;S720;MVGPFKLRSRKQRTLSMIEEEIRAAQEREEE	0.0772444	0.296065	0.400915	0.00727025	0.289121	0.2237	-0.0541175	0.28774	0.380556	-0.155117	0.242387	0.10319	-0.0937394	0.43454	0.318079	-0.0687783	0.180426	0.115949	0.0681921	0.244007	0.143389	-0.0631721	0.332232	0.158053	-0.122389	0.0681965	0.134966	-0.0632623	0.0906792	0.105451	0.12061	0.362684	0.303349	0.165732	0.242236	0.201001	-0.0385745	0.273647	0.178518	0.0364509	0.100856	0.00915569	0.0232541	0.222739	0.399175	-0.0266417	0.202598	0.207064	0.0840849
AKAP2;S748;EEELKRQRQVLQSTQSPRTKNAPSLPSRTCY	0.092178	0.156887	0.151406	0.0517754	0.0211606	0.148025	-0.110051	0.193863	0.514311	-0.203347	0.0011311	0.0106328	0.210843	-0.0279339	0.536616	0.233087	-0.134203	-0.550658	0.310613	0.215214	-0.18712	0.16682	-0.123784	0.0807635	0.169832	0.148908	0.110643	-0.168815	0.0574828	0.174653	-0.0149844	0.323107	0.071822	0.10788	0.0421519	0.00448072	-0.0245915	0.454544	0.201596	-0.263092	-0.197378	-0.0721677	-0.183285	0.109002	0.0361372	-0.0734323	0.146584	0.0261159	-0.0603226
AKAP6;S1335;LTKSLSKDSSFSSTKSLPDLLGGSNLVKPCA	0.198178	0.143808	0.305306	-0.142362	0.333728	0.410874	-0.0293535	-0.417434	-0.0218368	-0.0552772	0.225227	0.201226	-0.589708	0.249073	1.12935	-0.186864	0.440406	-0.0181365	0.415857	0.065352	0.553215	-0.467858	-0.126987	0.46928	0.0687007	-0.104668	0.0419509	0.0462012	0.120889	0.221776	0.178957	0.110325	0.168532	0.165749	0.230137	0.066187	0.152115	0.126461	0.141831	0.110338	0.231823	0.128566	-0.543561	0.220933	-0.908155	0.560143	0.380827	1.10792	0.115908
AKAP6;S1655;ENIQSPSEQKIKRSVSDITLQSSSQKMSFTG	-0.0311915	0.178864	0.338837	-0.082262	0.548928	0.405473	-0.201082	0.0320229	0.347078	0.0773254	0.182057	0.169093	0.267584	0.393869	0.293661	0.017729	0.211457	0.190169	0.227164	0.180925	0.222638	-0.0813485	0.0463826	0.291406	0.0387101	0.0763797	0.141286	0.0239887	0.278013	0.563224	0.100811	0.278738	0.258095	0.123975	0.289845	0.312703	-0.0333966	0.311316	0.380024	0.141661	0.327473	0.480036	-0.212569	0.0659284	0.0896917	0.0815669	0.125931	0.2324	-0.0935667
AKAP6;S424;GGKRQMVDLKPEMSRSTPSLVDPPDRSKLCL	0.0652878	-0.220452	0.0639532	0.0728388	-0.238659	-0.260565	0.072982	0.175439	-0.240255	-0.435777	0.0940276	-0.265918	0.25556	-0.242148	-0.3022	0.260136	-0.418072	-0.0116081	0.0159583	0.118776	-0.251594	-0.191204	-0.197015	-0.00266316	-0.00263613	-0.0607804	-0.143926	0.0154362	-0.222672	-0.151961	-0.345925	-0.0132183	-0.251935	0.193911	0.0979556	-0.274734	0.026445	0.0119598	-0.199415	-0.133224	-0.0748045	-0.0955298	0.111842	-0.536829	-0.266861	0.23175	-0.201501	0.162221	-0.000878307
AKAP6;S481;NLENTVKFHIKEISSSLGRLNDCYKEKSRLK	-0.253538	-0.260792	-0.420032	-0.0230746	-0.327654	-0.420601	-0.00795282	-0.301203	-0.548276	0.166575	-0.311456	-0.621413	0.51651	0.0618785	-0.748617	0.0352017	-1.19914	0.0489162	0.282031	-0.984652	-0.847916	-0.254263	0.246568	0.169711	0.0677354	-0.274238	-0.247223	-0.250236	-0.316466	-0.338117	-0.0103222	-0.214451	-0.525421	-0.103982	-0.0851117	-0.30243	-0.0301828	-0.249593	-0.594529	-0.0409467	-0.281185	-0.473026	-0.51865	0.109093	-0.371034	0.55827	-0.194487	-1.06987	-0.0367254
AKAP6;S908;ILATDVSVEDEEGTGSPKAEVQLCYLEAQRD	-0.0416992	0.195206	-0.099967	-0.129462	0.15341	-0.025565	0.720662	-0.451583	-0.24147	-0.793644	-0.193942	0.55037	-0.02415	0.151362	-0.0754728	-0.245149	0.304028	0.00895321	0.00527557	0.0227381	0.0432779	-0.000511408	0.0828263	-0.012977	-1.14947	-0.484419	0.159766	0.700699	-0.230273	1.46547	-0.25738	-0.0776471	-0.151344	0.0255609	0.0469376	-0.368432	-0.054779	-0.129054	-0.0083244	0.0919401	0.0710897	0.116746	0.36828	-0.336327	0.152735	0.368343	0.269759	-0.893272	-0.201335
AKAP8;S137;FQLYEEPDTKLARVDSEGDFSENDDAAGDFR	-0.0664588	0.257398	0.0891345	0.0305634	0.296638	0.492463	0.00943848	0.000293906	0.271849	-0.0133867	0.147772	1.01177	0.247473	0.0407147	0.227516	-0.117051	-0.169749	0.481378	-0.494047	0.910033	0.235385	-0.155798	0.137845	0.756211	0.164291	0.219908	0.168186	0.136721	0.431908	0.806455	0.0213891	0.176953	0.032385	0.0754379	0.613221	0.427465	0.0364389	0.166615	0.162993	0.108274	0.242759	0.458638	0.103233	0.0525049	-0.128281	-0.108765	0.41152	0.671454	0.0722744
AKAP8;S142;EPDTKLARVDSEGDFSENDDAAGDFRSGDEE	0.0841604	-0.0581888	-0.115992	-0.0775004	0.0534731	0.151487	0.0263196	0.0753774	0.234408	0.00638293	-0.0446029	-0.0572911	0.133227	0.215319	-0.0802818	0.0555521	0.0460612	0.182609	0.151496	-0.0904929	0.03064	0.131385	-0.0377433	0.0789894	-0.649768	1.19139	0.356367	-0.0223573	0.209468	-0.759045	0.347082	0.126743	0.479369	0.0728697	-0.13544	0.254698	0.0592153	-0.138324	-0.177222	0.224017	0.174311	0.19067	-0.00641646	-0.284245	-0.207452	0.0528682	0.114742	-0.114656	-0.224853
AKAP8;S153;EGDFSENDDAAGDFRSGDEEFKGEDELCDSG	0.461622	-0.589263	-0.66805	0.377168	-0.684692	-0.463133	0.186489	-0.282108	-0.775459	-0.328826	-0.578903	-0.59905	-0.0244997	-0.88867	-0.516556	-0.209738	-0.0909493	-0.231309	0.330245	-0.996332	-0.349072	-0.167692	-0.55501	-0.0542935	-0.0788103	-0.941187	-0.467679	-0.140315	-0.372572	-0.454777	-0.210124	-1.29932	-0.350867	0.177786	-0.766908	0.420233	-1.16506	0.00737692	-0.606248	0.413757	-0.421906	-0.690774	0.263987	-0.70604	-0.211009	-0.184858	-0.715492	-0.300611	0.0525504
AKR1B1;S283;ERIAENFKVFDFELSSQDMTTLLSYNRNWRV	-0.0759114	0.257045	-0.165377	0.174142	0.23549	0.161791	-0.0363863	-0.248213	-0.0316653	-0.309249	0.0339667	0.591972	0.285467	-0.567676	-0.0354783	0.173314	-0.559314	1.2288	-0.554267	-0.268028	-0.224	-0.342988	0.961612	0.724968	-0.0234885	-0.0202087	-0.0397759	-0.191552	0.0721204	0.0171072	0.0481041	0.112133	0.031455	0.225573	0.175066	-0.0274048	0.101679	0.263296	0.157896	0.121414	0.235452	0.25695	-0.0701071	-0.0983538	-0.194758	0.0377383	0.318767	0.265174	0.0139796
AKR1B1;T244;LEDPRIKAIAAKHNKTTAQVLIRFPMQRNLV	0.0556858	0.160465	-0.0892286	-0.141083	0.0396763	-0.109535	-0.0434739	-0.124409	-0.229343	0.357254	0.0844232	-0.249571	-0.00711498	0.34701	-0.0486806	0.0256775	-0.0588755	-0.294522	-0.139152	0.255427	0.138547	-0.228152	-0.16915	-0.192882	0.0967172	-0.0118291	-0.16261	0.0837297	0.146222	-0.0370072	-0.077597	0.0620788	0.00486168	0.169387	-0.0245717	-0.0574224	0.00293821	0.21441	-0.0222826	0.107594	-0.0272666	-0.144979	0.0317321	0.113957	-0.169014	0.11293	-0.0441629	-0.0534192	0.00143673
AKR1B1;T245;EDPRIKAIAAKHNKTTAQVLIRFPMQRNLVV	0.142671	0.0320058	0.214776	0.0221919	0.141671	-0.214452	0.20207	0.221419	-0.149319	-0.0975114	0.194782	-0.0350499	-0.0878987	0.541828	0.0452239	0.213891	-0.025679	-0.26553	0.0881833	0.3582	0.264538	-0.103822	0.0707689	-0.132816	0.133274	0.160452	0.0463791	0.0778505	0.106627	-0.236066	-0.179403	0.532467	0.47785	-0.220303	0.237959	-0.285745	-0.104299	0.160546	0.599779	-0.107543	0.118325	-0.366557	-0.234691	0.452564	0.582957	0.172932	-0.0621437	-0.479721	0.100608
AKR1B1;T29;PILGLGTWKSPPGQVTEAVKVAIDVGYRHID	0.0485282	-0.144089	-0.380099	0.0846333	-0.086273	0.0247989	0.0540033	-0.255862	-0.260463	-0.237812	-0.193258	0.247733	0.0993449	-0.156314	-0.101094	0.0122871	-0.198444	-0.142168	0.0971936	-0.221892	-0.303929	-0.0501102	-0.125764	0.14403	0.0433778	-0.107306	-0.00826385	-0.32972	-0.000624847	-0.191087	0.00692461	-0.112256	-0.284814	0.0608174	-0.0941972	-0.0805177	-0.108666	-0.00501749	-0.101886	0.0714164	-0.104948	-0.298338	-0.0212898	-0.473287	-0.257711	0.248174	0.1178	-0.154155	0.0520172
AKR1C2;S264;QRIRQNVQVFEFQLTSEEMKAIDGLNRNVRY	0.34659	-0.369306	-0.43354	-0.0614218	-1.27068	-0.708563	0.199924	-0.00226735	-0.253523	0.0426383	-1.368	-0.896554	-0.522097	-0.784377	0.133025	0.272813	-0.913048	-0.715974	-0.106329	-0.71284	0.128299	0.494334	-1.17557	-1.10978	-0.66467	0.684263	-0.413015	-0.539292	-0.574879	-1.14127	0.360978	-0.490806	-0.275892	0.188352	-1.00015	-1.17762	0.0212688	-0.749416	-0.749671	0.445542	-0.990715	-0.552716	-0.339886	-0.72914	0.544422	-0.402977	-0.532633	-1.06028	0.342379
AKR1C2;T263;EQRIRQNVQVFEFQLTSEEMKAIDGLNRNVR	0.0574451	-0.0553098	0.243516	0.345826	-0.388199	0.407042	-0.00817466	0.138415	0.324543	0.292571	-0.112394	0.163008	-0.289396	0.615166	-0.266181	0.417301	-0.355963	0.412401	0.0477548	-0.274951	0.196786	0.456327	-0.0746251	0.293565	-0.0916365	0.567576	0.332552	0.152021	0.122375	-0.464763	0.480733	0.00678622	0.105888	-0.951387	-0.0581039	0.876744	0.140668	0.20713	0.0736056	0.12049	-0.131207	0.0335758	-0.1691	0.902615	0.434944	-0.834197	-0.11641	0.321775	0.296652
AKT1;S64;KKQEEEEMDFRSGSPSDNSGAEEMEVSLAKP	-0.0701088	-0.266251	0.0502946	-0.0822486	-0.00842163	-0.0141149	-0.0818654	-0.254102	-0.226921	0.506436	0.171252	0.0681563	-0.726847	0.121164	0.24307	0.780881	-0.495492	0.213118	0.537571	-0.792469	-0.170171	-0.364606	0.344742	0.508391	-0.0883385	-0.0884938	0.0445168	-0.0558361	0.0114985	-0.0302081	0.270167	-0.0170677	0.0868471	-0.20316	-0.036784	0.23323	-0.0746421	-0.214718	-0.0916401	-0.0736517	-0.0293705	-0.12333	0.0756502	-0.217301	0.0215007	-0.205466	-0.1912	-0.0167138	-0.126196
AKT1;S67;EEEEMDFRSGSPSDNSGAEEMEVSLAKPKHR	-0.185514	-1.12229	-0.356227	0.123672	-0.450167	-0.752577	-0.0623322	-0.407313	-0.624693	0.115071	-0.822125	-0.636287	-0.105346	-0.394849	-0.548886	0.362985	-1.16663	-0.845012	0.0120938	-0.817973	-1.02642	-0.0704321	-0.265903	-0.347458	0.155106	-0.891456	-1.0114	-0.151404	-0.363321	-0.349005	0.0306538	-0.673296	-0.458035	-0.229864	-0.921048	-0.691725	-0.305953	-0.805658	-0.247694	0.505242	-0.848046	-1.08159	0.131813	-1.33874	-0.372115	-0.122768	-0.942073	-0.224346	0.176707
AKT1S1;S117;DTQVFGDLPRPRLNTSDFQKLKRKY______	0.252987	-0.432674	-1.07679	0.154173	-0.844448	-1.25185	0.163734	-0.712053	-1.1186	0.262063	-0.662833	-1.27193	-0.50966	-1.27354	-1.38811	0.439413	-0.0739848	-0.729704	-0.446186	-0.326647	-0.671685	-0.0569685	-0.842791	-1.43905	-0.127275	-0.489709	-0.915863	-0.15345	-0.631147	-1.37779	0.0828173	-0.767234	-1.0636	0.0690985	-0.479283	-0.756279	-0.260631	-0.856244	-1.06439	0.134356	-0.434704	-0.747434	0.403636	-0.522942	-0.810198	-0.333078	-0.947074	-0.817196	0.0241621
AKT1S1;S72;SVPVWGFKEKRTEARSSDEENGPPSSPDLDR	0.356403	0.358941	0.839923	-0.157901	-0.0535297	0.042929	0.0451088	0.446242	0.759517	-0.301008	0.152298	0.444736	-0.131462	0.894917	0.298553	-0.108865	0.3522	-0.0190107	-0.32777	0.568075	0.820028	0.0692003	0.25774	-0.138069	0.11509	0.178839	0.315393	0.216273	0.157911	0.609302	-0.395874	0.21302	0.55819	-0.118775	0.220835	0.395355	0.240205	0.173724	0.204042	0.152399	0.132326	0.116187	0.11169	0.330799	0.302206	0.188309	0.304615	0.136972	0.0166526
AKT1S1;S73;VPVWGFKEKRTEARSSDEENGPPSSPDLDRI	1.35008	-0.644996	-0.880639	-0.94485	-3.05483	0.601185	0.0487203	-0.663557	-0.426065	-0.620842	-0.612008	-0.759652	0.0895223	-1.25055	0.229468	1.26702	-0.940958	-2.25896	-1.17379	-0.912159	0.540577	1.28724	-0.0979475	-1.86781	2.31328	-0.820816	-0.234131	-0.603939	-2.27538	-1.84518	-0.474122	-1.07948	-0.534441	-0.788331	-1.04829	-0.823918	0.559003	0.273251	-2.87458	-1.10784	0.353291	-1.68628	-1.87328	-2.03788	1.04352	1.19665	-2.2382	0.385329	-0.0760852
AKT1S1;S82;RTEARSSDEENGPPSSPDLDRIAASMRALVL	0.153556	0.321993	-0.0508723	-0.240392	-0.252784	-0.434422	-0.0666149	-0.0657716	-0.0626433	-0.329551	0.0020352	-0.448203	0.307799	0.614575	-0.610989	-0.149214	-0.149169	-0.617713	0.329508	0.00811016	-0.647709	0.128618	0.143339	-0.59288	-0.127453	-0.102859	-0.241572	0.0524021	0.0275258	-0.376143	0.0263896	0.151233	0.047307	0.178031	-0.0486285	-0.171146	-0.157362	0.0280718	-0.45821	0.00775746	0.0258069	-0.367472	-0.138308	0.000434996	-0.238027	0.192448	-0.221582	-0.281068	-0.10365
AKT1S1;T116;EDTQVFGDLPRPRLNTSDFQKLKRKY_____	0.227257	-0.377611	-0.922735	0.146232	-0.686865	-1.05513	0.163244	-0.681126	-0.996353	0.300946	-0.526424	-1.11214	-0.495132	-1.1277	-1.23862	0.45918	-0.0309371	-0.642425	-0.226312	-0.186338	-0.494255	0.0076894	-0.646666	-1.22632	-0.193789	-0.504554	-0.989953	-0.248481	-0.665896	-1.5752	0.0703997	-0.736633	-0.998182	0.0868692	-0.398556	-0.671824	-0.298837	-0.901608	-1.10013	0.125526	-0.405524	-0.685777	0.3665	-0.540562	-0.849884	-0.400235	-0.989439	-0.821641	-0.0266593
AKT2;S34;IKTWRPRYFLLKSDGSFIGYKERPEAPDQTL	0.398026	-1.09536	-0.608987	0.0141309	-0.722417	-0.122112	0.250576	-0.477307	-0.178608	-0.112584	-0.532979	-0.834818	-0.383406	-0.631404	0.177282	-0.0593908	-0.206501	-1.139	-0.141764	-0.378	-0.464686	-0.349133	-0.297321	-0.646667	-0.308312	0.381187	-1.1156	0.512099	-0.396123	-0.861084	-0.806272	-0.743046	-1.3244	0.623801	-0.470537	0.786332	0.0385215	-0.513496	0.312586	0.32001	-0.487306	-2.00579	0.378252	-0.724417	0.285081	-0.225011	-1.834	-0.215606	0.15812
AKT2;S447;SEVDTRYFDDEFTAQSITITPPDRYDSLGLL	0.00153754	0.137344	0.162632	-0.0301572	0.10856	-0.123752	-0.071943	-0.153506	-0.402041	-0.0297444	-0.128192	1.19849	-0.120643	0.219501	-0.117509	0.468312	0.56623	0.0628073	-0.228134	0.483788	0.187178	-0.0159224	-0.0743897	-0.112169	0.117439	0.183873	0.0838598	0.331881	0.108963	-0.0120668	0.244352	-0.253394	-0.030523	-0.12785	0.364686	0.135169	-0.0121075	0.461361	0.103645	0.117228	0.15734	0.237697	0.285151	0.392104	0.369318	-0.26855	0.20753	0.0962992	0.094357
AKT2;S474;LGLLELDQRTHFPQFSYSASIRE________	-0.0898536	-0.210614	0.348663	0.0902951	-0.580277	-0.159897	0.00215922	-0.11685	-0.0182275	0.0257112	0.0287181	-0.643793	-0.166352	0.200341	-0.487693	0.285625	-0.0657939	-0.322799	-0.0285984	0.0881095	0.154888	-0.475763	-0.173995	-0.218822	0.0574348	0.256222	-0.00891423	0.162278	-0.343257	-0.472294	0.0785134	-0.0525703	0.166152	0.096246	-0.202233	-0.503346	-0.471152	-0.345563	0.312709	0.839613	-0.167664	-0.532242	0.0995512	0.0930721	-0.0575308	-0.09507	-0.0286969	-0.442688	0.253858
AKT2;S478;ELDQRTHFPQFSYSASIRE____________	0.0629433	0.360907	0.307934	0.036525	0.217427	0.0669538	-0.0767215	-0.0281223	0.046783	-0.00067098	0.320086	-0.177838	0.138489	0.249943	-0.0631299	0.296433	0.0930198	0.124863	-0.055985	0.244268	0.358184	-0.258853	0.0630104	0.0410952	-0.0486393	0.405175	0.261796	0.0692552	0.0123745	-0.252106	0.20113	0.344241	0.180904	0.158747	0.246233	0.135541	0.0903829	0.419608	0.141549	0.158175	0.407084	0.139592	-0.00899138	0.23368	0.100755	0.00208454	0.247383	-0.133829	-0.108655
AKT2;T449;VDTRYFDDEFTAQSITITPPDRYDSLGLLEL	0.0859288	0.256186	0.692145	0.395103	0.44938	-0.517372	0.349712	0.605553	0.0836811	-0.279898	0.442991	0.0939612	0.0548204	0.60154	-0.0431932	-0.465332	0.013096	2.14649	-0.00507459	0.790926	0.345252	0.195861	0.0352429	0.260042	0.610837	0.88753	-0.0946933	0.0634899	0.444498	-0.488975	0.614073	-0.480342	0.264492	0.303504	0.646761	0.0393152	0.0134338	0.826952	-0.26396	0.141992	0.237773	0.849124	0.173745	-0.500406	0.464644	0.237726	1.60225	-0.505096	-0.728641
AKT2;T451;TRYFDDEFTAQSITITPPDRYDSLGLLELDQ	0.0749921	0.0105374	-0.104366	-0.0534951	-0.000923928	-0.0522405	0.0801821	-0.174919	-0.041961	0.22238	0.0617488	-0.0176481	0.0685307	0.014088	-0.148401	0.239332	0.0328627	-0.0954024	-0.176809	0.0750723	-0.062314	-0.14402	-0.017157	-0.256369	0.014044	-0.0995726	-0.0880761	0.0295153	-0.114566	-0.201562	0.0246089	0.0422626	-0.297773	-0.0155166	-0.0897163	-0.163183	-0.147624	-0.0703086	-0.204411	-0.133777	-0.136873	-0.126102	-0.250253	-0.089632	-0.0941764	-0.00442717	-0.200388	-0.20592	0.182207
AKT2;T468;PDRYDSLGLLELDQRTHFPQFSYSASIRE__	0.205278	0.279339	-0.00129605	0.519233	-0.0729124	-0.269572	0.369937	0.376542	-0.345503	-1.52191	0.257882	0.629761	0.121611	0.279099	-0.171335	0.373115	0.0153973	-0.281886	-0.464377	-0.563804	0.559458	1.23392	0.31415	-0.404962	-1.05982	1.31166	1.27139	-0.548584	-0.280073	-0.245529	0.487403	0.12155	-0.0192879	0.336458	-0.366214	-0.184125	0.521008	0.347603	-0.238783	0.180165	0.183998	-0.0497154	-0.167783	1.47089	0.100256	-0.171888	-0.241304	-0.68815	0.280346
ALAD;S214;KFASCFYGPFRDAAKSSPAFGDRRCYQLPPG	-0.747318	0.0741629	0.450089	0.398407	-0.157555	-0.908975	0.250949	0.917217	-0.227964	0.015716	-0.669359	-1.35972	-0.194114	0.081019	-0.611712	-0.352984	1.31922	-1.15275	0.586108	-0.292108	0.395403	-0.377842	-0.433489	-0.727171	-0.169264	-0.029087	0.676811	0.0571883	-0.468121	-1.02258	0.388052	0.0566056	-0.275352	0.124281	-0.750849	-0.734793	0.0121341	-0.0699778	0.201034	-0.00312296	-0.0978614	-1.1229	-0.0731762	0.0526561	0.922041	-0.520259	-0.710483	-0.92209	-0.143239
ALDH1A1;Y426;FKSLDDVIKRANNTFYGLSAGVFTKDIDKAI	-0.135482	0.0719331	0.1422	-0.140072	-0.158982	-0.0693589	-0.253891	-0.108181	0.194001	0.375335	-0.224294	-0.323291	-0.0898315	0.220183	0.109401	0.0809416	-0.256933	-0.235614	0.0158229	0.104319	0.0829306	-0.165859	-0.0831032	-0.0979313	0.142784	-0.216282	0.0400482	0.237541	-0.0159017	-0.320443	-0.0584341	-0.124468	0.285036	-0.570535	0.590026	-0.310284	0.0175541	0.220755	0.334536	-0.66855	0.22315	-0.551884	0.197984	-0.0184334	-0.113274	0.318719	-0.125428	-0.472553	0.195396
ALDH1L1;S528;LKAGIPKGVVNVLPGSGSLVGQRLSDHPDVR	0.204417	0.469305	0.0845115	-0.200878	-0.0615665	-0.119947	-0.10893	-0.116387	0.353957	-0.13041	0.123629	-0.0119774	-0.043722	0.356545	0.00628491	0.178724	-0.0828915	-0.165072	0.121806	0.171329	0.214328	-0.200357	0.126174	-0.125039	-0.253502	0.507564	-0.191785	-0.325023	0.140456	0.299422	0.0871174	0.255649	0.0132113	0.334313	0.0420209	0.00222916	0.00981359	0.349139	-0.0453719	0.0181525	0.164559	-0.184824	0.0608975	0.352743	0.177776	0.346771	0.0693615	-0.142534	0.0177315
ALDH1L1;S530;AGIPKGVVNVLPGSGSLVGQRLSDHPDVRKI	-0.0257798	0.429601	-0.0127285	-0.281307	-0.136113	-0.372624	0.0157661	0.0470059	0.212515	0.0116847	0.0317418	-0.336362	-0.122667	0.606845	0.0216571	0.106268	-0.0735028	-0.358334	0.117765	0.341154	0.339107	-0.130517	0.121436	-0.0887927	-0.77466	0.992853	-0.111784	-1.05712	0.900799	0.939312	0.0943712	0.13526	-0.0736933	0.421171	-0.121311	-0.126606	0.217398	0.417657	-0.078456	0.135784	0.259211	-0.146483	0.171067	0.417553	0.224998	0.492928	0.0655136	-0.134938	0.246255
ALDH9A1;S257;FLCQHPDVAKVSFTGSVPTGMKIMEMSAKGI	-0.0623572	-0.158383	-0.199558	-0.247272	-0.0781935	-0.0969565	-0.0532492	-0.456818	0.0862444	-0.124005	0.103395	-0.195167	-0.0227386	-0.0836202	0.0543332	0.121079	-0.0289627	-0.285923	-0.00479732	0.0346608	-0.0214657	-0.104164	-0.0430089	-0.226998	-0.0839916	-0.225451	-0.206613	0.0183392	-0.0845149	-0.19226	0.163851	0.158126	0.123337	0.22968	0.17019	0.01783	-0.0436252	-0.0929413	-0.0106694	0.142896	-0.137538	-0.195865	0.132724	0.138037	0.109573	0.300671	0.135129	0.147902	-0.0439376
ALDH9A1;T260;QHPDVAKVSFTGSVPTGMKIMEMSAKGIKPV	0.188813	0.177269	0.0207531	-0.115413	0.149726	0.164769	-0.0154713	-0.268365	0.133536	-0.00650741	0.162374	0.137553	0.0241136	0.0948552	0.120426	0.137329	0.0423951	-0.0873045	0.0571184	0.14573	0.0265184	-0.0261795	0.113831	-0.151392	0.0491619	0.0302237	-0.0540965	0.0195258	0.0908244	-0.0495992	-0.115808	-0.049224	-0.0470297	0.00782205	-0.0419366	-0.202699	0.0623706	0.173698	0.147333	0.120044	0.107484	0.0907981	-0.124683	-0.0277497	-0.142286	0.117346	-0.0421866	-0.0659103	0.0376986
ALDH9A1;T52;NYRGGARVEPADASGTEKAFEPATGRVIATF	-0.286396	0.0122125	0.00680099	0.225782	-0.302067	-0.81749	0.103442	-0.311014	-0.220757	-0.189658	-0.277719	-0.363403	0.143247	-0.206514	0.459507	-0.053903	-0.652046	-0.62067	-0.0675253	-0.054825	-0.761927	0.435229	-0.0344711	-0.24223	-0.0624643	-0.307572	-0.0701683	-0.451401	-0.632148	0.555571	0.0634259	-0.0381632	-0.13734	0.153196	-0.311195	-0.307443	0.192973	-0.176497	-0.276454	-0.118716	-0.277891	-0.177328	-0.0114495	-0.178694	-0.256643	0.099351	-0.353905	-0.334087	0.167796
ALDOA;S132;AGTNGETTTQGLDGLSERCAQYKKDGADFAK	0.0646294	0.0899226	-0.123399	-0.340193	-0.00456791	-0.0213119	-0.00391286	-0.318954	0.271816	0.0610544	0.0577042	0.0817987	0.0373414	0.187958	0.11258	0.172911	-0.0955947	-0.142341	0.107768	0.226178	0.0561948	-0.09503	-0.0171923	-0.180121	0.0437431	-0.0331886	0.00775706	0.201841	0.210316	0.1776	-0.296269	-0.175108	-0.101522	0.0809278	-0.102337	-0.224172	-0.222171	0.0257589	-0.0489976	-0.101984	-0.190032	-0.19444	0.0212457	-0.00509245	-0.0513561	0.116343	0.00127323	-0.0424011	0.0974603
ALDOA;S17;PYQYPALTPEQKKELSDIAHRIVAPGKGILA	0.0341662	-0.115852	-0.397564	-0.0406147	-0.222312	-0.0525067	-0.0114516	-0.544984	-0.00901489	-0.0844291	-0.155064	-0.110508	-0.437332	-0.347109	-0.566274	-0.285503	-1.03435	-0.592292	-0.0119311	-0.45087	-0.661727	0.51368	-0.146541	-0.396438	0.125433	-0.154646	-0.234848	0.0487525	-0.0491241	-0.032948	-0.000589461	-0.0464624	-0.268036	0.130688	-0.0473537	-0.293231	0.0919661	-0.106676	-0.10457	-0.138723	-0.298508	-0.280293	-0.00884149	-0.232572	-0.256642	-0.0138617	-0.194445	-0.254847	0.0973303
ALDOA;S272;LRRTVPPAVTGITFLSGGQSEEEASINLNAI	0.119158	0.105845	-0.302317	-0.473366	0.0619323	0.0834134	-0.180432	-0.679877	-0.0324302	-0.203279	0.131488	0.3614	-0.634953	0.165906	-1.14631	0.854983	0.276409	-0.0887226	-0.0460489	-0.0306187	-0.137775	-0.216972	0.128457	-0.657248	0.222089	0.279164	-0.151838	0.193223	0.17161	0.0812565	0.0383106	0.134876	-0.218552	0.0637097	-0.0432064	-0.227942	0.1845	0.200941	0.102599	0.122522	0.0591131	-0.169724	-0.0276218	0.100422	-0.260448	0.150229	-0.0464016	-0.0616664	0.0376696
ALDOA;S276;VPPAVTGITFLSGGQSEEEASINLNAINKCP	0.246363	0.225133	0.00637045	-0.195369	0.259524	0.342178	-1.50476	1.15641	0.920201	-0.415636	0.427561	-0.682104	0.671122	-1.07324	0.473856	-0.0275128	-0.312526	0.0889411	-0.204441	0.129627	-0.020573	0.0355181	0.240144	-0.0112866	0.05788	0.229452	-0.0293069	0.136784	0.287589	0.345261	-0.101534	-0.0349233	0.0703417	-0.10545	-0.103662	-0.406437	0.159548	0.351158	0.306759	0.310874	0.280741	0.155583	0.143599	0.22439	0.052881	0.379421	0.374776	0.297485	0.0620457
ALDOA;S309;KPWALTFSYGRALQASALKAWGGKKENLKAA	-0.224029	-0.451708	0.181835	0.36725	-0.825726	-0.712755	-0.0296263	-0.943179	-0.121048	-0.050961	-0.548978	-0.193042	0.0500352	-0.659218	-0.299132	0.339612	-0.741447	-0.234417	0.0620167	-0.82561	0.10231	-0.101675	-0.776231	-0.110955	0.0362701	-0.37937	-0.506401	-0.0571511	-0.508388	-0.0923085	0.0460311	-0.222083	-0.0648137	-0.575408	0.159498	-0.836863	-0.03296	0.0554096	-0.717849	-0.032701	-0.857399	-0.364442	0.132539	-0.338489	-0.355077	-0.0969434	-0.705078	-0.23936	0.181996
ALDOA;S346;RALANSLACQGKYTPSGQAGAAASESLFVSN	0.167731	0.0718489	-0.155097	-0.152298	0.0724165	-0.12373	-0.00423181	0.30495	0.408724	0.119796	-0.747483	0.0357174	0.0570879	0.270861	-0.00441037	0.0987683	0.0801046	-0.400603	-0.0780674	0.0772584	0.229909	0.0969485	-0.0784348	-0.131498	0.284369	0.146044	0.0906749	0.281364	0.110083	0.0299624	-0.56048	0.0676782	0.0778495	-0.872431	0.881608	0.230783	0.179821	0.0734945	0.0331843	0.130235	0.0317783	-0.0852	0.0562394	0.204783	0.0663495	-0.0895616	-0.315044	-0.0636122	0.0427268
ALDOA;S36;HRIVAPGKGILAADESTGSIAKRLQSIGTEN	0.142256	0.212081	-0.184754	-0.289431	0.0505609	0.0561608	-0.0978843	-0.33479	0.286699	0.191237	0.250519	0.219858	-0.161139	0.152697	0.119581	-0.0818374	-0.246843	-0.358879	0.0603477	0.19438	-0.000106767	-0.0562923	0.0511489	-0.134945	0.067186	0.097602	-0.0630873	0.120883	0.16879	0.177723	-0.0617212	0.124047	-0.0432345	0.358752	0.242885	0.0490588	-0.0430582	0.142261	0.0483234	-0.105536	-0.0842339	-0.158775	-0.0914394	0.110995	-0.0481098	0.0138395	-0.163879	-0.155111	0.194179
ALDOA;S360;PSGQAGAAASESLFVSNHAY___________	0.301232	0.0624989	-0.219202	-0.325043	0.496785	0.195229	0.0649422	0.0198158	0.353742	0.0685669	0.154703	0.216108	-0.0326369	0.357943	0.0643166	0.218169	0.00645685	-0.20272	0.0703447	0.230252	0.277072	-0.124697	0.116832	-0.141603	-0.101525	0.175954	0.161568	0.0135431	0.194743	-0.0662036	-0.0233159	0.186089	0.0237676	0.266474	0.0175838	0.0462878	-0.118779	0.307645	0.111471	-0.159217	0.106309	-0.181243	-0.125986	0.0754962	-0.0139738	0.0846958	-0.0375043	-0.19723	-0.137013
ALDOA;S39;VAPGKGILAADESTGSIAKRLQSIGTENTEE	0.13212	0.21272	-0.179813	-0.283119	0.0486044	0.0466775	-0.0938721	-0.33707	0.286202	0.179351	0.244787	0.201018	-0.138165	0.150388	0.126562	-0.0692197	-0.24178	-0.343472	0.052367	0.191294	0.00362247	-0.0636567	0.0578625	-0.137023	0.0653851	0.107382	-0.0526856	0.111335	0.154045	0.170608	-0.071841	0.120356	-0.0514639	0.348508	0.22963	0.0358423	-0.0406327	0.150843	0.0407079	-0.106232	-0.0893207	-0.180125	-0.0945323	0.113856	-0.041112	0.0336835	-0.164079	-0.16071	0.184947
ALDOA;S46;LAADESTGSIAKRLQSIGTENTEENRRFYRQ	0.13882	0.389164	0.0323479	-0.287597	0.295997	0.165935	0.0201212	0.107749	0.438546	-0.119352	0.278497	0.0622436	-0.237295	0.0688765	-0.0261854	-0.0363195	-0.13811	-0.231007	-0.105696	-0.0188898	-0.115048	-0.311712	-0.0531163	-0.297763	-0.00382227	0.21828	-0.00925444	0.0548183	0.271879	0.125465	0.0905724	0.315621	0.0820707	0.164719	0.322754	-0.0240974	-0.0611698	0.349696	0.116544	0.12869	0.157607	0.100407	-0.0798564	0.30607	-0.0195983	0.292628	0.260238	0.213075	0.136517
ALDOA;T119;VVGIKVDKGVVPLAGTNGETTTQGLDGLSER	0.160667	0.155865	0.144979	-0.193726	0.247346	0.377636	-0.206301	-0.674197	0.35292	0.0952291	-0.240287	0.146651	-0.0547398	0.137836	0.0362804	0.597357	0.0469579	-0.0845167	0.144069	0.266978	0.202202	-0.186818	0.148604	0.071747	0.0142008	-0.059724	-0.0789717	0.259164	0.150196	0.269729	0.136185	0.36739	0.513479	-1.41831	0.287117	0.0277147	-0.088075	-0.040868	-0.396979	0.0626424	-0.129248	0.248632	-0.0142937	-0.01243	-0.107987	0.033431	-0.106597	0.0137184	0.0747309
ALDOA;T123;KVDKGVVPLAGTNGETTTQGLDGLSERCAQY	0.0491783	0.16137	-0.0391144	-0.316456	-0.236091	0.0618248	-0.145641	-0.496821	0.350331	-0.0254853	0.0845342	0.226369	0.289577	-0.109714	0.413743	0.247028	-0.248479	-0.365188	0.139492	0.0545781	0.0604006	-0.273407	-0.169172	-0.00560433	-0.125095	-0.170218	-0.126383	0.12103	-0.0274355	-0.192234	-0.235583	-0.0272816	-0.0293881	0.143252	-0.22877	-0.201973	-0.0439049	-0.155082	0.121207	0.103585	-0.127199	0.0854567	0.09338	0.0568811	0.125218	0.268763	0.0157344	0.173594	0.095723
ALDOA;T124;VDKGVVPLAGTNGETTTQGLDGLSERCAQYK	-0.263134	-0.359221	-0.585548	-0.237508	-1.2286	-1.65357	-1.17368	-1.32776	-1.05018	-0.213786	-0.500179	-0.241466	-0.0165797	-0.839166	-1.22243	0.247873	-1.48084	-1.20123	0.832172	-1.40632	-0.840052	-0.267593	-1.94493	-0.917588	0.336457	-1.17844	-1.4269	0.114032	-1.26158	-1.21779	0.335929	-0.78296	-0.56498	0.194217	-1.51681	-1.27256	0.388927	-0.848377	-1.49229	-0.493447	-1.75651	-0.667552	0.271027	-1.62058	-1.02189	-0.146089	-0.401382	-1.57594	0.689293
ALDOA;T255;CTQKFSHEEIAMATVTALRRTVPPAVTGITF	-0.0876156	0.18784	0.205035	-0.0725104	-0.157174	-0.275912	-0.0240972	-0.322792	0.0908543	-0.0619019	-0.0967775	-0.331742	-0.178722	0.124805	-0.0668627	0.17082	-0.19512	-0.412494	0.0208875	0.0788245	0.177891	-0.0860786	-0.239578	-0.4712	0.129646	-0.14013	-0.0985678	-0.00165665	-0.129081	-0.336312	0.0321776	0.183484	-0.0993348	0.152203	-0.177658	-0.337408	-0.00516639	-0.0609399	-0.164371	0.00172695	-0.149804	-0.352852	0.0109556	-0.032413	-0.0930184	0.0184752	-0.160489	-0.313868	-0.0920634
ALDOA;T37;RIVAPGKGILAADESTGSIAKRLQSIGTENT	0.0816276	0.114807	-0.155705	-0.300613	0.0707219	0.113032	0.0317397	-0.326223	0.277722	0.0328001	0.235393	0.12585	-0.0582229	0.131828	0.110954	0.0625278	-0.129638	-0.262986	0.0974417	0.231258	0.0587572	-0.0334711	0.0750892	-0.138645	-0.0767772	-0.10464	-0.245477	-0.0595972	0.0313365	-0.0745294	-0.134496	0.073378	-0.108292	0.30506	0.167437	-0.0205471	-0.0603326	0.0955814	0.0468187	-0.0732568	-0.00745782	-0.154165	-0.0468875	0.121294	-0.0142276	0.152298	-0.013577	-0.0556176	0.0377393
ALDOA;T49;DESTGSIAKRLQSIGTENTEENRRFYRQLLL	0.0457448	0.0492429	-0.392696	0.032549	-0.143938	0.16022	0.273205	-0.291597	0.104328	-0.159175	-0.218069	-0.243988	0.281015	-0.540846	-0.184903	-0.16656	-0.962555	-0.33393	-1.32614	-0.210338	0.195565	0.424718	0.341216	-0.350603	0.220394	0.138897	-0.0292119	0.101892	0.247308	0.316418	-0.110905	0.0331614	-0.290167	0.0477333	-0.0875757	-0.268861	-0.00908086	-0.148213	-0.17219	-0.0506364	-0.381795	-0.114036	-0.00665135	-0.030559	-0.348764	0.0799777	-0.0566726	0.0232975	0.0776251
ALDOA;T52;TGSIAKRLQSIGTENTEENRRFYRQLLLTAD	0.220434	-0.378785	-0.461197	-0.359405	-0.833052	-0.141939	0.211449	-0.455064	-0.061727	-0.28262	-0.420095	-0.441196	-1.06925	-0.592883	-0.355251	1.06111	0.0527049	-0.630348	-0.422795	0.00484608	-0.358302	0.853999	0.0993397	-1.66102	0.0304949	-0.339498	-0.181163	-0.1233	-0.341147	-0.7367	0.0666669	-0.124803	-0.445506	-0.0454769	-0.658331	-0.65167	-0.0415718	-0.242366	-0.416614	-0.0399661	-0.559666	-0.421369	0.00623867	-0.15529	-0.12153	-0.42412	-0.939616	-0.776064	0.305639
ALDOA;T9;_______MPYQYPALTPEQKKELSDIAHRIV	0.11271	-0.215227	-0.0712652	0.00258781	0.272292	-1.07978	-0.0662918	-0.617294	0.00661434	-0.073518	-0.13477	0.0499307	-0.0460005	-0.342562	-0.0323939	0.130996	-0.0775413	-0.293694	0.0506019	0.0251477	-0.289405	-0.153375	-0.0284259	-0.472615	0.0351927	-0.264557	-0.336803	0.0117123	-0.20931	0.0336121	-0.116946	-0.273747	-0.12002	0.224247	-0.302496	-0.249398	0.0592385	-0.0318259	-0.196888	-0.0724223	-0.268388	-0.138043	0.0998931	-0.246519	-0.254279	0.0858436	-0.259062	-0.0826514	-0.23637
ALDOA;Y214;LKRCQYVTEKVLAAVYKALSDHHIYLEGTLL	-0.247069	0.104652	-0.340398	-0.476603	-0.186538	-1.116	-0.362024	-0.251755	-0.190937	-0.216851	-0.662367	-0.477128	-0.0267299	-0.512374	-0.47753	0.233417	-0.647263	-0.501026	0.0529693	-0.0962091	-0.444329	-0.535074	-0.36914	-0.800283	0.17144	-0.411412	-0.735742	0.240341	-0.428543	-0.672454	0.134579	-0.171974	-0.276915	0.0252148	-0.744279	-0.93011	-0.469631	-1.07721	-1.09661	0.504663	-0.0991041	0.222481	0.202349	-0.233113	-0.337928	0.093488	-0.795693	-0.862201	-0.2452
ALDOA;Y3;_____________MPYQYPALTPEQKKELSD	-0.269229	0.419839	0.411583	0.348969	0.0113223	-1.04465	-0.00593774	-0.341261	-0.0112447	-0.231477	-0.05097	0.0810735	0.35473	0.354789	0.220315	-0.169167	-0.00620222	-0.854466	0.046915	0.0705507	-0.121404	-0.0683014	-0.0947396	-0.324603	0.180862	-0.164999	-0.116694	0.173344	0.0250115	0.103606	0.533834	-0.269476	-0.586509	0.59477	-0.16259	-0.523031	-0.940705	0.194469	-0.693796	0.8863	0.279401	-0.332472	0.217768	-0.262	-0.149907	0.0840207	-0.0767922	0.0136134	-0.369238
ALDOA;Y328;AWGGKKENLKAAQEEYVKRALANSLACQGKY	0.166083	0.0924885	-0.267048	-0.196118	-0.757932	-0.39142	-0.436001	-0.468337	-0.0695574	0.130775	-0.302118	-0.482759	0.346232	-0.0855362	-0.344155	-0.0365955	-0.783237	-0.317899	0.392322	-0.118454	-0.453173	-0.18896	-0.606742	-0.303672	0.1091	-0.230094	-0.338878	-0.0135325	-0.451515	-0.283105	-0.194937	-0.225077	-0.253192	0.0956983	-0.570329	-0.48645	0.00604045	-0.439639	-0.539437	0.0461543	-0.485502	0.00954658	0.0961729	-0.200267	-0.246931	-0.0535591	-0.621973	-0.30015	-0.589903
ALDOA;Y5;___________MPYQYPALTPEQKKELSDIA	0.0510863	-0.0935999	-0.283304	0.219444	-0.206045	0.093737	0.106922	-0.272818	0.0304612	0.048638	-0.127343	0.287999	0.464118	-0.237597	-0.228447	0.188113	0.211244	-0.565641	0.220913	-0.642892	-0.156594	0.333903	0.0183338	0.161144	0.0214292	-0.124863	-0.292315	0.0509489	0.0563595	-0.0437925	-0.0672181	0.0152542	-0.229714	0.170877	-0.0123435	-0.11608	0.0584313	-0.126362	-0.231617	0.0732945	-0.00100997	0.107704	-0.996316	0.514964	0.852344	-1.20972	0.292433	0.253145	0.00112259
ALDOC;S132;AGTDGETTTQGLDGLSERCAQYKKDGADFAK	0.107389	0.297667	0.0989232	-0.252503	0.277688	0.0451946	-0.117188	-0.25665	0.270454	-0.0898246	0.109555	0.187418	-0.0489664	0.243301	0.162115	0.14445	-0.114405	-0.0543858	0.165674	0.209204	0.126993	-0.176024	0.0686346	-0.026099	0.100343	0.122127	0.0870768	0.207206	0.271013	0.220112	-0.0924331	0.0623452	0.0656019	0.19039	0.160362	-0.0603294	-0.0623897	0.147247	0.130171	0.0360335	0.00490496	0.116452	-0.102426	0.154789	-0.0207901	0.0978414	0.132838	-0.0345329	-0.00284092
ALKBH5;S53;EPYPVSGAKRKYQEDSDPERSDYEEQQLQKE	0.0113934	0.0449723	-0.101926	-0.355351	-0.0851486	-0.0535308	0.194879	0.216191	0.05487	-0.183286	0.0749943	0.280913	-0.739609	1.37078	0.669176	-0.0245391	-0.924158	0.612615	0.148612	1.29761	-0.117229	-0.357653	-0.60055	0.492215	0.264789	0.255801	0.319538	0.0343965	0.143513	0.210335	0.0119718	0.218297	-0.139886	-0.0114321	0.262795	0.297204	0.14234	0.0999008	0.22235	0.136323	0.233505	0.261742	0.0864453	-0.123777	-0.0157616	0.0834476	0.196287	0.168761	0.0263188
ALKBH5;S58;SGAKRKYQEDSDPERSDYEEQQLQKEEEARK	-0.0103648	0.219189	0.11533	-0.521571	0.186469	0.0223194	0.0681943	0.353601	0.332673	-0.143791	0.372534	0.318149	0.323903	0.843564	0.331448	0.112283	0.234949	-0.234402	-0.35379	0.913698	-0.582642	-0.451139	1.86533	0.473802	0.166282	0.390306	0.44734	0.145446	0.438669	0.326508	-0.0857198	0.28367	0.105091	0.130958	0.411761	0.47152	0.00772208	0.282635	0.326681	0.243144	0.511204	0.445102	-0.0449713	0.123022	0.197091	0.201557	0.352472	0.246479	-0.106421
ALPK3;S1209;VPSATLTPTVEVAGLSPRTSRRILERVENNH	-0.240471	-0.00654587	-0.715256	-0.455779	-0.259922	-0.59395	0.0586202	-0.342588	-0.216946	-0.12232	-0.0599851	-0.579399	0.201	-0.429066	0.00539692	0.318903	-0.921414	-0.0699316	-0.293598	-0.549921	-0.183532	0.118147	0.295655	-0.390806	0.0159256	-0.447507	-0.522472	0.0674351	-0.350913	-0.510751	-0.201496	-0.519988	-0.258097	0.188624	-0.183429	-0.402262	0.21842	-0.164887	-0.304971	0.15034	-0.254387	-0.378356	-0.0420838	-0.396349	-0.179857	0.0929289	0.20732	-0.397729	-0.0557425
ALPK3;S1390;RAAGDGEATTPEERESPTVSPRGPRKSLVPG	1.0246	0.223863	-0.287357	-0.550255	-1.15524	0.51527	0.159003	0.16855	-0.0185919	0.280021	0.141928	-0.740267	0.130811	1.32217	-0.488569	-0.719245	-1.29782	0.981173	-1.10012	-0.366733	1.21866	0.818456	-0.0252701	-0.803229	-0.125506	-0.121526	-0.1888	0.0337571	-0.412524	-0.646427	-0.353705	-0.249412	-0.254997	0.294379	-0.368797	-0.491058	-0.173378	0.154639	-0.534739	-0.0435466	0.32976	0.0447347	-0.0288973	0.106205	-0.182245	0.0675922	0.179031	-0.162915	0.0847972
ALPK3;S1394;DGEATTPEERESPTVSPRGPRKSLVPGSPGT	-0.318796	0.356496	-1.01388	-0.933521	0.3194	-1.15038	0.229094	-0.344125	-0.409667	-0.245874	-0.921307	-1.61073	-1.3574	-1.22404	-0.407807	1.37601	-0.667757	-0.603235	0.672427	-0.0493226	-0.50103	-0.486648	-0.908478	-1.48166	0.38324	-0.717501	-0.897075	0.0621223	-0.698751	-1.08443	0.183797	-0.753829	-0.649758	0.225936	-0.989654	-1.1741	0.203544	-0.450008	-0.939021	0.0439432	-0.862979	-0.546543	-0.672045	-1.21879	-0.75992	0.465678	-1.57063	0.427399	0.227132
ALPK3;S1401;EERESPTVSPRGPRKSLVPGSPGTPGRERRS	-0.00879354	-0.13143	0.417717	-0.12822	-0.118436	0.066065	0.031042	-0.565685	0.391285	-0.787153	-0.231607	0.419627	-0.212371	0.360334	-0.521689	0.119519	0.63291	-0.46187	0.381513	-0.335378	-0.748437	0.160238	0.90706	-0.204426	0.449034	-0.396069	-0.164068	-0.232992	0.156273	-0.305056	-0.146738	-0.838494	1.1417	-0.70275	0.785677	-0.381354	-0.0935826	-0.155866	-0.199577	0.119668	-0.406749	0.312917	0.163762	-0.551662	0.326572	0.35918	-0.0211067	0.114289	-0.0569439
ALPK3;S1406;PTVSPRGPRKSLVPGSPGTPGRERRSPTQGR	0.160155	-0.460677	-0.787981	0.146362	-0.710451	-0.711043	-0.157656	-1.00394	-0.795275	-0.185864	-0.729762	-0.88626	0.65892	-0.258883	-0.60528	-0.370758	-1.1636	-1.1101	-0.380487	-0.481396	0.123526	-0.249952	-1.0371	-0.40037	-0.0605331	-0.906364	-0.850564	-0.468632	-0.26414	-0.817953	-0.247266	-0.894902	-0.870924	0.0632433	0.450164	-1.25592	0.015853	-0.576981	-0.859413	0.282553	-0.633166	-0.730807	0.0398545	-0.616174	-0.466994	0.218293	-0.41467	-0.350759	0.142062
ALPK3;S1852;AKAKGSKSPSAGRKGSQLSPQPQKKGLPSPQ	-0.217966	-1.14303	-1.40061	0.57719	-1.65637	-1.69172	1.36907	-3.0643	-0.348102	-0.453938	-1.32469	-1.11995	0.169241	-2.31031	0.552097	-0.183	-1.00667	-1.69567	-1.13207	1.07736	-1.36512	0.0953214	-1.85659	-1.53173	0.247266	0.20283	-2.24449	-0.421537	-0.999708	-1.7231	0.40082	-0.643906	-1.2192	0.0959554	-1.402	-1.64198	-0.961052	-1.43627	2.16534	-1.16466	-2.22079	-0.941887	-0.28388	-1.72416	-2.35493	1.25428	-2.27123	0.469624	0.677843
ALPK3;S1855;KGSKSPSAGRKGSQLSPQPQKKGLPSPQGTR	0.0490765	-0.31354	-0.402021	-0.224718	-0.23831	-0.424214	0.211725	-0.418954	-0.0559149	0.115529	-0.126942	-0.125818	-0.286073	-0.803068	-0.570292	-0.331202	-0.604027	-0.427272	0.0971201	0.248621	1.09548	-1.11114	-1.07531	0.327955	0.115155	-0.282356	-0.235434	-0.0782855	-0.047179	0.0313878	0.0123363	-0.211654	-0.307519	0.160909	0.0947829	-0.08752	-0.169015	-0.209153	-0.28966	0.406426	-0.245558	-0.0768412	-0.0631091	-0.333204	-0.220413	0.310279	-0.00958573	0.00320026	0.0751626
ALPK3;S1865;KGSQLSPQPQKKGLPSPQGTRKSAPSSKATP	0.291001	-0.24821	-0.308334	-0.0159851	-0.263561	-0.707536	0.160485	-0.332742	-0.249343	-0.0903284	-0.757131	-1.08739	-0.0114997	0.0162479	-0.205381	-0.0615786	-0.674142	-1.54902	0.385815	-0.950447	0.112353	0.399391	-0.857801	-1.07828	-0.104963	-0.828393	-0.78401	-0.437185	-0.699196	-1.05927	-0.218456	-0.744374	-0.69906	-0.144005	-0.765545	-0.917461	-0.203674	-0.397805	-0.721369	0.240482	-0.752777	-0.646784	-0.132389	-0.456361	-0.398593	-0.149891	-0.662902	-1.03591	-0.0384434
ALPK3;S430;LRKLSPDRFQRKRRLSGAQAPGPSVPTREPE	-0.175493	-0.340019	-0.636355	0.16369	-0.432331	-0.176893	-0.258816	-0.387968	-0.342841	-0.235432	-0.523871	0.106613	0.351337	-1.03645	-1.49007	1.21523	-0.339661	-0.696003	0.62934	-1.09269	-0.980651	-0.170129	-0.316907	0.172301	-0.135775	-0.770646	-0.624272	-0.632817	-0.815373	-0.764237	0.0472782	-0.161267	-0.491875	-0.162558	-0.216572	-0.208189	-0.00252061	-0.329603	-0.445577	-0.283832	-0.427997	-0.041825	0.102811	-0.417248	-0.559475	-0.0875941	-0.312373	-0.340823	0.0695679
ALPK3;S723;PECGAQSLGKAPPQASVQVPTPPARRRHGTR	-0.135984	-0.126233	-0.229132	-0.205106	-0.312292	-0.499235	0.137582	-0.0207253	0.0814511	-0.086994	-0.182184	-0.44801	0.32193	-0.273927	-0.962164	0.490781	-0.312992	-0.00171686	-0.257849	-0.924741	0.683075	0.0229229	0.30019	-0.365243	-1.02531	0.153578	0.185211	0.365583	0.333151	-0.928585	0.0626701	-0.135753	-0.0414296	0.177542	-0.369275	-0.601675	0.138456	0.189212	-0.251101	-0.00301228	-0.533148	-0.380441	0.162515	0.0773988	-0.0175792	-0.186084	-0.228779	-0.373216	0.139362
ALPK3;T1190;TETSGAGGESQVGAATGGLVPSATLTPTVEV	0.228784	-1.49649	0.398812	-0.352267	-0.113866	-0.382157	-0.149071	-0.900746	-1.01521	0.11115	0.480715	-0.370994	0.26528	-1.24342	-0.529146	0.342497	-0.412233	-0.309376	0.36341	-0.30637	-0.101038	-0.57382	-0.325698	-0.836545	-0.211215	-0.78148	-0.079833	0.58608	-0.547194	-0.21769	0.188073	-0.77925	-0.266608	0.307483	-0.694308	-0.695724	-0.386858	-0.656411	-1.43667	0.411139	0.34277	0.0193977	0.12937	-0.323388	-0.424384	0.188158	-0.307279	-0.949829	-0.359068
ALPK3;T1384;RFLPKVRAAGDGEATTPEERESPTVSPRGPR	0.142933	0.345044	-0.0638886	-0.507337	-0.105283	-1.21049	0.0146499	-0.00217017	-0.202825	0.112129	-0.267041	-1.03087	0.10242	0.0929207	-0.114211	-0.0676442	-0.218649	-1.05343	-0.070557	0.0541011	-0.160466	0.344352	-0.0255547	-1.41663	0.0434151	-0.285646	-0.461574	0.27664	-0.187271	-0.767897	-0.121407	-0.254995	-0.274774	0.436207	-0.346833	-0.554686	-0.078836	-0.00126262	-0.79236	-0.126926	-0.013482	-0.188794	-0.132486	-0.107639	-0.386841	0.049327	-0.1245	-0.539273	-0.0105197
ALPK3;T1392;AGDGEATTPEERESPTVSPRGPRKSLVPGSP	0.283756	-0.398737	0.486638	-0.502804	-0.839049	-0.162804	0.0584049	0.0854178	-0.156447	0.0199692	-0.313313	-0.722624	-0.418225	0.214308	-0.423265	0.369176	-0.169242	-0.571491	0.640893	-0.458099	-0.548013	-0.252436	0.407645	-0.662006	0.0880131	-0.0587502	-0.194022	0.174137	-0.21689	-0.561536	-0.0649148	-0.132026	-0.282274	0.381183	-0.144907	-0.37347	-0.172089	0.0108008	-0.634108	-0.128396	0.0206059	-0.248354	-0.202612	-0.192792	-0.321783	0.135856	-0.0879817	-0.600557	-0.0888775
ALPK3;T1409;SPRGPRKSLVPGSPGTPGRERRSPTQGRKAS	-0.1072	0.00430617	-0.190664	-0.276437	-0.0011889	-0.392594	0.0715266	-0.0772578	0.0148629	-0.00539992	0.0174794	-0.316881	0.0100112	0.182062	-0.244603	0.205614	0.00956889	-0.273306	0.310546	0.0365844	0.0307471	-0.0862671	-0.157549	-0.332762	-0.135799	-0.317767	-0.339299	-0.342582	0.258019	-0.238678	0.034375	-0.133152	-0.0178954	0.106612	-0.0607269	-0.285081	-0.0279787	0.16266	-0.0816274	0.237313	-0.143003	-0.171799	-0.13357	0.000266919	-0.175593	0.198386	-0.00677947	-0.172944	-0.0620768
ALPK3;T728;QSLGKAPPQASVQVPTPPARRRHGTRDSTLQ	0.142508	0.108137	0.091402	0.272296	0.136316	0.16946	-0.256316	-0.191376	-0.148414	-0.392781	-0.112217	1.34724	0.0432246	0.0757351	0.263708	-0.862018	0.593582	0.449239	-0.723009	0.794044	-0.0643028	0.157436	0.387262	0.116159	0.0969433	-0.0756798	-0.088216	-0.100277	0.20035	0.0878229	0.18262	0.196941	-0.0210016	0.133803	0.220283	-0.00970734	0.0764743	0.18905	0.133814	0.270034	0.0891476	0.211341	-0.0113107	-0.0881254	-0.0240179	0.304601	0.232129	0.333185	0.102144
ALPK3;T741;VPTPPARRRHGTRDSTLQGQAGHRTPGEVLE	-0.0117594	0.145275	-0.10503	0.000696388	-0.322384	-0.769538	-0.141349	0.00671569	0.114304	0.137247	-0.408772	-0.472493	0.0188806	0.125608	0.306475	0.220355	-0.449723	-1.02341	0.130152	0.059757	-0.633345	0.363227	0.0544033	-0.750336	0.0947617	0.267169	-0.403224	-0.71328	0.263089	-0.395905	0.12675	0.0656595	0.00582458	0.162235	-0.536005	-0.664891	-0.21627	-0.00129945	-0.0387623	0.482988	-0.440504	-0.628899	-0.0229868	0.555229	-0.472472	-0.0446348	-0.729559	-0.391894	-0.188079
ALS2;S1464;ERKSFCTGKSDSRSESPEPGYVVTSSGLLLP	-0.0167579	-0.203842	0.0724824	-0.146443	-0.0711139	0.126581	-0.114497	0.173616	-0.0957978	-0.349722	-0.0128842	-0.137475	-0.320952	-0.748575	0.228369	0.72787	0.318838	-0.467261	-0.0927473	0.12629	0.232246	-0.284807	-0.137723	-0.216986	0.187334	0.277949	0.0836172	0.246649	0.0900707	0.195195	-0.169708	0.352069	-0.205902	0.106847	0.124688	-0.428004	0.102832	0.179091	0.0205762	0.0924844	0.211089	0.192533	0.192692	-0.0875635	-0.189283	-0.176217	0.0456627	0.183198	0.0914372
ALS2;S483;VDIREEETEGGSRRLSLPGLLSQVSPRLLRK	0.0115756	0.408166	0.20751	-0.105336	0.158809	-0.00292144	-0.0782247	-0.0403891	-0.119149	-0.132368	-0.135275	0.00834106	-0.254306	0.316639	0.0851147	0.0328775	-0.0901649	-0.406498	-0.16662	0.0407147	0.0751867	0.0680194	0.0979703	-0.348083	0.100059	0.218984	0.074983	0.150593	0.0404462	-0.138241	0.045363	0.0594826	-0.0310864	0.0504749	-0.0419053	-0.280528	0.135526	0.219512	-0.0514972	-0.0271993	-0.0340216	-0.059439	0.138709	0.0309318	0.0333085	0.0138485	0.146101	-0.182434	0.00709329
ALS2;S492;GGSRRLSLPGLLSQVSPRLLRKAARVKTRTV	0.163967	0.338321	0.0899859	0.0265756	0.216188	0.210617	-0.0766264	-0.0559691	0.0203325	-0.0491544	-0.12289	0.498522	-0.178264	0.319041	0.145932	0.168152	-0.104242	-0.0311981	-0.0649826	0.0441819	0.210228	0.147375	0.0175612	0.110133	0.0254601	0.557185	0.241998	0.0924214	0.263654	0.125432	-0.0717339	0.377384	0.280987	0.134741	0.103434	0.0870916	-0.203614	-0.0722635	-0.149468	0.0138832	0.41981	-0.0927616	0.207145	0.381548	0.224727	-0.401623	0.225025	0.165746	0.128789
AMOTL1;S670;AATAAAERDTTIINHSRNGSYGESSLEAHIW	-0.115723	-0.19385	-0.79491	-0.22244	-0.192725	-0.290971	0.0939213	-0.21872	-0.132788	-0.263778	-0.437197	-0.998797	-0.0910831	0.14891	-1.1227	0.278088	-0.135222	-0.687429	-0.304556	0.094849	-0.223937	0.0248912	-0.115043	-0.973058	0.317043	-0.25587	-0.596861	0.0058036	-0.450924	-0.882092	-0.19539	-0.231878	-1.08434	-0.314732	-0.473182	0.49591	-0.327614	-0.689019	-0.157448	0.608262	-0.439136	-0.893988	0.492912	-0.468638	-0.575477	-0.177028	-0.238424	-1.01803	0.0412754
AMPD1;S125;QGRKTVNLSIPLSETSSTKLSHIDEYISSSP	0.303621	2.32681	1.43201	-0.771051	0.979473	2.03643	-0.247726	1.28578	1.92511	-0.225345	1.19574	2.10326	0.105386	1.92	1.0308	1.20508	1.44465	0.461097	0.55261	1.24898	1.40814	0.217566	1.47352	0.965985	0.130318	0.193783	1.2146	-0.0135304	1.18575	3.11133	-0.0564599	1.73969	2.19011	-0.303196	0.874413	1.72055	-0.216128	1.7653	2.06975	-0.609206	2.12624	0.781893	0.0208339	1.07651	2.20557	0.513892	1.77522	-0.00340767	-0.0904736
AMPD1;S139;TSSTKLSHIDEYISSSPTYQTVPDFQRVQIT	0.0643293	0.237449	-0.055029	0.0618416	0.156785	0.0395942	0.248753	-0.114726	0.270261	0.00468374	0.300632	-0.251507	0.0206539	0.188889	0.215039	-0.173098	0.269993	-0.209616	0.149976	0.213062	-0.0253889	-0.0332255	0.0106206	0.026539	-0.177948	0.0184214	0.0997485	-0.487637	0.630803	0.164423	-0.138553	0.182169	0.0145481	-0.0189019	0.197713	0.0509278	-0.171249	0.225703	-0.302718	0.0698633	0.243978	0.26878	0.238786	0.0648133	0.0511369	-0.296005	0.278622	0.180837	-0.16694
AMPD1;S355;AACMNQKHLLRFIKKSYQIDADRVVYSTKEK	0.24041	-0.426784	1.70331	0.368087	-0.591651	0.70988	0.414131	0.241191	0.952422	-1.65424	0.313772	1.0325	0.53473	-0.436355	0.963992	0.369123	0.488197	-0.45492	-0.438897	1.09041	0.599612	-0.402855	0.242475	0.387127	-0.355611	0.0350994	-0.213799	0.25204	1.45345	0.20553	0.00256796	-0.0839204	0.377767	0.134547	0.502266	0.180878	-0.237366	1.20197	-0.311004	-0.623639	1.36311	-0.750563	0.201459	-0.117679	0.00781956	-0.247636	0.472957	0.609882	0.00896651
AMPD1;Y239;GEDPFRTDNLPENLGYHLKMKDGVVYVYPNE	0.233521	0.0653842	0.0663098	-0.0742767	0.123237	0.263756	-0.0420744	-0.341366	0.200229	-0.111152	0.139337	0.624564	-0.00398071	0.0749839	0.0607627	0.0821369	0.0453487	-0.0434727	0.0236103	0.193193	0.147516	-0.00604575	0.154138	0.047204	-0.0261799	-0.159359	-0.0505543	-0.10268	0.0704087	-0.00632886	-0.2	-0.150443	-0.234715	-0.0893209	-0.0969933	-0.202713	0.0707955	0.173695	0.174619	0.160716	0.173516	0.271433	-0.090574	-0.0207509	-0.152768	0.0104594	-0.0642388	0.127249	0.0790689
AMPD1;Y356;ACMNQKHLLRFIKKSYQIDADRVVYSTKEKN	0.169512	1.69759	-1.03041	-0.0409484	0.533222	-0.370893	-0.254653	-0.269505	0.739658	0.0461063	0.646129	0.19063	0.0921995	-0.441969	1.08861	-0.446219	0.661713	-0.125502	0.216054	1.07044	0.215722	-0.141683	-0.274361	0.0270901	0.0703249	0.364986	0.213029	0.00839082	-0.00367871	0.313289	0.0549746	-0.060698	0.204731	-0.0326217	-0.159748	-0.0429498	-0.136787	0.398123	0.366817	0.153876	0.244831	0.252844	-0.293696	0.14168	0.0193998	0.076316	0.318817	0.241726	-0.505069
ANK1;S1392;RTPTPLALRYSILSESTPGSLSGTEQAEMKM	0.0439798	-0.285723	0.373943	-0.044415	-0.906018	0.7389	-0.114406	-0.572706	-0.241885	0.166028	0.289498	0.114848	0.379753	0.0697696	-0.142377	0.0682652	-0.744302	-0.155829	-0.343705	0.783593	-0.0286454	-0.231593	-0.399213	-0.0143942	-0.134995	0.0338196	0.3082	-0.205682	-0.0781736	-0.600348	0.088739	-0.188475	0.310603	0.102707	0.324225	-1.06084	-0.190806	-0.753424	0.147779	0.038296	-0.414088	0.795284	0.609942	-0.104927	-0.325692	0.0388733	-0.62034	-0.149305	-0.152346
ANK1;S1428;HLGLSWAELARELQFSVEDINRIRVENPNSL	-1.15084	-0.12118	-0.0760466	0.522506	-0.661316	-1.52221	0.420687	1.37486	-0.901989	-0.312738	-1.60008	-2.06979	0.352961	-0.406207	-0.644976	0.121564	-1.43505	-1.28156	-0.148545	-0.506669	0.391508	0.227883	-1.73152	-1.36693	-0.229733	-0.522952	0.374332	0.178248	-0.899878	-2.01173	0.735526	-0.00813932	-1.36178	0.124685	-1.58527	-1.46358	0.306769	-0.440782	-0.141059	-0.113482	-0.495467	-2.09522	-0.118736	0.02817	1.07114	-0.761043	-1.63767	-1.80197	-0.341441
ANK1;S1607;DSDATGHEWKLEGALSEEPRGPELGSLELVE	-0.644505	0.104918	0.487884	0.198786	-0.395889	-0.99226	0.310007	1.23106	-0.307566	-0.192467	-0.766937	-1.16772	-0.464374	0.548138	1.1042	-0.106292	-0.853497	-1.53981	-0.141709	-0.258175	0.401553	0.231238	-0.959288	-0.942082	0.0249191	-0.205779	0.508122	0.264462	-0.46111	-0.924522	0.365586	0.0853748	-0.313751	0.196431	-0.928814	-0.873433	0.223571	-0.221676	0.113995	-0.126685	-0.310493	-1.08896	-0.0845309	-0.0185208	0.942459	-0.589847	-0.930687	-1.02335	0.0184021
ANK1;S1666;PGSKRQDDATGAGQDSENEVSLVSGHQRGQA	-0.771006	0.0347314	0.227386	0.539484	-0.447531	-1.08914	0.0810838	0.511432	-0.553642	-0.338924	-0.97533	-1.90257	0.69797	0.243323	-1.07841	-0.909535	0.316601	-1.39635	0.0124516	0.189358	-0.23973	0.478677	-1.18947	-1.40367	-0.147397	-0.332809	0.424861	0.0868433	-0.641535	-1.08158	0.390776	-0.384727	-0.410566	0.0897051	-1.10331	-0.962598	0.1762	-0.236667	-0.365576	-0.208313	-0.699305	-1.13789	0.0481205	-0.381529	0.360073	-0.55269	-1.13889	-1.03428	-0.346803
ANK1;S1686;SLVSGHQRGQARITHSPTVSQVTERSQDRLQ	-0.576307	0.0696355	0.580508	0.307728	-0.102988	-0.884054	0.157079	0.963008	-0.354441	0.0939189	-0.669044	-0.907894	0.150616	1.06327	0.296757	0.0752619	-0.933559	-1.69251	0.39887	1.02069	-0.183405	-0.529984	-1.20127	-0.292186	-0.201433	-0.0586794	0.676768	-0.0211351	-0.0135949	-0.966614	0.36479	-0.161227	-0.148731	0.215924	-1.07326	-0.9476	0.0268108	-0.0987712	0.290149	-0.128355	-0.135914	-1.22509	-0.0938372	-0.0551627	0.959216	-0.864685	-0.703532	-0.822865	0.02934
ANK1;S1690;GHQRGQARITHSPTVSQVTERSQDRLQDWDA	-0.473879	-0.151081	0.341535	0.298127	-0.436235	-1.10438	0.374759	0.77518	-0.631662	0.0643322	-1.08024	-1.20393	-1.42636	0.47793	-0.0831247	0.831641	-0.993796	-0.745021	0.189712	0.858086	0.111567	-0.0976613	-1.6513	-1.05767	-0.127354	-0.32871	0.448005	-0.144127	-0.338388	-1.2784	0.589857	-0.356539	-0.36429	0.14064	-1.4188	-1.26627	0.296669	-0.330513	0.0834351	-0.0969841	-0.469638	-1.39711	-0.235974	-0.356812	0.798746	-1.23586	-0.97304	-1.04268	0.310703
ANK1;S1839;TKKIIRKVVRQIDLSSADAAQEHEEVELRGS	0.491732	-0.0453288	-0.436649	-0.233082	-0.139386	0.475617	-0.0833597	0.635818	0.270985	-0.341449	-0.39141	-0.113206	0.105102	0.2551	-0.036185	-0.126983	-0.0271842	0.0457087	0.116447	0.0892682	0.202438	0.0341856	-0.227447	-0.145938	0.1432	0.132489	-0.0202187	0.0895295	0.0536954	-0.0928789	0.173289	0.144159	0.107287	0.141347	-0.410316	0.0772359	-0.0443177	0.562839	0.826139	-0.52738	-0.10675	-0.812307	0.228486	0.00929757	0.270759	0.0970163	-0.167017	0.0318758	-1.2503
ANK1;S429;MGHLPIVKNLLQRGASPNVSNVKVETPLHMA	-0.279189	-0.0774412	0.217847	0.47574	-0.384904	-0.618209	0.270128	1.09292	-0.749347	-0.231737	-0.925921	-1.40165	0.101639	0.208008	0.805629	0.0726903	-0.222597	-2.22455	0.303378	0.498966	-0.496322	-0.939602	-0.564025	-0.145236	-0.0166394	-0.191326	0.70811	0.0283146	-0.6257	-0.839692	0.528608	-0.118595	-0.348624	0.226873	-0.884896	-0.923188	-0.0183421	-0.355901	0.306667	0.00604425	-0.254032	-1.36195	-0.213472	-0.104925	0.982823	-0.783561	-0.966626	-0.911605	-0.482971
ANK1;S55;IHQELDKELGESEGLSDDEETISTRVVRRRV	0.0541765	0.00510292	-0.129338	-0.161262	-0.0865271	-0.222515	-0.0522613	-0.28324	0.11004	0.173758	0.00824102	-0.114821	-0.0147251	-0.0265151	-0.130803	0.0427278	-0.10057	-0.182102	-0.054934	-0.0274713	-0.0542274	-0.122575	-0.0400041	-0.247575	0.0969224	-0.00956691	-0.238414	-0.042442	-0.105056	-0.236521	-0.0812298	-0.134642	-0.0831925	0.205182	0.00988264	-0.168051	0.0295667	-0.062653	-0.249438	-0.0735969	-0.139179	-0.125819	0.00817497	0.0335096	-0.169409	0.030357	-0.0401005	-0.229705	0.0336501
ANK1;S759;QGHTDIVTLLLKNGASPNEVSSDGTTPLAIA	-0.162246	0.677837	-0.6031	0.160374	-1.07665	-1.02487	0.236148	1.0393	-0.818363	-0.333851	-1.13444	-1.22477	0.550387	0.141395	-0.427883	0.00201254	-1.6799	-0.823705	-0.290958	-0.542408	0.13277	0.497164	-1.15247	-0.91708	-0.238232	-0.497736	0.581518	-0.0754049	-0.252891	-1.4856	0.412009	-0.0713922	-0.734821	0.00842467	-1.14207	-0.951936	-0.00850182	0.388808	-0.140669	0.0506998	-1.78796	-0.676097	-0.428157	1.22469	-0.515775	-0.0274145	-1.32646	-1.05792	0.149273
ANK1;S781;DGTTPLAIAKRLGYISVTDVLKVVTDETSFV	-0.779443	0.348815	1.21163	-0.0126059	-0.338567	-0.993624	0.261295	2.1007	-0.613754	-0.093506	-0.753193	-0.151529	0.516603	-0.374009	0.305881	0.383627	-0.641907	0.458737	-1.19868	-0.0755995	0.449688	-0.255489	1.67076	0.347257	0.355981	-0.327809	0.321986	0.557041	0.465082	0.422105	-0.447608	1.8368	0.207942	-0.543939	1.29614	-1.4281	-0.146229	1.36002	0.798207	-0.328009	-1.82	0.336063	-0.117229	-0.397943	0.858215	-0.0679465	-1.58479	2.14355	0.82867
ANK1;T1378;MPPCAKGSGAEDRRRTPTPLALRYSILSEST	-1.14939	-0.338651	-0.202013	0.537033	-0.626409	-1.54345	0.315716	1.02606	-0.706252	-0.195887	-1.29076	-2.29133	0.263274	-0.46408	-0.674507	0.128322	-1.19286	-1.31365	-0.175605	-0.526547	0.117936	0.0533377	-1.588	-1.1013	-0.110961	-0.489112	0.330152	-0.0376839	-1.29093	-1.66926	0.699588	-0.269005	-0.632466	0.115956	-1.58697	-1.5691	0.208954	-0.473713	-0.161462	-0.0546355	-0.714239	-1.7248	-0.0211474	-0.250163	0.860945	-1.07665	-1.34921	-1.56997	-0.159636
ANK1;T1380;PCAKGSGAEDRRRTPTPLALRYSILSESTPG	-0.473987	-0.104632	0.0813579	0.338145	-0.393374	-0.849185	0.0504393	0.603531	-0.295263	-0.132237	-0.578086	-1.16828	0.0118179	-0.781545	0.324152	0.110178	-0.489642	-1.02144	-0.0241654	-0.879992	-0.256781	0.0414208	-0.11006	-0.506109	-0.0532918	-0.262686	0.127647	-0.018542	-0.690293	-0.885331	0.259396	-0.254528	-0.102706	0.18532	-0.890726	-0.976841	0.182171	-0.142817	-0.176644	-0.131678	-0.54653	-0.909454	0.102557	-0.137935	0.395639	-0.617758	-0.628401	-0.774629	-0.034762
ANK1;T1688;VSGHQRGQARITHSPTVSQVTERSQDRLQDW	-0.332034	0.0877805	0.480905	0.339905	-0.237812	-0.916057	-0.152793	-0.84552	1.07122	-0.161519	-0.246429	-0.247121	-0.184468	0.0194143	0.369788	-0.102299	-0.0454047	-0.563139	0.0403004	0.628461	0.473402	-0.148363	-0.791039	-0.697091	0.261804	0.00346062	0.45501	0.206751	-0.374907	-0.954085	0.229432	0.178167	0.710578	-0.459764	-0.362291	-1.05729	0.265108	0.353254	0.534215	0.121453	-0.886658	-1.16279	0.327728	0.026404	0.660644	-0.327168	-0.707539	-0.853961	-0.0218931
ANK1;T961;PTRITCRLVKPQKLSTPPPLAEEEGLASRII	0.192941	0.133043	-0.168062	-0.115705	-0.438794	0.0964969	0.0237786	0.0878626	-0.207232	-0.171774	-0.210291	0.221392	0.027508	0.0960821	-0.0402327	0.135861	-0.442895	-0.332072	0.0785909	-0.0317495	0.0795634	-0.145802	-0.285636	0.0178731	-0.0103507	-0.0960203	0.124047	0.00461096	-0.120643	-0.308978	-0.000591895	0.0105511	-0.00549263	0.0755697	-0.314317	-0.207394	-0.204912	0.020423	0.000941192	0.0258885	-0.540719	0.158418	-0.128273	-0.013163	0.163314	-0.0618082	-0.328023	-0.0496797	-0.0569241
ANK2;S1452;CNLNITLPIYTKESESDQEQEEEIDMTSEKN	-0.231141	-0.505948	0.840777	0.454732	-0.71672	-0.47134	0.0368852	-0.29446	-0.0030751	0.0833474	0.0234975	-0.176233	-0.271272	0.854502	-0.434506	-0.106826	-0.636745	0.624244	-0.0115638	-0.404279	-0.748382	0.219792	0.638319	0.095153	-0.64924	0.767409	0.136619	-0.767547	-0.293287	0.243568	0.684568	-0.235843	-0.490505	-0.16713	-0.631912	0.510655	0.170225	-0.221032	-0.398285	0.0628961	-0.111338	0.0411973	0.113576	0.0356732	-0.0258971	0.0120795	-0.536386	-0.558282	0.206288
ANK2;S1698;PGTETSETQKAMIVPSSPSKTPEEVSTPAEE	-0.492506	0.056395	0.163004	0.119756	-0.398824	-0.28092	0.054557	0.190515	-0.352844	0.0332044	-0.355608	-0.368717	0.278818	0.229096	-0.465772	-0.150646	0.154422	-0.646365	0.118345	-0.286344	-0.0361226	0.0283906	-0.25245	-0.109999	-0.165461	-0.346776	-0.563955	-0.033633	0.535658	-0.363262	0.00451131	0.207204	-0.255071	-0.0285453	0.277864	-0.854038	0.217209	-0.0966387	-0.420769	-0.0900286	0.0909258	-0.198463	0.449903	-0.480504	0.0593559	-0.446928	-0.0697801	-0.108401	-0.40751
ANK2;S1699;GTETSETQKAMIVPSSPSKTPEEVSTPAEEE	0.105692	0.0291418	-0.0577007	0.47146	-0.00152945	-0.0427019	-0.420374	0.266544	0.248979	0.0628044	0.184181	-0.221201	0.341473	-0.18309	0.404891	-0.802003	0.0487116	0.338599	-0.227018	0.367353	0.0236653	0.130537	-0.125292	0.143745	0.206675	-0.594936	0.628248	-0.197462	-0.473581	0.423148	0.125752	-0.0509231	0.387233	-0.445474	0.0621205	0.0954814	0.0396985	-0.0179778	0.190759	0.722793	-0.338988	-0.398885	0.0951552	0.330658	0.123081	-0.0816464	-0.174498	-0.147836	0.00780882
ANK2;S1723;STPAEEEKLYLQTPTSSERGGSPIIQEPEEP	0.254343	-0.14918	0.809732	0.0406242	-0.473357	1.10479	0.712961	0.11681	0.165191	-1.10167	-0.248318	0.871124	-0.165662	0.573212	0.253848	0.849422	-0.275941	-0.0316586	0.159372	0.415736	0.31395	0.211409	0.14271	0.207003	0.115656	0.307865	0.296044	0.0114253	0.420067	0.269996	-0.0743387	0.0632478	0.189238	0.0483093	0.100686	-0.0865152	0.393725	0.979441	0.492864	-0.643225	-0.539803	0.359403	0.15551	0.490691	0.340838	-0.0948837	0.465814	0.113155	-1.06061
ANK2;S1724;TPAEEEKLYLQTPTSSERGGSPIIQEPEEPS	0.146504	0.352794	0.219044	-0.118693	0.294031	0.17541	-0.131638	0.0334051	0.197232	-0.136891	0.0723811	0.132576	0.0960131	0.44995	0.139065	0.140998	0.0863867	0.00686062	0.131005	0.304601	0.202352	-0.0301634	0.0920006	-0.0549049	-0.105392	0.0599632	-0.0646358	-0.0183876	0.178483	-0.0801807	-0.0242862	0.230209	0.20257	0.173175	0.205068	-0.0186392	-0.0935313	0.331987	0.0429599	0.0468391	0.19395	0.043906	-0.0633608	0.340464	0.0881627	-0.0409563	0.172711	-0.0558872	-0.0435746
ANK2;S1729;EKLYLQTPTSSERGGSPIIQEPEEPSEHREE	-0.0874428	0.0133147	-0.166623	-0.0421135	-0.26397	-0.364114	-0.0470653	-0.261709	-0.0926659	-0.0209778	-0.228921	-0.544493	0.318453	-0.112464	-0.0110675	0.0824592	-0.371964	-0.63493	-0.00491724	0.132265	0.0252116	0.114988	-0.489861	-0.461521	-0.0611359	-0.00354196	-0.100057	0.0266503	-0.241034	-0.457947	-0.0756133	-0.0345519	-0.211763	0.155165	-0.269703	-0.413375	-0.09537	-0.154785	-0.353022	0.000454383	-0.109202	-0.411116	0.0112962	0.0747993	-0.12762	-0.0725067	-0.197496	-0.315579	-0.0126358
ANK2;S1739;SERGGSPIIQEPEEPSEHREESSPRKTSLVI	0.465207	0.24597	-0.000833297	-0.322658	-0.00811332	-1.05801	-0.0221008	0.218919	-0.124805	0.182107	-0.430665	-0.924853	0.100577	0.538351	0.145775	0.187847	-0.923462	-1.04267	0.81265	-0.383503	0.0288493	-0.627016	-0.589782	-0.297484	-0.290352	-0.204076	-0.402861	0.152804	-0.0566753	-0.785882	0.0133118	0.314843	-0.46857	0.137658	-0.473061	-0.721443	0.124763	0.0356194	-0.531702	-0.296099	0.184831	-0.452474	-0.0791256	0.207072	0.0309521	0.392604	-0.578587	-0.810801	-0.28976
ANK2;S1745;PIIQEPEEPSEHREESSPRKTSLVIVESADN	-0.266616	-0.662445	0.117094	-0.214306	0.186595	-0.389955	0.0392163	0.324539	-0.196822	-0.248013	-0.71992	-0.727713	-1.03522	0.29815	0.602467	0.399675	-0.485333	-1.00066	0.292581	-0.675457	-0.419606	0.337648	0.0137367	-0.784362	-0.12785	-0.173596	-0.165268	-0.334752	-0.188624	-0.708832	0.175166	0.594414	-0.279763	-0.53002	-0.600439	-0.769228	0.358971	-0.0925932	-0.520352	-0.114376	-0.45233	-0.516488	0.38185	-0.529053	-0.144185	-0.233971	0.17087	-0.891913	-0.335934
ANK2;S1788;AFEKELTEELGELEASSDEEAMVTTRVVRRR	0.0519205	0.177019	0.0575572	-0.118518	0.177271	0.173102	-0.0193678	-0.0308709	0.177077	-0.0630405	0.225201	-0.00308049	-0.0428833	0.148919	0.0930824	0.064449	-0.016747	0.0185968	-0.193419	0.0813431	0.178314	-0.0862348	0.128528	-0.163746	-0.0243121	0.104203	0.0443492	0.175714	0.10852	-0.0276726	-0.10451	0.101322	0.0187668	0.0938601	0.0490028	-0.112454	-0.0199263	0.135408	0.0463019	0.0656357	0.120947	-0.0830654	0.113756	0.351259	0.2028	-0.0695225	0.074484	0.00766849	0.0456051
ANK2;S1789;FEKELTEELGELEASSDEEAMVTTRVVRRRV	0.0519205	0.177019	0.0575572	-0.118518	0.177271	0.173102	-0.0193678	-0.0308709	0.177077	-0.0630405	0.225201	-0.00308049	-0.0428833	0.148919	0.0930824	0.064449	-0.016747	0.0185968	-0.193419	0.0813431	0.178314	-0.0862348	0.128528	-0.163746	-0.0243121	0.104203	0.0443492	0.175714	0.10852	-0.0276726	-0.10451	0.101322	0.0187668	0.0938601	0.0490028	-0.112454	-0.0199263	0.135408	0.0463019	0.0656357	0.120947	-0.0830654	0.113756	0.351259	0.2028	-0.0695225	0.074484	0.00766849	0.0456051
ANK2;S1846;TVVKKVTRKIIRRYVSSEGTEKEEIMVQGMP	1.60405	1.06881	-1.23168	0.340638	-0.22352	-0.261449	-0.751335	0.0756369	-1.42539	0.267119	1.0418	1.38943	-0.532119	-0.48489	2.16374	-0.177116	-0.962796	0.569125	-0.4508	-0.494002	0.400147	0.887947	-0.114769	0.214831	0.210744	1.4207	-0.593779	0.211373	-1.25832	0.350982	-0.01872	0.237895	-0.0329163	-0.00647455	0.185934	-0.0401344	-1.58124	2.51457	-0.982574	-1.50375	-0.0836132	1.13021	1.70318	0.113642	-0.0254525	-0.20562	-0.171413	-1.73967	0.00376387
ANK2;S1847;VVKKVTRKIIRRYVSSEGTEKEEIMVQGMPQ	-1.65732	0.105559	0.460876	-0.0872421	-0.686721	-1.19093	0.160301	-1.88193	0.568949	-0.0415922	-1.77971	-0.407374	0.748535	-0.699848	-1.0178	0.0441137	-1.78717	0.0295809	-0.72576	-0.443433	0.925223	0.252338	-1.4939	-1.16987	0.105015	0.851755	-1.48914	-0.584251	-0.496093	-1.19855	0.0232254	-1.44561	-0.0863036	1.13591	-1.55188	-0.59628	0.369777	-1.20983	-0.823347	-0.364486	-0.903762	-0.80843	-0.0214784	-0.255323	-0.235406	0.660315	-1.32245	-1.5951	0.288399
ANK2;S898;SDRSHTLSHASYLRDSAVMDDSVVIPSHQVS	0.336306	-0.124935	-0.272289	-0.161207	-0.0978423	-0.153782	0.235595	-0.470192	-0.201421	0.171486	0.204413	0.638178	-0.123781	-0.275009	-0.197535	0.0617163	0.471782	0.393057	-0.0184063	0.281439	-0.248266	0.494075	0.027016	-0.0691204	-0.427993	0.229905	-0.435058	0.0051919	-0.280545	0.9166	0.120853	-0.444025	0.00367847	0.264066	-0.0825373	0.121241	-0.56217	-0.17854	-0.402803	-0.112994	-0.0882971	1.43781	0.300027	-0.120401	-0.0538998	-0.241303	-0.0650253	-0.0337249	0.282791
ANK2;T1720;EEVSTPAEEEKLYLQTPTSSERGGSPIIQEP	0.140524	0.33575	0.217205	-0.141072	0.289565	0.160922	-0.11897	0.0534904	0.218065	-0.119647	0.0941362	0.153307	0.101395	0.467013	0.155293	0.156564	0.106	0.0244576	0.140243	0.308179	0.204219	-0.0502904	0.10751	-0.0407978	-0.0270915	0.116752	0.0147439	0.0671231	0.277849	-0.00156456	-0.0628283	0.200897	0.187992	0.12946	0.154129	-0.0446025	-0.0813755	0.354122	0.0636987	0.0645623	0.218591	0.0668623	-0.158051	0.225531	-0.0192932	-0.132043	0.0726696	-0.0757307	-0.0278939
ANK3;S1622;YFSDISSIESPLRTPSRLSDGLVPSQGNIEH	0.419193	-0.878113	0.30072	-0.288156	0.187871	-0.792876	0.073982	-0.324877	-0.325893	-0.257479	-0.982234	0.128105	-0.0827036	-0.493201	-0.155985	1.23183	-0.384841	-0.852685	-0.743843	0.0364587	-0.498071	-0.0953434	1.08771	-0.874219	0.589241	-0.63658	0.372161	-0.264412	0.404848	-1.29734	-0.0361671	-0.0340696	-0.175238	-0.0431634	-0.444524	-0.302731	0.0967597	-0.820437	0.718363	-0.31957	-0.795453	0.357109	0.168805	0.00121125	-0.294771	0.588664	-0.615266	-0.440645	-0.456339
ANK3;S1625;DISSIESPLRTPSRLSDGLVPSQGNIEHSAD	0.497297	0.00559235	0.41915	0.172033	0.309011	0.485453	0.358725	-0.0515622	0.113132	0.380774	0.164557	0.535412	0.267547	-0.344365	-0.17678	0.0477406	0.486336	0.730862	-0.448425	0.98569	-0.392428	-0.857124	1.35121	0.712723	0.0943478	-0.0439825	0.161945	-0.293335	0.00843106	0.43872	0.088718	-0.298714	0.206411	-0.292199	-0.0552204	0.484986	0.293333	0.05494	0.465095	0.340001	0.259095	0.459714	-1.59795	-0.45658	1.34875	0.633411	0.471206	0.129033	-0.121462
ANK3;S1631;SPLRTPSRLSDGLVPSQGNIEHSADGPPVVT	0.11225	-0.487439	-0.132265	0.0698655	-0.300611	-0.0559305	0.173581	-0.397385	-0.193913	-0.0266018	-0.390124	-0.188543	0.124869	-0.400983	-0.0436154	0.148092	-0.739664	-0.0503735	-0.138774	0.251846	-0.329124	-0.343066	-0.45436	0.195392	-0.29034	-0.29247	-0.0750848	0.177222	-0.344702	-0.41938	-0.0185817	-0.252533	0.0153935	-0.0628599	-0.294907	-0.162719	-0.198753	-0.323223	-0.188822	-0.112997	-0.479834	-0.191469	0.0833222	-0.133926	-0.224288	0.0285119	-0.33219	-0.184973	0.107869
ANK3;S1651;EHSADGPPVVTAEDASLEDSKLEDSVPLTEM	1.18141	-1.2128	-1.41708	-0.496811	-0.197847	-0.645254	0.381779	-0.319738	-0.657905	0.113592	-0.922913	-0.823687	-2.33212	-0.414202	0.412235	0.732805	-0.305849	0.443748	0.389623	-0.305422	-0.339663	0.0456012	-0.45176	-1.17481	1.20882	-0.971859	0.458483	-1.35829	0.740738	-1.95179	0.637053	-0.119789	-0.238505	0.371419	-0.882244	-0.786787	-0.643775	-1.82188	0.00314219	0.425991	0.188375	-0.315039	-0.441101	-0.880499	1.07269	-0.324315	-0.587399	-0.609975	0.492788
ANK3;S1826;KKMSRTSPADGKPRLSLHEEEGSSGSEQKDL	-0.0126573	-0.0997197	-0.382924	-0.0751074	-0.113464	-0.115018	0.16088	-0.174422	-0.0108692	-0.149586	-0.0436916	-0.0059665	0.554205	0.00865804	-0.566943	-0.447943	0.671552	-0.325809	-0.139303	-0.498713	0.376234	0.190253	-0.0656558	-0.166712	0.094005	0.0660016	-0.227763	0.0636276	-0.253501	0.040856	-0.127412	-0.0663321	-0.0608632	-0.0638599	-0.271185	0.0533576	-0.177545	-0.168472	-0.382638	0.0628934	0.0145105	0.00811598	0.0989629	-0.00187317	0.0349605	-0.0591569	0.0862275	-0.0479268	-0.0123834
ANK3;S1833;PADGKPRLSLHEEEGSSGSEQKDLKDSESDS	-0.0171769	0.172127	-0.0557365	-0.234232	0.037303	-0.0553364	-0.189136	-0.07218	0.167567	0.0250932	-0.00126231	-0.127815	-0.0598028	0.0930551	-0.142522	0.0846387	-0.0596855	-0.0636049	-0.123189	0.0418617	0.0626006	0.0835281	0.010596	-0.263704	0.143545	0.0887179	0.0347468	0.0218971	0.0452795	0.102085	0.077803	0.0182641	0.0717204	0.178524	0.117108	0.0389149	0.105537	0.0750206	-0.00423112	0.120196	0.159479	0.135085	0.0945575	0.133675	0.0205837	0.0162091	0.187649	0.108441	-0.249792
ANK3;S1834;ADGKPRLSLHEEEGSSGSEQKDLKDSESDSS	0.0393605	0.178994	-0.0385835	-0.185338	0.128725	0.0520724	-0.207674	-0.0640585	0.187708	0.0276396	0.0308456	-0.110937	-0.0127755	0.0894253	-0.00682938	0.0273845	-0.0293637	0.131441	-0.107468	0.0248187	0.0440998	0.132988	0.116956	-0.188838	0.121764	0.10131	0.0452857	0.0180616	0.0565208	0.123537	0.0563654	0.0147597	0.0909489	0.182068	0.134851	0.0538136	0.0846854	0.0930621	0.00886612	0.124771	0.181864	0.156277	0.0768942	0.147345	0.0346404	0.016475	0.211203	0.131826	-0.276908
ANK3;S1836;GKPRLSLHEEEGSSGSEQKDLKDSESDSSSE	0.0742533	-0.308824	-0.47711	-0.132038	-0.202971	-0.0387092	0.188953	-0.313215	-0.126418	0.109415	-0.228417	-0.102866	-1.20887	-0.322974	-0.160835	1.1115	1.05618	-1.04427	0.219067	-1.42915	-0.305642	0.380467	1.31597	-0.708708	-0.266865	-0.946923	1.45216	-1.48259	-0.310848	0.948013	-0.40742	0.135475	-0.558555	-0.103493	-0.586295	-0.398868	0.26163	-0.350965	-0.207784	-0.082033	-0.312886	-0.122225	-0.160129	0.807064	-0.0501159	0.953858	-2.34534	-0.438029	1.23381
ANK3;S468;HKMNVPETMNEVLDMSDDEGEDAMTGDTDKY	-0.0459414	-0.168249	-0.308382	-0.0732309	0.022853	0.279932	0.0443842	-0.319423	0.159198	0.204406	0.129868	0.0838567	0.026353	-0.450061	-0.187162	-0.0941377	0.156114	0.707478	-0.454849	-0.000447384	0.886422	0.220026	-0.374044	-0.0979877	-0.0716038	-0.118468	-0.142435	0.0421475	0.0356549	0.141572	-0.014611	-0.0683227	-0.000992047	0.187428	0.14692	0.0801181	0.036476	-0.150565	0.193798	0.115368	0.0838802	0.152097	0.0746905	0.0742215	0.041987	0.0108187	-0.0437654	0.120469	-0.0149056
ANK3;S914;RLIIKGEEAKNIPGESVTEEQFTDEEGNLIT	0.114414	-0.0811389	-0.451146	-0.0604654	0.016565	-0.000136183	0.148098	-1.03959	0.53984	0.0244009	-0.361535	0.0412466	0.092537	-0.791821	-0.106229	0.0444818	0.138999	0.207334	0.0797526	-0.229735	0.605923	0.193358	-0.752717	-0.331369	0.04654	-0.619835	0.673746	-0.310265	-0.228172	-0.140975	0.0463855	-0.273426	0.0157995	-0.0562872	-0.181455	-0.292499	0.160232	-0.368493	-0.13211	-0.214911	-0.313069	0.0471647	0.0212237	-0.111794	-0.248772	0.0461828	-0.015739	-0.0825456	-0.680966
ANK3;S923;GARSASDRSYTLNRSSYARDSMMIEELLVPS	0.302874	-1.2024	-1.46373	-0.0786161	-0.717031	-0.851495	0.630667	-1.83096	-1.07482	-0.0377108	-1.34606	-0.891521	0.237914	-1.12121	-1.31902	-0.161422	-1.03211	-1.14422	0.0715119	-1.5195	-1.58212	-0.185789	-0.34815	-0.932531	0.103619	-1.07132	-0.953269	0.0532765	-1.6566	-0.958116	-0.27608	-1.16651	-1.1231	0.269542	-1.97947	-0.621603	-0.426212	-1.2745	-1.38495	0.235634	-1.02433	-0.806445	-0.473775	-1.14444	-0.780153	-0.218657	-0.88848	-1.08666	0.185377
ANK3;S928;SDRSYTLNRSSYARDSMMIEELLVPSKEQHL	0.309462	-1.2102	-1.52397	-0.113509	-0.780129	-0.864599	0.62167	-1.83418	-1.08502	-0.0497445	-1.34429	-0.873681	0.230051	-1.08739	-1.31354	-0.17763	-0.973467	-1.14818	0.0689485	-1.51715	-1.57365	-0.177537	-0.339556	-0.929723	0.0932313	-1.057	-0.928466	0.03417	-1.64965	-0.937943	-0.26471	-1.14278	-1.10497	0.262327	-1.94484	-0.61131	-0.422858	-1.23993	-1.34874	0.231927	-1.01836	-0.785406	-0.475896	-1.12786	-0.772687	-0.204611	-0.836032	-1.05525	0.168748
ANK3;S953;SKEQHLTFTREFDSDSLRHYSWAADTLDNVN	0.0334816	0.13239	-0.0657288	-0.13852	0.109681	-0.0260279	0.0539116	0.0905412	0.0156705	0.17581	0.0657653	-0.0722183	0.0175053	0.154766	-0.103019	-0.0060433	-0.0521051	-0.178894	-0.12947	-0.0432119	-0.06354	-0.0532744	-0.0186594	-0.280105	0.0398954	0.135758	-0.144073	0.0930722	-0.0209868	-0.0381417	-0.114027	-0.0230186	-0.15619	-0.037103	-0.0901848	-0.236783	0.0197526	0.210942	-0.031179	0.109415	0.0907669	0.00350195	-0.0577121	0.0950465	-0.0806281	0.09536	0.0152375	-0.178622	0.0218164
ANK3;T1739;YLKGEAGKFEANGSHTEITPEAKTKSYFPES	0.594249	-0.79495	-0.928116	-0.411675	-0.845439	-1.11566	0.182612	-0.542888	-0.608119	0.2387	-1.04814	-1.1358	-0.0402772	-0.953644	0.0725777	-0.563917	-0.544832	-1.247	-0.219565	-0.508169	-0.6415	-0.122965	-0.504058	-1.30732	-0.994561	-0.554401	-0.758698	0.90069	-0.618549	-1.06241	0.121304	-0.879546	-0.385365	0.175116	-0.949325	-0.934986	0.359899	-0.580926	-0.683941	0.177864	-0.872178	-1.44203	0.0912831	-0.828791	-0.533392	-0.0487252	-1.03062	-0.984412	0.359723
ANK3;T1816;ETKPCVPVSMKKMSRTSPADGKPRLSLHEEE	0.376613	-0.637256	-0.458688	0.285254	-0.492924	-0.692239	-0.42156	-0.396974	-0.615543	0.286394	0.0139283	-0.620598	0.194624	-0.719613	-0.506021	0.0378411	0.0618854	-0.611696	-0.0972429	-0.63971	-0.306083	0.101171	-0.128933	-0.466657	0.191493	-0.450044	-0.176091	-0.628045	0.183434	-0.859138	-0.211927	-0.450604	0.0253085	-0.0826525	-0.524927	-0.605084	0.0531613	-0.316635	-0.268899	-0.314271	-0.351729	-0.158253	-0.0703556	-0.471899	-0.350837	-0.263104	-0.268314	-0.267985	0.0954097
ANK3;T921;EAKNIPGESVTEEQFTDEEGNLITRKITRKV	-0.0129055	0.180556	0.00222609	-0.23829	0.130031	0.0191955	-0.0229577	0.0219158	0.0394559	0.12985	0.0324894	-0.00633433	-0.00320227	0.242756	-0.101846	0.088233	-0.0344612	0.0296715	-0.202526	0.153372	0.27982	-0.071276	0.111594	-0.165453	0.0901813	0.129599	0.0165614	0.130103	0.0768896	-0.0594848	-0.0790187	-0.0136153	0.0433339	0.0773755	0.00519039	-0.0588571	-0.0118695	0.16095	-0.027349	0.0630268	0.0840595	0.00327512	0.0285144	0.0528244	-0.0283943	0.0979959	0.0810799	-0.051324	-0.01678
ANK3;Y924;ARSASDRSYTLNRSSYARDSMMIEELLVPSK	0.0423441	-0.754687	-0.871711	0.219982	-0.741171	-0.783186	0.0170502	-2.91234	0.0425359	0.00547195	-0.235173	-0.84001	0.16856	-0.831222	-1.03545	0.236342	-1.57338	-0.787999	0.0174963	-0.888625	-0.768677	0.19226	-1.35986	-0.7627	0.0767807	-1.03628	-0.814129	-0.0230282	-1.37916	-0.93306	0.825762	-1.71104	-0.982963	-1.23066	0.641755	-1.19077	0.0795315	-0.959189	-1.20169	0.0899724	-0.890497	-0.717554	-0.394263	-0.755409	-0.869431	0.142999	-0.954887	-0.817085	0.445711
ANKHD1;S2598;PLLPPSDSRGHNSSNSPSLQAGGAEGAGDRG	0.337517	-0.955902	-0.524447	0.293508	-0.511508	-2.28776	-0.204615	-0.378521	-0.835363	0.0675189	-0.746165	-1.58897	0.343597	-0.25055	-0.0159125	-0.492923	-1.34387	-2.08585	0.223462	-0.659034	-0.205462	0.386539	-1.7753	-1.67783	-0.947769	-0.18888	-0.496644	1.08899	-2.29845	-0.998812	0.158533	-0.133746	-0.40144	-0.130021	-1.35701	-1.98193	-0.706174	0.0725815	-0.386852	0.0435584	-2.53474	-0.462897	0.0292731	0.446845	-0.0782321	-0.256679	-2.55713	-1.6628	-0.086774
ANKIB1;S737;QEFLASVARGVAPADSPEAPRRSFAGGTWDW	0.243397	0.411545	0.200588	-0.403667	0.273268	-0.778137	-0.0341041	-0.073428	0.260357	0.13348	-0.0195937	-0.403506	-0.251339	0.505338	0.544644	-0.0356147	-0.0892607	-0.696953	0.0120025	-0.0190126	0.0210075	0.138746	0.55731	-0.726572	-0.0783139	-0.23058	-0.126584	0.253557	0.172418	-0.206678	0.196798	-0.250201	0.135643	-0.00757973	-0.00676776	-0.182754	0.00323053	0.379463	-0.00786478	-0.129118	0.0195579	-0.0526659	-0.264398	0.269555	0.0542366	0.13551	-0.119926	-0.127364	0.069113
ANKRD17;S1928;YPMPTAKEHYPVSSPSSPSPPAQPGGVSRNS	0.166367	0.275446	-0.215691	-0.0743941	0.0761715	-0.375488	-0.00783604	0.332955	-0.307376	-0.25573	0.0814376	-0.0914457	0.0631496	-0.188503	0.163603	0.210555	0.0166081	-0.337881	-0.00402075	0.177393	0.0678788	0.0174771	-0.0339669	-0.254706	-0.0146348	-0.160231	-0.0121223	0.110873	0.0817875	-0.186918	-0.128376	0.305656	0.137585	-0.108284	0.124492	-0.463669	0.0764362	0.0227425	-0.0156287	-0.0970555	-0.0462711	-0.156254	-0.0168558	-0.00144401	0.0416731	-0.0435829	0.0586599	-0.291036	-0.0657443
ANKRD17;S1929;PMPTAKEHYPVSSPSSPSPPAQPGGVSRNSP	-0.0534883	-0.596546	0.415506	-0.0847989	0.012247	-0.484805	-0.0703645	0.0110355	-0.193213	0.0570779	0.206781	-1.00745	-0.00291203	0.437671	-0.330272	-0.0880218	-0.494985	-0.311271	0.101738	-0.521643	0.435465	0.0555874	-0.301018	-0.597378	-0.0543094	-0.330273	-0.1707	0.118921	0.0305447	-0.361649	0.142703	-0.313875	-0.264789	0.138692	-0.355922	-0.525243	0.118763	-0.088715	-0.168437	-0.235818	-0.172389	-0.305549	-0.0521496	-0.110514	-0.108669	-0.00167818	-0.116304	-0.474508	-0.0862212
ANKRD2;S289;PEPGAEHNGLEGPNDSGRETPQPVPAQ____	-0.0944911	-0.00808921	0.410614	0.297414	-0.274555	-0.264041	0.22199	-0.250279	0.0546233	-0.025204	0.35516	0.607906	-0.0269832	-0.129362	0.0871701	-0.190249	-0.526586	0.0445146	-1.21404	-1.25514	-0.327751	0.146981	1.97942	-0.0129066	0.369606	0.350614	0.833487	0.547283	-0.544938	0.17654	0.128376	0.0808209	0.00589266	-0.0755129	-0.336327	0.233643	0.368269	0.730859	0.679068	-0.32365	-0.421857	-0.384848	-0.0870857	0.147386	0.358625	-0.135656	-0.0387779	0.0545935	-0.0941288
ANKRD2;S72;AALQKVKGQERVRKTSLDLRREIIDVGGIQN	-0.318441	-0.426269	-0.600096	0.104321	-0.0997747	-0.474627	-0.0575707	-0.759991	-0.475574	-0.12506	0.174862	0.0234054	0.0400382	-0.480735	-0.508752	-0.163924	-0.0718012	0.187951	-0.204861	-0.316069	-0.33583	0.0943014	0.146548	-0.31253	0.0762961	-0.160033	-0.0957224	0.24338	-0.44589	-0.6349	0.159285	-0.4022	-0.433822	-0.234909	-0.738394	-0.209688	0.307786	0.221903	-0.397062	-0.352116	-0.412735	-0.562048	0.179485	-0.457906	-0.217848	-0.187151	-0.137943	-0.381884	-0.174287
ANKRD2;T293;AEHNGLEGPNDSGRETPQPVPAQ________	-0.0900532	-0.23333	0.0936636	0.204142	-0.596786	-0.627305	0.273168	-0.375474	-0.181025	-0.0587332	0.11855	0.333824	-0.176071	-0.0836745	-0.00956374	-0.289039	-0.783172	-0.349618	-1.07541	-1.43119	-0.446973	0.21788	1.18187	-0.220086	0.445967	0.0907342	0.514201	0.586168	-0.532828	-0.0953371	0.197219	-0.0945165	-0.142798	-0.0968882	-0.160226	0.0959481	0.423629	0.455947	0.274037	-0.32007	-0.439138	-0.52263	-0.00964309	-0.163555	-0.0705121	-0.149148	-0.0121788	0.0502877	-0.0176176
ANKRD26;S546;DVQTSKAAEHDLEVASEEEQEREGSENNQPQ	-0.081197	0.352842	0.130541	-0.0732888	0.0726189	0.000868028	0.0097904	0.0517748	0.207541	0.0397644	0.0207522	0.17138	0.320959	0.0305877	0.084578	0.418216	-0.142896	-0.275921	0.176509	0.0446338	-0.0956556	-0.400026	0.401269	0.326049	0.0455518	0.22298	0.0867332	0.0474541	0.0321085	0.0393786	-0.0324391	0.125639	0.15681	0.00741248	0.185245	-0.0671798	-0.120608	0.113925	-0.0468783	0.0825468	0.131558	0.11409	-0.297004	0.175482	0.282488	-0.184791	0.151989	-0.14252	-0.0186239
ANKRD28;S857;TFNAINRYTNTSKTVSFEALPIMRNEPSSYC	0.178325	0.473402	0.139643	0.0882803	1.07006	-0.0956273	0.0895569	0.801809	0.343336	-0.0435892	0.582809	0.0517723	-0.0828098	0.857233	0.295974	0.37292	0.304736	0.138619	0.37559	0.425904	0.430419	-0.25648	0.475948	0.458293	0.037418	0.698749	0.337136	-0.153084	0.650593	0.18625	-0.167974	0.947917	0.317915	-0.790333	1.3713	0.231407	0.112867	0.989174	0.32513	-0.115147	0.25514	0.169443	0.148935	0.985405	0.340458	0.0731967	0.138093	0.18998	-0.191502
ANKRD54;S76;GGGAGLSGRASGGAQSPLRYLHVLWQQDAEP	0.273234	0.610497	-0.187968	0.12646	-0.291836	-1.11263	0.0456326	0.48246	-0.228062	0.0717211	-0.319864	-0.547356	-0.366894	0.543621	0.276888	0.128081	0.15457	-0.957311	0.257014	0.643101	-0.544142	0.111493	-0.283433	-0.553134	-0.0785121	0.0800894	0.435309	0.149564	0.00282809	-0.432476	0.21335	-0.107254	-0.219746	-0.072437	-0.394517	-0.397773	0.191151	0.261321	0.03238	-0.193025	-0.109447	-0.462823	-0.114227	0.464003	-0.360474	-0.567463	0.195383	0.0826072	-0.0604559
ANP32A;T15;_MEMGRRIHLELRNRTPSDVKELVLDNSRSN	0.184842	0.0707875	0.220342	0.156274	-0.261893	-0.231354	0.0372561	0.228909	0.0147474	-0.0158254	-0.0224536	-0.2468	0.0322076	0.50611	0.0907126	-0.170388	-0.00394227	-0.450807	0.220958	-0.147569	-0.15555	0.269393	0.0293457	-0.144284	-0.128783	-0.0723065	0.331139	-0.104812	0.0193225	-0.139608	-0.182789	0.219194	-0.307297	-0.158973	0.295878	0.0104128	-0.0159642	0.095663	-0.117426	-0.0450878	-0.0503776	0.0215929	0.0614945	0.186363	0.189193	-0.191674	-0.185907	-0.151215	0.0376565
ANXA11;Y246;KTILALMKTPVLFDIYEIKEAIKGVGTDEAC	0.0826504	-1.6794	-0.202378	0.354331	0.0693918	0.332296	-0.0785072	-0.575321	-0.531768	-0.287469	0.28506	-0.162167	0.369313	-0.283792	-0.584082	-0.402773	-0.274186	-0.144594	1.29049	-0.0545801	-1.4994	-0.449049	-0.685091	0.615356	-0.188628	-0.363526	-1.9284	0.703436	-0.240039	1.65565	-0.0104407	0.0659722	0.094328	-0.130162	-0.148886	-0.289219	-1.82183	-0.421001	-0.865446	1.26695	0.987692	-1.10619	0.410814	-0.0759481	-0.157885	-0.149335	-0.0722628	0.144178	-0.0986572
ANXA2;T37;VHEILCKLSLEGDHSTPPSAYGSVKAYTNFD	-0.143376	0.0662623	0.25571	-0.152008	-0.0559742	0.224061	-0.0214095	0.265405	-0.193701	-0.0837184	0.340261	-0.221709	0.192843	0.283248	-0.135658	-0.0861929	0.149283	0.0831602	0.0978143	0.0657468	0.06203	0.154592	0.093211	-0.0660654	0.195539	-0.126315	-0.0144034	-0.00924409	0.290622	-0.0468573	0.185906	0.0159243	-0.148267	0.0502163	0.0912966	0.20326	-0.072343	-0.0214652	-0.113667	0.0619849	0.181588	0.207225	-0.122322	-0.117203	0.0922993	0.0851066	0.219872	0.0595944	-0.0373302
ANXA2;Y42;CKLSLEGDHSTPPSAYGSVKAYTNFDAERDA	-0.0158496	0.2916	0.184817	-0.523201	-0.0369749	-0.616825	-0.3064	1.19652	-0.242006	-0.238436	-0.450656	-0.316755	0.0260029	-0.0587932	-0.0434199	-0.0187451	-0.129217	-0.0622682	0.21199	-0.075199	0.035991	-0.236272	-0.14853	-0.357006	0.410973	-0.379579	-0.204962	-0.461157	0.409525	-0.315057	0.123621	0.0923191	-0.0992769	0.14351	-0.533898	0.162026	0.106511	0.552771	-0.111002	-0.609585	-0.877693	0.350381	-0.106004	-0.967063	-0.688254	0.980521	-0.076838	0.329346	0.320474
ANXA5;Y197;KSIRSIPAYLAETLYYAMKGAGTDDHTLIRV	0.0644548	-0.182256	-0.69621	-0.0333545	-0.396379	-0.216658	0.106193	-0.467042	-0.654382	0.127036	-0.573059	-0.0548593	-0.0285367	-0.0987334	-0.447432	0.161858	-0.548125	-0.422721	0.190532	-0.308231	-0.362331	-0.35643	-0.538797	0.0131378	0.0184271	-0.196467	-0.625933	0.149255	-0.381087	-0.448995	-0.142122	0.0970019	-0.500115	-0.422635	-0.351265	-0.230784	0.133499	-0.199321	-0.452057	-0.0149252	-0.466306	-0.489589	0.104143	-0.157568	-0.436283	-0.266833	-0.426826	-0.441119	-0.241836
ANXA5;Y34;KLIVALMKPSRLYDAYELKHALKGAGTNEKV	0.172412	0.0531445	-0.107919	-0.232457	0.35414	0.345133	0.224047	0.153638	0.218161	-0.902391	0.271879	0.407304	0.102908	0.139932	0.1047	0.071799	0.256039	-0.0363512	0.0327553	0.169175	0.0243651	0.0106382	0.108283	-0.017147	0.00738011	-0.0106146	0.0208181	-0.150229	-0.147366	0.164331	0.0155245	-0.00762194	0.258554	0.230546	0.186793	0.1107	0.0230201	-0.00803248	0.268553	0.198268	0.018177	0.181735	0.114946	-0.0443995	0.0891722	0.08431	0.0980239	0.284706	-0.0648154
ANXA6;S119;DAYERDLEADIIGDTSGHFQKMLVVLLQGTR	0.63503	-0.668893	-0.0674177	0.188161	0.752254	-1.08764	-0.433275	0.915991	-0.445975	-0.962916	1.40223	-0.991579	-0.0423777	0.306981	-0.0958878	0.197676	-0.0625551	-0.168483	0.849479	-0.321779	-0.264728	0.495187	-0.19594	-0.378466	-0.789998	-0.0308249	-0.231612	0.233624	0.324997	0.623001	-0.304424	-0.273147	-0.678715	0.950199	1.10053	-0.257805	0.518763	0.125267	-0.405774	0.113526	0.207708	0.214741	-0.562288	1.12007	-0.156521	-1.21952	0.243252	0.365872	0.283929
ANXA6;S462;EDYHKSLEDALSSDTSGHFRRILISLATGHR	0.113124	0.38875	0.259687	-0.0699321	0.24753	0.158095	0.105349	0.0528314	0.433167	-0.118687	0.214458	0.131083	0.111296	0.378306	0.234626	0.00633869	0.0493509	0.0620849	-0.0507727	0.224369	0.224025	-0.139256	0.0736734	-0.0163338	-0.182876	0.0836666	-0.0794889	0.00487417	0.372991	0.182688	0.0583555	0.522956	0.125772	0.12382	0.17496	0.115278	-0.0395409	0.372853	0.157813	0.132661	0.214922	0.154304	-0.00362821	0.0207678	0.126107	-0.0121458	0.164896	0.129202	-0.128749
ANXA6;S626;EKYDKSLHQAIEGDTSGDFLKALLALCGGED	0.227244	-0.194717	-0.436353	-0.168433	0.440322	-0.22432	-0.0503372	-0.35049	-0.0134468	-0.0501461	-0.163215	-0.0512381	0.0924716	-0.0375517	0.0167053	0.0637212	-0.513408	-0.17891	-0.334153	-0.472828	0.410935	0.185141	0.182951	-0.313953	-0.553198	-0.369946	0.0207768	0.454038	-0.232288	0.202849	0.0242335	0.00469173	-0.153946	0.0994466	-0.341245	-0.336751	-0.08158	0.462966	-0.0221799	-0.285559	-0.0940233	-0.649962	0.332588	0.235176	-0.192207	-0.104639	-0.374903	-0.680082	0.0522766
ANXA6;T118;KDAYERDLEADIIGDTSGHFQKMLVVLLQGT	0.160827	0.320307	-0.00682188	0.0286402	0.345357	0.363114	-0.0356905	0.651108	0.210967	-0.246288	0.136385	0.142429	0.180968	0.25679	0.230743	-0.374918	0.371918	0.533981	-0.00287088	0.271576	0.377386	0.0217885	0.173741	0.366901	-0.0887457	0.268735	0.61265	-0.0106273	0.627451	-0.511274	-0.0586438	-0.025704	0.0403459	0.244054	0.279202	0.699981	0.0723033	-0.247708	0.217508	0.302874	0.53195	0.189032	-0.287316	0.199518	0.198516	-0.10243	0.381866	0.700916	0.0113256
ANXA6;T625;IEKYDKSLHQAIEGDTSGDFLKALLALCGGE	0.083417	0.0623205	-0.134545	-0.255093	0.0753084	0.168498	-0.0136898	-0.243749	0.207133	-0.0606968	0.157837	0.0606821	0.041526	0.0404854	0.10509	0.235179	-0.0793441	-0.00324704	0.0134978	0.264875	-0.00743421	-0.0332811	0.14335	-0.0978168	0.0854631	0.0881862	-0.142825	-0.0119804	0.0366584	9.3e-05	-0.0393038	0.137245	-0.0600052	0.125719	0.0645611	-0.100928	0.0259692	0.0585938	-0.0332868	0.0818665	0.117827	0.0294282	-0.028357	0.00159851	-0.23584	0.226083	-0.0264215	0.116229	-0.16423
AP2A1;S655;INGGMEPTPSTVSTPSPSADLLGLRAAPPPA	-0.307445	0.0045296	-0.425984	-0.118041	-0.360689	-1.76024	0.508844	-0.929506	-1.58155	0.585698	0.270369	-1.63342	-1.14704	0.0408445	-1.17631	0.958915	-0.553922	-0.747447	-0.33465	-0.483292	0.211985	-0.378338	-0.423712	-1.67498	0.00587431	-0.83843	-0.500349	0.521122	-0.441973	-0.864083	0.796979	-0.505639	-1.45381	-0.843404	-0.228726	-0.226057	0.118626	-1.2774	-0.114269	0.526104	-0.240638	-1.9021	-0.0342864	-0.0534216	-0.373915	0.0718706	-1.20225	-0.824727	0.591739
AP3B1;S227;KEGDELEDNGKNFYESDDDQKEKTDKKKKPY	-0.0792942	-0.286166	-0.445226	0.280805	0.00360532	-0.165977	0.0915041	-0.298266	-0.24543	0.210844	-0.206075	-0.342845	0.129242	-0.275672	-0.395567	0.0742344	0.252576	-0.113194	0.131279	-0.186099	-0.41814	0.129809	-0.0552048	-0.110485	-0.0774694	-0.225883	-0.398298	-0.0643515	-0.646334	-0.142032	-0.622653	0.978634	-1.42626	0.145269	0.110745	-0.0704244	-0.160909	-0.15091	-0.491587	-0.324402	-0.613556	-0.319558	-0.0815226	-0.125656	-0.332332	-0.343569	-0.133665	-0.360305	0.312507
AP3D1;S516;EARKQEQANNPFYIKSSPSPQKRYQDTPGVE	-0.168642	1.1935	-0.681796	-0.162061	-0.763468	-0.472399	-0.124944	0.125316	-0.349092	0.684914	-0.319069	-0.84208	0.190877	-0.33578	0.278423	-0.925502	-0.2032	-0.234586	0.293945	-1.60307	-0.183905	0.180985	0.244082	-0.184842	0.136972	-0.559442	0.338407	-1.32465	0.00326162	0.113337	-0.143441	-0.563107	-0.150343	0.516454	-0.340199	-0.430665	0.233057	-0.0868985	-0.558332	-0.148831	-0.14807	-0.514238	-0.384737	0.185097	-0.873345	0.912635	-0.310806	-0.760947	0.234699
APBA1;S313;QDLERPPTPAGGRPDSPGLQAPAGQQRAVGP	-0.00504421	-0.157411	-0.838308	0.15595	-1.09543	-0.501927	0.028197	-0.118576	-0.0814921	0.0166676	-0.850986	-1.14881	0.421766	-0.498026	-1.27508	-0.114399	-0.178198	-0.499239	0.0175913	-0.458555	0.16509	0.479978	-1.08527	-1.03015	-0.205655	0.0579018	0.383542	-0.0589211	-1.28849	-1.12521	0.00881572	-0.202324	-0.265103	-0.464623	0.294848	-1.42835	0.21558	0.176144	-0.395739	-0.392963	-0.319311	-1.72665	-0.562631	-0.235798	-0.055313	0.570652	-0.288734	-1.57775	0.309386
APBA1;T305;AEDMPEAEQDLERPPTPAGGRPDSPGLQAPA	0.0100379	-0.104223	-0.6166	-0.282027	-0.988114	-0.451021	-0.0488166	-0.210917	-0.14151	-0.0578377	-0.744936	-0.976856	0.0804437	-0.525391	-0.57998	0.327556	-0.739962	-0.690381	-0.210551	0.0916492	-0.57505	0.185766	-0.542383	-0.959522	0.0992371	-0.028473	-0.938383	0.290254	-0.972152	-1.00785	-0.193401	-0.351402	-0.316808	-0.21261	-0.63501	-0.27396	-0.480247	-0.454893	-0.588517	0.484923	-0.487285	-0.806001	0.160968	-0.0331167	-1.45817	0.204853	-0.905218	-0.314648	0.182991
API5;S279;VEIGQKRASEDTTSGSPPKKSSAGPKRDARQ	0.233688	1.24883	-1.24771	0.518508	-0.79654	-0.854965	0.337078	-0.0429894	-0.0987777	0.100167	-0.294107	-0.621263	0.26976	-1.39253	-0.266389	-0.154399	1.22995	-0.843451	-1.04502	0.24385	0.796322	-0.423952	-0.130324	-0.455913	-0.0443934	-0.603384	-0.742608	-0.174276	0.264242	-0.917175	0.210514	-0.2109	-0.118895	0.00480293	-0.635883	-0.606597	0.186593	-0.35208	-0.423385	-0.0995978	-0.341752	-0.550018	0.209761	-0.152772	-0.285418	0.016368	-0.631616	-0.693339	-0.857046
APOBEC2;S15;_MAQKEEAAVATEAASQNGEDLENLDDPEKL	0.221136	0.0787707	0.0114067	-0.0572058	0.199834	0.369247	0.0847247	-0.125321	0.0207808	0.0173219	0.115263	0.139018	-0.301688	-0.156313	-0.377832	-0.231955	-0.0832179	-0.183954	-0.167696	0.0115992	-0.0196549	0.0223905	0.102577	-0.053695	0.0595514	0.00834335	-0.0590111	0.068714	0.0563585	0.123511	0.084758	0.0491407	0.219517	0.158793	0.202461	0.288089	-0.0087886	-0.0498652	0.0354115	0.0208205	0.0861009	0.20388	0.00611916	-0.0529429	-0.0520657	0.125556	0.0423643	0.13982	-0.0511935
APOE;S147;RLVQYRGEVQAMLGQSTEELRVRLASHLRKL	-0.124994	-0.0787779	-0.103618	0.128792	0.0435764	-0.465223	0.125298	-0.30562	-0.123403	-0.0589143	-0.24356	-0.173786	-0.828375	-0.0636118	0.769473	0.07365	-0.372886	-0.445776	0.279482	-0.262738	-0.433644	0.0457333	0.0601712	-0.311042	-0.0272231	-0.109156	0.250097	0.056173	-0.319238	-0.857254	0.230366	-0.500576	-0.282006	0.134801	-0.590244	-0.557449	-0.0136015	0.0435305	0.167399	0.0160871	-0.143098	-0.807418	0.103466	-0.136811	0.465014	-0.435739	-0.479983	-0.520909	0.182512
APOF;S323;GWAIIKSYDLDPGAGSLEI____________	0.0340916	2.26373	0.448729	-0.0674604	-1.23523	0.141705	0.49414	0.858121	1.03474	0.112351	-0.674844	-0.295821	0.251557	0.34351	-0.739106	0.195291	2.17667	-0.361425	-0.209573	0.566567	0.124626	-0.166565	2.0314	-0.226822	-0.67124	-0.354964	0.656679	-0.0971312	2.31377	-0.135641	0.0324642	1.81359	-0.427294	0.0830073	0.0399592	0.109766	0.350205	1.48491	0.116119	0.373176	-1.43291	0.307054	0.212779	-0.676899	-0.0442382	-0.0255887	2.2359	0.0293441	-0.249392
APOL1;S293;VPHASASRPRVTEPISAESGEQVERVNEPSI	-0.442611	0.296111	0.611958	0.143866	0.305999	-0.515104	0.436443	0.379108	0.0431616	0.133077	-0.234726	-0.642961	-0.487623	0.73471	0.767005	0.0917416	0.0405276	-1.02317	-0.126581	0.58617	0.57166	-0.145958	-0.266999	-0.499454	-0.265332	0.0180622	0.62837	0.0361754	-0.231965	-0.626496	0.35256	0.323544	-0.0630223	0.114419	-0.281157	-0.402397	0.0296665	0.133325	0.448436	-0.344525	-0.04448	-0.329044	0.455548	0.0127123	0.589294	-0.538484	-0.375915	-0.40769	-0.351102
APOL1;S296;ASASRPRVTEPISAESGEQVERVNEPSILEM	-0.620613	0.0952881	0.478266	0.285568	0.140629	-1.05785	0.568567	0.136712	-0.16335	0.00918706	-0.950119	-1.92215	-0.915004	1.01331	1.26919	0.0686564	-0.623948	-1.7226	0.0748195	0.336769	0.280388	0.459488	-0.748556	-1.31966	0.00860595	-0.0339008	0.48769	0.22491	-0.597138	-1.13601	0.483422	0.145983	-0.332179	-0.0664508	-0.893968	-0.850726	0.00362838	-0.0177457	0.678456	-0.125873	-0.256013	-1.64131	0.0931055	0.0715469	1.46879	-0.829757	-0.794701	-1.03167	-0.109418
APOL1;T289;NLQSVPHASASRPRVTEPISAESGEQVERVN	-0.821205	0.304461	0.456642	0.568256	0.130551	-0.936243	0.647432	0.866525	-0.053449	-0.00626545	-0.694837	-1.09215	-0.48093	0.61267	0.591765	0.0326325	0.285199	-1.39164	0.538095	-0.0714707	0.770138	-0.306913	-0.90622	-0.213435	0.166699	0.557081	1.0169	-0.436198	-0.88516	-0.897355	0.461897	0.432352	-0.502489	0.17712	-0.485403	-0.62647	-0.0599186	0.1879	0.580235	-0.158751	0.0272234	-1.30511	-0.0505476	-0.89666	1.3372	-0.525556	0.212588	-0.56362	-0.231993
APOO;S44;SPPKNSVKVDELSLYSVPEGQSKYVEEARSQ	-0.157406	0.342223	0.587854	0.269615	-0.492431	-0.660108	0.0334221	-0.401476	0.389125	-0.259379	0.137814	0.122078	0.28806	0.161777	0.283619	0.0766216	-0.25519	-0.243111	0.0424258	0.27636	0.880852	-0.0482727	-0.901348	-0.0875521	0.132394	0.0980637	0.0470652	0.0764306	-0.0769705	-0.0414237	0.207182	0.0584938	0.147918	0.156017	-0.133458	-0.100532	-0.305412	0.893048	0.190946	-0.519156	-0.200649	-0.0460626	0.152485	0.275277	0.2728	-0.253532	-0.129158	-0.186131	0.34317
APOOL;T40;ESKKQLVKPEQLPIYTAPPLQSKYVEEQPGH	-0.17662	-0.534807	0.567791	0.00526549	-0.764271	-0.941111	-0.521936	-0.357099	-0.901633	0.13542	-0.986121	0.382428	0.088691	-0.0847369	-0.483697	-0.0260837	-0.59866	-0.963506	0.0737243	-0.246353	-0.200818	-0.4007	-0.577281	-0.697066	0.416706	-0.447316	-0.697752	0.463854	-0.456733	-1.02061	0.27549	-1.23415	-0.20199	0.739271	-0.817181	-0.277506	-0.231509	-0.354768	0.466095	-0.439075	-0.34529	-1.54235	0.435635	-0.141348	-0.2688	0.194856	-0.742635	-0.877476	-0.626555
APPL1;S401;TAARVNQSALEAVTPSPSFQQRHESLRPAAG	0.00454422	0.10184	0.0061064	0.103521	-0.0228753	-0.151372	0.0136604	-0.129484	-0.141161	0.0373383	-0.0156195	-0.421564	0.0453512	0.107261	-0.320242	0.0831825	-0.181946	-0.520292	0.206275	-0.0801325	-0.0926826	-0.0311106	-0.184287	-0.261037	-0.041602	-0.0741184	-0.219026	0.0585359	-0.157433	-0.402941	-0.0226695	-0.00245187	-0.154401	-0.0169325	-0.188345	-0.204152	-0.0104828	-0.161811	-0.293451	-0.105092	-0.205182	-0.537174	-0.178011	-0.34171	-0.364855	-0.0344518	-0.385312	-0.587093	-0.0325939
APRT;S66;KATHGGRIDYIAGLDSRGFLFGPSLAQELGL	-0.286173	0.174982	0.299912	-0.0439305	-0.271492	-0.529567	0.12754	0.360651	0.0594744	-0.199316	-0.254556	-0.493416	0.0685537	0.279304	-0.0431443	0.116597	-0.232613	-0.535742	0.0856069	-0.0242648	0.13056	-0.125879	-0.295811	-0.427155	0.121858	0.0641464	0.112571	0.083439	-0.27365	-0.320108	0.025331	-0.00460886	-0.000696406	0.220573	-0.381421	-0.485243	0.0787154	0.0228036	-0.111297	0.0270955	-0.0277778	-0.415708	-0.067412	0.0107076	0.252484	-0.0278674	-0.350805	-0.375708	-0.202222
AQP4;S276;RFKEAFSKAAQQTKGSYMEVEDNRSQVETDD	0.421721	-0.228719	-1.16403	0.106952	-0.202003	0.609045	-0.0851358	-1.2229	0.270654	0.350366	-0.103076	-0.0394142	0.176572	-1.50164	0.618395	-0.136522	0.518288	-0.246038	0.351241	-0.314796	-0.507265	1.54607	-0.469843	-0.747832	-1.02776	-1.22129	1.22761	0.937206	-0.147875	-0.101904	-0.121466	-0.0373912	-0.315948	0.38784	0.209673	-0.107788	-0.0627468	-0.318426	0.0123945	-0.154791	-0.505455	-0.439325	-0.404304	0.347682	0.45324	-1.58143	0.648638	-0.169671	0.424655
AQP4;S285;AQQTKGSYMEVEDNRSQVETDDLILKPGVVH	0.148268	0.00841924	-0.149108	-0.131003	-0.134163	0.140935	-0.431546	-0.676151	0.328218	-0.114583	-0.0221285	0.136246	-0.362028	-0.763736	-0.0793896	0.26055	0.112105	0.139263	0.13008	0.201194	-0.277375	-0.0902826	-0.131388	-0.3476	-0.00963064	-0.521434	-0.671197	0.235797	-0.215681	0.028613	-0.168605	-0.648919	-0.421305	0.080599	0.103354	0.116017	-0.141509	-0.551199	0.0315025	0.178525	-0.228161	-0.0344135	0.124111	-0.288292	-0.533232	0.258461	-0.396988	-0.0828496	0.154549
AQP4;S294;VIDVDRGEEKKGKDQSGEVLSSV________	0.132471	0.0668841	-0.216394	0.0493537	0.0455701	-0.283847	0.104184	0.0713155	-0.447246	0.181833	0.371232	-0.940147	0.0604543	-0.291413	-0.265204	0.642774	-0.356625	-0.153127	0.0276735	0.152926	-0.147895	-0.107162	-0.158868	-0.235833	-0.295572	0.575845	-0.079458	0.286152	-0.0435793	-0.864442	-0.488421	0.239802	-0.506051	0.107891	0.611552	-0.402864	0.214113	-0.167611	0.0583282	-1.01781	-0.207572	0.608143	0.251443	-0.0826021	-0.187774	-0.0659151	0.0447921	-0.410154	-0.139496
AQP4;S299;RGEEKKGKDQSGEVLSSV_____________	0.137753	-0.0123234	-0.125058	0.0816697	-0.245356	-0.444703	-0.0784436	-0.418392	0.269739	-0.2511	-0.253902	-0.499421	-0.0582136	-0.325996	-0.264715	0.209394	-0.149143	-0.405242	0.108454	-0.115241	-0.231543	-0.26994	-0.201168	-0.389075	-0.112538	-0.600658	-0.530459	-0.0846854	-0.271981	-0.507021	-0.076461	-0.255992	-0.276291	0.29349	-0.0908145	-0.370788	-0.151695	-0.32674	-0.388839	0.0330854	-0.300354	-0.455462	-0.06165	-0.17178	-0.465707	0.0704191	-0.232013	-0.424571	-0.0946737
AQP4;S300;GEEKKGKDQSGEVLSSV______________	0.157544	-0.536843	-0.759869	0.101146	-0.907576	-0.93945	-0.223559	-0.433989	-0.847959	-0.422526	-0.252903	-0.808282	0.304526	0.0549707	-1.05612	-0.0591411	-0.904729	-1.16955	0.2246	-0.663116	-0.692106	-0.0088748	-0.790014	-0.931824	0.16196	-0.0931653	-0.961321	-0.152413	-1.06064	-0.952358	-0.122039	-0.682863	-0.70301	-0.00276926	-0.852817	-1.00057	-0.0145704	-0.481757	-0.66279	0.289494	-1.18351	-1.02688	-0.377461	-0.358644	-0.288452	0.35452	-0.862001	-1.50613	-0.0626501
AQP4;T289;KGSYMEVEDNRSQVETDDLILKPGVVHVIDV	-0.00430059	-0.485471	-0.857421	0.229413	-0.527794	-0.484796	-0.38122	-1.00907	-0.110336	-0.178171	-0.763335	-1.22788	-0.196552	-2.20378	-0.869903	0.582385	0.308216	-0.753419	0.20159	-0.323097	-0.829953	-0.506635	-0.644848	-0.974973	-0.139927	-0.663483	-1.19848	-0.00475486	-1.2879	-0.585977	-0.169152	-1.01925	-0.696708	0.211624	-0.637697	-0.996126	-0.0120638	-0.520831	-0.495271	-0.14817	-0.994584	-1.0583	0.0257596	-0.66307	-0.774932	-0.343429	-0.801577	-1.0966	0.780497
AQP4;Y277;FKEAFSKAAQQTKGSYMEVEDNRSQVETDDL	0.25946	0.120679	-0.112964	-0.212457	-0.118532	-0.148764	-0.407275	-0.621155	0.255151	-0.330224	-0.254895	0.459379	-0.0685124	-0.271164	0.0514389	0.085404	-0.192004	-0.196217	0.0950358	0.330756	-0.0183312	-0.226232	-0.15395	-0.264232	0.0741293	-0.75826	0.372509	-0.0519453	0.138867	-0.399695	-0.0299841	-0.184234	-0.324505	0.281842	-0.00721013	-0.184644	-0.0967112	-0.0410059	0.211296	0.371799	-0.046485	-0.207621	0.114825	-0.0490021	-0.171085	0.286343	-0.115225	-0.229698	-0.243222
ARAF;S157;TVCVDMSTNRQQFYHSVQDLSGGSRQHEAPS	-0.356652	0.155206	-0.0814682	0.0560227	-0.213435	-0.402745	0.0660518	0.278832	0.113436	-0.0474146	-0.124232	-0.408139	-0.108677	0.510339	0.144463	0.225046	-0.124351	-0.143578	-0.181642	0.169205	0.408696	-0.0482224	0.0743546	-0.0393783	0.456294	0.198568	0.456397	-0.580008	-0.605558	-0.0953788	1.14445	-0.742858	-0.5897	-0.385573	1.44682	-0.561441	1.04851	0.139007	0.883222	-0.804034	-0.793351	0.0208922	-0.140571	-0.553721	1.0331	0.748788	-0.529739	-1.09621	-1.31061
ARAF;S214;FPAPANAPLQRIRSTSTPNVHMVSTTAPMDS	-0.931068	0.739364	0.480581	-0.363258	-1.17078	0.198769	0.142477	0.535942	-1.02044	0.251503	-0.142253	-1.37413	0.0250692	0.421304	-0.140433	0.027256	-0.618703	-0.669621	0.0508552	-0.0203242	0.115503	-0.334935	-0.326653	-0.690331	0.160258	-0.0558963	-0.766484	0.00257957	-0.832102	-0.816683	0.0490732	-0.00571514	-0.263644	0.398424	-0.724878	-0.639674	0.244852	0.482458	0.287655	-0.0508758	-1.37079	-0.882395	0.110851	0.25299	-0.120805	0.423407	-0.298793	-1.19916	-0.675474
ARAF;S257;DAAGSRGGSDGTPRGSPSPASVSSGRKSPHS	-0.0555677	0.270465	-0.0778166	-0.111543	-0.389531	-0.657514	-0.0452483	-0.204723	-0.232871	0.163691	-0.0562055	-0.694704	0.171547	-0.474875	0.308173	-0.476394	-0.241442	-0.285971	0.333282	-0.503988	-0.188918	-0.329713	0.0117381	-0.327514	-0.0568136	-0.231476	-0.391499	0.150804	-0.287595	-0.460301	-0.194483	-0.443735	-0.30998	0.506346	-0.149804	-0.530629	0.0338551	0.132902	-0.526997	0.0504436	-0.197619	-0.580145	-0.29797	-0.0845799	-0.493259	0.178142	-0.264743	-0.591755	0.0686318
ARAP1;S229;EIPPKPVRLFPEFDDSDYDEVPEEGPGAPAR	-0.376096	-0.702536	0.19913	0.389188	0.443552	-1.04743	-0.107093	0.371697	-0.273624	0.0770337	-0.417276	-0.462296	0.480575	-0.749872	0.237053	-0.21006	-0.067132	-0.626795	0.081915	-0.218575	-0.0928004	-0.0744324	-0.117088	-0.192124	-0.0711743	-0.301962	-0.36957	-0.125167	-0.00508497	-0.21243	-0.118029	-0.0492442	-0.305763	0.192323	-0.383715	-0.317419	0.0132887	-0.13247	-0.0239764	-0.253147	-0.432551	-0.477751	0.1798	-0.0309634	-0.0501296	-0.07652	0.0185797	-0.942881	-0.217024
ARFGAP2;S104;LGAKKGLGAQKVSSQSFSEIERQAQVAEKLR	-0.681364	1.84755	0.16469	-0.0252407	1.67688	-0.540871	-0.11869	0.428579	0.788676	-0.0772445	0.48091	0.213984	0.221687	0.891404	0.569833	0.0613331	0.58502	0.240122	0.453045	0.592765	0.442364	0.0585025	0.404746	0.227416	0.2421	0.905171	1.3217	-0.788389	0.685439	-0.00474992	-0.621905	1.20638	0.263822	0.466691	0.519342	0.487621	0.533935	0.240863	0.673367	-0.314467	0.41124	0.439591	-0.250921	1.10737	0.570558	0.855214	0.50965	-0.6103	0.116893
ARFGAP2;S232;SGPPKYKDNPFSLGESFGSRWDTDAAWGMDR	-0.0284991	0.249482	0.308712	-0.474203	0.23537	0.107215	-0.294597	0.460656	0.837573	-0.147447	0.385236	0.622104	0.105126	0.660272	0.454177	-0.0354661	0.440347	0.315469	0.27759	0.249347	0.362104	-0.0585877	0.190752	0.118777	0.144376	0.232943	0.104136	0.142201	0.201288	0.601622	0.0800202	0.252371	0.108701	0.132481	0.19304	0.253744	-0.0862469	0.276179	0.493876	-0.155811	0.456433	0.547333	-0.187001	0.263403	0.100044	0.29766	0.212761	0.12136	0.0152412
ARFGAP2;S297;SSEARQKFAGAKAISSDMFFGREVDAEYEAR	-0.0545936	0.581743	0.43812	-0.282791	0.457935	0.326655	-0.278399	0.640341	0.718463	-0.388753	0.384591	0.424454	-0.0209546	0.438079	0.436862	-0.0035865	0.212667	0.321561	0.168439	0.466084	0.60804	-0.0398966	0.402667	0.35799	0.0743747	0.513095	0.302124	0.169794	0.394668	0.59568	0.114069	0.486288	0.447427	0.234969	0.411921	0.407712	0.0391531	0.535136	0.532998	0.0525117	0.580354	0.456956	0.0116002	0.565616	0.49329	0.166806	0.463291	0.335172	0.0124517
ARFGAP3;S231;NTDEAQKKFGNVKAISSDMYFGRQSQADYET	-0.328334	0.40169	0.313748	0.0597309	0.214348	0.542099	-0.182506	0.544926	0.612756	-0.299251	0.344872	0.127468	0.0916345	0.614278	0.404793	0.154457	0.223329	0.0555512	0.145862	0.352951	0.515361	-0.195794	0.210548	0.275516	-0.0707796	0.515379	1.11795	-0.273565	0.556478	-0.479922	0.0123822	0.678418	0.132497	0.0375025	0.400068	-0.0861685	-0.204821	0.874422	0.229076	0.531326	0.0035218	-0.168375	0.36153	0.459341	0.579718	-0.546445	0.115567	-0.00473254	0.00444391
ARFGEF1;S1569;PSPVSEKPLDTISQKSVDIHDSIQPRSVDNR	0.0657299	-0.141808	-0.0825061	0.031309	-0.44005	-0.747614	0.0521583	-0.266798	-0.180496	-0.0732218	-0.402511	-0.587718	0.162136	-0.0314713	-0.590269	0.0530025	-0.460814	-0.517976	0.000746176	-0.139852	0.0259863	-0.182325	-0.473396	-0.555546	0.117058	-0.0736661	-0.337497	-0.156102	-0.475166	-0.506366	0.087494	-0.0456287	-0.453745	-0.18067	-0.203448	-0.597108	-0.0485163	-0.219606	-0.625629	0.000542311	-0.259982	-0.364747	0.014726	-0.0759388	-0.583272	0.174047	-0.432066	-0.55214	-0.206833
ARFGEF2;S1511;EDSSEKHLDVDLDRQSLSSIDKNPSERGQSQ	0.170019	-0.403976	-0.334763	-0.265538	-0.606509	-0.444346	0.0582162	-0.995926	-0.344946	-0.300344	-0.631561	0.088075	-0.678928	-0.805191	0.222481	0.659187	-0.857824	-0.0345015	0.212787	-0.529842	-0.0269944	0.088168	-0.767111	-0.377336	0.253998	-0.197687	-0.0921891	-0.201663	-0.873679	-0.284833	0.258454	-0.647182	-0.272753	-0.0968233	-0.545175	-0.250429	0.291682	-0.633913	-0.911607	-0.0826896	-0.585299	-0.0336654	-0.434481	-0.769891	-0.490656	0.162705	-0.485981	0.260461	0.284834
ARFGEF2;S227;IQSKPQSPVIQAAAVSPKFVRLKHSQAQSKP	0.51418	0.50402	0.248709	0.111378	0.11267	-0.0660558	0.274722	0.0444918	-0.0899083	0.331146	0.554942	-0.238632	0.251081	0.056078	0.273831	0.215022	0.511954	0.254935	-0.00912068	0.328661	0.0793772	0.0366441	0.436682	0.36949	0.204521	0.310943	0.188369	0.0703946	0.100734	0.676561	0.0584907	-0.141771	0.316835	0.352691	0.214159	0.313701	0.160149	0.401497	0.432848	-0.434128	0.381653	0.315138	-1.00995	-0.258386	1.03681	0.464382	-0.36973	1.54255	0.00201189
ARFGEF2;S277;KVSTENGDAPRERGSSLSGTDDGAQEVVKDI	-0.0142057	-0.0896205	-0.0288745	0.334805	-0.307911	-0.299905	0.0123048	0.0702454	-0.0548337	-0.0423732	-0.360025	-0.286859	0.0639021	-0.607837	-0.28321	-0.446463	0.247822	0.488849	0.00426244	-0.437313	0.12664	0.372638	-0.315478	-0.194128	0.0126446	-0.0895973	-0.216772	-0.0981824	-0.0475621	-0.285897	-0.125811	-0.0227261	-0.110503	0.199854	0.0301616	-0.061157	0.0882736	-0.0343309	0.021027	-0.192674	-0.20097	-0.145868	-0.126905	-0.0607484	-0.190623	-0.256842	-0.168366	-0.340709	-0.0380672
ARHGAP1;S51;DEMPDFPKSDDSKSSSPELVTHLKWDDPYYD	-0.473804	-1.03759	0.315389	0.254537	0.243768	0.284411	-0.0879723	0.829697	-0.214249	0.0980909	-0.305993	-0.459069	0.142702	-0.0353218	0.0895869	-0.191038	-0.0320024	-0.102913	-0.066217	1.25695	-0.344534	0.101818	-0.639209	-0.0305844	0.613714	0.482058	0.248961	-0.332917	-0.698689	-0.675067	0.836199	-1.21666	0.222763	-0.231905	0.0372722	-0.116261	-0.050888	-0.999421	0.521334	0.619102	-1.14737	0.595837	0.00756268	0.176572	0.510738	-0.388981	-0.50845	-0.332956	-0.436266
ARHGAP12;S103;PNNSTKIMQSLHLQRSTENVNKLPELSSFGK	0.0414616	-0.49109	0.121148	0.00354634	-0.418189	0.220695	-0.152592	-0.00476854	-0.1135	0.0546851	-0.115128	0.00629736	-0.141832	-0.197732	0.0735114	0.21472	-0.943484	0.438057	0.255058	-0.71181	-0.0626144	0.235955	-0.456635	0.234793	-0.0600485	-0.0944055	-0.233718	0.138734	-0.401413	-0.0117643	0.0430875	-0.314066	-0.0903768	-0.0399693	-0.196365	-0.165561	0.0672455	-0.34975	-0.225713	-0.300643	-0.107703	0.00458262	0.0488502	-0.113807	-0.0705307	-0.0967576	-0.297064	-0.0900722	0.0756405
ARHGAP12;S165;LDLTHNNGKFNNDSHSPKVSSQNRTRSFGHF	0.354319	-0.498874	-0.453037	-0.249129	-0.672901	-0.411622	-0.0522546	-0.920671	-0.388143	-0.211943	-0.461489	-0.613239	-0.126001	-0.341587	-0.430612	0.543034	-0.920008	-0.431453	-1.26767	-0.396882	-0.610526	0.534014	1.16602	-0.789061	0.307051	-0.364955	-0.399108	-0.220093	-0.262442	-0.283168	0.108371	-0.339013	-0.719875	0.17988	-0.204234	-0.199147	-0.564294	-1.2936	-0.680391	0.330765	-0.64235	1.04499	0.276537	-0.422604	-0.57601	0.0791826	-0.279684	-0.265625	0.225387
ARHGAP12;S213;SCDSAGEGSERIHQDSESGDELSSSSTEQIR	-0.0279633	0.0316987	0.0114137	0.11056	-0.00964719	-0.286476	0.0552772	-0.00447032	0.030343	-0.0091067	0.130712	-0.347326	0.155814	-0.476314	1.07622	-0.14857	-0.0292475	-0.856303	-0.0704946	-0.257097	0.195412	-0.0875624	-0.366587	-0.180126	0.00363757	0.0691107	0.00606568	-0.0346435	-0.142134	-0.108539	0.0399215	0.0532712	-0.0117402	0.251501	-0.181169	-0.170793	0.117943	0.0954709	-0.0131674	-0.0278316	-0.0514988	-0.196531	-0.0670222	-0.0285938	0.0374178	0.0396521	0.0331004	-0.155557	-0.133797
ARHGAP12;S215;DSAGEGSERIHQDSESGDELSSSSTEQIRAT	0.00371899	0.0493583	0.0342564	0.122591	0.0642533	-0.247975	0.0612249	0.0127727	0.103374	0.027873	0.20827	-0.341169	-0.0534958	0.00752403	1.01007	-0.269218	-0.80159	0.31976	-0.147358	-0.236111	0.19678	-0.0107079	-0.381871	0.0498086	0.0195402	0.11996	0.0450519	-0.0117846	-0.131423	-0.0518751	0.0503837	0.0371525	0.0735372	0.301524	-0.147755	-0.136675	0.116932	0.142929	0.0223675	0.0158213	-0.01378	-0.138974	-0.0485654	0.0144859	0.0901502	0.0357034	0.0874041	-0.110491	-0.122974
ARHGAP12;S240;EQIRATTPPNQGRPDSPVYANLQELKISQSA	-0.4622	-0.331703	-0.43543	-0.445524	-0.279588	-0.417325	0.209126	0.0492372	0.0830164	0.172459	0.169945	0.0380354	0.0652969	-0.0476497	-0.0474511	0.0626578	0.10841	-0.0102594	-0.133904	-0.199228	-0.102097	-0.217936	-0.0415828	-0.18381	0.168818	0.067058	-0.0432725	0.171553	-0.00219553	0.00867658	0.216409	0.182736	0.219258	0.265285	0.144182	0.168204	0.124076	0.0845562	-0.0282912	0.172385	0.115154	0.0354696	0.197971	0.195791	0.157424	0.19586	0.0860983	0.0793724	-0.565841
ARHGAP12;T231;GDELSSSSTEQIRATTPPNQGRPDSPVYANL	-0.476735	-0.313741	-0.53165	-0.0910913	-0.295125	-0.29618	0.18114	-0.0511453	-0.056828	0.180645	0.152272	0.203149	0.228689	-0.167075	-0.00955147	0.0229842	-0.295338	0.115269	0.922655	-0.10887	-0.374597	-0.75299	-0.984001	0.722159	-0.0790792	-0.106167	-0.275704	-0.181413	-0.163605	-0.144129	0.113826	0.19038	0.0669311	0.124704	0.18105	0.154605	-0.0617364	-0.0883281	-0.118141	0.0863217	0.0400766	-0.0665569	0.110612	0.0619885	0.0192545	0.138006	0.0730196	0.154736	-0.551511
ARHGAP12;Y243;RATTPPNQGRPDSPVYANLQELKISQSALPP	1.16375	-0.534434	-0.558547	-0.403226	1.3691	-0.499051	0.157599	-0.0743111	0.15435	0.458444	0.265482	0.0478799	-0.0734393	0.312871	-0.277984	0.39353	-0.538269	-0.341703	-0.224107	0.306335	2.34322	-1.47197	-0.777262	0.25456	-1.45937	-0.547737	-0.566104	-1.22387	2.30536	1.44307	1.39677	-1.60926	-0.127935	0.730621	0.0765162	-0.363035	0.204129	0.323376	-0.143942	-0.0176482	-0.0201579	0.20638	0.137098	0.0404882	-0.136375	0.0441659	0.048555	0.113486	-0.906264
ARHGAP17;S211;GNDSDSGTLERKRPASMAVMEGDLVKKESFG	0.0455474	-0.47945	-0.58114	-0.0169628	0.0277654	-0.154219	-0.00365589	-0.765015	-0.186457	-0.381079	-0.607623	-0.351578	0.525747	-1.26936	-0.815622	-0.091207	1.03042	-0.855597	0.647279	0.157254	-0.233256	-0.224089	-1.16935	-0.541774	0.074497	-0.323411	-0.266523	0.113321	-0.746203	-0.0363317	-0.0483487	-0.494202	-0.31081	-0.127795	-0.610076	-0.241265	-0.235187	-0.3973	-0.438137	0.0129209	-0.595476	0.121759	-0.40023	-0.652072	-0.16481	0.078728	-0.345375	-0.534338	0.174271
ARHGAP21;S1432;ASRKRKKPKEKAQPSSSEDELDNVFFKKENV	0.050863	-0.405795	0.0336669	0.234718	-0.840445	-0.851047	0.0579814	0.0404002	-1.1495	0.136624	-0.308177	-0.827968	-0.22693	0.047479	-0.607004	0.0905688	-0.296363	-0.78838	0.181148	-0.311319	-0.546078	-0.278196	-0.444408	-0.446064	-0.0414872	-0.582074	-0.486539	-0.0587516	-0.517961	-0.662019	0.0574375	-0.444617	-0.440598	-0.10026	-0.7731	-0.391165	0.36972	-0.580342	-0.137071	-0.100384	-0.772247	-1.09897	0.0683192	-0.102389	-0.353638	-0.03817	-0.46775	-0.633478	-0.11512
ARHGAP21;S1433;SRKRKKPKEKAQPSSSEDELDNVFFKKENVE	0.236425	0.308079	-0.950024	-0.129833	0.513429	-0.459487	0.239751	0.243655	-0.230587	0.210914	-0.558083	-0.511402	0.00917751	0.274229	-0.414249	0.311231	-0.0781022	-0.604904	-0.235247	-0.792945	0.439485	-0.233761	0.322106	-0.0294162	0.132679	-0.287879	-0.223731	0.0539122	-0.458827	-0.288078	0.224489	-0.347733	-0.132584	0.108046	-0.49755	-0.166045	-0.433099	-0.83144	0.591642	-0.530027	0.849601	-0.459469	0.266939	0.0513709	-0.135943	0.0180933	-0.135638	-0.258171	-0.198633
ARHGAP29;S949;IHTSESESKIFERATSFEESERKQNALGKCD	-0.295768	-0.0376135	-0.240094	0.100583	-0.266489	-0.183363	-0.124642	-0.061554	0.0264529	-0.0119358	-0.207072	-0.490564	0.30733	-0.357759	-0.157655	0.0966808	-0.527411	-0.112326	0.236844	-0.0215498	-0.424357	0.194231	-0.569508	-0.207883	0.0264638	-0.203641	-0.135111	0.00286791	-0.202011	-0.431444	0.079903	-0.108954	-0.133862	0.0581506	-0.2885	-0.23978	-0.0280806	-0.189584	-0.307654	-0.0121435	-0.0439504	-0.466826	-0.0791352	0.0831114	0.00196804	-0.104995	-0.356582	-0.525479	0.0409629
ARHGAP35;S1179;RLGRFASYRTSFSVGSDDELGPIRKKEEDQA	0.134344	0.118188	-0.0114354	-0.161075	-0.00298787	-0.0928533	-0.0485138	-0.114975	-0.252121	0.0464918	-0.142019	-0.10699	-0.0298881	-0.0616809	-0.0771044	-0.107599	-0.304004	-0.0300999	-0.177849	-0.104641	-0.104632	-0.0990098	-0.296786	-0.406154	0.0914285	-0.141809	-0.142665	0.0874533	0.0522796	-0.0220047	-0.0168095	-0.269108	-0.201554	-0.118274	-0.114676	-0.299116	0.15118	-0.0104973	-0.0955727	0.0763999	-0.00115224	-0.0019861	0.133084	-0.00424579	-0.0702461	-0.0760574	-0.0357511	-0.204293	-0.46289
ARHGAP5;S51;KTLFSKAKSYYRRTHSDASDDEAFTTSKTKR	-0.0699627	0.00795598	-0.328988	0.332009	-0.0919799	0.0579613	-0.00312591	-0.221941	-0.194378	0.112352	-0.087615	0.292019	0.420985	-0.308319	0.408006	-0.50209	-0.251887	0.138046	-0.471974	0.192109	0.110555	0.104923	-0.431328	0.41774	-0.0905971	-0.131996	-0.111248	-0.216584	-0.24669	0.033792	0.0943593	-0.070891	-0.114486	-0.111383	0.0430353	0.201661	0.0194809	-0.0434361	0.0216247	0.024505	0.00110182	0.0526485	0.0642446	-0.15864	-0.158039	0.0195316	-0.0631868	0.315895	0.0665963
ARHGAP5;S54;FSKAKSYYRRTHSDASDDEAFTTSKTKRKGR	-0.00826972	0.0454528	-0.19537	0.0525615	-0.0647067	0.0237498	0.0103564	-0.242464	-0.201641	0.0841962	-0.0769038	0.284499	-0.314429	-0.00704048	-0.189593	0.463441	-0.0750641	0.16224	0.0826959	-0.340564	-0.292783	-0.323852	0.460629	0.474408	-0.0788553	-0.141798	-0.0948706	-0.252224	-0.227678	-0.0130442	0.112787	-0.0488898	-0.146273	-0.140702	0.0363949	0.203208	0.0108414	-0.0700594	0.0437546	0.0393492	0.000611195	0.0188176	0.0785305	-0.152675	-0.139565	-0.00331092	-0.0674203	0.280891	0.0595236
ARHGAP6;S464;RHSSTDSNKASSGDISPYDNNSPVLSERSLL	-1.2371	-0.608088	0.739746	0.0169018	0.285797	0.841677	0.330054	-0.121816	-0.0132796	-0.172409	0.0558159	0.0472582	0.00272466	-0.71064	0.373511	0.948375	-0.0761657	-0.260678	0.120718	-0.0982657	1.07584	-0.330043	-0.876657	0.322301	-0.621254	0.78175	-1.39	-0.46082	0.695499	1.05709	-0.158365	-0.259599	0.0432265	0.242255	-0.0319079	-0.35508	0.532635	0.671186	-0.433931	-0.628112	0.577639	-0.911818	0.34505	0.0391139	0.345393	-0.147593	0.238348	-0.898374	0.103964
ARHGAP6;S470;SNKASSGDISPYDNNSPVLSERSLLAMQEDA	0.471825	-0.00729794	-0.653515	-0.0485997	0.402383	-0.467558	0.369653	0.0302085	-0.149776	-0.194163	-0.312294	-0.107781	-0.775624	0.478164	0.467405	0.494265	-0.690142	-0.367541	0.891374	0.191191	-0.589684	-0.399297	-0.657466	0.172387	-0.363093	-0.655402	0.103472	-0.294327	0.872329	-0.43755	-0.125817	-0.173705	-0.184376	0.230005	-0.266139	-0.536844	-0.530985	-0.0307265	1.07571	0.132463	-0.179333	-0.712098	-0.0266469	-0.41672	-0.848361	0.113787	-0.420046	0.909265	0.206139
ARHGAP6;S551;HSTLKSGSKDPGMTGSSGDIFESSSLRAGPC	0.0617856	-0.250912	-0.57162	0.110007	-0.570726	-0.5668	0.246553	-0.26713	-0.452297	-0.0242232	-0.720461	-0.916413	-0.120051	-0.276685	-0.488017	-0.0436356	-0.436182	-0.834565	-0.00624073	-0.476232	-0.329535	0.0107616	-0.475695	-0.503502	-0.0361667	-0.486564	-0.0890846	0.380525	-1.51548	-0.616553	-0.0689842	-0.420163	-0.472523	-0.140777	-0.96464	-0.766646	-0.252454	-1.27017	-0.0284589	-0.116818	-0.226618	-0.688381	-0.0857877	-0.4357	-0.450179	-0.00201707	-0.653641	-1.02372	0.0519615
ARHGDIA;S24;EQLAQIAAENEEDEHSVNYKPPAQKSIQEIQ	-0.0788186	0.0391608	-0.130542	0.0871989	0.0444214	-0.0589338	-0.276178	-0.629641	-0.520356	0.29691	0.881076	-0.426143	0.0327623	-0.0937883	-0.101473	-0.156265	-0.117143	-0.00155421	0.1083	-0.178139	-0.00570295	0.0922027	0.0240672	-0.192575	0.101108	-0.192518	0.0250542	0.0340431	0.0925189	-0.130964	-0.114365	-0.287716	-0.204786	0.596854	0.480653	-0.600449	-0.320183	-0.214237	0.0624299	0.0322061	0.0253929	0.0359249	-0.0428459	0.127549	-0.159465	-0.00909194	0.158323	-0.286556	0.316911
ARHGEF10;S35;TNNNEEEEGEQFDFDSGDEIPEADRQAPSAP	-0.018036	-0.064947	0.0327684	0.1362	-0.090005	-0.0635692	-0.210464	-0.608992	-0.270453	0.117329	-0.432339	0.494011	-0.0118853	0.036598	-0.211305	0.0517921	0.0827418	-0.157442	0.0541279	0.00283425	-0.244008	0.0404341	-0.143839	-0.143703	-0.00734279	-0.107482	-0.0512138	0.132839	-0.155832	-0.121958	0.109407	-0.169484	-0.177735	0.144822	-0.0480694	-0.165293	0.17472	-0.146006	-0.187406	0.0142464	-0.134423	-0.248071	-0.126638	-0.00445525	0.0223089	-0.0652121	-0.159709	-0.339197	-0.148767
ARHGEF11;S1458;ELAHRELLKSLGGESSGGTTPVGSFHTEAAR	0.0151309	-0.180457	-0.449339	-0.0758983	-0.0721818	-0.588027	0.140568	-0.113694	-0.249983	-0.0945342	-0.748517	-0.60345	-0.203573	-0.637965	-0.383926	0.578136	-0.442986	-0.396852	0.385321	-0.477565	-0.135112	-0.0920822	-0.641027	-0.383061	-0.365416	-0.615909	0.14065	-0.0907577	-0.452021	-0.306761	-0.252322	0.31051	0.214678	-0.126555	-0.549771	-0.92209	-0.280057	0.092425	-0.269565	0.130058	-1.21961	-0.0828202	0.24699	-0.214621	-0.410989	-0.0744566	-0.465721	-0.56547	0.288497
ARHGEF11;S663;LHQSASSSTSSLSTRSLENPTPPFTPKMGRR	0.132794	-0.260464	-0.772158	0.429106	-0.411919	-0.174059	0.275908	-0.671223	-1.29864	0.10371	-0.355042	0.360512	0.0542413	-0.0240911	-0.363255	-0.366632	0.00729871	-0.423441	0.189114	-0.244747	-0.617646	-0.136339	-0.606354	0.0824637	0.131836	-0.721763	-0.791919	-1.23469	-0.197277	1.17014	-0.118925	-0.761572	0.139655	-0.517935	-0.200154	0.288397	-0.180499	-0.245401	-0.663433	0.987094	-0.629695	-1.12575	0.0518448	0.173551	0.396181	0.177078	-0.871727	-1.08009	0.19294
ARHGEF11;T1462;RELLKSLGGESSGGTTPVGSFHTEAARWTDG	0.310675	-0.163149	-0.03223	-0.167885	-0.164915	-0.762514	0.116562	-0.0224145	-0.21888	-0.0998947	-0.677934	-0.47094	0.121171	-0.0261036	-0.369965	0.130794	-0.365146	-0.621127	-0.298028	0.234746	-0.0586581	-0.159248	-0.182477	-0.602009	-0.228731	-0.0608738	0.0367273	0.168947	-0.627107	-0.593974	-0.267549	-0.72688	0.0758672	0.45544	-0.240048	-0.502853	-0.197265	-0.664114	0.0127582	-0.209013	-0.102705	-0.0321755	0.18987	-0.127241	-0.347025	0.0533333	-0.414889	-0.515696	0.262968
ARHGEF11;T254;NRNSVLSDPGLDSPRTSPVIMARVAQHHRRQ	0.241415	0.914441	0.785829	0.0838898	0.813021	-0.346612	-0.156498	0.558833	0.789932	0.386699	0.916573	0.108027	0.134525	1.2158	0.957425	-0.268799	0.921858	-0.140636	0.238653	0.709111	0.785827	-0.14041	0.755014	0.26076	-0.160966	0.452534	1.31255	-0.146245	1.33697	-0.194934	-0.0474439	1.2538	0.717668	0.0276632	0.467846	0.386192	0.158041	0.783175	0.624628	-0.404289	1.26347	0.202998	-0.033492	0.966404	1.17349	-0.442283	0.208874	0.614695	0.159664
ARHGEF11;T668;SSSTSSLSTRSLENPTPPFTPKMGRRSIESP	0.0407117	-0.249448	-0.449069	0.0900193	-0.256351	-0.0900633	0.0256901	-0.495446	-0.551564	0.0435622	-0.228325	-0.241845	0.0711931	-0.208608	-0.370277	-0.124088	-0.200022	-0.259924	0.049868	-0.338228	-0.515982	0.163731	-0.312049	-0.258112	-0.0430101	-0.331845	-0.435031	-0.123232	-0.613633	-0.266102	-0.115723	-0.867121	-0.488621	-0.100844	-0.333024	-0.198845	-0.0499488	-0.543952	-0.403753	-0.0666742	-0.513495	-0.234572	-0.040636	-0.456705	-0.382758	0.174649	-0.22647	-0.281555	0.0516982
ARHGEF11;T672;SSLSTRSLENPTPPFTPKMGRRSIESPSLGF	0.0637553	-0.371791	-0.507654	0.0570606	-0.292789	-0.150642	0.0182775	-0.505164	-0.56449	0.0372934	-0.246592	-0.26666	0.0900549	-0.267729	-0.462695	-0.0733148	-0.256761	-0.363683	0.0304222	-0.389887	-0.559892	0.198361	-0.345399	-0.328304	-0.0444073	-0.344113	-0.452025	-0.115982	-0.621077	-0.281068	-0.116554	-0.884066	-0.494551	-0.0952541	-0.348077	-0.208604	-0.0446184	-0.558271	-0.42574	-0.0709016	-0.529908	-0.244192	-0.0516121	-0.466429	-0.395976	0.178341	-0.245992	-0.305021	0.0792571
ARHGEF12;S1288;SVQEDWQHFPRYRTASQGPQTDSVIQNSENI	-0.168417	-0.137228	-0.303552	0.300211	-0.460133	-0.20207	-0.0383676	0.0379568	0.0148051	-0.876153	-0.0867857	-0.574073	0.134743	-0.500097	-0.270556	-0.291096	0.483778	-0.72241	-0.159609	0.0120785	-0.36359	0.602862	-0.153574	-0.931343	-0.00674664	-0.221707	-0.221157	-0.0730213	-0.082679	-0.510996	-0.00877071	-0.528805	-0.408796	0.928741	-0.453426	-0.614051	-0.506144	-0.111414	-0.10759	1.16377	-0.453153	-1.14804	0.270268	-0.368332	-0.0792717	-0.249344	-0.0344507	-0.74478	0.149085
ARHGEF12;S1389;LDDSGEHFFDAREAHSDENPSEGDGAVNKEE	-0.703566	1.25733	0.483712	-0.498488	-0.067567	-0.461836	-0.976826	-0.0291225	1.33813	0.544628	-0.494032	-0.174899	0.285202	-0.190827	0.154568	0.467504	-0.710272	0.484028	0.0996906	0.474306	0.657445	-0.613859	-0.216384	0.0475758	-0.562925	0.176439	0.39342	0.0956246	-0.358509	0.856824	0.0304795	0.392394	0.4728	0.260701	-0.783882	0.121781	0.232931	0.339418	-0.368638	0.0925844	-0.0458936	-0.115387	0.425823	0.924081	-0.205909	0.0479606	0.0953065	-0.912146	0.367356
ARHGEF12;S341;KSETIQDTDTQSLVGSPSTRIAPHIIGAEDD	0.011842	-0.293653	-0.418424	-0.0514961	-0.248107	-0.376864	0.0630251	-0.472611	-0.407474	0.0530367	-0.302125	-0.352029	0.00347843	-0.251262	-0.171857	0.225918	-0.259867	-0.785837	0.205298	-0.240102	-0.33651	-0.00710598	-0.388384	-0.387835	0.0603326	-0.204692	-0.390043	-0.116751	-0.31938	-0.427766	-0.0668765	-0.36261	-0.121452	-0.0237306	-0.269977	-0.455209	-0.0471269	-0.212808	-0.318535	0.0944706	-0.449608	-0.558526	-0.0387179	-0.566697	-0.013606	0.122993	-0.439241	-0.349237	-0.241026
ARHGEF12;S637;QKARHPKHLSTPSSVSPEPQDSAKLRQSGLA	0.129562	0.313709	0.487672	0.106098	0.0879279	0.273077	0.130239	0.136212	0.164471	0.257366	0.0903385	-0.0491023	-1.06537	1.21441	0.573698	-1.13201	0.582337	0.801646	0.381228	-0.270409	0.502365	0.556588	-0.0869487	-0.0381554	-0.211628	-0.0960395	-0.00118669	-0.108958	0.164538	0.0175035	0.214711	0.188696	0.389394	0.0479749	-0.124989	0.171421	0.0846158	-0.0364998	0.40042	0.26052	-0.0559725	0.312816	0.0837439	-0.293414	0.371844	-0.0704557	0.190627	0.321337	0.0329345
ARHGEF15;S42;RSRAAQSPGPPHNGSSPQELPRNSNDAPTPM	-0.0530802	-0.324369	-0.481997	-0.142308	-0.110933	-1.2248	-0.0395608	-0.270905	-0.108241	-0.0283017	-0.813013	-1.14736	0.139952	-0.1186	-0.695102	0.242244	-0.885578	-0.900517	-0.0792768	-0.315996	-0.133191	-0.237732	-0.383573	-0.961287	0.00955271	-0.177301	-0.598393	-0.436167	-0.319924	-0.799364	0.111467	-0.45297	-0.303442	0.195079	-0.658289	-0.880403	-0.139001	-0.334688	-0.012069	0.158289	-1.02137	-0.947312	0.186687	-0.191674	-0.384215	-0.101228	-0.873721	-1.01106	-0.226891
ARHGEF16;S230;LYQEIQERGLNTSQESDDDILDESSSPEGTQ	0.174506	-0.0637088	-0.0825456	-0.128337	-0.327675	0.0899529	0.0750944	0.138474	-0.421702	-0.0870939	0.506462	-0.752111	-0.0894852	0.171721	0.475281	-0.0507418	0.0482016	-1.10352	0.119035	0.270095	-0.0841066	-0.132444	-0.0680477	-0.526301	0.0756139	-0.479212	-0.210801	-0.0340403	0.470015	-0.260725	0.0355784	-0.385058	0.0589442	0.225143	-0.182179	-0.316512	-0.249981	0.0657983	0.389625	0.391552	-0.511204	-0.659295	0.304787	0.0643777	0.0233392	-0.27805	-0.0581889	-0.230114	-0.153577
ARHGEF17;S1716;GPCGTSPMDGRALRRSSHGSFTRGSLEDLLS	0.108679	0.0919937	-0.459645	-0.20972	0.0177976	-0.190664	0.111171	-0.134831	-0.285685	0.0274788	-0.066764	-0.392593	-0.025811	-0.352891	0.329201	0.042927	-0.222974	-0.378179	0.128573	-0.242956	-0.229004	0.234715	-0.104458	-0.353501	0.0289178	-0.0609149	-0.287067	0.215644	-0.135306	-0.3964	-0.176113	-0.403184	-0.0797539	0.168128	0.2555	-0.301714	0.0840024	0.0554393	-0.370117	-0.158138	-0.108031	-0.39195	-0.133798	0.0156206	0.0860566	-0.180547	-0.129959	-0.280216	0.00288563
ARHGEF17;T1722;PMDGRALRRSSHGSFTRGSLEDLLSVDPEAY	-0.0234879	-0.105406	-0.343651	-0.141139	0.312177	-0.357751	0.0101344	-0.273285	0.0935318	0.0978101	-0.160635	-0.479565	-0.0189319	-0.374986	-0.128849	0.12942	-0.096589	-0.16219	0.00814091	-0.184353	-0.0587951	-0.00208783	-0.068642	-0.341866	0.0779889	-0.110357	-0.350581	0.267576	-0.153613	-0.49076	0.0558951	-0.38663	0.173942	-0.273139	-0.226742	0.00782523	0.0127445	-0.192356	0.441226	-0.212138	0.0106513	-0.77028	0.000748481	-0.333543	-0.321018	0.22785	0.270859	-0.547151	0.0640056
ARHGEF2;S1001;SDPDTGSEEEGSSRLSPPHSPRDFTRMQDIP	-0.435636	-0.0105993	-0.268904	0.246297	-0.440797	-0.117415	0.429639	-0.628897	-0.388209	-0.301395	0.305843	-0.0509255	-0.302894	-0.545002	-0.973697	0.53905	0.306409	0.546066	-0.872302	-0.095502	-0.374432	0.792851	0.72666	-0.459207	-0.0138823	-0.163962	-0.281579	-0.126512	0.354616	-0.284777	-0.0359104	0.0229908	-0.10799	-0.210523	-0.0887236	-0.00589751	0.622184	-0.769304	0.125032	-0.0213403	-0.239638	-0.25478	0.302652	-0.559729	-0.40276	0.30445	0.00143922	-0.256268	0.132225
ARHGEF2;S1005;TGSEEEGSSRLSPPHSPRDFTRMQDIPEETE	-0.447482	-0.938359	-1.42809	0.347122	-1.44521	-1.1435	0.166302	-0.454735	-0.753593	-0.466446	-1.95805	-2.13912	0.407632	-0.877095	-1.21677	-0.230698	-1.40675	-1.21973	-0.0658758	-0.711983	-1.01318	0.74421	-2.02453	-1.54535	0.158005	-0.965661	-1.25981	-0.375664	-0.874704	-1.3783	0.0758183	-1.03732	-0.567598	-0.415401	-1.44491	-1.20802	-0.693434	-0.802761	-0.148401	0.44879	-2.10749	-2.14131	-0.378599	-1.6579	0.10012	0.301385	-1.80462	-1.59073	0.400587
ARHGEF2;S741;REPALPLEPDSGGNTSPGVTANGEARTFNGS	-0.14726	-0.80602	-0.89731	0.249976	-1.26296	-1.15002	0.0547631	-0.320115	-0.873195	-0.159193	-1.28641	-1.61762	-0.185188	-0.635403	-1.22499	0.0807399	-0.717701	-1.20506	0.271724	-0.812824	-0.947321	0.136746	-1.25912	-1.21396	0.220927	-0.924717	-0.999069	-0.241767	-0.874282	-1.11872	-0.0235724	-0.518073	-0.687555	-0.477535	-0.642371	-1.82832	-0.408777	-0.773286	-1.01684	0.438078	-0.653203	-1.61153	0.259577	-0.613602	-0.879786	-0.472477	-1.24209	-1.21999	0.203165
ARHGEF2;S931;AEAPWARRPVDPRRRSLPAGDALYLSFNPPQ	0.292184	0.536573	-0.0446278	0.119126	0.667177	0.493159	-0.0298284	0.485668	-0.21374	-0.0355789	0.976992	0.653698	0.0231136	0.551276	0.327004	0.366208	0.728122	0.102985	-0.0989529	0.588233	-0.2301	0.0636285	1.24242	0.787727	-0.0582097	0.464159	0.466096	-0.220687	0.360298	1.17151	0.200965	0.492692	-0.095943	-0.173117	1.1832	0.643694	-0.0402288	0.722395	0.0748215	-0.0958463	1.147	0.382929	0.082631	0.545353	0.399363	-0.278662	0.841442	0.793461	0.0630222
ARHGEF2;S977;SVHRNFEDRERQELGSPEERLQDSSDPDTGS	-0.555833	0.345981	-0.37778	-0.0202057	0.0802147	0.318639	0.197005	-0.19729	-0.393782	-0.242767	0.399793	-0.228031	0.202483	-0.162195	-0.316224	0.378617	-0.343628	-0.0141189	0.140008	-0.0705734	-0.504444	0.0998123	0.0773933	0.140006	-0.131445	-0.26883	-0.0809141	-0.0114633	0.337851	-0.112227	-0.217781	0.229414	-0.292294	-0.0546289	0.0227218	-0.0490721	0.0766723	0.0197656	-0.0914055	-0.231109	0.0446651	0.0309541	0.343964	-0.607537	-0.0827414	-0.0111801	-0.0137009	0.15754	0.0527401
ARHGEF2;T220;NDESPLGLRRILSQSTDSLNMRNRTLSVESL	-1.23787	0.628973	0.436329	-0.298617	0.33812	-0.12435	-0.257242	0.452296	-0.13982	0.236638	-0.380624	-0.493966	-0.0797373	0.536956	0.0686555	-0.0738734	-0.212714	-0.116306	0.378172	0.0542128	0.0488915	-0.126809	-0.254071	-0.0893095	-0.101614	-0.0335472	-0.259199	0.525038	-0.955853	0.57484	0.386562	0.423265	-0.761693	0.467363	-0.752103	0.560746	0.163237	0.285033	-0.0163076	-0.0546601	-0.139716	-0.315663	-0.198824	0.359162	0.115591	-0.0699517	-0.507118	-0.41212	0.28678
ARHGEF2;T740;PREPALPLEPDSGGNTSPGVTANGEARTFNG	0.158635	-0.609233	-0.562061	0.232761	-0.613835	-0.822907	0.585114	-0.226119	-0.651042	-1.62497	-0.805984	-0.400645	-0.320031	-0.517635	-0.853774	1.0641	-0.940579	-0.864814	0.15791	-0.432044	-0.347287	-0.505844	-1.0628	-0.667698	0.145883	-0.386098	-0.711774	-0.434468	-0.873609	-0.749603	0.20113	-0.905643	-0.480776	-0.0302208	-0.928719	-0.713881	-0.887774	-1.13914	-0.426986	1.32712	-0.711938	-1.17685	-0.372883	-0.903895	-0.0932857	0.51113	-0.760029	-1.27137	0.228384
ARHGEF40;S986;DGASSGGAQWGPRSPSPSLSSLLLPSSPGPR	-0.192136	-0.221687	-0.408853	0.170819	-0.658198	-0.0919139	0.161923	-0.802824	-0.393447	-0.142729	-0.580351	0.0651244	0.348533	-0.210549	-0.536993	-0.146255	-0.154633	-0.624535	0.319	-0.451496	-0.315174	-0.38896	-0.751365	0.143848	-0.241833	-0.249853	-0.395243	0.223414	-0.417177	-0.283752	-0.0526232	0.0524037	-0.59705	-0.0714614	-0.165776	-0.431175	-0.106515	-0.19053	-0.422981	0.285819	-0.184787	-0.951799	0.15439	-0.413703	-0.935366	0.29805	-0.157694	-0.063326	0.0135941
ARHGEF40;S997;PRSPSPSLSSLLLPSSPGPRPAPSHCSLAPC	0.130194	-0.564822	-0.882218	0.213853	-0.724768	-0.591039	0.238911	-1.02581	-0.584115	-0.240852	-0.908187	-0.324034	-0.0733062	-0.337825	-0.535297	-0.0937025	-1.16704	-0.651236	-0.577425	-0.133999	-1.06429	0.39499	-0.339947	-0.682166	-0.163139	-0.478307	-0.643545	0.131808	-0.75082	-0.616209	0.0174177	-0.19547	-0.782832	-0.162584	-0.536405	-0.757727	0.0598462	-0.103115	-0.835154	-0.248379	-0.528615	-1.30395	0.272713	-0.628232	-1.13464	0.112996	-0.477026	-0.423376	0.1732
ARHGEF6;S71;PSNYVREIKSSERPLSPKAVKGFETAPLTKN	-0.0518598	-0.0958234	-0.370876	0.221793	-0.0426397	0.00058399	0.0135646	-0.254103	-0.163347	-0.129671	0.14239	0.0217923	0.177478	-0.353897	-0.178478	0.384903	-0.131734	0.0188902	0.0638669	-0.265076	0.00523986	-0.295762	-0.0708863	0.57099	0.0475647	0.0940651	0.0209196	-0.188479	0.0703784	0.0428633	-0.0106901	-0.0363118	-0.153879	-0.0957871	0.192468	0.275183	-0.0422645	-0.106332	-0.0201855	-0.0129673	0.0611603	0.127	0.109632	-0.0806158	-0.0546469	-0.272488	0.117286	0.151402	-0.103991
ARHGEF7;S155;SLHTRTSKLFQGQYRSLDMTDNSNNQLVVRA	-0.0734574	0.330435	-0.213843	-0.365089	0.310439	0.0384342	-0.721831	0.269095	0.497635	0.324698	-0.513835	0.276958	0.733676	-0.108144	-0.272273	-0.182703	-0.638273	0.318011	-0.167285	-0.409747	0.345756	0.321849	0.052964	-0.0466941	-0.215846	-0.0718849	-0.357291	-0.138608	-0.162231	-0.35245	-0.0922732	-0.108948	0.0343013	0.154342	-0.22169	-0.0700651	0.0624211	0.262722	-0.489163	0.0103846	0.129679	0.0741499	0.165458	0.0716372	0.0748819	0.00550203	0.117559	-0.206313	-0.0401428
ARHGEF7;S334;LFPNVLLMLSASPRMSGFIYQGKLPTTGMTI	0.0737021	0.114181	0.109584	0.0160191	0.12293	0.0722895	0.0136819	0.159832	0.104146	0.181023	0.189022	-0.0158965	-0.0298856	0.202446	-0.0118981	-0.00806886	-0.01635	-0.125882	0.114119	0.0896017	0.0295165	-0.0602375	0.00304057	-0.028794	-0.0185504	0.0448191	-0.00126283	-0.000326725	0.00918873	-0.115396	-0.132546	-0.0996213	-0.155948	-0.0728935	-0.129265	-0.108866	-0.000774588	0.0380553	0.0115793	0.00139957	0.0760377	-0.0506505	-0.0456734	0.00505874	0.0183132	-0.111971	-0.0552993	-0.14009	0.0059742
ARHGEF7;T159;RTSKLFQGQYRSLDMTDNSNNQLVVRAKFNF	0.408921	-0.0879311	-0.21936	-0.115079	-0.519085	-0.32093	-0.0955823	-0.260151	-0.119855	0.435607	-0.540032	-0.511807	-0.110879	-0.151867	-0.225935	0.584714	-0.638923	-0.45921	0.0827652	-0.229292	0.119987	0.245489	-0.695503	-0.444319	-0.508424	-0.246748	-0.063695	0.153748	-0.291704	-0.219602	0.00824284	-0.125182	-0.0717061	0.0417002	-0.342562	-0.366686	-0.0295142	0.0302443	-0.200414	-1.03918	0.20982	-0.0922968	0.0348792	0.033223	-0.0471697	-0.352109	-0.499433	-0.413523	0.107447
ARID1A;S1182;STPHSQIPPLPGMSRSNSVGIQDAFNDGSDS	-0.0176256	-0.0700513	-0.328895	-0.000735657	-0.422405	-0.557097	0.203861	0.203322	-0.626999	0.272448	-0.658554	-0.740936	-0.0520374	0.127193	-0.212672	-0.158198	-0.611937	-0.340986	-0.0445326	0.438123	-0.781967	-0.324446	0.150886	-0.335065	-0.181375	0.718815	-0.701254	-0.0560003	-0.782749	-0.4267	0.529455	-0.355444	-0.135368	-0.134022	-0.435588	-0.574485	-1.13532	0.0697296	-0.28685	0.630209	0.0514589	-0.913902	0.142249	-0.124229	-0.285354	0.347943	-0.523472	-0.720516	0.312664
ARID1A;S363;AASGGAQQRSHHAPMSPGSSGGGGQPLARTP	0.127203	0.386243	0.27406	-0.167646	-0.376166	0.582986	-0.0732302	0.282832	0.555958	0.194514	0.201311	-0.407486	0.379337	-0.235303	0.31487	-0.380704	0.812023	-0.0809319	-0.288625	0.705595	0.553841	0.218577	0.217769	-0.419375	-0.204142	0.128115	0.00673235	0.107882	0.585288	0.269681	0.13835	-0.233545	0.31589	0.157056	0.187638	-0.118456	-0.00442816	0.542249	0.368205	-0.0206724	-0.240815	-0.374095	-0.460959	0.185381	0.108973	0.147372	0.0859249	0.230751	0.0206385
ARID4B;S790;VSKSPERLRKDIEVLSEDTDYEEDEVTKKRK	-0.0456721	0.118802	-0.0966032	-0.116895	0.211078	0.0566954	-0.0643125	0.373828	0.103653	0.185266	0.162135	0.375641	0.258916	-1.05773	0.643168	0.00848244	0.544837	0.536836	-0.0306456	0.220438	0.00773377	0.311356	0.361248	0.173672	0.458045	-0.279994	0.706942	-0.179898	-0.219365	0.485009	-0.0559916	0.0879114	0.00473408	0.112758	0.188078	0.25147	-0.255075	0.70999	-0.516574	-0.642293	0.531952	0.960483	-0.0551219	0.157734	0.321488	0.393326	0.220023	0.196998	-0.0295246
ARID4B;T793;SPERLRKDIEVLSEDTDYEEDEVTKKRKDVK	0.123639	-0.345688	-0.691232	0.0616399	-0.396804	-0.501107	0.24768	0.118135	-0.228541	0.131865	-0.575922	-0.429535	-0.474604	0.649256	-1.07898	0.794945	-0.194028	-0.533595	0.169057	-0.142384	-0.380879	0.108362	-0.199113	-0.384093	-0.960433	0.629496	-0.110468	0.796563	-0.560873	-0.904121	0.482547	0.294631	-0.332271	-0.418332	0.00541965	-1.14141	0.210852	0.633984	0.306414	-1.01481	-0.0973813	-0.991708	0.326722	-0.20253	-0.0234969	0.200161	-0.457152	-0.541332	0.135058
ARL6IP4;S140;QVEALPGPSLDQWHRSAGEEEDGPVLTDEQK	-0.112232	-0.284973	-0.416937	0.175792	-0.22898	0.0205562	0.0282027	-0.371439	-0.282956	-0.0313416	-0.214042	-0.178272	0.216786	-0.611173	0.414309	-0.437024	-0.0407707	-0.3799	-0.259876	0.227706	-0.106272	0.572619	-0.914401	-0.335521	0.0698737	-0.35013	-0.212097	-0.1613	-0.274544	-0.05786	-0.117511	-0.239325	-0.406505	-0.0697932	-0.292496	-0.233717	0.0242165	-0.204574	-0.0517848	-0.106733	-0.303902	-0.0330365	0.202363	-0.876151	-0.434421	0.213794	0.224135	-0.192113	0.0720129
ARPP21;S294;GNRDGSGRTSGSRQSSSENELKWSDHQRAWS	-0.248625	-0.611332	-0.457078	0.140357	0.00570735	0.0988884	-0.0645038	0.335479	-0.452091	-0.43782	0.00443797	-0.0558845	0.300501	-0.0400526	-0.839613	0.321659	-0.100615	-0.321803	-0.117769	-0.0662278	-0.892949	0.306205	0.0534062	0.185559	0.263682	-0.330608	0.302159	-0.568311	-0.0996053	-0.100519	0.168659	-0.349705	0.150971	-0.0646143	-0.172614	-0.150938	0.0849552	-0.490864	-0.0646394	-0.079857	-0.244952	-0.0174069	0.0250233	-0.565375	-0.144798	-0.157005	0.179507	0.235198	0.0824089
ARPP21;S33;EQETATPENGIVKSESLDEEEKLELQRRLEA	0.286502	-1.52396	-0.0262607	0.420539	0.960023	-1.02144	-0.0378411	0.141602	-0.620297	0.359911	-0.289411	0.161798	-0.336868	1.41583	0.94504	-0.652899	-2.30715	0.617507	-0.675032	2.2876	-0.787655	0.1695	-0.987142	0.317229	-0.380836	0.710957	0.966495	-1.34726	0.736902	-0.280181	0.565477	-0.417691	-0.0632721	0.405748	-1.2136	0.625428	0.143041	-0.421916	0.000285566	-0.209678	-0.127622	-0.175964	0.04778	-0.715465	-0.189338	0.394913	-0.231139	0.0281082	0.295503
ARPP21;S356;STSSTRSTGKLSKAGSESSSSAGSSGSLSRT	-0.383901	-0.0408642	-0.802734	0.34761	-0.478478	0.763892	-0.076125	0.724471	-0.292137	-0.191509	-0.525843	-0.317532	0.812419	-0.285701	-1.58086	-0.41224	0.321212	0.271075	0.0568682	0.363062	-1.2429	1.236	-0.342241	-0.576264	0.205131	0.785297	-1.5167	-0.297763	-0.376142	0.200162	0.378003	0.0617202	-0.126612	0.249277	-0.48439	-0.27676	1.12827	-0.627189	0.924726	-0.967585	-0.695166	-0.835816	-0.0577077	-0.969378	-0.519904	0.446509	0.171609	-0.330499	-1.73632
ARRB1;S404;KGMKDDKEEEEDGTGSPQLNNR_________	0.0112257	-0.411927	-0.0463934	0.247276	-1.08463	-0.858799	-0.090194	-0.1781	-0.835485	0.304415	-0.632466	-0.491823	-0.204244	-0.411485	-0.372108	0.590378	-0.748514	-0.929613	0.153134	-0.115649	-0.592546	-0.0750709	-1.07715	-0.326892	-0.147968	-0.568807	-0.523282	0.0333424	-0.769294	-0.319731	0.0848827	-0.559764	-0.34986	-0.379096	-0.74801	-0.244805	0.054606	-0.899007	-0.584391	-0.27868	-0.517893	-0.56177	0.0598525	-0.409196	-0.313398	-0.332983	-0.872075	-0.569069	0.196256
ARRB1;T402;RLKGMKDDKEEEEDGTGSPQLNNR_______	-1.24493	-0.318285	-0.317855	0.736646	-1.74044	-1.0573	0.175765	-0.610734	-1.24375	0.409725	-1.21806	-1.28351	0.624215	0.401691	-2.89881	-1.28178	-0.067893	-0.972813	0.0421977	-1.5176	-1.03354	0.312576	-0.958698	-0.953095	-0.0939069	-1.04611	-1.17173	-0.420918	-1.74901	-0.843261	1.25174	-0.772989	-2.85048	-0.64345	-0.698926	-0.884006	0.507863	-1.31845	-1.02306	-0.313472	-1.2578	-0.90137	0.00876072	-0.600989	-1.65386	0.962848	-0.0554174	-2.09769	-0.692785
ARVCF;S140;GFPEGPEPRDSPSYGSLSRGLGMRPPRAGPL	-0.487377	-0.259073	1.07437	0.406739	-1.00079	-0.481395	-0.105104	-0.143377	0.305651	0.105963	-0.494706	-0.180203	0.228517	-1.34607	0.126236	0.394652	-0.31265	0.191559	0.629118	0.260672	-0.488271	-0.874745	-0.526385	0.366543	0.0492708	-0.35933	-0.112326	0.11865	-0.363303	-0.240526	-0.120551	-0.496243	-0.179683	0.454199	-0.370509	-0.0635456	-0.154302	-0.12976	-0.344143	-0.0899405	-0.337825	-0.0149081	0.33311	-0.875653	1.0082	-0.527187	-0.811989	0.296849	-0.334953
ARVCF;S204;ERFQAEPYGLEDDTRSLAADDEGGPELEPDY	-0.126365	0.114919	0.359737	-0.0234922	0.0726472	-0.971452	-0.123299	-0.111573	-0.0481124	0.126698	-0.245716	-0.246822	-0.0421984	0.118579	-0.250823	0.0495001	-0.156784	-0.350683	-0.0290053	0.0704764	-0.00535231	-0.257383	-0.0630881	-0.36664	0.088649	0.101831	-0.107202	0.10362	0.143227	-0.619407	0.037287	-0.0710995	0.0979022	0.173898	-0.125332	-0.266728	0.0558128	0.15564	-0.232421	0.0171515	-0.0572875	0.0441004	-0.0533105	0.0249928	-0.144592	0.0239367	0.020856	-0.135387	0.00546337
ARVCF;S280;PERGSMGSLDRLVRRSPSVDSARKEPRWRDP	0.532944	0.48001	-0.0198205	-0.394545	-1.12743	-0.234647	0.0890735	-0.331311	-0.0829005	-0.0620632	-0.0236873	-0.117867	-0.893464	0.461075	0.534161	0.0553889	0.104002	-0.942072	0.453682	-0.281646	-0.278998	-0.175287	0.130463	-0.343053	-1.01081	-0.521874	-0.670089	0.277644	0.815881	0.557539	-0.0481418	-0.346531	-0.054534	0.21537	-0.493094	-0.31154	-0.171676	-0.156097	-0.329146	0.0582072	-0.377651	-0.00328177	0.0116561	-0.390866	-0.158676	-0.0696769	-0.252533	-0.245608	0.131635
ARVCF;S285;MGSLDRLVRRSPSVDSARKEPRWRDPELPEV	0.019939	0.0455647	-0.519383	-0.1422	0.644536	-0.665432	0.0566506	0.0525965	-0.0505899	-0.0515366	-0.132649	0.056377	-0.0282046	0.333071	0.165103	-0.256976	-0.648896	0.134331	0.040138	-0.481099	0.0192973	-0.251154	0.237539	0.112291	-0.486618	0.656301	0.420039	-0.00793619	-0.155931	-0.797077	-0.113969	0.0502576	-0.167985	0.259459	-0.378183	-0.179796	-0.094534	-0.0418585	-0.372136	0.0025744	-0.0802703	0.049428	-0.155668	-0.167309	-0.134935	0.446236	-0.330543	-0.323442	0.111293
ARVCF;S846;GYSTVDRRERRPRGASSAGEASEKEPLKLDP	0.0565396	0.266856	0.231753	-0.127695	-0.558165	-0.495483	-0.0181645	0.173987	0.115438	-0.129789	-0.420437	-0.388512	0.169262	0.256722	-0.794336	0.28056	-0.228943	-0.642185	0.0381658	0.0280245	-0.101037	0.365034	-0.470406	-0.633231	0.0348772	-0.0909954	-0.197456	0.0797666	-0.283545	-0.305558	-0.325106	-0.350885	-0.29479	0.122166	-0.0610782	-0.192545	0.0410366	-0.159094	-0.314766	-0.429609	-0.212936	0.134887	-0.0151311	-0.190276	-0.227391	-0.11571	-0.165321	-0.233795	0.21707
ARVCF;S847;YSTVDRRERRPRGASSAGEASEKEPLKLDPS	-0.535202	0.195928	0.123448	-0.100843	0.720397	1.29765	0.116999	0.356505	0.594653	0.14765	0.411284	0.275151	0.0108107	-0.194554	0.686581	0.25857	0.458847	0.628681	-0.708135	0.976138	0.955176	-0.173296	0.187595	0.725599	0.0766837	0.537208	0.495566	0.0444603	0.145722	0.242943	0.0829853	0.557886	0.641885	-0.149745	-0.0442768	0.693937	-0.0527631	0.400353	0.515379	0.0154783	0.3715	0.713319	0.0412404	-0.154327	0.12135	-0.136948	0.454312	0.366916	0.119745
ASAH2;S468;RNLAKAIATDTVANLSRGPEPPFFKQLIVPL	0.174054	0.909146	-0.0393599	0.470374	-1.64474	0.634134	1.33789	-1.44247	-0.357946	0.511047	-0.336721	0.562229	0.00517415	0.12585	0.273989	0.23492	-0.00473385	0.0477658	-0.155516	0.0828418	0.302058	0.376871	-0.172892	0.376653	-0.178149	0.514961	0.952561	0.702011	-1.24594	-0.278868	0.7996	0.217368	-0.336149	-0.608042	-0.457543	1.31235	0.372506	1.04968	-1.75602	0.446282	1.49775	-1.00974	-1.25123	0.785818	2.39767	-1.45062	0.229298	0.0886069	-0.734414
ASAP1;S538;HVEYEWNLRQEEIDESDDDLDDKPSPIKKER	-0.751519	0.205864	-0.805199	0.113624	0.697814	-0.894879	0.0664472	1.18174	-0.723884	-0.0156552	-0.674752	-0.671051	-0.0290193	-0.53822	-0.403192	0.132823	-0.33442	-0.130195	0.0255749	-0.358151	-0.0473076	0.214671	-0.600874	-0.519296	-1.10298	1.89039	-0.760008	0.169279	-0.798926	-0.371108	0.188116	-0.272394	-0.313485	0.780512	0.0247939	-1.89007	0.678929	0.918413	-0.518177	-1.00084	-1.53424	0.0518435	-0.716136	1.05216	-0.0728692	-0.221665	0.3275	-1.77998	0.0636419
ASAP1;S949;PERKGVFPVSFVHILSD______________	-0.183078	-0.172561	0.421406	0.448348	-0.465599	-0.445258	0.120786	0.291848	-0.461241	-0.0899558	-0.507065	-1.05274	0.102233	0.135218	-0.48498	-0.202481	-0.74212	-0.571326	-0.170003	-0.0394362	0.199879	-0.13339	-0.91929	-0.525518	0.10263	-0.115273	0.432735	-0.0902111	-0.404461	-0.459009	0.246888	-0.465228	-0.136107	0.177662	-0.870169	-0.395771	0.333941	-0.151759	-0.156071	0.0953122	-0.182551	-0.59587	-0.203872	0.126457	0.373272	-0.432559	-0.802437	-0.755304	-0.435767
ASAP2;S701;HVEYEWRLLHEDLDESDDDMDEKLQPSPNRR	-0.290351	-0.0934926	-0.139947	0.0255399	-0.211968	-0.297786	-0.157106	0.542382	-0.223315	0.186513	-0.216497	-0.235698	0.240764	-0.344777	0.127271	0.37915	-0.549662	-0.110681	-0.904369	-0.00755758	0.717922	0.214166	-0.0493287	-0.0649882	-0.100715	0.0823083	-0.129251	0.010474	-0.24728	-0.254426	0.260759	-0.0402504	-0.111027	0.0416663	-0.238999	0.018119	0.207749	-0.354387	-0.147655	-0.0446108	-0.147768	-0.167848	0.119511	0.127801	0.0993234	-0.38075	-0.377364	-0.0786376	0.184753
ASF1A;S166;INWEDNTEKLEDAESSNPNLQSLLSTDALPS	0.18244	0.431725	0.108169	-0.240186	0.362481	0.164126	-0.0543899	0.225746	0.44132	0.0389778	0.784023	0.253596	0.383332	1.35227	0.490176	-0.736742	-0.0864714	0.567913	-0.334718	0.49285	-0.238595	-0.140497	1.34471	0.418006	0.00963287	0.406989	0.267588	-0.0141312	-0.0127985	-0.0442001	0.0302819	-0.207609	0.589697	0.655031	0.512103	0.762775	-0.229532	0.0122338	-0.0671139	0.208105	0.461073	0.211484	-0.124009	-0.11228	-0.1426	0.444325	0.244599	0.299313	0.088512
ASH2L;S101;EGAGDTSEVMDTQAGSVDEENGRQLGEVELQ	0.303842	0.170013	0.289263	0.0291449	0.178479	0.362179	0.271112	0.159249	-0.0436133	0.0628986	-0.0418604	0.326444	-0.339309	0.808525	0.774656	0.0605437	-0.699551	0.241274	0.267336	0.327386	-0.00258103	-0.886019	-0.12459	0.529637	0.360841	0.217774	0.168191	0.124482	-0.0746932	-0.288681	0.433397	0.067563	0.233673	0.203563	-0.0596829	0.0366381	-1.80416	1.75375	-0.248031	0.317681	0.262782	0.474776	0.249371	-0.127824	-0.291622	0.0525409	0.532934	-0.0303443	0.131802
ASMTL;S181;VKHDSIPAADTFEDLSDVEGGGSEPTQRDAG	0.0095006	0.00181353	0.108651	0.780462	-0.152499	0.0385508	0.187883	0.271516	0.431319	-0.172557	0.618037	0.0437196	-0.266543	0.461469	-0.0223669	0.14522	0.423501	-0.200638	0.231113	0.073923	0.4216	-0.123282	-0.286544	0.522437	0.199188	0.0573482	0.346848	0.0718146	-0.0601997	0.148381	0.0553619	-0.0132849	0.714332	0.147771	-0.18093	-0.038526	-0.355502	0.257384	1.42809	0.0993814	-0.204218	-0.702568	0.42435	-0.211548	1.24178	-0.557978	-0.527312	0.477135	-0.109386
ASPH;S139;KEDVRKDKKIADADLSRKESPKGKKDREKEK	-0.511252	0.184411	0.233833	-0.172552	0.205478	-0.551664	0.0583139	-0.287306	0.145709	-0.0224163	-0.220926	-0.420371	0.185404	-0.160404	0.474556	0.0033947	-0.3605	-0.408033	-0.24479	0.232702	0.462562	0.233796	-0.502254	-0.470556	0.329425	-0.205708	-0.038567	-0.076552	-0.474142	-0.0312984	0.168207	-0.347037	0.113527	0.160337	-0.622259	0.223657	-0.548269	-0.96649	0.0697173	0.362767	-0.298782	0.58244	-0.0179631	-0.0793328	-0.283108	0.222494	-0.16528	-0.35946	0.219589
ASPH;S82;GDFDVDDAKVLLEGPSGVAKRKTKAKVKELT	-0.398534	0.445062	0.510459	-0.379629	-0.658207	0.888125	-0.301295	-0.326886	-0.0354582	-0.105898	-0.220566	0.786877	0.0038741	0.212108	-0.147719	0.139961	0.169192	-0.26426	0.10172	0.0199403	0.377172	-0.169512	0.0476351	0.0798769	0.170637	-0.0420747	-0.0244821	0.0191415	0.0666838	-0.0890219	-0.106687	-0.0117026	-0.00598176	0.342654	-0.104518	-0.160383	0.197841	0.155586	0.0914456	0.104358	0.0281002	0.223691	0.114821	0.035312	0.0327133	0.110533	0.0929531	0.0863157	0.0454201
ASUN;S273;KEELAEAEIIKDSPDSPEPPNKKPLVEMDET	0.371161	-0.291506	-0.339654	-0.164902	-0.40128	-0.313911	0.371928	-0.548485	-0.126741	-0.286982	0.147859	-0.691606	-0.159502	-0.866005	0.0117764	0.239827	0.0883829	-0.423683	-0.36347	-0.219942	0.205237	0.0283093	0.0198874	-0.616238	-0.0685931	-0.421932	-0.299309	0.0994428	-0.1928	-0.37297	-0.0988221	-0.246445	-0.144912	0.0325749	-0.318065	-0.424257	0.110604	-0.140378	-0.195766	-0.176622	-0.255039	-0.318805	-0.0665737	-0.643315	-0.527301	0.253643	-0.21766	0.0699895	-0.0842662
ATAD1;S322;ALLCVREYVNSTSEESHDEDEIRPVQQQDLH	0.00529081	-0.128524	-0.317477	0.373495	-0.214212	-0.341587	0.0789747	0.13903	-0.036409	0.0315415	-0.586328	-0.669861	-1.20208	-0.777145	-1.4955	-1.51178	0.746214	1.4739	-0.225315	-0.421518	-1.0286	1.80813	0.5679	-1.34838	-0.0831221	-0.0944773	-0.268004	-0.172169	0.641815	-0.27682	0.534248	-0.313136	-0.342315	0.0181604	-0.13981	-0.436459	0.00657656	0.262131	-0.462619	-0.520345	-0.667873	-0.083846	-0.373547	0.0361799	-0.896069	0.0975224	-0.26001	-0.100333	0.221242
ATAD2B;S374;IKRGLSVTSEQINPHSTGARKTETRVEEAFR	0.397742	-0.627772	-0.986666	0.218476	-1.4399	-1.20538	-1.37579	1.76687	-2.07417	0.510575	-1.38634	-1.18023	0.432534	-0.86983	-0.538529	-0.0694911	-0.566267	-1.9028	-0.827606	1.49675	-1.41426	-1.36315	-0.0361503	-1.49137	0.507388	1.84989	-1.24583	0.200388	-1.75648	-2.77494	-0.606195	0.892681	-2.45342	1.2771	-1.09724	-1.40465	-1.09917	0.370494	-0.89838	1.07498	-1.18815	-2.37707	0.1773	-0.158563	-0.385693	0.388681	-0.930965	-3.16766	0.716886
ATAD2B;T375;KRGLSVTSEQINPHSTGARKTETRVEEAFRH	0.330721	0.490614	0.297096	0.558229	0.243417	0.372642	0.226676	0.772363	1.59192	-0.747837	0.732296	-0.157468	0.265493	0.278786	0.571179	0.708089	0.940083	-0.455693	-0.807142	2.28243	-0.241234	-0.567768	1.33937	0.123659	-0.792748	1.76964	1.15617	0.684481	0.39464	-1.13874	0.161861	1.89737	-0.476811	-0.597421	1.42072	-0.620259	0.797199	1.08053	0.791227	-0.521133	0.850153	-1.14443	-0.458156	0.191945	2.28391	-0.851753	0.602028	0.190746	0.432305
ATAT1;S292;PHPTARLLLAADPGGSPAQRRRTR_______	0.221109	0.138168	-0.810614	0.129642	-0.591474	-0.935109	0.274736	-0.461185	-0.239739	0.110718	-0.23924	-0.876517	-0.258391	0.206571	-0.549382	-0.000392636	-0.246978	-1.09142	-0.305087	-0.139661	-0.438768	-0.0534147	-0.625633	-0.480934	-0.175182	0.0395331	-0.217718	-0.387768	0.0600566	-1.50884	-0.0961918	-0.924362	-0.600425	-1.18667	-0.365397	1.17814	0.484953	-0.0148773	-0.506348	0.106694	-0.488151	-0.740663	0.375328	-0.625203	-1.12494	0.0225885	-1.13545	0.63741	0.37047
ATF7IP;S429;VIEDNKSENILENTDSMETDEIIPILEKLAP	0.0525936	-0.867728	-0.514433	0.166891	-1.0072	-0.681152	-0.113248	-1.28615	-0.397264	0.319736	-1.09834	-0.44213	-0.434903	-0.630859	-0.0823457	0.248795	-1.13206	-0.546249	-0.0371806	-0.498444	-0.522008	0.285853	-1.1366	-0.621113	-0.11941	-0.463638	-0.355353	0.163518	-1.29446	-0.658565	0.144521	-0.639932	-0.447191	-0.171612	-1.05639	-0.595469	0.0701497	-0.853255	0.00118305	-0.148515	-1.37741	-0.609867	0.469256	-0.647072	-0.282823	-0.332824	-1.38915	-0.573731	0.0631838
ATF7IP;T432;DNKSENILENTDSMETDEIIPILEKLAPSED	0.0481244	-0.963313	-0.441778	-0.100716	-0.844879	-0.548112	0.105969	-0.887394	-0.573927	0.139312	-1.25403	-0.496386	-0.309976	-0.443294	-0.561752	0.325089	-1.13415	-0.604781	0.349216	-0.704806	-0.523567	-0.211093	-1.1645	-0.361482	-0.117219	-1.0195	-0.593826	0.457848	-1.16683	-0.415711	-0.010951	-0.795203	-0.364235	-0.288916	-0.899335	-0.495183	-0.380625	-0.913077	-0.973616	0.574021	-0.846352	-0.458895	0.407529	-0.774288	-0.265768	-0.656576	-1.23383	-0.289887	0.0657361
ATG16L1;S124;ETSPVRAISRAATRRSVSSFPVPQDNVDTHP	-0.157259	0.562392	0.0384489	-0.118322	0.254287	0.259567	0.377761	0.392445	0.432521	-0.0703582	0.04798	0.263916	0.186775	0.486578	0.472292	-0.256978	0.538065	0.544307	-0.0668571	0.457829	0.567216	0.140702	0.152429	0.0825489	0.729499	-0.221863	0.918294	-0.397515	-0.577981	0.672235	0.0647509	0.554263	0.173144	0.0582476	0.0118938	0.501947	-1.12909	1.21387	0.430972	0.305779	-0.350702	0.792736	0.332427	0.517868	0.737792	0.175905	0.0317262	0.0466806	-0.00880326
ATG2B;S1018;FSAFKSAVHYDEESGSEEETLQYFSTVDPNY	-0.730608	1.35998	0.665081	-0.400243	0.849351	1.31773	0.0349687	0.540869	1.2619	-0.337309	-0.0838659	1.4585	-0.979666	1.41641	1.40972	-0.137827	0.546879	0.666265	0.742585	0.182678	0.113508	0.0983529	0.701658	1.10349	0.388978	0.718385	-0.0802502	-0.117145	0.699383	1.88999	-0.658718	0.228114	-0.123678	0.211992	2.07982	1.30276	0.368294	0.487142	0.475077	0.220669	0.769734	0.870097	0.311332	0.693903	0.686493	0.026334	0.677858	0.821798	0.471397
ATG2B;S1579;DFGIVPPTSPAKSYISPHSSPSHTPTRHGRN	-0.272699	-0.512046	-0.247938	0.157639	0.116112	-0.915239	-0.0210141	-0.0705565	-0.438293	-0.0470471	-0.641279	-0.994495	0.129325	0.054781	-0.435811	0.267954	-1.03345	-0.89479	-0.284444	0.205255	-0.370096	0.0346699	-0.6225	-0.733865	-0.12017	-0.191481	-0.543788	0.241569	-0.592072	-0.698907	-0.0784516	0.351947	-1.11237	-0.194202	-0.0785564	-0.639743	0.0904084	-0.199131	-0.450058	0.271015	-0.612873	-1.02208	0.298919	-0.112272	-0.458969	-0.292497	-0.610724	-0.526323	0.119899
ATG2B;S1583;VPPTSPAKSYISPHSSPSHTPTRHGRNTVCG	0.462845	-0.204461	-0.288578	0.0984681	-0.657482	-0.844061	0.027627	0.0897572	-0.281213	0.0262969	-0.588043	-1.08501	0.269273	0.222555	-0.320538	-0.099308	-0.874022	-0.528945	-0.315153	-0.112205	0.658664	-0.0494373	-0.895165	-0.523067	-0.0738691	-0.157195	-0.536121	0.431684	-0.408506	-0.740011	0.133478	0.0759626	-0.506661	-0.465608	0.419921	-1.13704	0.0730716	0.313745	-0.177861	0.0588902	-0.579901	-1.13762	-0.471896	-0.663905	-0.249519	0.0421361	0.333065	-0.378845	0.179623
ATG2B;S886;ENDGHYQEEEEGGAHSLKDVCDLRRPAPSPF	-0.134932	-0.158728	-0.092575	-0.199778	0.168945	-0.208292	0.0718902	0.175428	-0.243001	-0.159524	0.0874555	-0.532275	0.128219	0.114149	-0.158378	-0.0128187	0.182483	-0.796303	0.216507	0.0744283	0.38648	-0.318003	-0.523847	-0.431585	-0.225861	-0.0014112	-0.0678913	0.277863	0.200697	-0.675206	0.123154	-0.0207536	-0.0196462	0.0147127	-0.132683	-0.316929	0.156239	0.153319	0.15802	-0.373655	-0.145141	-0.622686	-0.159227	-0.174284	0.251185	-0.0123656	-0.161413	-0.414078	0.0817762
ATG2B;T1022;KSAVHYDEESGSEEETLQYFSTVDPNYRSRR	-0.377752	1.12288	-0.0651498	0.76276	0.235943	0.287527	0.555313	0.484355	1.17705	0.229605	-0.354565	-0.305698	0.75638	-0.180617	-0.160885	0.356147	-0.0170929	0.998025	0.060806	0.637359	-0.942497	0.0697067	0.962734	1.24835	0.0528866	0.25361	1.04315	-1.41729	1.20166	0.514132	0.134555	0.569501	0.461076	-0.337399	1.49963	-0.0669378	0.205682	0.371599	0.320331	0.060358	0.48977	0.817903	0.221896	0.437559	0.510418	-0.388572	0.63257	0.844846	-1.0397
ATG9A;S16;MAQFDTEYQRLEASYSDSPPGEEDLLVHVAE	-0.0524672	-0.387186	-0.583592	0.0534047	-0.717969	-0.754964	-0.196229	-0.263256	0.0695835	0.177842	-0.690677	-1.32301	0.691041	-1.06396	-0.360075	0.0907955	-0.860124	-0.703124	0.220096	0.0800794	-0.726373	-0.11764	-0.934347	-0.414529	0.171091	-1.3091	0.188075	-0.573727	-0.233965	-0.295015	-0.0255758	-0.341248	-0.50773	-0.0792562	-0.43048	-0.37426	0.238266	-0.478112	-0.562592	-0.223994	-0.585615	-0.298287	0.350376	-0.876505	-0.430561	0.28152	-1.15382	-0.256074	-0.506561
ATG9A;S18;QFDTEYQRLEASYSDSPPGEEDLLVHVAEGS	0.0027331	-0.526925	-0.752241	0.090145	-0.861526	-0.906931	-0.140042	-1.55288	-0.334471	-0.452696	-0.534514	0.476199	-0.367023	-1.57347	-0.632443	0.196209	-0.240642	0.0609124	0.55342	-0.813801	-1.00974	0.0551596	-0.685341	-0.514452	-0.208317	-0.0983547	-0.158953	0.00016933	-0.612954	-1.67929	0.0696994	-0.49418	-0.551351	-0.0613441	-0.660187	-0.571188	0.358616	-0.58813	-0.713893	-0.249087	-0.789403	-0.42423	0.106428	-1.28614	-1.21004	0.170605	-0.475584	-0.046595	-0.0792655
ATG9A;S654;LQGSRHRAEVASALRSFSPLQPGQAPTGRAH	0.314347	0.104754	0.271089	-0.182517	-0.0361874	-0.189301	0.713367	0.317365	0.323606	0.0701207	-0.0961107	-0.228142	-1.4803	1.14177	-0.476073	0.448263	-0.0020635	0.80008	-0.0101438	0.228467	0.327179	-0.0589802	0.066857	-0.438247	-1.34419	0.602123	0.0768627	-0.627089	0.652189	0.99428	0.316713	0.184794	0.0520486	0.324756	-0.00950051	-0.274688	0.320492	0.362905	0.0589725	0.199129	0.00183205	-0.195701	0.956583	-0.26833	0.00793437	0.207682	0.17432	-0.472475	-0.0718938
ATG9A;S656;GSRHRAEVASALRSFSPLQPGQAPTGRAHST	0.302404	0.121914	0.222908	0.0223621	0.0547104	-0.117391	0.0114756	-0.220606	0.212271	-0.317657	0.010638	0.274154	0.0673614	0.661709	0.127071	0.163859	0.114014	-0.155455	0.0701228	0.203146	0.259226	0.121905	0.228386	-0.138591	0.0695768	-0.786778	0.292499	-0.183465	1.12656	-0.0228846	-0.11257	-0.0117628	0.104194	0.264918	0.101801	-0.275381	0.311839	0.443445	0.106709	0.254982	0.104542	-0.0536061	-0.0705182	0.39332	0.162289	-0.389745	-0.0142833	0.440352	-0.167192
ATIC;S10;______MAPGQLALFSVSDKTGLVEFARNLT	-0.90996	0.862663	0.808218	0.112409	-0.502494	0.912885	0.265304	-0.17005	0.448753	0.302202	0.503493	0.182568	0.130004	0.352148	-0.0122416	0.629647	0.0256285	0.0695763	-0.155728	-0.328803	0.876905	0.466418	0.336712	0.61711	0.0947469	-0.137232	0.717148	-0.981208	-0.570626	1.55467	0.0811349	0.302349	-0.029292	0.556297	-0.182695	0.970255	0.283637	0.46906	0.416654	-0.538182	-0.563689	1.55235	0.383662	0.169617	0.286382	-0.0139023	0.642224	0.339705	-0.201642
ATIC;Y208;FRKQYSKGVSQMPLRYGMNPHQTPAQLYTLQ	-0.0431595	0.834887	0.206816	0.00963356	-0.39754	-1.64868	0.0289724	-0.36561	-0.114949	0.519639	-0.449721	-0.331764	0.181834	-0.0997957	0.0738803	-0.00148876	-0.354437	-0.295899	0.0818495	-0.0679991	0.233967	0.0212815	-0.401422	-0.390851	-0.101776	0.631375	-0.438419	0.371596	-0.424659	-0.89716	0.418855	0.30762	0.24319	-0.671774	-0.593089	-0.139206	-0.427926	0.104574	0.336137	-1.34705	-0.371356	0.949268	0.0570142	0.439615	0.141893	0.290433	-0.482964	-0.676439	-0.146207
ATP1A2;S214;ADLRIISANGCKVDNSSLTGESEPQTRSPDF	0.256805	0.118379	-0.215269	-0.658832	0.0498549	0.0562981	-1.01949	0.0809286	-0.0213018	0.544411	-0.321334	0.296019	-0.0641453	0.219176	-0.0356866	-0.235432	-0.0304864	-0.0276062	0.203216	-0.47755	0.689106	0.239737	-0.443533	-0.125833	-0.332905	-0.232652	-0.315748	0.619261	-0.267764	0.157373	0.102998	0.289729	0.101915	0.0491157	-0.116531	-0.276081	0.0540676	0.185452	-0.690368	-0.223569	0.171357	-0.0509804	0.381599	-0.842308	-0.612857	0.145865	0.425021	0.282617	0.180186
ATP1A2;S215;DLRIISANGCKVDNSSLTGESEPQTRSPDFT	0.0306446	-0.279911	-0.362615	0.404406	-0.340643	-0.632425	0.529645	0.120597	-0.234275	-0.260897	-0.392768	-0.812129	0.62033	0.11914	-0.180614	-0.489477	-0.304359	-0.717104	-0.38579	-0.70507	-0.105175	0.0197119	0.453652	-0.076875	-0.284607	0.0813583	-0.578542	-0.2382	-0.435366	0.388079	0.273512	-0.354605	-0.299321	0.206917	-0.55976	-0.606427	-0.553584	0.558315	-0.539338	0.460895	-0.616812	-0.616543	0.213607	-0.14973	-0.472915	0.0853983	-0.365802	-0.451029	-0.589483
ATP1A2;S496;NSTNKYQLSIHEREDSPQSHVLVMKGAPERI	-0.160289	0.0474465	-0.311999	-0.106179	0.0634941	0.0234344	0.67437	0.439776	0.674704	-1.18289	-0.430839	-0.287592	0.0579303	-0.308234	-1.44617	0.688899	1.27281	-0.205311	0.775033	-0.496868	-0.299983	-0.445478	0.674888	-0.0146226	-0.0951044	-0.258658	-0.198981	-0.099789	0.191375	-0.283815	0.0603291	0.0212541	0.107682	0.258766	0.176253	0.0157175	-1.08089	-0.714847	1.4249	0.263266	0.545501	-0.523056	0.0656294	0.414268	0.0529429	-0.236855	-1.15949	0.555295	-0.0186645
ATP1A2;S719;RQGAIVAVTGDGVNDSPALKKADIGIAMGIS	0.00999323	-0.212848	0.046153	-0.0472138	-0.190626	-0.206462	0.0730412	-0.23808	-0.149306	-0.146737	-0.153345	-0.113515	0.0157554	-0.0364976	-0.261577	0.109082	-0.263524	-0.22645	0.00536701	-0.18023	0.0430532	-0.0704088	-0.209692	-0.219704	0.0284426	-0.128443	-0.00950882	-0.114094	-0.222887	-0.222977	-0.0492006	-0.231465	0.049752	0.167641	-0.217876	-0.329163	0.0926438	-0.167107	-0.0204644	-0.235519	-0.119493	-0.250028	-0.0392117	-0.0621769	-0.511085	0.238437	-0.256154	-0.0575545	-0.0370986
ATP1A2;T376;AVETLGSTSTICSDKTGTLTQNRMTVAHMWF	0.0561623	-0.840344	-0.0675951	-0.247346	0.905733	0.113367	-0.0844436	-0.00791883	0.296351	-0.146589	-0.0628233	-0.161415	0.416421	-0.423584	-0.0469938	0.152752	-0.00945671	-0.180113	-0.532054	-0.866744	0.704706	0.371259	0.593773	-0.35361	-0.0585956	-0.114739	-0.219519	-0.132414	-0.166246	-0.206815	-0.022042	-0.122836	-0.0315442	0.17083	0.115867	-0.235544	-0.00108236	-0.020165	-0.179506	-0.0628943	-0.015764	0.0785943	-0.113652	-0.0796474	-0.328661	0.274149	-0.0399437	-0.0827451	-0.00687411
ATP2A1;S184;KSTTLRVDQSILTGESVSVIKHTDPVPDPRA	-1.2124	1.83726	-0.173265	-1.13684	0.0844028	1.23546	-0.0487296	-0.250258	0.251515	-0.233875	0.210949	0.1324	-0.204765	0.194761	0.138841	0.154	-0.152834	-0.0979206	-0.142333	0.16254	-0.0317754	-0.160184	0.33234	-0.336957	0.225803	0.0363539	-0.112132	-0.0144485	0.162089	-0.0038088	0.505458	-0.0825361	0.289529	0.958703	-0.0337736	-0.805403	0.0466916	0.000998099	-0.00143421	0.208084	0.287524	0.42492	0.0201085	0.156321	-0.175771	0.591308	0.358963	0.416331	0.0900379
ATP2A1;S186;TTLRVDQSILTGESVSVIKHTDPVPDPRAVN	0.199833	0.157817	-0.114711	-0.272103	0.224273	0.334158	0.0346746	-0.223347	0.221503	-0.206396	0.242872	0.346965	0.0359333	0.178132	0.176853	0.152969	0.116352	0.0865181	-0.124199	0.131656	0.0239227	-0.0109242	0.340962	-0.0194484	0.160009	0.160578	-6.32e-05	-0.1087	0.144969	0.0794341	0.0644537	0.176083	0.227906	0.256116	0.26748	0.195891	-0.0976066	-0.0696592	-0.0470103	0.0173042	0.191144	0.236611	-0.176758	-0.0529073	-0.182325	0.126598	0.0294031	0.117622	-0.13451
ATP2A1;S488;SVIKQLMKKEFTLEFSRDRKSMSVYCTPNKP	0.112581	0.19917	-0.152018	-0.452436	-0.0547538	-0.0978725	-0.0977709	0.0516699	-0.1048	0.282652	0.146127	-0.38994	-0.013738	0.287067	0.136923	0.0590049	-0.232321	-0.342466	0.0130805	0.239376	0.122744	-0.145858	0.0429895	-0.322091	0.168541	-0.0123474	-0.149947	0.0265347	0.00251546	-0.100066	-0.175102	-0.0871573	-0.142204	0.17502	-0.0352684	-0.279548	-0.0087234	0.159247	-0.0598718	0.0459795	-0.0468726	-0.101525	-0.0774461	0.111556	-0.15651	0.289617	0.104548	-0.0600066	0.0462002
ATP2A1;S581;TRDTPPKREEMVLDDSARFLEYETDLTFVGV	0.0200403	0.323011	-0.0271814	-0.501661	0.459616	0.0183405	0.186286	0.0154962	0.811558	-0.204516	0.624369	0.0501423	0.249126	-0.302846	1.54244	0.00197074	-1.00467	0.32151	-0.437055	0.173861	-0.0145582	-0.626948	-0.26299	-0.086928	0.0517922	0.279758	0.0628133	0.337127	0.418537	0.444819	-0.303745	-0.135353	0.169117	0.447595	0.289563	-0.242188	0.0749628	0.439111	0.359115	0.25815	0.18818	0.202252	-0.11785	0.363457	0.176864	0.45848	0.382655	0.271604	0.0480853
ATP2A1;S722;DAPALKKAEIGIAMGSGTAVAKTASEMVLAD	0.155558	0.0101634	-0.301256	-0.0441543	0.0553326	-0.0155252	0.0410139	-0.395739	0.221674	0.10858	-0.0679901	-0.0808442	0.151769	-0.0347456	0.0525368	0.381737	0.0568634	0.0744363	-0.0887739	0.193207	0.0777565	-0.136767	0.286845	0.0930206	-0.00627812	-0.0146748	0.0399646	0.0585039	-0.0579889	-0.198943	-0.00958676	0.0535106	-0.0196675	0.112391	-0.0584735	-0.367375	0.0740308	0.04264	0.0939091	0.272845	-0.0349793	0.298678	0.0865802	0.161908	-0.122267	0.0517788	0.0169343	-0.0767051	-0.540453
ATP2A1;S731;IGIAMGSGTAVAKTASEMVLADDNFSTIVAA	-0.151764	-0.285766	-0.540166	0.037168	-0.259259	-0.551548	-0.187458	-1.09766	-0.0195269	0.316426	-0.34331	-0.693456	0.397403	-0.931538	-0.593726	-0.0943324	-0.691219	-0.16658	-0.207689	-0.473484	0.450417	-0.0199727	-1.05595	-0.484065	-0.12126	-0.34273	-0.47662	0.00352243	-0.271687	-0.463997	0.0911813	-0.337662	-0.398505	-0.00426186	-0.322648	-0.476301	0.240716	-0.155453	-0.398375	-0.290045	-0.772605	-0.515569	-0.212356	0.331835	-1.07149	0.369543	-0.577559	-0.55235	-0.119675
ATP2A1;S741;VAKTASEMVLADDNFSTIVAAVEEGRAIYNN	0.120448	0.203656	-0.193467	-0.0553875	-0.0247719	0.0217329	-0.156697	-0.463935	0.222295	0.278841	0.122789	-0.369177	0.131342	-0.132709	0.220599	-0.125745	-0.229877	-0.138932	0.0447621	-0.509009	0.493427	0.0678843	-0.170642	0.0660794	0.0808258	-0.00372832	-0.161668	0.123049	-0.220954	-0.248531	-0.20961	0.150985	-0.119226	-0.317404	0.0174023	0.0201546	0.118345	0.0983163	-0.15993	0.0322419	0.161927	-0.172387	-0.18386	-0.259225	-0.305369	0.0886622	0.198726	0.034426	0.0321572
ATP2A1;T625;SIQLCRDAGIRVIMITGDNKGTAIAICRRIG	1.24911	-0.358896	-1.05785	-0.387234	-1.74692	-1.11938	-0.511344	0.319694	-2.1105	0.12722	-1.07342	-0.797814	0.485628	-0.738712	-0.894137	-0.0427842	-1.06574	-0.841013	0.175904	-0.489104	-1.02538	-0.620294	-0.807764	-0.884606	0.573992	-0.711866	-0.846327	-0.176291	-1.19301	-1.07109	0.0278433	-0.554287	0.118635	0.113213	-1.89	-1.6794	-1.31834	-1.50919	-1.47053	-0.219144	0.575312	0.431124	0.507671	-0.609113	-0.616871	-0.00774063	-1.27341	-1.1451	-0.488154
ATP2A1;T729;AEIGIAMGSGTAVAKTASEMVLADDNFSTIV	0.784055	-0.0966924	0.0539665	-0.0866054	-0.402491	0.183683	-0.577785	0.551678	-0.947687	-0.193491	1.04169	0.609022	-0.0394886	-0.231154	-0.307424	0.403047	0.232448	0.0230467	0.119569	0.335539	-0.218718	-0.781013	0.581311	0.447918	-0.601522	-0.235305	0.316499	0.185571	-0.0219881	0.391023	0.248098	0.20164	-0.273934	-0.133541	0.105208	0.365672	0.335881	0.297314	-0.0323021	-0.168338	0.0864878	0.125947	-0.169246	0.185865	-0.402442	0.378231	0.529532	0.0367049	0.168356
ATP2A1;T742;AKTASEMVLADDNFSTIVAAVEEGRAIYNNM	0.0366646	-0.374414	-0.271252	-0.104925	-0.307361	-0.175645	0.234483	-0.0722919	-0.598949	-0.403486	0.252733	-0.497629	-0.299642	0.26422	-0.426237	0.187953	-0.493176	-0.0681618	-0.116884	-0.114264	-0.567537	0.219707	0.139941	-0.393929	-0.0480448	-0.238641	-0.367322	0.0711507	-0.39634	-0.315906	0.00301176	-0.16061	-0.173883	0.066754	-0.296949	-0.136825	-0.037777	-0.0956631	-0.297151	-0.11947	-0.266149	-0.104386	0.267852	-0.401565	-0.365435	0.142924	-0.0176905	-0.584587	0.0442274
ATP2A2;S580;THDNPLRREEMHLEDSANFIKYETNLTFVGC	-0.0817979	-0.302084	-0.121972	-0.279518	0.0842305	0.340168	0.160531	-0.139959	-0.827948	0.343759	0.184789	0.307397	0.141925	0.250452	0.545808	-0.288797	0.158318	0.139269	-0.223306	-0.077943	0.100726	-0.229834	0.648264	0.357647	0.137486	0.24872	0.298313	-0.0592217	0.207241	-0.174764	0.0773527	0.0340277	0.256496	-0.0108608	-0.113324	0.118678	-0.16412	-0.0453617	-0.0881308	0.288687	0.275191	0.322088	-0.0933729	-0.0920437	-0.368473	0.204781	0.231287	0.17074	-0.0312812
ATP2A2;S608;VGCVGMLDPPRIEVASSVKLCRQAGIRVIMI	-0.145925	-0.126603	-0.135111	-0.415902	0.273196	0.506461	0.420862	-0.101055	0.46021	-0.0511163	-0.345442	1.39928	0.296349	0.54845	0.86891	-0.273964	0.438863	0.635967	-0.228679	0.180203	0.35927	-0.0233711	0.853131	0.667297	0.0340253	0.323273	0.210835	-0.315918	0.136093	-0.186235	0.0360658	0.254402	0.399685	0.0676486	0.274196	0.43378	-0.337204	-0.0136811	0.00754647	0.192281	0.385974	0.341916	-0.343182	-0.195835	-0.134901	0.137709	0.200653	0.314488	0.0330534
ATP2A2;S609;GCVGMLDPPRIEVASSVKLCRQAGIRVIMIT	0.43561	0.809491	1.43161	-0.914196	-1.32759	2.18945	-0.116285	0.0926098	0.694873	0.0584557	0.982309	0.615829	0.210055	0.656806	0.968153	-0.184127	0.356657	0.571568	0.116312	0.529818	0.667657	0.0405728	1.54224	0.711461	1.05803	1.56832	0.9384	-1.10672	0.708446	-0.71874	-0.56618	0.628577	1.79152	-1.40253	1.14229	0.779894	0.452254	0.468321	-0.291607	-0.523751	0.728325	1.72341	-2.09721	-0.926392	0.951321	1.72068	3.8528	-0.340646	1.14602
ATP2A2;S649;ICRRIGIFGQDEDVTSKAFTGREFDELNPSA	0.157488	-0.218842	-0.193844	0.342357	0.339288	0.857031	0.0440113	0.067664	0.208712	-0.23014	0.357991	0.632195	0.1676	-0.182991	0.447768	-0.423467	-0.00543073	0.627117	-0.163677	1.09422	0.502888	0.671558	-1.04109	0.379921	0.341265	0.548517	0.555564	-0.216365	0.19556	0.0752924	0.0779824	0.120665	0.458337	-0.244428	-0.00594686	0.509498	0.141736	-1.60976	0.152578	-0.0874744	1.45666	0.185882	0.281984	1.22603	-0.690374	-0.474126	-0.138514	0.937572	-0.65314
ATP2A2;S663;TSKAFTGREFDELNPSAQRDACLNARCFARV	0.186531	0.165247	0.242106	-0.165377	0.512172	0.496512	-0.274803	0.160701	0.328831	-0.175953	0.257625	0.088401	0.25127	0.486536	0.664139	-0.382903	0.155325	0.469405	-0.232139	0.164793	0.418213	-0.218069	0.500202	0.291532	0.378432	0.68662	0.588812	0.0499325	0.475197	0.077831	0.0511407	0.285548	0.273873	-0.0619437	0.086535	0.216101	-0.237573	0.116172	-0.118196	0.198601	0.400201	0.267767	0.0157233	0.135414	0.0624775	0.44347	0.59285	0.342335	-0.117215
ATP2A2;T537;DRCTHIRVGSTKVPMTSGVKQKIMSVIREWG	0.0493913	-0.18655	-0.203443	-0.181626	0.0858952	0.22801	-0.00837839	0.0445167	0.20718	-0.348569	0.0697703	0.0579712	-0.114732	-0.459682	0.981357	0.0981158	-0.25588	0.18633	0.0188598	0.217946	-0.3536	0.0139866	0.293096	0.213794	0.217963	0.382787	0.202762	-0.220153	0.0272411	-0.282331	0.173141	0.224515	0.2504	-0.0740473	0.0346278	0.162788	-0.172815	-0.069498	-0.23758	0.160812	0.311606	0.299158	-0.0184216	-0.14777	-0.290862	0.216274	0.174989	0.161836	-0.0521757
ATP2A2;T648;AICRRIGIFGQDEDVTSKAFTGREFDELNPS	0.191441	0.0278007	0.0969068	-0.0963937	0.416763	0.691524	0.031113	0.0403461	0.213804	-0.196534	0.38684	0.553206	0.174675	0.013367	0.551693	-0.393257	0.301209	0.623705	-0.284853	-0.026707	0.229343	-0.0105405	0.900278	0.526333	0.276175	0.571637	0.562544	-0.12929	0.319861	0.139082	0.190704	0.221769	0.581835	-0.0922116	0.230941	0.629077	-0.269453	-0.0834875	0.0506886	0.227002	0.566844	0.71452	-0.31868	0.150073	-0.191429	0.200233	0.192832	0.234642	-0.0916343
ATP2B1;S180;IQTQMDVVNAFQSGSSIQGALRRQPSIASQH	0.0554202	0.46953	-0.00884981	-0.311961	0.0091012	0.122453	0.0388833	0.0487899	0.234409	0.137393	0.155606	-0.158686	-0.0856921	0.271748	0.0268444	-0.109977	-0.0702424	0.310406	-0.119038	0.304918	-0.0183362	-0.0542618	0.451772	-0.124682	-0.630061	0.177248	0.532098	0.592801	-0.293727	0.00948699	0.0315419	0.0613605	-0.0202368	0.154706	0.281599	-0.16127	0.074952	0.185654	-0.047107	-0.0186798	-0.0197753	0.142525	-0.0238151	0.0715906	0.0762202	0.243563	-0.0120235	-0.146349	-0.040599
ATP2B1;S190;FQSGSSIQGALRRQPSIASQHHDIRVVNAFR	0.260379	-0.748198	0.0631705	-0.24869	0.305034	0.449535	0.138818	-0.235709	0.257166	-0.103072	-0.303316	-0.0690568	0.266863	0.128313	-1.1948	0.655787	-0.0251874	-0.0889992	-0.312726	0.702143	0.141156	0.511727	-0.334608	-0.646135	0.185994	-0.0829782	-0.15252	0.0372784	-0.298266	0.113614	-0.0702577	0.0904018	0.0332651	-0.221905	-0.463476	0.0617649	-0.254693	-0.150069	0.120418	-0.408904	-0.0700593	0.264617	-0.172527	-0.117986	0.235339	0.0757433	0.148366	-0.0626996	0.0835358
ATP2B1;S193;GSSIQGALRRQPSIASQHHDIRVVNAFRSSL	-0.0340685	-0.702149	0.485924	-0.563518	0.320811	0.463182	0.0897856	-0.116902	0.343716	-0.0239777	-0.41228	-0.265937	0.0967916	-0.37191	0.834467	0.615639	-0.622254	-0.70629	0.439088	0.682244	-0.570653	0.134161	-0.470371	-0.442672	0.136277	-0.140646	-0.336925	0.238579	-0.374168	0.113859	-0.130498	-0.056074	0.169348	-0.0499378	-0.598819	-0.0700059	-0.190971	-0.0752788	-0.0771543	-0.476183	-0.111052	0.34104	-0.246382	-0.0980554	0.180951	0.197441	0.0492333	-0.14723	0.112664
ATP2B1;S206;IASQHHDIRVVNAFRSSLYEGLEKPESRSSI	0.195293	-0.395749	-0.553538	-0.328267	-0.244863	-0.510859	-0.175515	-0.716932	0.000627428	0.159928	-0.0636003	0.598346	0.00870332	0.316362	-0.335657	-0.191655	-0.0783547	-0.34604	0.155198	-0.224275	-0.473903	0.0663561	0.0670173	-0.0286778	0.120285	-0.482462	-0.215665	-0.10856	-0.220687	0.446865	-0.0474965	-0.51021	-0.157825	0.0601753	-0.0631012	0.348624	-0.0214927	-0.354422	-0.266781	-0.00698684	-0.241228	0.177068	-0.0861937	-0.500985	-0.070472	0.0449043	-0.0252321	0.14673	0.230501
ATP2B1;S207;ASQHHDIRVVNAFRSSLYEGLEKPESRSSIH	0.0536024	-0.355246	-0.65031	-0.263183	-0.295178	-0.608235	0.0558488	-0.486804	0.0403486	-0.0257698	-0.326976	-0.412483	-0.0663229	0.0779129	-0.219629	-0.0900968	-0.144779	-0.510322	0.0463901	-0.203171	-0.36427	-0.22014	-0.291735	-0.428608	0.108123	-0.402295	-0.401518	0.0715634	-0.586812	-0.250979	-0.0390064	-0.245653	-0.207443	0.163979	-0.58249	-0.535587	-0.138652	-0.398228	-0.355354	0.0270875	-0.531187	-0.116388	-0.101242	-0.339318	0.138627	-0.00487674	-0.346831	-0.517334	0.00464212
ATP2B1;S235;SIHNFMTHPEFRIEDSEPHIPLIDDTDAEDD	-0.36597	-0.175817	0.119831	0.00714315	-0.0842169	-0.0891017	-0.160977	-0.132608	-0.115514	0.241448	0.165706	0.065206	0.127896	-0.13402	-0.139066	0.0111487	0.17467	0.11777	0.0304633	-0.113943	0.0496015	0.17149	0.0429343	0.0922174	0.276592	-0.299058	-0.695203	-0.28706	0.516958	0.493873	-0.205551	-0.370789	-0.00289406	-0.0771134	-0.14142	-0.000236801	0.0422915	-0.0998195	0.0393688	0.0594806	-0.0456643	0.00473041	-0.00323482	-0.167252	0.260203	-0.00947222	0.0363117	0.188003	0.0795645
ATP2B1;S257;IDDTDAEDDAPTKRNSSPPPSPNKNNNAVDS	-0.464755	0.50917	-0.0387945	-0.204808	-1.09474	0.271595	-0.0651543	-0.142768	-0.267549	-0.00976957	-0.254703	-0.489832	0.291704	0.176489	-0.458848	-0.156203	-0.551539	-0.258247	-0.248272	-0.0532705	-0.0868382	0.629003	-0.618842	-0.60847	0.0369182	-0.767486	0.0733481	0.160278	-0.151079	-0.731135	0.0646003	-0.477226	-0.162364	-0.0951464	-0.298992	-0.497604	0.122932	-0.0397845	-0.331842	-0.152453	-0.389044	-0.0453904	0.0129631	-0.274587	-0.170424	0.00717624	-0.161189	-0.229775	0.108781
ATP2B1;S258;DDTDAEDDAPTKRNSSPPPSPNKNNNAVDSG	0.12571	-0.953537	0.184659	-0.69167	1.50406	0.334841	-0.254196	-0.208042	-0.259137	0.298216	0.051908	0.160244	-1.07273	0.719015	0.483224	0.488121	0.711936	-0.576755	0.210124	-0.468292	1.29754	-0.517726	0.295758	-0.0797543	0.0872797	0.158738	0.161386	0.167093	0.266987	0.380479	0.00463669	0.299895	0.0796832	0.0589373	0.361179	0.286683	0.107645	-0.0686393	-0.0517689	-0.036064	0.23628	0.318426	0.392292	0.972987	-0.589597	0.0217722	-0.184401	0.209629	0.145141
ATP2B1;S262;AEDDAPTKRNSSPPPSPNKNNNAVDSGIHLT	-0.310744	0.609269	-0.0848378	-0.719034	0.868489	0.528586	-0.21747	-0.200606	-0.104005	0.352094	0.173978	0.0648607	0.506341	0.160091	0.434619	-0.120069	1.08662	-0.69726	0.295093	-0.0247454	0.896803	-1.21104	0.690745	0.678654	0.162238	0.242259	0.208091	0.219802	0.224933	0.440629	0.0746522	0.206258	0.263316	0.190915	0.343018	0.288051	0.128276	0.0078611	-0.0143857	0.0579302	0.247694	0.389513	-1.11711	-0.561079	0.817029	0.889197	0.74225	0.290379	0.210707
ATP2B1;T245;FRIEDSEPHIPLIDDTDAEDDAPTKRNSSPP	-0.172878	-0.138763	-0.14648	-0.0181085	-0.070234	-0.111517	-0.0513798	-0.20961	-0.149207	0.0933492	0.0346358	-0.0524334	0.0677103	-0.169586	-0.209739	-0.011583	0.129238	0.0758391	-0.0114758	-0.155117	-0.121527	0.0864187	-0.0947324	-0.0858824	0.0802324	-0.038718	0.000154489	0.0746929	0.0185377	0.0887179	0.0739436	-0.0202267	0.106849	0.0250196	0.0679615	0.0350606	0.0583404	-0.0756127	-0.0127436	-0.0270737	-0.00675679	0.0489575	0.0374881	-0.0784477	-0.0627863	-0.0684757	0.01605	-0.0400049	-0.0646198
ATP2B2;S1138;LNRIQTQIEVVNTFKSGASFQGALRRQSSVT	0.838751	0.120145	-0.143029	-0.44702	0.259214	-0.410508	-0.694473	-0.10835	1.3892	-0.439239	-0.152202	0.534883	0.292069	-0.875998	1.50047	-0.258652	-0.0161719	0.478871	-0.597464	1.06784	1.33228	-0.307285	0.0411513	-0.394603	-0.555248	0.367931	1.38888	-0.573181	-0.381247	0.436092	0.398886	-0.538635	0.14106	0.695017	-0.168705	-0.275842	-0.0676032	1.48659	-1.22462	0.388281	-0.848519	0.6555	-0.507616	-0.450896	0.719795	0.880786	-1.11181	0.263165	-0.140099
ATP2B2;S1141;IQTQIEVVNTFKSGASFQGALRRQSSVTSQS	0.478835	0.190542	-0.291976	-0.626409	-0.255272	-0.694517	0.0301135	-0.624693	0.445238	-0.514362	-0.668893	0.285845	0.0179113	0.0697351	0.00377363	0.029812	-0.362145	-0.446193	-0.350438	0.213122	-0.095662	-0.368124	0.321989	-0.772416	0.247002	-0.61998	-0.418054	0.216652	-0.130278	-0.212676	-0.0196997	-0.362554	-0.497278	0.364335	-0.533793	-0.282875	-0.214821	-0.483016	-0.12691	0.106553	-0.421322	0.289297	-0.171189	-0.664148	0.146818	0.494655	-0.297892	-0.446108	0.270813
ATP2B2;S1150;TFKSGASFQGALRRQSSVTSQSQDVANLSSP	0.793073	-0.557289	-0.026091	0.128531	0.452075	0.172682	0.861825	0.750324	0.405725	0.299967	-0.200444	-0.626107	0.274131	0.935015	0.77643	0.391228	-0.89712	-0.150061	0.210289	-0.605611	0.830428	0.662601	-0.303616	0.625724	-0.0989353	0.513096	0.196999	-1.76224	0.376784	1.38933	-0.134712	0.686031	0.430176	-1.17829	0.119666	1.16538	-0.231375	0.420301	0.0709687	-0.439497	0.117416	0.561638	-0.174902	0.414699	0.287097	0.446962	0.217245	0.172405	-0.0601933
ATP2B2;S1151;FKSGASFQGALRRQSSVTSQSQDVANLSSPS	0.0585998	0.366406	0.247041	0.113156	0.0646608	0.0647825	-0.00212744	-0.104776	0.269731	0.0934163	0.27921	-0.0693974	-0.215417	-0.322276	0.0720757	-0.157395	-0.479299	-0.173593	-0.150249	-0.239648	-0.162152	-0.144069	-0.204916	-0.143107	0.126689	-0.0333505	0.0114274	0.0838299	0.11768	-0.0230742	-0.0549146	-0.0862969	-0.176464	0.221841	0.193539	-0.169322	0.105782	-0.260498	0.0440275	0.0313888	0.0760992	-0.0697579	-0.182751	-0.165918	-0.0617505	0.0741424	0.0298742	0.0190995	0.14233
ATP2B2;S1154;GASFQGALRRQSSVTSQSQDVANLSSPSRVS	-0.147263	0.0373634	-0.24617	0.0558977	0.0811372	0.0696769	0.0142523	-0.0156521	0.213934	-0.0261664	0.104781	0.303936	0.611062	-0.345559	0.141577	-0.213007	-0.322899	0.380424	0.015969	-0.143666	-0.131833	-0.227972	0.108048	0.549467	-0.151437	0.0138111	-0.134536	0.0806882	-0.0245747	0.112887	-0.221391	-0.0236338	-0.0382488	0.0775649	0.0545818	0.0671701	-0.0730872	0.190285	0.0467743	-0.0396926	-0.0605514	-0.00452874	-0.0993716	0.0294426	-0.00300694	0.115677	0.0256395	0.0522456	-0.00487677
ATP2B2;S1169;SQSQDVANLSSPSRVSLSNALSSPTSLPPAA	0.0961386	-0.0175594	-0.140472	-0.18921	0.0295384	0.13431	0.0655709	-0.210111	0.127095	-0.0633258	-0.144185	0.380326	-0.0580646	0.0981404	0.347194	-0.22811	-0.0554589	0.258098	-0.125013	0.0784881	-0.111268	0.197303	-0.166058	-0.108514	0.120057	0.110956	0.199356	0.133202	-0.0174148	0.217056	-0.11539	-0.00404437	0.0626116	-0.0233066	-0.201652	-0.0158826	0.023872	0.0731798	-0.201393	-0.117092	-0.029046	-0.131419	-0.397337	-0.136421	-0.284837	0.0597562	-0.260291	0.19071	0.244451
ATP2B4;T1133;FMTHPEFAIEEELPRTPLLDEEEEENPDKAS	-0.483625	0.501099	-0.235445	0.035998	0.645881	-1.18062	-0.115296	-0.24001	-0.224323	-0.254546	-0.438431	0.285173	-0.0803674	-0.29509	-0.136601	-0.020689	-0.313664	-0.0227521	-0.11643	-0.31099	-0.0832873	0.0931494	-0.189253	-0.21209	0.064892	-0.278232	-0.13367	0.127152	-0.0272845	0.0679619	-0.33041	0.253162	-0.519952	-0.00575871	-0.918057	0.474303	0.0199318	0.0682664	0.0793016	-0.0275235	-1.30445	0.533575	0.228731	-0.0770748	-0.156001	-0.0388712	-0.307384	0.0135058	0.169843
ATP5A1;S236;IAIDTIINQKRFNDGSDEKKKLYCIYVAIGQ	0.1539	-0.00757408	-0.0954755	0.0441283	-0.0563299	0.254575	-0.0116089	-0.339598	0.180264	-0.162639	0.224884	0.682685	-0.0970589	-0.174456	-0.0195309	0.360013	-0.293798	0.612851	-0.386042	0.00883978	0.417401	-0.555191	0.440268	0.648902	0.0938754	0.108545	0.117127	-0.0243677	-0.100069	0.194158	0.142162	0.135024	0.118209	-0.0108212	-0.0603329	0.21609	-0.137461	-0.154928	0.17462	0.0317747	-0.128291	0.00535313	0.137424	-0.111146	-0.088153	0.0841785	-0.0186059	0.295532	-0.00470639
ATP5A1;S53;ASNTHLQKTGTAEMSSILEERILGADTSVDL	-1.19418	1.06455	0.0899415	-0.931262	1.39236	0.585193	0.389252	-0.64421	0.612519	-0.0715415	0.180027	0.441413	-0.635654	1.35863	-0.540355	0.507274	0.418936	-0.280603	0.741402	-0.149141	0.210687	-0.490631	0.733386	0.27257	-0.0926093	0.104964	0.0567639	0.00585787	0.601779	0.0296338	-0.0725972	-0.129939	0.430741	0.18035	0.200477	0.118886	-0.0880502	0.250093	0.0672304	0.121504	0.0933466	0.287331	-0.0149335	0.225764	0.15705	0.271797	0.389039	0.555199	0.550821
ATP5B;S415;PLDSTSRIMDPNIVGSEHYDVARGVQKILQD	0.0802035	0.283024	0.203274	-0.175723	0.108263	0.168125	-0.0986377	-0.182673	0.397075	-0.20026	0.1805	0.0144208	0.0569032	0.302552	0.286091	0.0907215	-0.0423198	-0.202258	-0.0651972	0.327919	0.391839	-0.167937	0.155624	-0.121737	0.166388	0.156999	0.282982	0.0771508	0.143123	-0.0043836	0.0211234	0.188361	0.0710087	0.0949267	-0.0657356	-0.112501	-0.0981024	0.192679	0.0141843	0.0114278	0.0861517	-0.164564	0.117689	0.183986	0.0728063	0.182015	0.0425715	0.133176	-0.0997969
ATP5B;S528;IEEAVAKADKLAEEHSS______________	-0.18543	0.732667	-0.359346	-0.108444	-0.203228	-0.228364	-0.0190204	-0.0455341	0.151373	-0.201829	-0.0591856	-0.346307	0.0887401	0.0392654	-0.612684	0.137545	0.105504	-0.164973	0.173423	-0.387366	0.145109	0.321886	-0.151069	-0.425601	0.145884	0.000815632	-0.130425	-0.0657701	-0.162058	-0.305315	-0.033014	0.129487	-0.0361527	0.0226064	-0.165132	-0.345891	0.042847	0.21005	-0.198209	-0.115051	-0.0943481	-0.296097	-0.0720653	-0.0194009	-0.258262	-0.131969	-0.0661549	-0.342821	-0.0739014
ATP5B;S529;EEAVAKADKLAEEHSS_______________	-0.537546	-0.00321145	0.351448	-0.231896	-0.17317	0.455015	-0.0250893	-0.183538	0.333195	-0.0827288	0.0911074	-0.224155	-0.195521	-0.210267	0.206615	0.304476	-0.00925788	-0.175297	0.181329	0.60097	-0.245423	-0.0152962	-0.203676	-0.434603	0.229674	0.0701869	-0.0351931	0.035045	-0.00563748	-0.260161	-0.0976393	0.04383	-0.155474	-0.0130597	-0.318544	-0.366247	0.0910978	0.17198	-0.0609305	-0.00656377	-0.119257	-0.282368	0.0664277	0.0571566	-0.109834	-0.00666602	-0.0738677	-0.288995	0.0503667
ATP5B;T213;KGGKIGLFGGAGVGKTVLIMELINNVAKAHG	0.176534	-1.15533	-1.53497	-0.616159	-1.02212	-1.19871	1.74711	-2.49049	-0.458305	-0.0155314	-4.22976	-0.493914	0.314061	-0.941767	-0.606165	-0.829411	-1.34405	-1.63992	-1.84038	1.8154	-0.722393	1.83173	-2.14323	-2.61334	0.663937	-0.199644	-0.511687	-0.167106	-1.48483	-0.474444	0.455334	-1.1943	-0.497442	-0.224258	-1.63528	-1.41247	-1.58048	-2.88909	-2.89154	-0.224879	1.56664	0.273101	0.69305	-1.17306	-0.893362	-1.19153	-1.2964	-1.34327	0.153035
ATP5F1;S165;EQEHMINWVEKHVVQSISTQQEKETIAKCIA	-0.0430726	0.233538	0.0876255	-0.110252	-0.315037	-0.345806	-0.0608088	-0.420623	0.00918118	-0.129906	-0.267724	0.227259	-0.069313	0.141843	0.0435796	0.132309	-0.677384	-0.0602779	0.230809	-0.187903	0.112034	0.0573706	-0.577468	-0.161633	-0.12049	-0.195539	-0.137611	-0.0690649	-0.259047	0.269656	-0.0443767	0.0717576	0.173672	0.15338	-0.66027	-0.355663	0.0620511	-0.0311244	-0.183709	-0.0113776	-0.247941	-0.044024	0.0930288	-0.170002	0.0321678	-0.066002	-0.276584	-0.152518	0.00795749
ATP5F1;S167;EHMINWVEKHVVQSISTQQEKETIAKCIADL	-0.117779	0.490445	0.198789	-0.0618727	0.101927	0.565158	0.174021	0.412931	0.569215	-0.118864	0.121994	0.234839	0.372882	0.33196	0.282252	-0.251525	0.603017	0.459298	-0.00308143	0.426401	-0.0472375	0.343588	0.636401	0.387556	0.311623	0.495118	-0.1215	-0.0382792	0.324581	0.683551	-0.043962	0.629483	0.475976	0.169794	0.0364037	0.440309	-0.198131	0.453996	0.490521	0.064311	0.467965	0.3373	0.0760451	-0.250146	0.706385	-0.266274	0.232543	1.09641	-0.410044
ATP5F1;S94;QASIQHIQNAIDTEKSQQALVQKRHYLFDVQ	0.147471	-0.326407	-0.0650318	-0.0335479	-0.12166	-0.369101	-0.13299	-0.317168	0.0995402	-0.171932	-0.000137212	-0.285422	0.0589561	-0.0766201	0.0843664	0.116344	-0.0534816	-0.907386	0.25607	-0.309413	0.01971	0.0589673	-0.322611	-0.492796	0.0533612	-0.112903	-0.101715	-0.109049	-0.1666	-0.3962	0.0017072	0.0839171	-0.0877937	-0.0486423	-0.362904	-0.520744	-0.0413072	-0.185627	-0.18907	-0.0465613	-0.29574	-0.244388	-0.145085	-0.218098	-0.122075	0.0941919	-0.235527	-0.362422	-0.0127531
ATP5F1;T168;HMINWVEKHVVQSISTQQEKETIAKCIADLK	0.22703	0.456766	0.345195	-0.174137	0.424809	0.499945	0.0439665	-0.0799309	0.677616	-0.0390087	0.666895	0.664049	-0.164168	1.23616	-0.115793	-0.749807	0.361758	1.03035	0.048767	0.899733	0.104442	-0.0459631	0.757746	0.190095	0.150417	0.611539	0.486047	0.302937	0.375797	0.325542	-0.181119	0.475011	0.319539	-0.0513257	-0.0917086	0.188159	-0.315476	0.184804	0.144783	0.316624	0.358421	0.244043	0.0475135	0.293954	0.316532	0.233974	0.197364	0.33681	-0.104224
ATP5J;S65;YKSKRQTSGGPVDASSEYQQELERELFKLKQ	-0.0113916	0.237401	-0.142086	-0.0611341	-0.629102	-0.511007	-0.00351372	-0.17084	0.0967375	-0.049944	-0.535338	-0.568811	0.082044	-0.208151	-0.100172	0.170845	-0.489263	-0.587496	0.255532	-0.021033	-0.153784	-0.259357	-0.559416	-0.378242	-0.194163	-0.0314373	-0.124585	0.198132	-0.433681	-0.532729	0.0641247	-0.350734	-0.0240231	-0.0182321	-0.299406	-0.548664	-0.0795605	0.134679	-0.0240731	-0.14694	-0.254772	-0.847229	0.00431798	-0.210462	-0.0480609	0.0197472	-0.404551	-0.535	0.0520401
ATP5O;S62;EATLSELKTVLKSFLSQGQVLKLEAKSYFFC	0.0556674	0.231431	-0.194108	-0.191312	-0.0395699	-0.0581659	0.112673	-0.237847	0.393676	-0.0452627	0.29958	0.255059	0.0421349	0.868829	-0.893775	0.0512658	0.491308	-0.399992	0.0312918	0.304912	0.16397	-0.243039	0.235043	-0.304988	-0.0622148	0.185128	-0.0603096	0.0527654	0.117394	-0.220973	-0.182622	0.699053	-0.243519	-0.16956	1.22261	-1.27143	-0.0664327	0.196894	0.0511161	-0.0449182	-0.195122	-0.25593	0.0346062	-0.0771641	-0.139291	0.195774	-0.101159	-0.0857618	0.158558
ATRX;S1144;KPRYRHRLLRHKLTVSDGESGEEKKTKPKEH	-0.0925592	-0.377917	-0.482228	0.083331	-0.487865	-0.370894	0.176161	-0.405682	-0.346257	0.0333768	-0.411816	-0.389298	-0.230959	-0.716157	-0.116656	-0.0796802	-0.250439	0.0418145	0.266995	-0.22666	-0.588138	0.0451265	-0.615963	-0.247751	0.257361	-0.38185	-0.402125	0.0755929	-0.44688	-0.304034	0.179302	-0.37545	-0.442165	-0.0432591	-0.387471	-0.364573	0.252619	-0.487679	-0.2924	-0.0818266	-0.415969	-0.16217	0.250105	-0.440912	-0.450318	-0.257018	-0.510181	-0.373647	-1.21926
ATRX;S1148;RHRLLRHKLTVSDGESGEEKKTKPKEHKEVK	-0.010338	-0.169971	-0.206904	-0.0120746	-0.197355	-0.127648	0.0190454	-0.361139	-0.225801	0.00918085	-0.176029	-0.229356	0.135228	-0.290616	0.0381905	0.0552753	-0.17584	-0.390955	-0.207508	-0.418857	0.172683	-0.030444	-0.167007	-0.139976	0.10265	-0.284373	-0.277746	0.0458103	-0.244995	-0.164418	0.0246078	-0.29356	-0.3488	-0.0481041	-0.188355	-0.180582	0.0530776	-0.387189	-0.165156	-0.052814	-0.19877	-0.0324906	0.0850481	-0.321385	-0.339316	-0.22469	-0.33971	-0.215084	-0.173264
ATRX;S390;TAKVTKELYVKLTPVSLSNSPIKGADCQEVP	-0.485825	0.355079	0.767543	0.724654	1.95356	1.03007	-0.0253317	0.762243	0.884997	0.762415	1.32166	1.24123	-0.524295	1.50323	0.966756	0.839429	0.985212	0.851357	0.0206373	0.790748	0.680744	0.353486	1.20478	1.25198	-1.11611	2.17462	1.98249	-1.86481	2.03111	0.914808	0.542406	1.25158	-0.301358	-0.158088	1.18882	1.93138	0.218874	2.34979	1.32052	-1.15524	2.52598	-0.695507	0.917497	2.03274	-0.392799	0.0823246	-0.0677146	1.43386	0.941632
ATRX;S394;TKELYVKLTPVSLSNSPIKGADCQEVPQDKD	-0.0547646	-0.073425	-0.621378	-0.00142744	-0.191948	-0.0993005	0.117343	-0.36862	-0.203194	0.130154	-0.00879778	-0.0735314	-0.177249	0.152219	-0.094011	0.0455085	0.0326705	-0.155663	0.135809	-0.234125	-0.2732	0.0534821	0.0201499	-0.0258345	-0.434693	0.690506	0.487261	-0.154685	-0.971124	-0.249958	-0.0873865	-0.212776	-1.25431	0.489708	0.418208	0.101275	-0.396345	-0.591933	-0.593088	0.978555	0.0734564	-0.113172	0.521373	0.632761	-0.793895	-0.341287	-0.715209	0.0177623	-0.134144
ATXN1;S406;PAADLEVQQATHREASPSTLNDKSGLHLGKP	-0.110855	-0.506798	0.754859	0.179155	0.0671596	0.35959	0.121465	0.347547	-0.00727266	-0.0186175	0.0479989	0.128322	0.0362571	0.758293	-0.253688	-0.565681	-0.324228	1.1216	0.128787	0.368115	-0.716152	-0.144817	0.495592	0.451703	-0.772169	1.2507	-0.136615	0.280732	0.148103	-0.205927	-0.10344	-0.000737739	-0.0193509	-0.0603466	-0.112989	-0.167774	0.166172	0.144837	0.113435	0.116996	0.0325278	0.187818	-0.128469	-0.189877	-0.247182	0.333405	0.0735618	0.081809	0.125615
ATXN2;S306;SAQYKARVALENDDRSEEEKYTAVQRNSSER	0.00639041	-0.0240876	-0.0624668	0.0227022	-0.148437	-0.509286	0.064017	-0.0981424	-0.412748	-0.0290706	-0.237269	-0.13487	0.0568959	-0.0948688	0.10805	0.278416	-0.662831	-0.401686	0.263796	-0.230454	-0.511709	-0.191637	-0.1078	0.142167	0.117583	-0.0796107	-0.348419	-0.195654	0.117216	-0.244018	-0.00436089	-0.192014	-0.184345	0.0339213	-0.285032	-0.246248	0.0648174	-0.116754	-0.177759	-0.079518	-0.292274	-0.121985	-0.393024	-0.287792	-0.260827	-0.068874	0.682477	-0.240962	-0.0157312
ATXN2;S701;ENSSSNCTSGSSKPNSPSISPSILSNTEHKR	-0.128103	0.979633	-0.736713	-0.193523	0.8325	1.51409	0.0846781	-0.0356156	0.523924	-0.313316	-0.256756	1.95811	-0.404913	0.0949958	1.55298	0.202702	0.112167	0.680199	-0.603535	1.31624	-0.322195	0.366202	0.904825	1.0568	0.00242766	0.31161	0.508118	-0.0778237	0.412343	0.953163	0.113174	0.20007	0.371655	0.0223766	1.05842	1.10698	-0.0064485	0.20015	0.649992	0.227745	0.44819	0.607281	0.0104487	1.25559	-0.811023	-0.16861	0.602702	1.54003	0.387629
ATXN2;S703;SSSNCTSGSSKPNSPSISPSILSNTEHKRGP	0.0667651	-0.553463	-0.132151	0.274932	-1.08555	-0.262315	-0.302951	-0.766771	-0.697283	0.0148901	-0.319329	0.38006	-0.188057	-1.01992	-0.847738	0.303565	-0.562999	0.489642	-0.345966	0.502077	-1.01003	0.0381523	-0.450518	-0.457204	-0.0304749	-1.07574	-0.440612	-0.381367	-0.763102	0.814103	0.00266169	-0.685326	-1.06813	0.398176	-0.304127	-0.18405	0.216204	-0.580397	-0.413084	-0.268805	-0.719989	-0.262473	0.329862	-0.648543	-0.34897	0.0515793	-0.691278	-0.65745	0.0502478
ATXN2;S705;SNCTSGSSKPNSPSISPSILSNTEHKRGPEV	0.0501836	-0.824366	0.294907	0.00457485	0.19583	-0.0767818	-0.109836	-0.47314	-0.447766	0.1552	-0.0805348	0.595506	-0.213166	-0.330809	-0.39101	-0.348275	0.507291	0.625523	0.298149	0.0399196	-0.209077	-0.298476	-0.000508317	-0.0452618	0.216022	-0.349456	-0.26898	-0.0456404	-0.273056	-0.0562696	0.330914	-0.32811	-0.0700173	-0.041731	-0.0194648	0.175015	-0.321997	-0.670165	0.250422	0.352307	-0.324906	0.433515	0.0447571	-0.19379	-0.578658	0.655006	-0.333688	0.131309	-0.335121
ATXN2L;S111;IGSARGQSTGKGPPQSPVFEGVYNNSRMLHF	0.0875543	0.0668575	0.059726	0.105409	0.168635	0.0912952	0.0503561	-0.370562	0.185764	0.0118783	0.229937	-0.046522	-0.041488	0.177224	0.166871	0.0213907	0.141753	0.0625029	0.176235	0.200853	0.0532677	-0.0689631	-0.0713618	0.112624	-0.00413137	0.0274665	-0.00469824	-0.147312	0.356651	0.281145	-0.0854506	0.225275	-0.0585296	0.0327903	0.15452	0.0329278	0.0815991	0.22777	0.0989672	0.129317	0.147916	0.117618	-0.253177	0.129636	-0.284783	-0.167451	0.0904794	-0.0412297	0.0585924
ATXN2L;S391;LSSLPPRGPHHLDNSSPGPGSEARGINGGPS	0.194784	0.00887778	-1.91839	-0.457141	0.637384	-0.208338	0.0409926	-0.0523175	-0.719461	0.842557	-0.536868	-0.760212	0.144234	-1.25286	0.230685	-1.22709	0.133011	0.00456161	-0.138841	1.05154	-1.42654	0.233926	-0.304217	-1.08556	0.152692	-0.449269	-1.41055	-0.00462726	-0.0755065	-0.666697	-0.038442	-0.43691	-0.219474	0.563187	-1.44403	-0.326974	0.269043	-0.138236	-0.801425	-0.454253	-0.690699	-0.291474	-0.277137	-0.308265	-0.555523	-0.0761396	0.30643	-1.40705	-1.70668
ATXN2L;S565;ELRKFGAQFKLQPSSSPENSLDPFPPRILKE	0.0379567	-0.229008	-0.54514	0.146484	-0.375005	-0.554044	0.228848	0.053959	-0.0650394	0.100749	-0.4665	-0.731277	-0.0745306	0.105189	-0.363353	0.132235	-0.310614	-0.355534	0.0800539	-0.234725	-0.182668	-0.0689898	-0.403359	-0.131722	-0.360347	0.860361	-0.495048	-0.0282747	-0.75094	-0.174118	-0.0126647	0.370042	-0.840933	-0.231981	0.34405	-0.664109	0.341658	-0.226	-0.366901	-0.129902	-0.466886	-0.44214	0.63326	-0.395928	-0.81038	0.18558	-0.533891	-0.419256	-0.623697
ATXN2L;S600;KEKEVDGLLTSEPMGSPVSSKTESVSDKEDK	-0.0897996	-0.111451	0.0226354	0.0600527	-0.0644912	0.0522983	0.0312283	-0.165551	-0.0144468	0.0513761	0.091398	-0.146726	0.0428776	-0.0482232	0.035901	-0.0697896	0.245274	0.0151876	0.277093	0.0807452	-0.0594079	0.0732199	0.0422458	0.135211	-0.131833	0.0168797	-0.180588	-0.229958	0.418068	-0.0147924	-0.135723	-0.14306	-0.110968	0.0401666	0.0695323	0.0270401	-0.035024	-0.144572	-0.127129	0.0428042	0.0831474	0.179367	0.047599	-0.0857885	-0.0537431	-0.130896	0.115895	0.0550452	-0.0370902
BABAM1;S8;________MEVAEPSSPTEEEEEEEEHSAEP	-0.334115	0.571925	0.491555	-0.214917	-0.568472	0.540331	0.243565	-0.0613565	-0.00178642	0.53602	-0.316676	0.0601182	-0.0628638	0.519229	0.775395	-0.0906798	-0.11528	-0.385077	-0.143577	0.532431	0.587211	-0.175625	0.0763556	-0.121753	0.679253	-0.124731	0.126421	0.103903	-0.257409	0.413023	-0.120187	0.530449	0.169417	0.291907	0.597374	-0.977716	-0.0743574	0.679555	0.368605	-0.0300231	0.292163	-1.00361	-0.105191	0.673988	0.346782	-0.310826	1.21124	-1.17456	0.143918
BAG1;T32;EEVTREEMAAAGLTVTVTHSECRAPGNEKHD	-0.0335731	-0.513216	-0.845906	0.135238	-0.635333	-0.693988	0.0225495	-0.70826	-0.372336	-0.227538	-0.732573	-1.00774	0.0743645	-0.430895	-0.672855	-0.151413	-0.533528	-1.03903	-0.0259782	-0.768293	-0.477142	0.0316098	-0.932001	-0.580881	0.147312	-0.56691	-0.75056	-0.104736	-0.821132	-0.628279	-0.0548939	-0.397705	-0.650107	-0.151649	-0.646715	-0.8528	-0.00322682	-0.989699	-0.44265	0.170723	-0.631252	-1.07376	-0.208743	-1.09836	-0.721767	0.228124	-0.194715	-0.778145	0.190892
BAG1;T34;VTREEMAAAGLTVTVTHSECRAPGNEKHDLH	0.0672587	-0.114076	-0.337676	-0.0240916	-0.243398	-0.379194	0.0241809	-0.43513	-0.102339	-0.105781	-0.308322	-0.54988	0.19844	-0.750224	-0.301065	0.262763	-0.176215	-0.369176	0.0859283	-0.0925471	-0.14762	-0.0515694	-0.45199	-0.481588	0.141277	-0.275025	-0.391979	0.0357179	-0.311614	-0.303328	-0.129639	-0.377945	-0.484209	0.101035	-0.389597	0.200026	-0.274732	0.204531	-0.262275	-0.237344	-0.0466167	-0.61826	-0.360875	-0.0265682	-0.393099	0.290006	-0.651208	-0.0501478	0.13881
BAG3;S115;AAAQPPASHGPERSQSPAASDCSSSSSSASL	-0.246049	-0.8534	-0.492136	0.296412	0.379411	0.0949148	0.156232	-0.0906576	-0.295304	0.0662514	-0.211479	-0.316427	0.510794	-1.26045	0.313399	-0.482169	-0.0661983	0.297201	-0.817239	0.32244	0.574409	0.410732	-0.782195	-0.375289	-0.0941962	-0.405062	-0.232683	-0.00074819	-0.61978	-0.452309	-0.655617	0.141151	-0.690102	0.596913	-0.515756	0.0545539	-0.0313711	-0.0416077	-0.205792	0.165466	-0.510229	-0.315796	0.200835	-0.46514	-0.398852	-0.318642	-0.315066	-0.0847036	0.114658
BAG3;S136;CSSSSSSASLPSSGRSSLGSHQLPRGYISIP	-0.00792755	-0.0894405	-0.167563	-0.160957	-0.0293708	-0.0667399	0.0278903	-0.153104	0.158907	-0.0996155	0.152647	-0.192827	0.487785	-0.0357406	-0.0139609	0.161228	-0.126527	-0.370651	-0.185911	-0.223996	0.670127	0.27939	-0.0823476	-0.107245	0.0528284	0.169421	0.0984788	-0.0925781	-0.218802	-0.14146	0.0979857	0.0212923	0.0970066	-0.0983475	-0.314867	0.00600893	0.0872695	0.380112	-0.0609511	-0.141081	-0.178246	-0.0848669	0.191072	-0.141218	0.0277061	-0.0857787	0.101701	-0.0533282	-0.192101
BAG3;S137;SSSSSSASLPSSGRSSLGSHQLPRGYISIPV	0.0191303	0.109072	-0.0995602	-0.354922	0.193092	-0.432652	-0.0491412	-0.539032	1.19641	-0.683625	0.364385	-0.84064	0.662129	0.224184	-0.56367	0.316818	0.118683	-0.893795	0.291375	0.306512	-0.980577	0.491974	0.644169	-0.658111	0.22314	0.157431	0.0172023	-0.0567066	-0.0967375	-0.170788	0.142147	0.160534	0.0162643	-0.177042	-0.42912	-0.0406472	-0.0614792	0.0915006	-0.217419	-0.248483	-0.230105	0.0407885	-0.385777	-0.102998	-1.49203	0.45005	0.958526	-0.0908697	-0.147808
BAG3;S166;PVIHEQNVTRPAAQPSFHQAQKTHYPAQQGE	-0.163266	0.00658508	-0.06205	0.317824	0.335198	0.775365	0.0641151	-0.610542	-0.196514	-0.00667992	1.00276	0.599168	-0.151276	-0.647379	-0.0387523	0.484772	1.11929	0.459379	0.0400547	-0.171072	0.326337	0.360138	0.101446	0.466295	-0.00698454	-0.153707	0.100925	-0.582952	0.450475	1.19715	0.302462	-0.310571	0.0154648	-0.119591	0.538396	0.555158	0.106934	-0.2782	0.0167956	-0.452363	0.868643	0.571857	-0.0821885	0.186055	0.346781	-0.308291	-0.179804	1.12085	0.271176
BAG3;S225;SSVQGASSREGSPARSSTPLHSPSPIRVHTV	-0.219986	-0.767068	-0.891887	0.258317	-0.839527	-0.786212	0.323999	-1.01955	-1.33798	0.528583	-0.721199	-1.08288	-0.144427	-1.82461	1.64095	-1.34401	-0.552205	-1.26556	-0.0753081	-1.82731	-0.943455	-0.36255	-1.06581	-0.712835	-0.0321704	-0.933471	-1.02733	-0.0717318	-1.10415	-1.22191	-0.0415904	-0.920379	-0.908541	0.505742	-0.673071	-0.730508	-0.122662	-0.702717	-0.923236	-0.0662568	-0.741509	-0.978964	-0.199789	-0.835538	-0.835666	-0.0707778	-1.0118	-0.855629	0.268915
BAG3;S231;SSREGSPARSSTPLHSPSPIRVHTVVDRPQP	0.0101091	-0.735107	-0.612538	0.17576	-0.792862	-0.923548	0.196917	-0.879144	-1.02523	0.229696	-0.73989	-1.0205	-0.235129	-0.865305	-0.891394	-0.213497	-1.08113	-0.804437	-0.168136	-0.966888	-0.758512	-0.298238	-1.08681	-0.979101	-0.0487594	-0.822259	-0.633567	-0.17737	-0.809136	-1.05271	-0.12101	-0.845917	-0.84154	0.232855	-0.838233	-0.819812	-0.0546256	-0.737645	-0.925612	-0.109919	-0.851951	-0.915009	0.00800268	-0.826208	-0.690718	-0.0405803	-0.925881	-0.93045	0.186098
BAG3;T227;VQGASSREGSPARSSTPLHSPSPIRVHTVVD	0.0836328	-0.695498	-0.519079	0.222154	-0.739853	-0.932021	0.161103	-0.842497	-0.923834	0.148844	-0.713064	-0.989592	-0.246935	-0.820099	-0.897948	-0.151129	-1.16939	-1.02877	-0.129162	-0.952618	-0.775699	-0.251153	-1.14739	-1.0126	0.00176035	-0.784395	-0.738284	-0.16967	-0.812378	-0.919396	-0.301341	-0.738374	-0.754972	-0.00726561	-0.894582	-0.872834	-0.0415614	-0.745568	-0.981648	-0.0762377	-1.01514	-1.02954	0.123533	-0.906822	-0.785615	0.0300325	-0.94303	-0.997974	0.179354
BAG6;S1003;QGAERASPEPQRENASPAPGTTAEEAMSRGP	-0.110766	-3.02676	0.897404	0.180009	0.256479	1.086	0.317166	0.0468948	-0.0516401	0.0116971	-0.324323	-0.713409	-1.58869	-1.88537	2.16864	-1.92081	1.74929	-1.72781	-0.726966	-2.06877	1.12184	2.43022	0.551805	-1.83038	0.240209	-0.205068	-0.14863	0.157438	-0.174995	-0.523954	0.216829	0.0718433	-0.107335	0.133251	-0.261697	-0.454001	0.257955	-0.0102106	-0.121997	-0.0995984	-0.29031	-0.411956	0.174784	-0.0375866	0.0270003	-0.196187	-0.183617	-0.338956	0.295035
BAG6;S113;ASSGTGSASATHGGGSPPGTRGPGASVHDRN	-0.482526	0.566632	0.39572	0.0901724	-0.102968	-0.280227	0.431531	0.479321	-0.463048	-0.0974937	-0.134402	0.0609438	1.72082	1.91864	-0.773348	-1.58376	-0.413132	-0.0118252	-0.243057	-1.14074	-0.683588	1.19689	1.5475	0.422696	2.3791	0.257199	0.508697	-0.0392772	-0.833028	-0.94937	-2.26912	0.802163	2.46196	-0.0896103	-0.318348	0.016009	0.080788	0.64293	0.220163	0.386525	-0.037771	-0.0530468	-0.491631	1.97464	-1.19247	-0.420368	0.504832	0.561308	0.203016
BAG6;S1147;LRSDIQKRLQEDPNYSPQRFPNAQRAFADDP	0.160921	-0.530806	0.142283	-0.176603	-0.112421	-0.23264	-0.115649	0.0899757	-0.155815	0.133907	-0.259409	-0.36355	-0.118409	-0.174776	-0.168549	0.566842	-0.169439	-0.481414	0.178088	-0.293914	0.024927	-0.0421115	-0.207544	-0.285626	-0.0534825	0.0920268	-0.0148096	-0.0255384	-0.353832	-0.294152	0.0107019	-0.215587	-0.0856964	0.0374709	-0.193115	-0.243262	0.101778	-0.391547	0.0954063	-0.733571	0.312574	-0.24931	-0.0435913	-0.373647	-0.0162174	0.315412	-0.23382	-0.263944	-0.0419499
BAIAP2;S136;GSDRLHMSLQQGKSSSTGNLLDKDDLAIPPP	-0.169223	-0.42062	-0.371202	0.400576	-0.674065	-0.564598	0.0590253	-0.459828	-0.614377	0.498014	-0.661281	-0.718315	-0.00439781	-0.438549	-0.608211	0.162782	-0.264209	-0.40824	0.180456	-0.65355	-0.624274	0.203704	-0.553284	-0.235205	-0.126689	-0.402509	-0.428176	-0.12854	-0.343796	-0.391361	-0.507892	-0.400647	-0.703995	1.137	-0.253569	-0.924525	0.00686522	-0.420381	0.090353	-0.482122	-0.477958	-0.810012	0.635352	-0.916795	-0.341738	-0.969118	-0.319789	-0.367219	0.159188
BAZ1B;S1464;KRKKFPDRLAEDEGDSEPEAVGQSRGRRQKK	-0.141348	0.0218228	-0.166494	0.0373993	-0.0575698	-0.0819526	-0.121043	0.0455334	-0.00319053	-0.0182145	-0.104325	-0.155192	0.436979	0.107771	-0.277515	-0.131983	-0.171291	-0.0490307	0.134894	-0.422526	0.0103991	0.233592	-0.134892	0.0999399	-0.0681565	-0.0706344	-0.0806519	0.0791998	0.0268455	0.0647915	-0.0892946	-0.114649	-0.166944	-0.022104	-0.0514063	-0.0814309	-0.0174074	0.0401373	-0.0130414	-0.0362648	-0.050988	-0.112876	-0.0303505	-0.0439617	-0.035445	0.00017818	-0.00108375	0.0506347	0.0298053
BCAM;S598;REKGAPPPGEPGLSHSGSEQPEQTGLLMGGA	0.0138186	0.429078	0.592239	0.0568676	0.0926668	0.118484	-0.0291412	0.675212	0.308266	0.12142	0.0541356	-0.146317	0.00751704	0.0799972	0.215607	0.0502875	-0.169001	-0.702197	-0.429486	-0.218556	1.94047	-0.718067	-0.481805	0.338703	0.141385	0.227004	-0.158057	-0.000765168	-0.0569496	-0.155022	0.192899	0.178747	-0.0385391	0.0720045	0.0549054	-0.0917175	-0.0188621	-0.0539908	0.445315	-0.0254137	-0.190759	-0.263513	0.0846393	0.357041	0.193009	0.291156	0.283716	0.0417859	0.0783938
BCAM;S600;KGAPPPGEPGLSHSGSEQPEQTGLLMGGASG	0.529004	-0.589893	0.341205	0.727262	-1.5582	-0.45605	0.971077	0.656946	-1.61973	-0.180965	0.0225706	-0.967386	-0.631032	0.457324	-1.43417	-0.264561	-1.98354	2.86739	-0.917567	-0.13348	-1.43143	-0.0514249	1.07802	0.306092	-0.586199	-0.470757	-0.395231	0.2608	0.296894	-1.03398	0.18619	-1.58493	0.544519	-0.311737	0.837255	0.116233	-0.173577	0.0718979	-0.406772	-0.293618	0.0962584	-0.527442	1.27209	-0.490031	-1.1749	-1.33722	0.874214	-0.247036	-0.355049
BCAR1;S183;DPARTPLVLAAPPPDSPPAEDVYDVPPPAPD	0.284746	-0.322782	-0.393652	0.251613	-0.0303445	-0.702684	0.265957	-0.610472	0.0955368	0.379493	0.0112835	-1.34082	0.347455	-0.545179	0.192939	-0.861903	-0.151048	0.173465	0.0155046	0.25906	-0.752077	-0.102071	-0.0240362	-0.611714	-0.984227	-0.0842079	0.0046715	0.666709	-0.317281	0.176658	0.38758	-0.4988	0.0900925	0.108429	-0.567294	-0.454365	0.466625	0.287224	-0.289828	0.174095	-0.493202	-0.427705	0.223799	0.0181758	-0.129727	0.074404	-0.18462	-0.665769	-1.56183
BCKDHA;S308;QPFLIEAMTYRIGHHSTSDDSSAYRSVDEVN	-1.0059	-0.452362	0.0926592	-0.0703651	0.671399	-0.077812	-0.103592	0.292419	0.654715	-0.0343884	0.776393	0.257753	-0.92797	-0.50634	0.0972961	-0.976837	-1.03879	3.14327	1.51322	-0.946652	0.936688	-1.06403	-0.839902	1.82852	0.0723277	0.71906	0.569082	0.266165	0.442318	0.540754	0.155351	0.55756	0.713577	0.423709	0.285267	0.15485	-0.0584072	0.680333	0.315801	-0.0186015	0.205635	0.105182	0.30772	0.526579	0.529371	0.451406	0.671884	0.667008	-0.129225
BCKDHA;S310;FLIEAMTYRIGHHSTSDDSSAYRSVDEVNYW	-0.0821485	0.262059	-0.121567	0.037938	-0.773507	-0.596683	0.0536446	-0.421066	-0.306415	-0.0737183	-0.182409	-0.348268	-0.0780809	0.000336051	0.283317	-0.451408	-0.147611	-0.826436	-0.394751	-0.0992618	-0.295161	0.139192	0.31667	-0.772865	0.164674	-0.296576	0.235604	-0.0753764	-0.83566	-0.516253	0.0673458	-0.107686	0.0139205	0.122257	-0.540213	-0.858916	0.0646386	0.228787	-0.200829	-0.0849201	-0.490376	-0.889515	0.114745	0.0420997	-0.310637	0.142912	-0.641231	-1.0664	0.0629886
BCKDHA;T309;PFLIEAMTYRIGHHSTSDDSSAYRSVDEVNY	0.133477	0.830991	0.743616	-0.950007	0.0283497	-0.0166143	-0.515706	0.606199	1.01183	-0.163865	0.62018	-0.21632	-1.16583	0.759321	0.894979	1.1449	-0.906137	0.0231597	1.92633	-0.969914	0.648951	-2.72536	1.66191	1.72456	0.19474	0.706106	0.566824	0.954736	0.971818	0.479718	1.62728	-2.15333	0.019981	-1.01972	1.73362	0.390118	-0.0324227	0.84695	0.0955672	0.233229	0.469074	0.161848	0.443281	0.392235	-1.74721	-0.131833	3.74633	-1.95141	-0.822045
BCKDK;S31;PLRPLLGPALALRARSTSATDTHHVEMARER	2.24694	-0.969306	-0.590001	-0.0375726	0.732324	-0.131761	-0.235039	0.0183159	0.359532	-0.513424	0.652538	0.202024	-0.311309	-0.481038	-0.625953	-1.07499	1.77004	2.5322	-0.877884	-0.0508419	1.28616	-0.0109981	1.74648	-0.752655	-0.287048	0.28	0.0455128	-0.142938	0.113917	0.33854	-0.0732432	0.433845	0.657144	0.282622	0.348151	0.403943	-0.112547	0.733767	0.646203	0.319009	0.382905	0.190705	-1.25398	2.01894	0.855579	1.17394	1.0287	-1.65052	-0.0454828
BCL2L13;S281;DSNGAGEKSENNSSNSDIVHVEKEEVPEGME	-0.0583059	-0.151999	-0.0407857	0.0476246	0.125984	0.191614	-0.0841595	-0.100026	0.0838284	-0.0965306	-0.0370901	0.0434149	-0.610803	-0.707928	0.441709	0.298802	-0.0266499	1.0689	0.306532	0.0877158	0.160967	-0.218732	-0.259928	0.372894	-0.267096	-0.0633925	-0.0234347	0.0107381	-0.286894	0.0659679	0.0832837	0.0435363	0.0750873	0.0578336	-0.0656105	0.0885538	0.0484782	0.00939125	0.17327	0.0363992	-0.105198	0.167035	0.120042	0.0260559	0.0238478	-0.0602254	-0.0772336	0.219729	0.0621647
BCL2L13;S347;GTREPDTEVITVEKSSPATSLFVELDEEEVK	0.0202266	0.358839	1.66438	-0.399288	0.259778	2.25153	-0.591794	2.16287	1.31922	0.100478	0.592599	0.0747218	-0.392006	0.836785	0.254309	-0.726324	1.09685	3.75432	0.129606	0.412907	1.05057	0.794761	1.13266	0.777078	-0.311329	0.984262	0.506509	0.867324	1.37929	1.14921	-0.16849	1.03832	1.06864	0.357493	1.20514	1.33743	-0.06466	0.708537	0.631768	0.562678	1.62223	1.29585	0.481676	1.33575	1.06917	-0.662229	0.954362	1.18196	0.0451803
BCL2L13;S402;EKEINAREESLVEELSPASEKKPVPPSEGKS	0.183166	-0.314337	-0.598605	0.285193	-0.184596	-0.110111	0.280342	-0.570433	-0.339517	0.0354792	-0.0808697	-0.282072	0.110346	-0.0261248	-0.172265	-0.0691805	-0.28249	-0.741281	-0.367284	0.320574	0.215641	0.376067	-0.669145	-0.500667	0.101496	-0.295411	-0.380775	-0.244028	0.701668	-0.0377361	0.107878	-0.118751	-0.250956	-0.439159	-0.227522	-0.353831	-0.486613	-0.736602	0.703695	-0.252582	0.744429	-1.0974	0.304351	-0.156204	-0.132314	-0.127515	-0.360786	-0.324143	0.234187
BCL2L13;T350;EPDTEVITVEKSSPATSLFVELDEEEVKAAT	0.686549	0.852737	-1.30474	-0.266708	0.237369	1.62659	-0.27573	0.248383	-1.38596	0.141212	0.521796	2.40303	0.379476	-0.366605	0.852957	0.432601	0.562486	-0.543485	0.0325965	-0.0457127	0.233669	0.479332	0.206773	0.534195	-0.306917	0.782558	1.17411	-0.742678	1.6441	-1.45468	0.0322692	-0.321194	1.10894	0.246187	0.261984	0.400603	0.0450032	0.12117	0.101438	0.40683	0.352851	0.797439	-0.648826	1.32759	1.94451	-1.10303	-0.691588	0.973081	0.258112
BCL6;S333;PPNAPLNRKGLVSPQSPQKSDCQPNSPTESC	0.0811251	0.361839	0.234915	0.316428	0.435228	0.557133	0.153856	0.465493	0.135859	0.34534	0.509133	0.501272	0.62801	0.320605	1.12437	-0.392494	-0.598075	0.806683	-0.00353829	0.527913	0.357757	-0.619386	0.366624	1.33837	0.572397	0.410911	0.710276	-0.296652	0.638422	-0.216847	-0.531641	0.590734	0.654851	0.394476	0.577937	0.0611612	-0.146859	0.447745	0.640266	0.472046	0.406679	0.0729061	0.0704648	0.493853	0.83191	-0.0807427	0.192727	0.239132	-0.124247
BCL7B;S159;DSQPPTLGQEILEEPSLPSSEVADEPPTLTK	-0.183585	-0.326299	-0.923177	-0.548391	-0.360104	-0.221344	-1.0091	-0.387811	-0.347869	0.71624	-0.567152	0.123533	0.221028	-0.276053	-0.450072	-0.2176	-0.236041	-0.0362923	-0.169048	-0.578992	-0.334024	0.315176	-0.265893	-0.481461	0.0799167	-0.251586	-0.215536	0.0100447	-0.442495	-0.458182	0.0596885	-0.380287	-0.343415	-0.0188712	-0.403679	-0.375915	0.125522	-0.270612	-0.566164	0.105127	-0.147166	-0.0792454	0.236091	-0.155515	-0.611978	0.11226	-0.108949	-0.270557	0.287448
BCL7B;S162;PPTLGQEILEEPSLPSSEVADEPPTLTKEEP	-0.250001	-0.0820812	-0.684289	-0.445087	-0.0602524	0.105801	0.0574565	-0.619078	0.455994	-0.465342	0.414064	-0.500191	0.204701	-0.0893029	-0.20889	-0.0807108	-0.0439195	0.297075	-0.127401	-0.350749	-0.0924219	0.396892	0.104792	-0.368804	-0.0470577	-0.00870627	0.0616124	0.0512865	-0.105157	-0.101165	-0.0540899	-0.129386	-0.172485	0.0353599	0.00818518	-0.020878	-0.0349427	-0.0221299	-0.28763	0.197397	0.232871	0.200078	0.0885277	0.0394371	-0.441085	0.266448	0.242769	0.122912	0.133175
BCL7B;S163;PTLGQEILEEPSLPSSEVADEPPTLTKEEPV	-0.253527	-0.11435	-0.743214	-0.34322	0.0259644	0.152331	0.485351	0.359002	-0.443408	-0.955121	0.153842	0.471925	0.0938202	0.0223832	-0.228273	-0.0162723	0.147369	0.238833	-0.238359	-0.331195	-0.110973	0.457173	0.0793335	-0.100117	-0.0605875	0.0536779	0.0893576	0.0574599	-0.155348	-0.0108537	-0.0738709	-0.215936	-0.0408346	0.104932	0.0276271	-0.00787949	-0.0644677	0.0347932	-0.272101	0.232443	0.248409	0.275044	0.0834448	0.0665036	-0.396836	0.21416	0.312874	0.185647	0.119252
BCL7C;S114;QSFHSEGSLQKGTEPSPGGTPQPSRPVSPAG	-0.0614184	-0.0193589	0.234339	-0.00911334	0.0929699	-0.325586	0.00798895	0.0788239	0.301957	-0.127366	-0.373121	-0.065919	0.174459	0.098143	0.0864034	0.0814077	-0.166417	-0.331953	0.351161	0.148563	-0.124355	-0.0561815	-0.215445	-0.0762852	0.0830093	-0.0735484	-0.142146	0.0680215	0.168359	-0.106541	-0.141991	0.0514394	0.289192	-0.425355	0.358684	-0.19725	-0.515974	0.17999	-0.0836328	0.173581	0.393351	-0.131541	0.0727842	-0.00887777	0.107301	-0.0653654	-0.281458	-0.168878	0.218331
BCL7C;S122;LQKGTEPSPGGTPQPSRPVSPAGPPEGVPEE	0.040031	0.0826747	-0.165827	0.169698	-0.296868	-0.165415	-0.204897	-0.228453	-0.287215	0.566803	-0.351746	-0.00404146	0.11113	-0.167931	-0.217303	0.293685	-0.105006	-0.316712	0.127006	0.172843	-0.240414	-0.172431	-0.279449	0.0528784	-0.034301	0.0769098	-0.186085	-0.0383616	0.112131	-0.389777	0.0464434	-0.0180383	0.0357811	-0.14246	-0.297146	-0.194344	-0.197702	-0.0394945	-0.173922	0.331384	0.0626187	-0.462762	0.125981	-0.0945502	0.000384536	-0.539996	0.29062	-0.261727	-0.00681903
BCL7C;S126;TEPSPGGTPQPSRPVSPAGPPEGVPEEAQPP	-0.0832395	0.273599	0.669865	-0.0791611	0.0274763	-0.164823	-0.0977404	0.316303	0.418683	-0.123452	-0.290974	0.186545	-0.0544567	0.189217	0.477186	0.0658811	-0.0180769	-0.157374	0.245813	0.0770028	0.561161	-0.196715	-0.238737	0.0759122	0.0940029	0.433933	-0.238633	-0.0147536	-0.0821716	0.144738	-0.12705	0.0809655	0.324484	-0.123439	0.347654	0.0421855	0.0806623	0.312726	-0.126048	0.0758052	-0.0252682	0.0296248	0.0110587	0.3018	0.17319	0.120655	-0.257333	0.161789	0.101379
BCL7C;T118;SEGSLQKGTEPSPGGTPQPSRPVSPAGPPEG	0.0081752	-0.0294867	-0.290947	0.196065	-0.414684	-0.235226	0.100221	-0.173156	-0.393302	-0.523412	0.381935	-0.313111	0.116233	-0.176742	-0.354539	0.122925	-0.135671	-0.44259	0.0811601	0.0902944	-0.25158	0.195537	-0.537458	-0.397724	-0.00302346	-0.187573	-0.208884	-0.112454	0.0809803	-0.215449	0.0453302	-0.104034	-0.0625619	-0.206733	-0.400486	-0.303564	0.0685728	-0.0016203	-0.259202	-0.0393084	-0.435575	-0.274715	0.0176934	-0.161471	-0.0191728	-0.18077	-0.396093	-0.244291	-0.26965
BCL9L;S934;ISINQMGSPGMGHLKSPTLSQVHSPLVTSPS	0.0909209	-0.499254	-0.53238	0.0177953	-0.74055	-0.550464	-0.428846	-1.027	-0.0535643	0.670965	-1.14745	-0.728708	0.502326	-1.16371	-1.13056	-0.341036	-0.545998	0.0577332	0.160649	0.467512	-0.197398	-0.749805	-1.5898	-0.665602	-0.17598	-0.563186	-0.791846	-0.0730424	-0.865659	-0.413448	-0.538	-0.884374	-0.647613	0.775845	-0.417116	-0.685987	-0.489852	-0.0720721	-1.05686	1.19181	-1.04816	-0.944066	-0.0817712	-0.799524	-0.236462	0.00478797	-0.101801	-1.42493	0.165115
BCL9L;S942;PGMGHLKSPTLSQVHSPLVTSPSANLKSPQT	-0.0382681	-0.0911334	-0.220366	0.220332	-0.701416	-0.426082	-0.170395	-0.0240075	-0.0398274	-0.43575	-0.292453	-1.05015	0.361678	-0.944755	-0.322949	-0.507858	0.00778599	-0.238767	0.263831	-0.33627	-0.754011	-0.279761	-0.12177	-0.419566	-0.208883	-0.539585	-0.68017	0.2531	-0.13408	-0.459537	-0.341236	-0.716453	-0.387105	0.827317	-0.594954	-0.519366	-0.340687	0.406018	0.0284387	0.106452	-0.779832	-1.07279	0.0689927	-0.590981	-0.666766	0.234217	-0.224472	-0.377382	0.136009
BCLAF1;S177;QEKQTKKAEGEPQEESPLKSKSQEEPKDTFE	-0.020892	-0.328834	-0.35556	0.0503207	-0.367086	-0.229485	0.112075	-0.210924	-0.1687	-0.118137	-0.245919	-0.288365	-0.294124	-0.474838	-1.19887	0.48208	-0.221727	0.449429	0.132016	0.220228	-0.253236	0.459447	-0.828655	-0.587488	0.0310268	-0.314461	-0.207806	-0.0304935	-0.256018	-0.123338	0.0347457	-0.2175	-0.266044	0.0160171	-0.13507	-0.162253	0.0916695	-0.165113	-0.235547	-0.0466873	-0.268306	-0.0656287	0.112886	-0.279512	-0.260048	-0.105067	-0.200248	-0.0989708	-0.211396
BCLAF1;S198;SQEEPKDTFEHDPSESIDEFNKSSATSGDIW	0.185792	0.20935	-0.364577	0.0842486	-0.167431	-0.453416	0.319958	-0.113584	-0.137087	-0.46066	0.475608	-0.372063	-0.0184892	0.107363	-0.256811	-0.0321311	0.0847635	-0.0335345	0.128916	0.0744528	-0.0763514	-0.0986847	-0.0814178	-0.211887	-0.0453151	-0.255749	-0.0506339	0.11946	0.0604002	-0.00367103	0.00733319	-0.00640904	0.0951489	0.122343	-0.228732	0.0597781	-0.314841	0.457476	0.198299	0.0920579	-0.107913	-0.576215	-0.132265	-0.138305	0.0599869	0.090451	-0.189961	-0.127196	-0.225344
BCLAF1;S285;ERSGSGSVGNGSSRYSPSQNSPIHHIPSRRS	-0.0529896	-0.104606	-0.205468	-0.0543052	-0.0803619	-0.167606	0.0214603	-0.0480071	0.00997058	-0.0744989	-0.155817	-0.33349	-0.48261	-0.359824	0.859802	0.330763	-0.647294	-0.0387932	0.214632	-0.222024	-0.268871	0.205282	-0.215185	-0.0518264	0.0601554	-0.118932	-0.107949	-0.112634	-0.25603	-0.0500777	-0.0311511	-0.260159	-0.085002	-0.0394304	-0.282205	-0.187058	-0.0249084	-0.102463	-0.15395	-0.109199	-0.194337	-0.222656	0.0527417	0.0327613	-0.0407861	-0.0156225	-0.178402	-0.058992	-0.014248
BCLAF1;S287;SGSGSVGNGSSRYSPSQNSPIHHIPSRRSPA	0.147035	-0.248137	-0.348658	-0.00640839	-0.270152	-0.198118	0.112219	-0.141578	-0.0805807	-0.225863	-0.371019	-0.512072	-0.313407	-1.32044	-0.767256	0.461441	1.31251	-0.878606	-0.67773	0.392251	-0.670173	1.01053	0.671404	-1.69544	0.0558629	-0.267413	-0.283191	0.00978859	-0.278686	-0.403326	-0.405545	-0.437756	-0.54034	-0.193221	-0.597207	-0.79736	0.136376	-0.359013	-0.30683	-0.146603	-0.500278	-0.495502	0.0210363	-0.313391	-0.190439	-0.104594	-0.469427	-0.573263	0.242789
BCLAF1;S290;GSVGNGSSRYSPSQNSPIHHIPSRRSPAKTI	0.0685411	0.194493	0.178013	-0.0747699	0.275064	0.190613	0.00073691	0.165321	0.267639	0.0158307	0.255012	0.0956366	0.2436	0.398291	-0.0468859	-0.123726	0.224596	0.0648061	-0.380355	-0.184145	0.467274	-0.150024	0.895973	0.251438	-0.00679137	0.121804	0.162216	0.0225477	0.150807	0.193864	-0.136778	-0.0100699	0.0618318	0.0287308	0.064522	0.101933	-0.0979451	0.127401	0.148162	0.0561828	0.184697	0.029374	-0.0348903	0.249627	0.1912	0.17717	0.140202	0.222299	0.0145771
BCLAF1;S397;DYFSDKESGKQKFNDSEGDDTEETEDYRQFR	-0.0777921	0.053871	0.0482929	0.0184416	0.0647233	0.0692458	-0.0307475	0.159072	0.0518009	0.0472926	0.063509	-0.00497493	0.14886	-0.36502	0.405295	0.0121404	0.250259	-0.173286	0.114072	-0.381882	0.194793	-0.174803	0.248472	0.302136	-0.0211571	0.01004	0.0225981	0.0201193	0.0710561	0.111514	-0.0687362	-0.0349411	-0.0973017	0.0568529	0.0627365	0.0650463	-0.0786072	-0.0042455	-0.0378567	-0.0306087	0.0297983	0.114588	-0.019668	-0.0107549	0.00395467	-0.0282041	0.101545	0.0525478	-0.0396333
BCLAF1;S496;EDKNSERITVKKETQSPEQVKSEKLKDLFDY	-0.264422	-0.421289	-0.440813	-0.169577	-0.487993	-0.298941	0.220452	0.0253958	-0.227715	-0.0180872	-0.0648968	0.0517035	-0.797131	-0.676094	1.75527	0.312655	0.46796	-1.0158	0.480922	-0.567951	-1.42346	0.37136	0.837415	-0.0114524	0.0796823	-0.170706	-0.0885288	-0.186208	-0.178693	-0.0401405	0.06819	0.0460982	-0.166041	-0.149075	0.0460691	-0.0729863	0.0595082	-0.432408	-0.0422674	-0.0398376	-0.206864	0.0435635	0.155967	-0.42352	-0.199325	-0.0841373	-0.0764836	0.160957	0.0297156
BCLAF1;S512;PEQVKSEKLKDLFDYSPPLHKNLDAREKSTF	-0.00394248	0.00382151	-0.0664909	0.020071	-0.0763557	-0.0344432	-0.167367	-0.227127	-0.18156	-0.240754	-0.427542	0.447875	-0.00336858	-0.0976526	-0.273294	0.073018	0.0869424	-0.0685558	0.0795296	-0.104679	-0.129077	0.034331	-0.200718	-0.00554543	0.0323132	-0.126823	-0.0674229	0.060709	-0.0764192	-0.0281313	-0.00892421	-0.0620485	-0.126486	0.131517	-0.177126	0.0868098	-0.0130045	-0.111752	-0.106437	0.1179	-0.0816238	0.0800335	0.123762	-0.12	-0.0317981	-0.0605151	-0.134801	0.0388505	-0.0406425
BCLAF1;S648;TSYQKATEEHSTRQKSPEIHRRIDISPSTLR	0.291687	0.300658	-0.241771	-0.122826	0.0446969	-0.519483	-0.128405	0.266497	-0.00321526	-0.0884854	-0.0345791	-0.438763	0.42705	0.52457	-0.217025	0.0704696	-0.671884	-0.406121	0.257063	-0.236634	-0.549146	0.0563771	0.301704	-0.0796737	-0.117125	0.0619329	-0.105741	0.122453	-0.105636	-0.22395	-0.121448	0.186886	0.0679462	0.143799	-0.147801	-0.348834	-0.179655	-0.0310279	-0.143997	-0.217863	-0.163039	-0.155988	-0.238845	0.0110309	0.013699	0.081545	0.0589801	-0.194224	-0.0900318
BCLAF1;S658;STRQKSPEIHRRIDISPSTLRKHTRLAGEER	-0.00851531	0.180347	0.144134	-0.0757493	0.143962	-0.00815792	-0.034462	0.194662	0.104364	0.00194616	0.0569121	-0.0739117	0.0152609	0.220465	-0.0534116	0.0734747	0.0323348	-0.0748077	0.17494	0.162676	0.0780749	-0.0261089	0.00046391	-0.0608392	0.030976	0.0176881	-0.0114647	0.0398255	0.124631	0.00645379	-0.0293047	0.0497412	-0.0505453	0.0668867	0.051449	-0.0919309	-0.0501879	0.131422	-0.0209075	0.111904	0.12396	0.0310876	-0.0145042	0.11964	-0.0242633	0.0191995	0.122441	-0.0134649	-0.0788535
BCLAF1;T402;KESGKQKFNDSEGDDTEETEDYRQFRKSVLA	-0.157948	-0.665942	-0.232547	-0.211085	-0.00193916	0.0685727	-0.0241813	-0.376635	-0.155623	-0.297099	-0.540116	-0.109912	-0.50976	0.0627422	-0.418237	0.779413	-0.976472	0.0491887	-0.630656	0.418496	-0.63357	0.585245	-0.130585	-0.662344	0.1552	-0.296015	-0.389681	-0.130579	-0.502741	-0.340268	0.988445	-0.0987772	-0.311992	-0.940326	-0.481726	-0.276151	0.0921624	-0.404583	-0.355082	-0.108225	-0.341104	-0.263216	-0.495981	-0.464091	-0.54021	0.404807	0.581272	-0.496075	0.250178
BCLAF1;T405;GKQKFNDSEGDDTEETEDYRQFRKSVLADQG	0.219466	-0.0273673	-0.0125693	0.0383705	-0.35379	-0.506995	0.086593	0.15896	0.0774487	-0.0672311	-0.42883	-0.479113	0.0586872	-0.223677	0.329458	-0.0228914	-0.407798	-0.2893	0.171491	0.17802	-0.156188	-0.203465	-0.350507	-0.159883	-0.0428437	0.135583	-0.101399	-0.0560067	-0.251864	-0.403476	-0.307902	0.0283335	0.492912	0.0445165	-0.36385	-0.467361	-0.163554	-0.113549	0.204747	0.30989	-0.418263	-0.49834	-0.0378951	-0.187129	-0.126806	0.146459	-0.171787	-0.424485	0.0507603
BECN1;S90;QDGVSRRFIPPARMMSTESANSFTLIGEASD	-0.0508719	0.140831	0.078245	0.27712	-0.0253159	-0.296364	-0.144843	0.154243	0.294332	-0.0225727	0.0950299	-0.178536	-0.23336	0.138636	0.350637	-0.0827436	0.0393397	-0.146759	-0.176767	0.195038	0.39531	-0.185004	0.00509101	0.0225156	0.0570241	0.395552	0.032153	0.150645	-0.252421	-0.0564224	0.162375	0.318453	0.0972599	0.0115812	-0.0235058	-0.360177	-0.723372	-0.044159	0.261908	0.956143	-0.00252527	-0.410228	0.236197	-0.124894	0.257397	-0.370121	0.445358	-0.353944	0.0949748
BIN1;S245;QNLNDVLVGLEKQHGSNTFTVKAQPRKKSKL	-0.0231187	-0.36673	-0.39836	-0.00174249	-0.368879	-0.162774	0.120377	-0.353326	-0.523588	-0.182609	-0.243695	-0.308915	0.118983	-0.346132	-0.357957	0.179582	-0.384698	-0.577327	0.0171984	-0.139785	-0.235126	-0.00122185	-0.481813	-0.423969	0.0386568	-0.305669	-0.436815	-0.0692393	-0.311039	-0.430477	-0.0649283	-0.195647	-0.233671	-0.030812	-0.371817	-0.48424	-0.0347648	-0.124856	-0.243885	-0.00958496	-0.475299	-0.580061	0.0627474	-0.249173	-0.137036	-0.121604	-0.460408	-0.398779	-0.242672
BIN1;S270;RKKSKLFSRLRRKKNSDNAPAKGNKSPSPPD	0.21968	-1.35182	0.408246	0.873958	0.124156	1.11854	0.468807	-0.647168	-0.574124	0.215198	-0.228427	0.837336	-0.0398828	1.03277	0.699487	-1.10082	0.194	-0.0974798	0.767285	0.492927	-0.882196	-0.472753	-0.525787	1.51051	-0.359801	0.131052	0.178048	-0.373581	0.179197	0.66596	-0.442312	0.677875	-0.373383	-0.792631	0.646885	0.702676	-0.346641	0.0762486	0.300404	-0.348274	0.328556	0.525136	0.653896	0.0196007	0.0550345	-0.208051	0.0510569	0.224587	0.105103
BIN1;S280;RRKKNSDNAPAKGNKSPSPPDGSPAATPEIR	0.225108	0.323805	0.18516	-0.0773963	0.188115	0.0492596	0.0393357	-0.0434749	0.271636	-0.0274656	0.162345	-0.0584736	-0.241734	-0.0935663	-0.159589	-0.186017	-0.241042	-0.301788	-0.196009	-0.0697574	-0.120093	-0.266184	-0.229213	-0.411342	0.0495298	0.0126108	-0.026818	0.028416	0.0707356	-0.0608221	-0.0609	0.0538638	0.0750965	0.184472	0.0901885	-0.0377825	-0.0200492	0.199126	0.00580987	0.0889923	0.0781256	-0.0202346	0.0328238	0.128446	0.00345937	0.0242885	0.0551562	-0.0885005	0.0265359
BIN1;S282;KKNSDNAPAKGNKSPSPPDGSPAATPEIRVN	0.224699	0.32088	0.147185	-0.0807422	-0.128138	-0.235966	0.02365	-0.0723166	0.286932	-0.0257697	0.132346	-0.0984298	-0.221587	-0.0509339	-0.098724	-0.103091	-0.227787	-0.278553	-0.0743152	0.00260587	-0.0734197	-0.267811	-0.111653	-0.327676	0.0465455	0.0477968	-0.0302486	0.0541835	0.143929	0.0090255	-0.0655605	0.0730234	0.0593668	0.185388	0.0401909	-0.122082	-0.0896826	0.151984	-0.0309176	0.0115819	0.00985769	-0.0413174	0.0447096	0.154753	0.0283581	-0.038458	0.0022968	-0.175564	0.0910415
BIN1;S287;NAPAKGNKSPSPPDGSPAATPEIRVNHEPEP	0.137336	0.221063	0.100865	-0.144909	0.183953	0.0726639	0.0201964	-0.0382644	0.267683	-0.00136473	0.151823	-0.00286601	-0.183439	-0.0712816	-0.0894697	-0.152052	-0.228269	-0.234883	-0.151873	-0.0538193	-0.110051	-0.238256	-0.163255	-0.303136	0.0259701	-0.0140273	-0.00853713	0.0707979	0.0520851	0.041106	-0.0471239	0.033347	0.0669432	0.180667	0.094112	0.0188089	-0.0161177	0.214192	0.0364329	0.0280958	0.0178932	-0.0639395	-0.0417907	0.0109541	-0.0655029	-0.00860992	0.0285907	-0.0846531	0.0846413
BIN1;S315;PEPAGGATPGATLPKSPSQSSLPAVVVETFP	0.0282327	0.208095	0.00759358	0.0417519	-0.106711	-0.252845	0.0488572	-0.196826	0.086883	-0.143036	-0.163615	0.292599	0.0597868	0.309548	-0.122822	0.0195356	0.0280593	-0.510928	0.119066	0.107825	-0.0495332	-0.0346145	-0.141031	-0.172739	-0.243567	0.581947	-0.354372	-0.784309	0.341831	-0.00220498	-0.24544	-0.003956	-0.297367	0.382026	-0.250866	-0.365585	0.0693448	0.141134	-0.0146009	0.240822	-0.0526651	-0.0843764	0.106502	0.309789	-0.12151	0.2954	0.0681547	-0.0927182	0.187198
BIN1;S317;PAGGATPGATLPKSPSQSSLPAVVVETFPAT	-0.0115037	0.163532	0.0555519	0.0514503	-0.00592166	-0.0671209	-0.00748776	-0.0917067	-0.0114442	-0.243071	-0.214264	0.0530892	0.0997435	0.207666	-0.102441	0.0763373	-0.0791755	-0.27209	0.0240905	-0.0150636	0.0413952	0.215773	-0.0245689	-0.115419	0.119835	-0.0680688	0.0119054	0.0348001	-0.169295	-0.131332	-0.0852509	-0.064474	-0.254954	-0.00588742	-0.130318	-0.156975	0.0204135	0.0785828	-0.0602519	-0.115673	-0.0939772	-0.0922048	0.00522855	-0.00732237	-0.1681	0.0339336	0.0316817	-0.0658389	-0.0408881
BIN1;S319;GGATPGATLPKSPSQSSLPAVVVETFPATVN	0.0988986	-0.0214384	-0.172777	-0.0772647	0.062069	-0.0738541	-0.0798196	-0.341848	-0.265673	-0.150269	0.0942815	0.675465	0.0681668	0.257716	-0.229875	-0.209465	0.256937	-0.240123	-0.143091	0.0850928	-0.0638908	0.110985	0.045626	-0.273811	-0.324488	-0.164685	0.259376	-0.0750681	0.100798	-0.609118	0.116644	0.0147146	0.0769052	0.190827	-0.0934971	0.0831176	0.121837	0.222853	0.0904061	0.145371	-0.0102643	0.0339319	0.0297248	0.0588816	-0.157097	0.0321017	-0.169705	-0.12926	0.0749332
BIN1;S320;GATPGATLPKSPSQSSLPAVVVETFPATVNG	0.275751	0.562777	0.0708233	-0.171582	0.461577	0.367784	-0.113691	0.0275041	0.289048	-0.0596822	0.539917	0.156977	0.0476528	0.557307	0.291901	-0.171211	0.243655	0.194805	-0.210144	0.37931	0.270885	-0.0626677	0.48919	-0.0176374	-0.207285	0.0939644	-0.0400122	0.034549	0.12736	0.0326592	-0.113611	0.376036	0.000250894	0.00961494	0.202999	0.0850558	0.00804325	0.31417	0.120287	0.0408927	0.40129	0.0996793	0.0348813	0.726278	0.170341	0.248956	0.658972	0.380253	0.0886577
BIN1;T247;LNDVLVGLEKQHGSNTFTVKAQPRKKSKLFS	-0.0503272	-0.409213	-0.446478	-0.111531	-0.540878	-0.316714	0.189748	-0.322267	-0.27709	-0.328201	-0.69227	-0.441753	0.220901	-0.148108	-0.31767	0.112267	-0.423953	-1.15123	-0.345199	0.0527739	-0.41287	0.230278	-0.460973	-0.770785	-0.146388	-0.369857	-0.184753	-0.0898408	-0.994992	-0.058736	0.0836846	0.071913	-0.817484	-0.107445	-0.360425	-0.78004	0.11803	-0.424824	-0.427524	-0.28557	-0.659661	-0.228492	-0.149003	-0.618121	-0.399941	0.506271	-0.682474	-0.711154	0.142337
BIN1;T291;KGNKSPSPPDGSPAATPEIRVNHEPEPAGGA	-0.83924	-0.944032	-1.52549	-0.723203	-1.65982	-1.52941	0.427627	-0.653532	-1.04847	0.098064	-1.11115	-1.06733	-0.327932	-0.524312	0.589706	0.93444	-2.9661	-0.847049	-1.64579	0.00657837	-1.76119	1.57903	-0.306204	-1.8305	0.190347	-0.931167	-1.14836	-0.115534	-1.47179	-1.2589	-0.0267615	-0.72802	-0.875972	0.00584701	-1.02534	-1.05026	0.563909	-0.58484	-1.0057	-0.373918	-1.01864	-1.06083	0.14165	-0.810256	-1.02354	-0.10134	-1.09109	-1.12763	0.575078
BIN1;T307;PEIRVNHEPEPAGGATPGATLPKSPSQSSLP	-0.0544171	-0.215254	-0.246901	0.0766714	0.0816714	-0.0456901	0.0771796	-0.357944	-0.115461	-0.0972236	-0.00651982	-0.235578	0.288576	-0.575108	0.0507254	0.220653	-0.0452028	-0.426148	0.0874237	-0.0771977	0.203744	-0.253661	-0.389445	0.113181	-0.0165692	-0.114391	-0.141912	-0.206499	0.18248	0.0209212	0.0665223	-0.152654	-0.0138302	-0.0618586	-0.0534188	0.00754779	-0.0734612	-0.205597	-0.0878222	-0.0506891	-0.0734358	-0.161755	-0.222727	-0.321417	-0.264925	0.0727148	-0.0655906	-0.105454	-0.0499021
BIN1;T328;PKSPSQSSLPAVVVETFPATVNGTVEGGSGA	-1.41236	-1.83035	-0.199286	-0.691072	-0.3304	1.79245	-2.69501	0.896566	0.934251	0.195894	-1.52495	0.012081	0.628364	-0.381034	-0.0626569	-0.508644	-1.08465	-1.10656	-0.114788	-1.63997	-0.234462	0.586479	-0.655211	-0.294081	1.74987	0.410308	-0.890994	-0.0334059	-2.01239	-2.23909	0.60454	-0.65362	-1.01632	0.416996	-0.584911	-1.17833	-1.87839	0.251146	-1.55606	1.1256	-1.30002	-0.0613311	0.650446	0.0118078	-0.520398	0.204535	-0.569556	-1.07267	0.800305
BIN2;S417;SSGNIPSSPTASGGGSPTSPRASLGTGTASP	-0.533301	0.742825	0.455459	-0.28535	-0.294587	-0.382658	0.160527	0.715643	-0.240725	-0.00296014	0.0746606	-0.703265	-1.04793	0.0411326	-0.0618843	0.765557	0.257209	-0.458989	0.694146	0.25182	0.194899	-0.407812	-0.403242	-0.569789	-0.0371821	-0.238445	0.0729258	0.172757	-0.304159	-0.349617	0.306437	-0.343763	0.113475	0.151127	-0.575568	-0.167764	0.257738	-0.149778	0.0275352	0.110352	-0.396886	-0.452544	-0.230481	0.219988	0.381605	-0.476467	-0.192122	-0.559039	0.22393
BIN2;S431;GSPTSPRASLGTGTASPRTSLEVSPNPEPPE	0.198169	1.40431	0.288394	-0.158068	0.115158	0.28021	-0.0382027	1.25001	0.311857	0.35009	0.194024	-0.204311	-0.292918	1.04576	0.586461	0.434783	0.991648	-0.678375	-0.0407185	1.01551	0.697097	0.0973284	0.587262	-0.113311	-0.265511	0.326349	0.312814	0.325091	1.35115	0.202336	0.115349	0.14942	0.484086	-0.779787	1.85504	0.0538041	0.0997991	1.30811	0.325175	-0.0227012	0.409912	-0.0880804	0.208047	0.931425	1.15079	-1.06691	0.231303	0.359522	0.101987
BIRC6;S426;DIPKLEGDSDDLLEDSDSEEHSRSDSVTGHT	-0.109247	0.195811	0.197559	-0.177786	0.153155	0.246168	0.0529124	0.223229	0.343269	0.0528118	0.342163	0.0542241	0.0903957	0.495136	0.139844	-0.0861786	-0.0520081	-0.0402134	-0.208806	0.131991	0.109156	0.174371	0.196753	-0.0426498	0.0962885	0.420297	0.331065	0.0761271	0.219781	0.283641	0.310363	0.841923	0.561368	-0.157735	-0.873279	0.251336	-0.109005	0.271723	0.112826	0.163151	0.309762	0.266566	-0.0652558	0.242141	0.393932	0.0889487	0.276451	0.253212	-0.128343
BIRC6;S428;PKLEGDSDDLLEDSDSEEHSRSDSVTGHTSQ	0.0370295	0.209408	0.182796	-0.0640777	-0.00882167	-0.438457	-0.0307051	-0.0672814	0.229219	-0.00954659	-0.0777906	-0.197501	0.00198541	0.00436293	0.475853	-0.00702224	-0.193127	-0.286463	-0.0102542	-0.121915	0.405013	-0.0245853	-0.0768909	-0.147828	0.0499628	0.0250434	-0.103504	-0.0113579	0.074775	-0.232005	-0.0144635	-0.121432	0.267003	-0.128137	-0.0963242	0.0516073	0.051257	0.0255055	-0.14223	0.0730721	-0.124405	-0.0893793	0.0468932	0.12094	-0.136585	0.0424437	-0.0126828	-0.137364	-0.134082
BIRC6;S436;DLLEDSDSEEHSRSDSVTGHTSQKEAMEVSL	0.400785	-0.0726479	-0.247316	0.0104517	-0.464676	-0.551952	0.05513	-0.233674	-0.276168	0.0434122	-0.0938342	-0.574168	0.426424	-0.200695	-0.102157	-0.14076	0.106338	-0.90109	-0.123018	-0.171032	0.355609	0.088617	-0.37801	-0.603182	-0.05115	-0.0167763	-0.475024	0.105624	0.0354591	-0.450532	-0.32607	0.0234821	-0.110583	0.117006	-0.113726	-0.439889	0.26284	-0.141559	-0.161765	-0.28481	-0.251085	-0.245416	-0.00565891	-0.136585	-0.062553	0.0851747	-0.318843	-0.65151	-0.323664
BLVRB;S82;GQDAVIVLLGTRNDLSPTTVMSEGARNIVAA	-0.2103	-0.215406	0.0425956	0.089138	-0.620777	-0.907728	-0.20925	-0.223537	-0.25429	0.314117	-0.589064	-1.10305	0.084102	-0.0520772	-0.427028	-0.14418	-0.64619	-0.869321	0.0722919	0.348113	-0.565214	-0.0767856	-0.831613	-0.936898	-0.0277162	-0.299	-0.166905	0.00731652	-0.750386	-0.922922	0.141014	-0.133342	-0.420609	-0.144591	-0.869793	-0.821557	-0.158996	0.168672	-0.446643	0.0864457	-0.842328	-1.03211	0.0975811	-0.432512	-0.463835	0.161031	-0.63356	-0.786997	-0.0461128
BMP2K;S640;FGSTPFQPFLTSTSKSESNEDLFGLVPFDEI	-0.0687186	-0.0104005	-0.137488	-0.0121804	-0.214553	-0.305458	-0.442632	-0.953735	0.168269	0.0976637	-0.432921	0.743802	0.26887	-0.00500219	0.055326	0.111589	-0.293165	-0.955274	-0.783003	0.308539	0.117171	0.116947	-0.0750937	-0.3964	0.139384	-0.24321	-0.0790276	0.211682	-0.27848	-0.00580419	0.104299	-0.133425	-0.300745	0.0380615	-0.242746	-0.316384	0.330945	-0.482568	-0.100303	-0.199661	-0.127926	-0.273536	0.192425	-0.308365	-0.34194	-0.00238584	-0.355489	-0.160895	0.0939685
BMP2K;S642;STPFQPFLTSTSKSESNEDLFGLVPFDEITG	-0.107208	0.480031	-0.0973732	0.114318	0.683663	0.272369	-0.379954	0.261202	-0.177987	0.112473	-0.0847497	0.504349	0.476744	0.373776	-0.196321	0.404012	-0.300169	0.235362	-0.326691	0.987339	0.637498	-0.893867	-0.353123	0.818696	0.142058	0.0361759	0.36297	-1.28716	1.48246	0.131245	-0.0533641	-0.112918	0.227901	0.286504	0.2392	0.0768579	0.248937	0.0566703	0.390578	0.188942	0.300889	0.079048	0.0554367	-0.0543065	-0.0446389	0.0076094	0.195285	0.444432	0.165686
BMP2K;S722;TPERARRHKKVGRRDSQSSNEFLTISDSKEN	0.0344146	0.163516	0.0775727	0.0571049	-0.108647	-0.323924	-0.136381	0.38501	-0.0372567	0.111694	-0.283946	-0.00561068	-0.139874	-0.0399443	-0.113645	0.165726	0.080743	-0.135525	0.0857035	-0.0201964	0.022223	-0.0678225	0.0500543	-0.0402145	0.0113215	0.351541	0.00148392	-0.519495	-0.113456	0.0851884	0.0584849	-0.0233626	0.0742397	0.0833929	-0.268148	-0.0706643	0.0660628	-0.231448	0.175124	0.0930134	-0.100319	-0.112014	-0.00343131	-0.0527115	0.230709	0.124719	-0.257249	-0.181337	0.157184
BMP2K;S725;RARRHKKVGRRDSQSSNEFLTISDSKENISV	0.157757	-0.00773952	0.130602	-0.0568934	-0.158864	-0.11555	-0.171513	0.381094	-0.0606119	0.0858497	-0.259305	0.0697951	-0.0331191	0.0334056	0.124939	0.264466	0.141403	-0.484405	0.0879025	-0.00579138	0.0469175	-0.0616498	0.0875288	-0.0611962	0.10255	0.0264061	0.0797888	-0.318206	-0.157606	0.288298	0.0246166	0.0193575	0.0435742	0.0341613	-0.216392	-0.0240882	0.0521047	0.214693	0.124144	-0.104128	-0.159355	-0.192563	-0.037516	-0.0568348	0.242972	0.115793	-0.228562	-0.143274	0.105214
BNIP2;T237;LPKPKTTEVIRKGSITEYTAAEEKEDGRRWR	-1.34434	-0.771128	0.758576	-0.118099	0.196765	0.695674	-0.131047	0.473516	0.153921	-0.453072	-0.800006	0.588309	-0.0146053	-0.191498	-0.309575	-0.0214147	0.228999	-0.072048	0.334775	-0.783203	0.317018	-0.133553	-0.303021	0.449208	-0.613717	-0.428559	0.212597	0.0340922	-0.132047	1.18617	0.122254	-0.158194	0.0237965	0.376289	-0.177452	0.0527156	0.408697	-0.169168	-0.273561	-0.0345281	-0.091252	0.305626	0.875444	0.482181	-0.0808583	-0.211955	-0.584019	-0.400664	0.635763
BNIP3;S125;QTPQDTNRASETDTHSIGEKNSSQSEEDDIE	-0.708574	-0.777498	0.631652	0.837669	0.578044	-0.961668	-0.0206706	-0.501831	0.0446878	0.0342631	0.102329	-0.00917367	-0.207822	-1.28857	-0.484095	0.32232	-0.295525	1.07316	0.089984	0.380135	0.459331	0.0347897	-1.58525	0.128275	0.14527	-0.248034	-0.343438	0.159468	-0.549149	0.0300678	0.339453	-0.0416188	0.198843	0.0202073	-0.32817	-0.33213	0.314272	0.174519	0.0768392	-0.217568	-0.315382	0.0352369	0.152509	-0.0158434	-0.112797	-0.249467	-0.140355	-0.0450328	0.0296202
BNIP3;S93;YNGDMEKILLDAQHESGRSSSKSSHCDSPPR	0.187611	0.182414	0.336423	-0.180867	0.233795	-0.580165	-0.322712	0.143556	-0.0437373	0.307379	0.305816	-0.236165	-0.00509067	0.634284	0.361183	-0.356381	-0.431978	-0.19679	0.265261	0.0497044	0.366949	-0.421866	-0.183962	-0.0196993	0.0680266	0.121388	0.188566	0.0101766	-0.251406	-0.0470809	0.0590606	0.0856505	0.359364	0.132659	-0.351551	-0.120677	0.0693869	0.332103	-0.359087	0.138959	0.0203569	-0.00505901	-0.0671593	0.231422	0.0590239	0.373626	-0.438122	0.133042	-0.0614069
BNIP3L;S98;MFDVEMHTSRDHSSQSEEEVVEGEKEVEALK	0.175503	-0.114756	-0.197882	-0.169277	-0.0859033	-0.0999629	0.0353049	-0.25711	0.153801	-0.420898	-0.125918	0.0241478	0.152542	-0.433559	0.0479371	0.0938991	-0.375678	-0.0367924	-0.0187101	-0.196257	-0.273484	0.0827195	0.322636	-0.247386	0.063817	-0.252585	-0.150431	0.0700641	-0.194195	-0.0306853	0.0404281	-0.152359	0.115897	0.207567	-0.560687	-0.0950484	-0.252253	0.563186	0.17045	-0.115478	-0.543736	-0.205802	-0.272911	0.13986	-0.0533871	0.524728	-0.786536	-0.0125459	-0.0382445
BOLA1;S81;THFRVAVVSSRFEGLSPLQRHRLVHAALAEE	0.0560606	-0.00351992	-0.569903	0.222438	-0.438759	-0.519096	0.360763	-0.270591	-0.151292	0.251755	-0.200676	-0.678151	-0.0793932	0.246476	-0.324461	0.450456	-0.20853	-0.791692	-0.0358851	-0.116238	-0.167606	-0.140987	-0.341249	-0.230285	-0.182564	0.394681	0.0295066	-0.0853641	0.579607	-1.64635	-0.270295	-0.215426	-0.452003	-0.0271365	0.855902	-0.764196	0.320611	0.259661	-0.0659302	-0.220188	0.454417	-1.55062	-0.287675	0.0421757	-0.505898	-0.912398	-0.0393032	0.600184	0.52854
BOP1;S56;TEMASARIGDEYAEDSSDEEDIRNTVGNVPL	0.0619034	-0.0224162	-0.216856	-0.0136099	0.0218599	0.0359024	-0.0502401	0.0464562	-0.180357	-0.17044	-0.13554	0.759117	-0.296763	-0.468038	-0.58702	0.327618	0.293146	0.847947	-0.116397	0.427392	0.239781	-0.0622436	-0.221569	0.0492955	0.0603528	-0.0633457	0.0302935	-0.0699147	-0.0697956	0.177441	-0.0271955	-0.0380602	-0.0858383	0.0617777	-0.265011	0.0991976	0.0126714	0.00702959	-0.105227	0.0700944	0.0992476	0.105398	0.0412697	-0.00973313	-0.190662	-0.0155139	-0.119393	0.151577	0.0586392
BOP1;S57;EMASARIGDEYAEDSSDEEDIRNTVGNVPLE	-0.0220302	-0.100184	-0.337706	0.0491675	-0.110585	-0.0435972	-0.0868402	0.00422986	-0.28152	-0.230861	-0.271492	0.681733	0.31567	-0.445727	-0.0761099	-0.0453967	0.121471	-0.47612	-0.0590224	-0.131633	-0.287438	0.290545	-0.157539	-0.0120239	0.0186334	-0.16162	-0.0717226	-0.0993251	-0.133339	0.0734868	-0.0666535	-0.078999	-0.192646	-0.00249393	-0.359193	0.0059815	-0.00251877	-0.074317	-0.204627	-0.0144214	0.0103227	0.0153749	-0.00502208	-0.0894848	-0.2878	-0.0354269	-0.23187	0.0486025	0.0323617
BPGM;T122;HGEEQVRLWRRSYNVTPPPIEESHPYYQEIY	-0.491916	-0.276027	0.0272057	0.296705	-0.574349	-1.0493	0.319596	0.427153	-0.150118	-0.0306843	-0.64959	-1.22343	0.118374	-0.182743	-0.491912	0.132319	-0.692664	-0.926204	-0.0388668	-0.262737	0.0774096	-0.00817667	-1.11395	-0.82043	0.153434	-0.355306	0.0489164	0.0750932	-0.5887	-0.604652	0.20396	-0.150927	-0.50233	-0.033264	-0.866731	-0.946823	0.0779163	-0.199666	-0.0786814	-0.108201	-0.402079	-1.04747	-0.0713103	-0.102843	0.474568	-0.624109	-0.823401	-0.943835	-0.181095
BRAF;S365;DEDHRNQFGQRDRSSSAPNVHINTIEPVNID	-0.146735	0.118133	0.0432328	0.539516	0.00251422	-0.281662	-0.0215505	-0.401662	-0.303315	0.432546	0.762061	-0.960694	-0.0351116	-0.634397	0.298658	0.136558	-0.778929	0.679646	-0.0453264	-0.134705	0.0345321	-0.2219	-0.369899	0.287439	-0.373182	-0.0859209	-0.196139	-0.740865	-0.0138111	1.14924	-0.0431486	-0.0164731	0.0210604	0.294105	-0.303407	-0.277876	0.13912	0.149953	-0.24328	0.0781584	-0.115242	-0.310531	-0.137571	0.134991	0.024052	0.13345	-0.0396378	-0.73578	0.0384996
BRAF;S729;IELLARSLPKIHRSASEPSLNRAGFQTEDFS	0.966686	-0.034242	0.00128716	-0.128961	-0.38115	0.480489	-0.124219	0.580503	0.366873	0.0715636	0.447534	0.175292	0.489904	0.962541	0.321651	-0.250705	-0.201794	-0.157386	0.648019	0.965072	-0.794204	-0.665831	0.463501	0.786649	-0.181873	0.392527	0.587347	0.157767	0.574631	0.285598	-0.116816	0.449346	0.116203	0.0757079	0.399264	0.249554	-0.254611	0.352405	0.439186	-0.114847	0.444003	0.0776729	-0.264126	0.432172	0.407947	0.127959	0.388545	0.393195	-0.489913
BRD2;S21;ADTTTPTPTAILAPGSPASPPGSLEPKAARL	0.085521	-0.248949	-0.422364	0.0206893	-0.0381811	-0.282887	0.288583	-0.00364505	0.206972	0.250202	-0.0780721	-0.312785	-0.257741	-0.385977	-0.742131	0.0918993	0.0218619	-0.0473404	0.0325001	-0.0704481	-0.620055	0.021148	-0.408524	-0.409152	-0.137179	-0.170766	-0.341647	-0.0788169	-0.440213	-0.407286	0.0273987	-0.389198	-0.482073	-0.0317603	-0.220444	-0.171946	0.135294	-0.298741	-0.194272	0.0250847	-0.326944	-0.19562	0.0395433	-0.218594	-0.0213244	-0.158348	-0.310403	-0.263126	-0.97931
BRD2;S24;TTPTPTAILAPGSPASPPGSLEPKAARLPPM	-0.0616932	0.0878687	-0.115987	0.112459	0.207124	-0.0161575	0.137762	0.259625	0.353764	0.268194	0.173976	0.101945	-0.362184	-0.201451	-0.436669	0.24005	0.215803	0.415709	0.0780216	0.178188	-0.346579	0.154606	-0.0124754	-0.287011	-0.343999	0.0231019	-0.0863344	0.0344972	0.13076	-0.140447	-0.155833	0.0214504	-0.414397	-0.0118636	0.236279	0.246084	-0.0459042	-0.057937	0.0611503	0.080377	0.153008	0.0530165	-0.214302	0.051141	0.172146	0.173536	-0.0192969	0.0581168	0.426688
[truncated: 7,748 more rows]
[truncated: 11 more columns]

## Sheet: Phosphosite Quantification Rate
Phosphosites	Quantification Rate (% of samples quantified)
AAK1;S20;FDSRREQGGSGLGSGSSGGGGSTSGLGSGYI	0.3
AAK1;S21;DSRREQGGSGLGSGSSGGGGSTSGLGSGYIG	0.3
AAK1;S624;PAVQGQKVGSLTPPSSPKTQRAGHRRILSDV	0.8
[truncated: 8,506 more rows]
