# Supplementary material for: Phosphoproteomics Uncovers Exercise Intensity-Specific Skeletal Muscle Signaling Networks Underlying High-Intensity Interval Training in Healthy Male Participants
Source: Sports Med. 2025 Apr 21;55(8):1983–2004. doi: 10.1007/s40279-025-02217-2 (PMC12460488; doi:10.1007/s40279-025-02217-2)
Supplement: Supplementary file 5 — Supplementary Table 3 Human skeletal muscle differentially regulated phosphosites from each timepoint and exercise intensity (XLSX 1769 kb) [file 40279_2025_2217_MOESM5_ESM.xlsx]

## Sheet: Article Information
Title: Phosphoproteomics uncovers exercise intensity-specific skeletal muscle signaling networks underlying high-intensity interval training in healthy male participants
Journal: Sports Medicine
Authors: Nolan J. Hoffman (1,7), Jamie Whitfield (1), Di Xiao (2), Bridget E. Radford (1), Veronika Suni (1), Ronnie Blazev (4,5), Pengyi Yang (2,3), Benjamin L. Parker (4,5), John A. Hawley (1,6)
Author Affiliations:
(1) Exercise and Nutrition Research Program, Mary MacKillop Institute for Health Research, Australian Catholic University, Melbourne, Victoria, Australia
(2) Computational Systems Biology Unit, Children's Medical Research Institute, Faculty of Medicine and Health, The University of Sydney, Westmead, New South Wales, Australia
(3) School of Mathematics and Statistics and Charles Perkins Centre, The University of Sydney, Sydney, New South Wales, Australia
(4) Department of Anatomy and Physiology, The University of Melbourne, Parkville, Victoria, Australia
(5) Centre for Muscle Research, The University of Melbourne, Parkville, Victoria, Australia
(6) Department of Sport and Exercise Sciences, Manchester Metropolitan University Institute of Sport, Manchester, United Kingdom
(7) Corresponding Author
Corresponding Author Email Address: nolan.hoffman@acu.edu.au

## Sheet: Supplementary Table 3
Gene name; phosphosite	log Fold-Change (HIIT_Mid/HIIT_Pre)	Adjusted P-Value (HIIT_Mid/HIIT_Pre)	log Fold-Change (HIIT_Post/HIIT_Pre)	Adjusted P-Value (HIIT_Post/HIIT_Pre)	log Fold-Change (HIIT_Post/HIIT_Mid)	Adjusted P-Value (HIIT_Post/HIIT_Mid)	log Fold-Change (MICT_Mid/MICT_Pre)	Adjusted P-Value (MICT_Mid/MICT_Pre)	log Fold-Change (MICT_Post/MICT_Pre)	Adjusted P-Value (MICT_Post/MICT_Pre)	log Fold-Change (MICT_Post/MICT_Mid)	Adjusted P-Value (MICT_Post/MICT_Mid)	log Fold-Change (HIIT_Mid/MICT_Mid)	Adjusted P-Value (HIIT_Mid/MICT_Mid)	log Fold-Change (HIIT_Post/MICT_Post)	Adjusted P-Value (HIIT_Post/MICT_Post)
AAK1;S20;	-0.39884	0.00194989	-0.718632	8.48e-08	-0.319792	0.0438727	-0.300091	0.0276605	-0.326282	0.0165987	-0.0261912	0.966305	-0.0987495	0.926207	-0.39235	0.109956
AAK1;S21;	-0.231762	0.124544	-0.154383	0.312654	0.0773795	0.76123	-0.0343695	0.868013	-0.126637	0.471781	-0.0922675	0.85167	-0.197393	0.782712	-0.0277456	0.965507
AAK1;S624;	-0.2227	0.427037	0.088056	0.768946	0.310756	0.377301	-0.3604	0.19171	-0.142183	0.660417	0.218217	0.751831	0.1377	0.956467	0.230239	0.764695
AAK1;S678;	-0.0748616	0.768824	-0.128925	0.563399	-0.0540636	0.886641	0.221717	0.329713	0.173006	0.467959	-0.0487109	0.959862	-0.296578	0.746682	-0.301931	0.534484
AAK1;T620;	0.353683	0.129399	0.752465	0.000541581	0.398782	0.174274	0.158064	0.571523	0.203388	0.451134	0.0453237	0.966213	0.195619	0.900533	0.549077	0.230297
AAMDC;S46;	-0.408767	0.0549922	-0.377776	0.0678101	0.0309904	0.943742	-0.336384	0.141597	-0.204262	0.412901	0.132122	0.854382	-0.0723826	0.976657	-0.173514	0.800648
AATF;S203;	-0.362537	0.0689259	-0.547347	0.00376069	-0.18481	0.535285	-0.486306	0.0175025	-0.461723	0.025099	0.0245827	0.979829	0.123769	0.94987	-0.0856241	0.905229
ABCB6;S709;	-0.087289	0.56975	-0.279524	0.0263564	-0.192235	0.27429	0.103508	0.513284	0.116419	0.455544	0.0129107	0.983919	-0.190797	0.758709	-0.395943	0.104303
ABCB6;T708;	-0.065405	0.818445	0.0691773	0.787849	0.134582	0.712841	0.277912	0.249717	0.318249	0.184919	0.040337	0.968133	-0.343317	0.713601	-0.249072	0.672839
ABCC1;S599;	-0.184971	0.155752	0.0437593	0.770351	0.228731	0.158386	0.124633	0.392986	0.077662	0.624767	-0.0469711	0.929669	-0.309604	0.376631	-0.0339028	0.949789
ABCC1;S603;	0.0145623	0.928287	-0.0687425	0.589674	-0.0833047	0.645628	0.254972	0.0295213	0.286002	0.0144004	0.0310303	0.954433	-0.24041	0.508396	-0.354745	0.0877975
ABCC1;S614;	-0.520154	0.0196103	-0.296594	0.192782	0.22356	0.501991	-0.275876	0.274667	0.107485	0.717266	0.383361	0.342767	-0.244279	0.860724	-0.404079	0.425276
ABCC9;S658;	-0.155117	0.42425	-0.310891	0.0669562	-0.155774	0.556814	0.027692	0.914026	0.121865	0.57299	0.0941732	0.877796	-0.182809	0.868434	-0.432757	0.214744
ABCF1;S106;	-0.135621	0.450812	-0.148109	0.383422	-0.0124883	0.970565	-0.26813	0.11608	-0.24473	0.16274	0.0233997	0.975534	0.132509	0.908777	0.0966208	0.862595
ABCF1;S110;	0.203775	0.00336308	0.241499	0.000385944	0.0377243	0.758063	0.194781	0.00748889	0.230063	0.00149351	0.0352822	0.891174	0.00899395	0.987915	0.0114361	0.971356
ABCF1;S167;	0.232887	0.0324206	0.432992	4.73e-05	0.200105	0.155183	0.374105	0.000800686	0.480267	1.99e-05	0.106162	0.703075	-0.141218	0.79816	-0.0472747	0.905289
ABCF1;S229;	-0.481457	0.64605	1.00039	0.26414	1.48185	0.194799	0.492276	0.656032	1.13188	0.249229	0.639603	0.807481	-0.973733	0.853397	-0.131487	0.973173
ABCF1;T109;	0.0983196	0.287804	-0.0406377	0.683331	-0.138957	0.225612	0.0399011	0.725553	-0.0578737	0.590919	-0.0977748	0.622203	0.0584184	0.943344	0.017236	0.962322
ABCF3;S109;	0.580653	0.0469003	0.687079	0.0140636	0.106426	0.840481	0.449836	0.154923	0.488955	0.124244	0.0391194	0.978277	0.130817	0.963698	0.198123	0.841123
ABHD14A-ACY1;S365;	-0.305631	0.144813	-0.411542	0.0355826	-0.105911	0.763408	-0.442839	0.0357818	-0.334149	0.130936	0.10869	0.879905	0.137208	0.943344	-0.0773935	0.922174
ABHD14A-ACY1;S371;	-0.644753	0.00398532	-0.447496	0.0424003	0.197257	0.57186	-0.558571	0.0179871	-0.937096	6.18e-05	-0.378525	0.359748	-0.0861818	0.972935	0.4896	0.311941
ABHD14A-ACY1;S373;	0.0128179	0.950388	-0.0310132	0.85391	-0.0438311	0.864104	0.0766481	0.664631	0.0916032	0.595662	0.0149551	0.983022	-0.0638302	0.962966	-0.122616	0.775551
ABI1;S182;	-0.246834	0.060431	-0.186485	0.152498	0.0603493	0.791589	-0.269025	0.0487445	-0.403949	0.00249682	-0.134925	0.674495	0.0221903	0.987915	0.217464	0.479086
ABI1;S220;	-0.0286955	0.837217	-0.0824744	0.469411	-0.0537789	0.768551	0.100828	0.409966	0.112426	0.357915	0.0115978	0.982346	-0.129524	0.820404	-0.1949	0.403734
ABL1;S804;	-0.557308	0.00933507	-0.438253	0.0370366	0.119054	0.751285	-0.11366	0.686961	-0.389124	0.096583	-0.275464	0.559302	-0.443648	0.543149	-0.0491293	0.95809
ABL1;S805;	-0.624111	0.000962715	-0.646613	0.000475209	-0.0225025	0.955138	0.0468763	0.862339	-0.420052	0.0378841	-0.466928	0.101497	-0.670987	0.105429	-0.226562	0.663448
ABL1;S808;	0.0950054	0.712857	0.0703757	0.776598	-0.0246297	0.954657	0.17014	0.498116	0.0640575	0.82419	-0.106082	0.887644	-0.0751343	0.975218	0.00631816	0.99561
ABLIM1;S294;	-0.143223	0.764417	0.368994	0.349228	0.512218	0.315014	0.675226	0.0890558	0.391247	0.369271	-0.283979	0.798306	-0.818449	0.487454	-0.0222528	0.990349
ABLIM1;S295;	0.402851	0.293501	0.709189	0.0402309	0.306339	0.577009	0.537697	0.167227	-0.0587197	0.907063	-0.596416	0.355931	-0.134846	0.973003	0.767909	0.311994
ABLIM1;S296;	-0.0966312	0.799106	-0.161707	0.62963	-0.0650754	0.909687	-0.00559052	0.990572	0.404283	0.217815	0.409874	0.495347	-0.0910407	0.977469	-0.56599	0.380635
ABLIM1;S320;	-0.0239967	0.858073	0.150716	0.127424	0.174713	0.177586	-0.165723	0.121001	-0.0891891	0.454229	0.0765338	0.795652	0.141726	0.7661	0.239906	0.236007
ABLIM1;S335;	-0.316307	0.28144	-0.608354	0.0208316	-0.292047	0.4631	0.0415243	0.917388	-0.0141718	0.973893	-0.055696	0.965303	-0.357831	0.794248	-0.594182	0.306929
ABLIM1;S394;	0.934824	0.00151065	0.980422	0.000660765	0.0455982	0.940955	0.472611	0.144649	0.650801	0.0389463	0.17819	0.861601	0.462213	0.729388	0.329621	0.693259
ABLIM1;S399;	-0.231057	0.524725	-0.120667	0.744771	0.110391	0.847761	-0.17965	0.65356	0.126084	0.768113	0.305734	0.703075	-0.0514075	0.987915	-0.24675	0.812457
ABLIM1;S403;	-0.110444	0.689009	-0.198627	0.408897	-0.0881827	0.830046	-0.0960937	0.748989	-0.21657	0.412307	-0.120476	0.879905	-0.0143505	0.991696	0.0179429	0.986998
ABLIM1;S418;	0.335703	0.111533	0.210325	0.329317	-0.125378	0.718357	0.27502	0.227998	0.206012	0.39447	-0.0690079	0.941917	0.0606829	0.979648	0.00431314	0.996855
ABLIM1;S420;	0.281205	0.0876356	0.155657	0.365474	-0.125548	0.625875	0.451186	0.00690957	0.293804	0.092177	-0.157381	0.703075	-0.169981	0.869617	-0.138148	0.787734
ABLIM1;S423;	0.0980602	0.639683	0.254303	0.14239	0.156243	0.556814	0.230917	0.231062	0.262698	0.171111	0.0317808	0.969237	-0.132857	0.923668	-0.00839442	0.992519
ABLIM1;S426;	0.0376972	0.907375	0.32257	0.178191	0.284873	0.396191	0.112577	0.718122	0.0864518	0.7885	-0.0261252	0.982346	-0.0748798	0.97732	0.236119	0.736155
ABLIM1;S441;	0.713789	0.0433737	-0.197527	0.623895	-0.911316	0.0321106	-0.0457724	0.93056	0.397058	0.332388	0.44283	0.563906	0.759562	0.502417	-0.594585	0.472053
ABLIM1;S458;	-0.129081	0.726677	0.287436	0.356936	0.416517	0.298952	-0.0932357	0.818151	-0.279341	0.421871	-0.186105	0.850795	-0.0358453	0.987915	0.566777	0.385122
ABLIM1;S554;	0.514079	0.0524554	0.221018	0.438678	-0.293061	0.442465	0.342449	0.243274	0.0974616	0.785607	-0.244987	0.722801	0.17163	0.948097	0.123556	0.898022
ABLIM1;S555;	0.33268	0.108143	0.17535	0.420023	-0.157329	0.624131	0.425687	0.0440345	0.306689	0.169841	-0.118997	0.864318	-0.0930069	0.962966	-0.131339	0.851328
ABLIM1;S674;	-0.440305	0.000444577	-0.551112	1.08e-05	-0.110807	0.570867	-0.455553	0.000468767	-0.554662	2.29e-05	-0.0991097	0.795652	0.0152476	0.987915	0.00355023	0.995888
ABLIM1;T397;	-0.00204786	0.996798	-0.0468494	0.888935	-0.0448015	0.933805	0.106828	0.768224	-0.0859347	0.816302	-0.192763	0.815128	-0.108876	0.968455	0.0390853	0.97432
ABLIM1;T401;	0.339095	0.0581397	0.21506	0.237861	-0.124035	0.669812	0.162317	0.439369	-0.0151817	0.953353	-0.177499	0.694367	0.176778	0.88059	0.230242	0.619661
ABLIM2;S12;	-0.301103	0.0808225	-0.271342	0.105732	0.0297604	0.930807	-0.102195	0.635376	-0.301212	0.101204	-0.199017	0.603804	-0.198908	0.839111	0.0298699	0.969704
ABLIM2;S279;	0.0892862	0.242448	0.0591369	0.448677	-0.0301493	0.81594	0.14307	0.0594372	0.0910418	0.267062	-0.0520277	0.813662	-0.0537834	0.929158	-0.0319049	0.902932
ABLIM2;S280;	-0.145384	0.692656	-0.559277	0.0545033	-0.413894	0.310796	-0.134769	0.733845	-0.297916	0.395796	-0.163147	0.877796	-0.0106144	0.995476	-0.261361	0.78171
ABLIM2;S282;	-0.137946	0.342014	-0.199028	0.133587	-0.0610818	0.79383	0.100654	0.537045	-0.0674165	0.700268	-0.168071	0.56274	-0.2386	0.643931	-0.131611	0.739973
ABLIM2;S285;	0.213268	0.185216	0.345688	0.0195629	0.132421	0.576057	0.231092	0.168772	0.271045	0.103516	0.0399534	0.95754	-0.0178238	0.987915	0.0746434	0.892899
ABLIM2;S294;	0.137105	0.089424	0.0509206	0.568515	-0.0861845	0.454308	0.125959	0.142105	0.119342	0.173414	-0.00661741	0.988532	0.0111461	0.987915	-0.0684209	0.785346
ABLIM2;S364;	-0.0181361	0.946361	-0.111265	0.590754	-0.0931292	0.769584	-0.0131341	0.964973	-0.0219194	0.933129	-0.00878528	0.993902	-0.00500198	0.995735	-0.0893459	0.892799
ABLIM2;S382;	0.349802	0.0761736	0.260983	0.185249	-0.0888193	0.793904	0.773201	0.000114425	0.30413	0.154901	-0.469071	0.105965	-0.423399	0.491154	-0.0431475	0.958575
ABLIM2;S432;	-1.1344	0.000116033	-1.27228	1.32e-05	-0.13788	0.790829	-0.883872	0.00368555	-1.45261	2.71e-06	-0.568736	0.249737	-0.250532	0.906664	0.180324	0.862595
ABLIM2;S479;	0.825333	0.00885252	0.582026	0.0614237	-0.243307	0.632793	0.0648474	0.887572	0.224096	0.572365	0.159249	0.891174	0.760485	0.406454	0.35793	0.685687
ABLIM2;S510;	-0.598575	1.19e-05	-0.797816	1.75e-08	-0.199241	0.276128	-0.646808	5.45e-06	-0.555285	7e-05	0.0915237	0.831816	0.0482334	0.975582	-0.242532	0.43148
ABLIM2;S517;	-0.434641	7.32e-05	-0.489293	6.92e-06	-0.054652	0.774077	-0.339345	0.00261153	-0.14577	0.241818	0.193574	0.318735	-0.0952969	0.900474	-0.343523	0.093006
ABLIM2;S536;	-0.392717	0.057854	-0.0666766	0.784836	0.32604	0.233559	-0.0567268	0.84247	0.103073	0.702466	0.1598	0.795652	-0.33599	0.699535	-0.16975	0.798189
ABLIM2;T278;	-0.0158726	0.897665	0.0156804	0.890359	0.031553	0.849396	-0.0103605	0.940036	-0.0836693	0.438008	-0.0733088	0.785048	-0.00551218	0.991969	0.0993496	0.694957
ABLIM2;T506;	-0.344099	0.232703	-0.478115	0.0735187	-0.134016	0.776453	0.0962528	0.794815	-0.0954291	0.798324	-0.191682	0.820642	-0.440352	0.706305	-0.382685	0.581974
ABLIM2;T508;	-0.199757	0.536732	-0.249215	0.402843	-0.0494578	0.929607	0.330084	0.294511	-0.0610073	0.877477	-0.391091	0.494391	-0.529841	0.596525	-0.188207	0.841939
ABLIM2;T515;	-0.833853	2.24e-09	-0.890863	2.61e-10	-0.0570099	0.802754	-0.531177	7.12e-05	-0.928923	2.36e-10	-0.397746	0.0219604	-0.302676	0.426846	0.0380596	0.944611
ABLIM3;S280;	-0.365469	0.000273218	-0.424845	1.96e-05	-0.0593767	0.733096	-0.0582331	0.652016	-0.342437	0.000979927	-0.284204	0.0443663	-0.307236	0.195307	-0.0824084	0.802646
ABLIM3;S282;	0.132643	0.203822	0.00366638	0.980194	-0.128977	0.350029	0.153056	0.156562	0.08285	0.49032	-0.0702064	0.819777	-0.0204132	0.984993	-0.0791837	0.808899
ABLIM3;S372;	0.0295094	0.897665	-0.147995	0.416913	-0.177504	0.475112	0.191795	0.3217	0.180095	0.363158	-0.0117002	0.991819	-0.162286	0.885549	-0.32809	0.379983
ABLIM3;S373;	-0.0287501	0.910649	-0.16555	0.408839	-0.1368	0.650188	-0.194558	0.367365	-0.0187022	0.944736	0.175856	0.721795	0.165808	0.897164	-0.146848	0.811537
ABLIM3;S379;	-0.059581	0.838691	-0.108156	0.668664	-0.0485751	0.909687	-0.286649	0.239582	-0.312874	0.199876	-0.0262246	0.981801	0.227068	0.872653	0.204717	0.760932
ABLIM3;S388;	-0.488967	0.00687979	-0.600354	0.000664501	-0.111387	0.718655	-0.188638	0.374199	-0.192933	0.36697	-0.00429487	0.996884	-0.300329	0.696815	-0.407421	0.290351
ABLIM3;S470;	-0.112343	0.491309	-0.0838998	0.604265	0.028443	0.917764	0.235669	0.123973	0.0107725	0.959594	-0.224897	0.403803	-0.348012	0.385661	-0.0946723	0.848196
ABLIM3;S471;	-0.19391	0.656448	0.123094	0.774587	0.317004	0.569746	0.289427	0.507329	0.197476	0.672278	-0.0919512	0.958395	-0.483336	0.784976	-0.0743813	0.96141
ABLIM3;S534;	-0.443553	2.89e-05	-0.671906	2.43e-09	-0.228353	0.0860756	-0.34187	0.00160258	-0.150837	0.200946	0.191033	0.297686	-0.101683	0.884906	-0.521069	0.00322257
ABRA;S153;	-0.182394	0.654319	-0.00159584	0.996583	0.180798	0.757173	0.145525	0.746066	0.0412961	0.931789	-0.104229	0.948334	-0.327919	0.882988	-0.0428919	0.979731
ABRA;S156;	0.0709464	0.900741	0.241346	0.612373	0.170399	0.822597	0.392072	0.424796	-0.0171734	0.979223	-0.409246	0.700112	-0.321126	0.923668	0.258519	0.860333
ABRA;S188;	0.0359399	0.940492	-0.233555	0.52708	-0.269495	0.606427	0.0262682	0.960817	0.329142	0.40053	0.302874	0.731946	0.00967174	0.995735	-0.562697	0.471769
ABRA;S194;	0.241927	0.147513	0.283588	0.0717343	0.0416609	0.893672	0.144102	0.451264	0.416765	0.0124414	0.272664	0.349992	0.0978252	0.952961	-0.133177	0.798189
ABRA;S81;	0.483992	0.39984	-0.845242	0.09768	-1.32923	0.0334658	0.0491402	0.950774	0.60212	0.313585	0.552979	0.660469	0.434852	0.907217	-1.44736	0.146514
ACACA;S25;	-0.0084259	0.968042	0.0401519	0.809711	0.0485778	0.849396	0.108193	0.526147	-0.164569	0.307988	-0.272762	0.239635	-0.116619	0.908777	0.20472	0.557752
ACACA;S29;	-0.373888	0.00780222	-0.358885	0.00853644	0.0150021	0.960562	-0.27504	0.0673176	-0.276367	0.0694022	-0.00132705	0.998773	-0.0988474	0.939679	-0.0825183	0.870086
ACACB;S146;	-0.272417	0.141523	-0.12563	0.526008	0.146787	0.600196	-0.443796	0.0168464	-0.161744	0.448676	0.282052	0.403803	0.171379	0.885538	0.0361142	0.962116
ACACB;S222;	0.524815	3.36e-05	0.720608	3.58e-08	0.195793	0.246277	0.482305	0.000199525	0.83278	2.38e-09	0.350475	0.0475897	0.04251	0.976657	-0.112172	0.776106
ACACB;S37;	0.750814	3.31e-05	0.771	1.44e-05	0.0201865	0.95744	0.653363	0.000421926	0.636723	0.00057924	-0.0166397	0.985194	0.0974506	0.958088	0.134277	0.82313
ACACB;S72;	0.457591	0.0762831	0.351466	0.170615	-0.106124	0.816126	0.57545	0.0300481	1.07763	3.92e-05	0.502185	0.229822	-0.117859	0.962966	-0.726168	0.134896
ACACB;T70;	0.16633	0.581874	0.1586	0.583818	-0.00772997	0.987779	0.11889	0.724908	0.641231	0.0159048	0.52234	0.210872	0.0474393	0.987915	-0.482631	0.39558
ACIN1;S307;	-0.29146	0.00748476	-0.422409	8.21e-05	-0.130949	0.402986	-0.153313	0.208191	-0.188493	0.116578	-0.0351801	0.946108	-0.138147	0.814745	-0.233916	0.32269
ACIN1;S352;	0.0498394	0.779054	-0.00329524	0.987506	-0.0531347	0.833633	0.00865951	0.970406	0.0292814	0.882547	0.0206219	0.974902	0.0411799	0.978972	-0.0325767	0.956585
ACIN1;S652;	-1.84281	0.000928981	-1.35206	0.0128352	0.490743	0.57186	-0.655563	0.308374	-0.943807	0.126959	-0.288243	0.887723	-1.18724	0.519262	-0.408258	0.827495
ACIN1;S780;	-0.405384	0.0854267	-0.299269	0.20418	0.106115	0.79383	0.0874687	0.780107	0.00348751	0.992618	-0.0839812	0.932819	-0.492853	0.510363	-0.302756	0.616964
ACIN1;S840;	-0.292834	0.0217184	-0.31567	0.0104342	-0.0228367	0.929607	-0.483866	0.000234761	-0.476297	0.00029115	0.00756837	0.992381	0.191032	0.748054	0.160627	0.636118
ACIN1;S946;	0.324628	0.119728	0.167507	0.44506	-0.157121	0.625875	0.164262	0.502214	0.149951	0.547363	-0.0143106	0.991819	0.160366	0.919772	0.0175562	0.986735
ACIN1;T350;	-0.00837645	0.973297	-0.0126325	0.953863	-0.00425609	0.989815	-0.0120317	0.964248	-0.0274216	0.906095	-0.0153899	0.984527	0.0036552	0.996663	0.014789	0.986735
ACIN1;T356;	0.0498394	0.779054	-0.00329524	0.987506	-0.0531347	0.833633	0.00865951	0.970406	0.0292814	0.882547	0.0206219	0.974902	0.0411799	0.978972	-0.0325767	0.956585
ACIN1;T782;	-1.60871	2.7e-07	-1.40954	2.88e-06	0.199168	0.693382	-0.819393	0.00864832	-0.839795	0.00717118	-0.0204018	0.991819	-0.789316	0.322833	-0.569746	0.39558
ACLY;S455;	-0.433866	0.015579	-0.362066	0.0392408	0.0718001	0.828872	-0.0969194	0.679314	-0.383021	0.0458537	-0.286101	0.403432	-0.336947	0.611084	0.0209546	0.981826
ACLY;S481;	-0.895606	4.38e-09	-1.03578	5.72e-11	-0.140178	0.509502	-0.115987	0.500527	-0.344422	0.0204555	-0.228435	0.391014	-0.779619	0.00220082	-0.691362	0.0035962
ACO1;S778;	-0.106423	0.372111	-0.374944	0.000340861	-0.268521	0.0413379	0.13972	0.248045	-0.0159154	0.919088	-0.155635	0.48165	-0.246143	0.45805	-0.359029	0.0686501
ACO1;S779;	-0.476139	0.031204	-0.763692	0.000351388	-0.287554	0.350024	-0.350005	0.144613	-0.0275321	0.93067	0.322473	0.46836	-0.126133	0.955356	-0.73616	0.0670571
ACO2;S576;	0.288717	0.0791595	-0.389179	0.0124235	-0.677896	0.000279333	0.14168	0.46518	-0.228322	0.207061	-0.370002	0.13633	0.147037	0.891908	-0.160858	0.737537
ACO2;S584;	0.238386	0.720545	0.691137	0.203624	0.452751	0.585054	0.511449	0.413137	0.478249	0.454715	-0.0332005	0.992295	-0.273063	0.958914	0.212889	0.916092
ACOT13;S69;	-0.149877	0.616875	-0.350271	0.165297	-0.200395	0.612006	-0.262041	0.366316	-0.0950813	0.781091	0.166959	0.835639	0.112164	0.964036	-0.25519	0.728182
ACOT2;S232;	0.0946318	0.44916	0.0772244	0.529333	-0.0174074	0.938541	0.16377	0.176953	0.176384	0.146502	0.0126135	0.981926	-0.0691383	0.950098	-0.0991591	0.774733
ACSS2;S267;	-0.356563	0.00110948	-0.309643	0.00365626	0.04692	0.813931	-0.380474	0.00081429	-0.389697	0.00061569	-0.00922229	0.988656	0.0239112	0.984842	0.0800535	0.828165
ACTA1;S302;	-0.429667	0.0263075	0.0181479	0.943489	0.447815	0.0618905	-0.0875855	0.734006	-0.0331338	0.905078	0.0544517	0.953851	-0.342081	0.653747	0.0512816	0.951523
ACTA1;T306;	-0.440772	0.168058	-0.16694	0.634798	0.273832	0.56068	-0.0623468	0.887572	-0.265412	0.472402	-0.203066	0.835733	-0.378425	0.821415	0.0984724	0.938066
ACTA1;Y296;	-0.278515	0.154391	0.00571773	0.984698	0.284233	0.259356	-0.144992	0.526454	-0.0725368	0.777913	0.0724551	0.927377	-0.133523	0.938305	0.0782546	0.910053
ACTA1;Y308;	-0.370396	0.0223766	-0.0288123	0.887639	0.341583	0.0979548	-0.0545009	0.806929	-0.0585487	0.792299	-0.00404784	0.996884	-0.315895	0.583665	0.0297364	0.966946
ACTBL2;S324;	-0.854046	0.00885252	-0.574575	0.0753627	0.27947	0.584991	-0.570003	0.105551	-0.53342	0.1398	0.0365831	0.982346	-0.284042	0.902098	-0.041155	0.980396
ACTBL2;T325;	0.0818323	0.624521	0.0488891	0.770351	-0.0329432	0.903576	0.0509182	0.78813	0.0774336	0.66891	0.0265154	0.967472	0.0309141	0.98468	-0.0285445	0.961941
ACTBL2;Y54;	-0.0972963	0.754952	0.133525	0.634798	0.230821	0.534413	0.480083	0.0640005	0.805925	0.00138518	0.325842	0.53716	-0.577379	0.41846	-0.6724	0.156998
ACTC1;S201;	0.0156092	0.91077	-0.0878482	0.42176	-0.103457	0.490926	0.180143	0.0954808	0.127602	0.269981	-0.0525408	0.887072	-0.164533	0.703754	-0.21545	0.32269
ACTC1;S370;	0.00233334	0.992563	-0.0408222	0.81476	-0.0431555	0.87303	0.055784	0.778041	0.0745978	0.696278	0.0188138	0.978957	-0.0534507	0.975218	-0.11542	0.811288
ACTC1;T105;	-0.657545	4.53e-09	-0.34479	0.000633443	0.312754	0.0113758	-0.031658	0.826773	-0.129922	0.277541	-0.0982642	0.721795	-0.625887	0.000744964	-0.214868	0.343755
ACTC1;T108;	-0.813732	1.43e-06	-0.58987	0.000224472	0.223861	0.324612	-0.54699	0.00121876	-0.368142	0.0341642	0.178848	0.653774	-0.266741	0.706305	-0.221728	0.605852
ACTC1;T204;	-0.638953	0.000117507	-0.522423	0.00114795	0.11653	0.671249	-0.10374	0.62176	-0.261664	0.154597	-0.157925	0.720805	-0.535213	0.154878	-0.260759	0.518658
ACTC1;T205;	0.0479367	0.636683	-0.0457541	0.635593	-0.0936909	0.442528	0.255489	0.00316116	0.165317	0.0663888	-0.0901727	0.660469	-0.207553	0.376631	-0.211071	0.212643
ACTC1;Y200;	-0.169054	0.441093	-0.0899242	0.690677	0.0791299	0.823477	0.133413	0.581584	0.111562	0.657197	-0.0218508	0.981926	-0.302467	0.725746	-0.201486	0.71986
ACTC1;Y364;	0.00398089	0.981716	0.0860942	0.478389	0.0821133	0.647168	-0.173231	0.151606	0.204749	0.0875065	0.37798	0.00795144	0.177212	0.711737	-0.118654	0.706917
ACTG1;S241;	0.133162	0.32037	0.064919	0.647849	-0.0682431	0.749673	0.149709	0.283708	0.163656	0.242461	0.0139469	0.981926	-0.0165467	0.987915	-0.0987368	0.80827
ACTG1;S325;	0.0956113	0.418422	0.0797382	0.491743	-0.0158731	0.94211	0.0952561	0.448348	0.0987922	0.430932	0.00353618	0.996258	0.000355279	0.99972	-0.019054	0.968453
ACTG1;S35;	-0.439241	0.0118114	0.1453	0.447435	0.584541	0.00447092	-0.142291	0.505227	-0.190972	0.353565	-0.0486813	0.954433	-0.29695	0.683854	0.336272	0.390326
ACTG1;S54;	0.201946	0.255942	0.421408	0.00853644	0.219462	0.341305	0.181814	0.343079	0.50623	0.00313973	0.324415	0.240532	0.0201314	0.987915	-0.0848218	0.889401
ACTG1;S62;	0.139587	0.361488	0.223659	0.104792	0.0840722	0.722322	-0.08572	0.625779	0.0423325	0.828294	0.128053	0.729601	0.225307	0.706305	0.181327	0.619562
ACTG1;T188;	-0.402015	0.0110303	0.100264	0.579017	0.50228	0.00703183	-0.27646	0.105666	-0.266072	0.128418	0.0103877	0.992046	-0.125555	0.920515	0.366337	0.269366
ACTG1;T251;	0.103306	0.291333	0.0457746	0.662299	-0.0575318	0.707422	0.155011	0.111483	0.135883	0.178224	-0.0191284	0.964631	-0.0517049	0.955356	-0.0901083	0.738846
ACTG1;T320;	0.229728	0.572735	-0.358539	0.321864	-0.588267	0.196915	0.154808	0.735824	0.309613	0.454229	0.154804	0.907748	0.0749196	0.984842	-0.668152	0.380444
ACTG1;T326;	0.147585	0.148224	0.0988067	0.339142	-0.0487781	0.774274	0.142171	0.189073	0.156738	0.146067	0.0145675	0.975256	0.00541374	0.992523	-0.0579318	0.867921
ACTG1;Y190;	-0.481901	0.000650805	0.105484	0.505286	0.587386	0.000397234	-0.286475	0.057883	-0.17976	0.271572	0.106715	0.805236	-0.195427	0.77812	0.285244	0.360257
ACTG1;Y55;	0.0395577	0.888059	0.115715	0.627365	0.0761577	0.840481	-0.100675	0.713685	0.0264629	0.928901	0.127138	0.859079	0.140233	0.94487	0.0892525	0.907015
ACTN2;S109;	-0.00859109	0.958896	-0.0225906	0.870911	-0.0139995	0.953426	0.0603538	0.679149	0.0885548	0.518105	0.0282011	0.959005	-0.0689448	0.952961	-0.111145	0.739973
ACTN2;S147;	-0.00745413	0.958879	0.0535286	0.629417	0.0609827	0.708711	-0.0869336	0.449906	0.0147007	0.91525	0.101634	0.667455	0.0794795	0.912012	0.0388279	0.914595
ACTN2;S152;	-0.19756	0.39331	-0.359418	0.0793884	-0.161858	0.625875	-0.450145	0.0391191	-0.289065	0.215963	0.16108	0.795652	0.252585	0.829467	-0.0703527	0.934423
ACTN2;S201;	-0.396781	0.0845748	0.176605	0.474027	0.573386	0.0363356	0.0128236	0.972551	0.282733	0.272929	0.26991	0.595242	-0.409605	0.635148	-0.106129	0.898022
ACTN2;S431;	0.183936	0.384449	0.0923039	0.676679	-0.0916324	0.783744	0.1875	0.402685	0.190061	0.398657	0.00256182	0.998773	-0.0035633	0.997114	-0.0977575	0.888834
ACTN2;S433;	0.0681103	0.83908	0.0290656	0.927446	-0.0390447	0.939763	0.102938	0.762889	0.0283754	0.9376	-0.0745629	0.951005	-0.034828	0.987915	0.00069015	0.999765
ACTN2;S449;	-0.0709395	0.835653	-0.203877	0.463247	-0.132938	0.765523	0.0390371	0.917336	-0.157918	0.626854	-0.196955	0.795652	-0.109977	0.964559	-0.0459597	0.968613
ACTN2;S574;	0.0875417	0.438353	0.0829442	0.44598	-0.00459752	0.981186	0.0263092	0.852034	0.0377166	0.782383	0.0114075	0.981926	0.0612325	0.952961	0.0452275	0.902932
ACTN2;S588;	0.150701	0.122155	-0.00985911	0.936015	-0.16056	0.198165	0.316763	0.00105904	0.226534	0.021874	-0.0902291	0.71543	-0.166062	0.655964	-0.236393	0.214644
ACTN2;S594;	-0.175723	0.738383	0.0917632	0.857215	0.267486	0.704982	-0.174821	0.755411	-0.097685	0.869196	0.0771361	0.968202	-0.000901986	0.99972	0.189448	0.901968
ACTN2;S595;	-0.485991	0.0484285	-0.628599	0.00755968	-0.142608	0.734305	0.0044826	0.99065	0.0968512	0.771557	0.0923686	0.929223	-0.490473	0.561645	-0.72545	0.116996
ACTN2;S596;	0.189296	0.198203	0.0850292	0.59352	-0.104266	0.643724	0.186851	0.230322	0.1997	0.201902	0.0128486	0.985541	0.00244475	0.997114	-0.11467	0.801533
ACTN2;S600;	0.0365022	0.886473	-0.276912	0.141724	-0.313414	0.211254	-0.0445262	0.867606	0.0687926	0.788784	0.113319	0.861601	0.0810285	0.964596	-0.345704	0.415769
ACTN2;S624;	0.0479371	0.664821	0.0472105	0.653391	-0.000726597	0.996942	-0.0053702	0.971804	0.0298885	0.813142	0.0352587	0.927377	0.0533073	0.955356	0.017322	0.965507
ACTN2;S761;	0.00180249	0.995771	0.0512818	0.825383	0.0494793	0.895061	0.156323	0.502981	0.0649748	0.806233	-0.0913483	0.898858	-0.154521	0.918833	-0.0136931	0.987854
ACTN2;S834;	-0.230158	0.315364	-0.439735	0.0317563	-0.209578	0.506739	0.178323	0.483251	0.030233	0.921317	-0.14809	0.821341	-0.408481	0.588319	-0.469968	0.291719
ACTN2;S840;	0.494201	0.1648	0.304831	0.405977	-0.18937	0.74868	0.276441	0.503142	0.4081	0.297698	0.131659	0.927377	0.21776	0.94987	-0.103269	0.942914
ACTN2;T151;	0.28555	0.192112	0.214911	0.326678	-0.0706388	0.854062	0.0624447	0.828591	0.11328	0.675368	0.0508357	0.960453	0.223105	0.864621	0.101631	0.892879
ACTN2;T237;	-0.0367568	0.835653	-0.0245915	0.880937	0.0121653	0.965462	-0.218425	0.124957	-0.221303	0.126728	-0.00287765	0.996884	0.181668	0.774114	0.196711	0.548283
ACTN2;T312;	-0.280669	0.0742757	-0.438732	0.00321126	-0.158063	0.490926	-0.08756	0.658995	0.0217145	0.922601	0.109274	0.819906	-0.193109	0.817927	-0.460447	0.116374
ACTN2;T435;	-0.750989	0.00107743	-0.9335	4.22e-05	-0.182511	0.622889	0.208154	0.45423	-0.0111101	0.975554	-0.219265	0.721795	-0.959144	0.0404468	-0.92239	0.0223666
ACTN2;T57;	-0.00327992	0.990166	0.00153992	0.993312	0.00481984	0.987254	-0.0157188	0.946815	-0.0209318	0.923515	-0.00521303	0.996258	0.0124389	0.990262	0.0224717	0.97432
ACTN2;T601;	0.352591	0.0602084	0.0674781	0.760215	-0.285112	0.252707	-0.151798	0.499428	0.0694423	0.782936	0.22124	0.597199	0.504388	0.288358	-0.00196418	0.998525
ACTN2;T603;	0.118702	0.244965	0.034825	0.761589	-0.0838774	0.571057	0.137034	0.197514	0.109193	0.328464	-0.0278406	0.952001	-0.0183316	0.987462	-0.0743684	0.815716
ACTN2;T609;	0.0940148	0.596287	-0.209997	0.162151	-0.304012	0.109377	0.321541	0.0394754	0.253807	0.119157	-0.0677334	0.90672	-0.227526	0.736593	-0.463805	0.0950551
ACTN2;T744;	0.123315	0.316938	0.000219776	0.998621	-0.123095	0.455525	0.190352	0.118973	0.167574	0.184109	-0.0227782	0.966305	-0.0670374	0.955356	-0.167354	0.553296
ACTN2;T751;	-0.421405	0.0209328	-0.512472	0.00360227	-0.0910666	0.774274	-0.0103566	0.972693	0.103024	0.664646	0.113381	0.857693	-0.411049	0.471799	-0.615496	0.0643547
ACTN2;T825;	-0.0492542	0.747192	-0.11082	0.389651	-0.061566	0.769584	0.00436379	0.983032	0.0306147	0.858334	0.0262509	0.964292	-0.0536179	0.964036	-0.141435	0.665494
ACTN2;T827;	0.168649	0.598608	0.175164	0.563445	0.00651481	0.990577	0.152095	0.659464	0.0430334	0.910388	-0.109061	0.922348	0.0165545	0.991877	0.13213	0.892799
ACTN2;Y429;	0.125886	0.411231	-0.00190928	0.991349	-0.127796	0.540608	0.15852	0.311568	0.197683	0.196536	0.0391631	0.953171	-0.0326332	0.982046	-0.199592	0.560336
ACTN2;Y589;	-0.286752	0.0109005	-0.434174	8.79e-05	-0.147421	0.352188	-0.0263191	0.869966	-0.130366	0.322683	-0.104047	0.73108	-0.260433	0.454401	-0.303808	0.173842
ACTN2;Y599;	0.147407	0.698808	-0.00938035	0.984698	-0.156787	0.770307	0.275092	0.453563	0.099781	0.815136	-0.175311	0.871307	-0.127685	0.968196	-0.109161	0.932395
ACTN2;Y715;	-0.6957	0.000707199	-0.0946797	0.6957	0.601021	0.0149666	0.14168	0.584467	0.26538	0.263686	0.123699	0.862194	-0.837381	0.0482786	-0.360059	0.455504
ACTN3;S116;	-0.389837	0.0998209	-0.348898	0.129977	0.0409384	0.930422	-0.342214	0.177927	-0.0574209	0.861451	0.284793	0.577347	-0.0476225	0.984993	-0.291477	0.634986
ACTN3;S319;	0.0041568	0.989715	-0.00387397	0.988077	-0.00803076	0.982992	-0.13621	0.561649	-0.0309696	0.907875	0.10524	0.875159	0.140366	0.930258	0.0270956	0.975479
ACTN3;S438;	-0.26015	0.1065	-0.317527	0.0372531	-0.0573765	0.840818	-0.312994	0.0587227	-0.100142	0.613463	0.212852	0.523881	0.0528439	0.976657	-0.217385	0.590556
ACTN3;S456;	0.196522	0.0907226	0.267393	0.0149061	0.0708701	0.713662	0.114333	0.389674	0.265436	0.0263885	0.151103	0.538136	0.0821898	0.934644	0.00195664	0.998024
ACTN3;S712;	-0.293466	0.291429	-0.0880579	0.775239	0.205408	0.615955	-0.249694	0.408885	0.159969	0.625735	0.409662	0.400883	-0.0437722	0.987915	-0.248027	0.750981
ACTN3;S758;	-0.0481421	0.88047	0.296239	0.21815	0.344381	0.278809	-0.21433	0.4426	-0.0381626	0.909003	0.176167	0.802598	0.166187	0.938381	0.334401	0.574465
ACTN3;T244;	-0.104288	0.8136	0.183354	0.634798	0.287642	0.580728	-0.439832	0.241193	-0.0760954	0.873907	0.363737	0.655127	0.335544	0.88059	0.25945	0.815753
ACTN3;T697;	-0.169738	0.453048	-0.604574	0.00164507	-0.434835	0.083936	-0.0106232	0.974607	0.129452	0.606376	0.140075	0.821341	-0.159115	0.919772	-0.734026	0.037829
ACTN3;T751;	0.0996623	0.66013	0.229494	0.231228	0.129832	0.67324	-0.107276	0.652578	0.103624	0.668865	0.2109	0.628418	0.206939	0.855857	0.12587	0.844201
ACTR1A;S3;	0.308226	0.0200892	0.126705	0.372637	-0.181521	0.321045	0.120843	0.44474	0.0822185	0.62703	-0.0386242	0.951956	0.187383	0.7661	0.044486	0.934643
ACYP2;S2;	-0.112246	0.429312	-0.19478	0.121846	-0.082534	0.699278	0.112498	0.457619	-0.0660389	0.690418	-0.178537	0.493985	-0.224744	0.651728	-0.128741	0.728667
ACYP2;S93;	0.142376	0.0825743	-0.00529197	0.961402	-0.147668	0.15723	0.171641	0.0422448	0.141094	0.107137	-0.0305466	0.928825	-0.0292654	0.975218	-0.146386	0.421123
ACYP2;T3;	-0.0943384	0.457746	-0.234423	0.0309739	-0.140085	0.37534	-0.136286	0.282929	-0.0661892	0.645436	0.0700971	0.854637	0.0419479	0.974869	-0.168234	0.544976
ADAM17;S791;	-0.237252	0.144576	0.0857846	0.632849	0.323037	0.103996	-0.167651	0.353143	-0.148629	0.421949	0.0190222	0.981604	-0.0696014	0.964036	0.234413	0.545736
ADCY2;S292;	-0.196952	0.731429	0.453925	0.348222	0.650878	0.296405	0.118446	0.853487	0.194175	0.754134	0.0757286	0.972495	-0.315398	0.94241	0.259751	0.874001
ADCY2;S905;	-0.402074	0.0038479	-0.555137	5.44e-05	-0.153063	0.455357	-0.188868	0.227846	-0.174768	0.278311	0.0140994	0.983919	-0.213206	0.741639	-0.380368	0.16582
ADCY2;S907;	-0.0332384	0.905409	0.0147848	0.957352	0.0480232	0.90487	0.0647689	0.819055	-0.0132777	0.965722	-0.0780466	0.928825	-0.0980073	0.962627	0.0280625	0.977364
ADCY9;S1257;	0.259701	0.0217184	0.263488	0.0160842	0.00378724	0.986342	0.290928	0.0136245	0.437605	0.000182963	0.146678	0.552132	-0.0312268	0.98177	-0.174117	0.529867
ADCY9;S365;	-0.475704	0.00885252	-0.133606	0.509803	0.342098	0.147119	-0.313753	0.110104	-0.236156	0.257882	0.0775977	0.916585	-0.161951	0.897665	0.102549	0.876635
ADCY9;S610;	0.263337	0.150401	0.268006	0.125796	0.00466917	0.989768	0.101388	0.651459	0.230139	0.249472	0.128751	0.811635	0.161949	0.890217	0.037867	0.960361
ADCY9;S688;	-0.610119	5.47e-06	-0.427538	0.000800785	0.182581	0.312948	-0.466678	0.0005843	-0.301554	0.0301108	0.165124	0.566484	-0.143441	0.861702	-0.125984	0.754723
ADCY9;S691;	-0.343895	0.0202707	-0.29225	0.0434269	0.0516454	0.849396	-0.392522	0.0109222	-0.461471	0.00253619	-0.0689489	0.904593	0.0486268	0.976657	0.169221	0.679097
ADCY9;T690;	-0.729182	0.024332	-0.492815	0.127293	0.236367	0.653427	-0.876074	0.0091212	-0.426318	0.247395	0.449756	0.504978	0.146892	0.963239	-0.066497	0.961941
ADD1;S12;	-0.117402	0.761119	-0.796334	0.00608064	-0.678932	0.072002	0.280135	0.432022	0.0712593	0.868097	-0.208876	0.826608	-0.397537	0.794248	-0.867593	0.133358
ADD1;S355;	0.0232939	0.954868	-0.252553	0.38496	-0.275847	0.493831	0.304056	0.329587	0.156152	0.656798	-0.147904	0.877796	-0.280762	0.873642	-0.408705	0.543292
ADD1;S358;	-1.06689	5.37e-05	-1.35351	4.21e-07	-0.286621	0.455422	-0.406829	0.157857	-0.217092	0.497548	0.189737	0.816351	-0.660057	0.368223	-1.13641	0.0117542
ADD1;S586;	-0.367125	0.525143	-0.198981	0.734621	0.168143	0.855345	0.636658	0.254986	-0.0580422	0.935387	-0.6947	0.501758	-1.00378	0.559233	-0.140939	0.945568
ADD1;T11;	-0.359246	0.165828	-0.819406	0.00063532	-0.46016	0.151666	-0.070931	0.837684	-0.146646	0.64575	-0.0757148	0.950415	-0.288315	0.842568	-0.67276	0.163891
ADD1;T364;	0.0872979	0.752047	-0.141267	0.563501	-0.228565	0.47416	0.141493	0.603835	0.251448	0.31787	0.109955	0.889787	-0.0541949	0.98177	-0.392715	0.424963
ADD2;S2;	-0.0211198	0.942306	0.135594	0.543086	0.156714	0.622279	-0.239054	0.290818	-0.0743559	0.784435	0.164698	0.777864	0.217934	0.860724	0.20995	0.714348
ADD2;S530;	0.0228695	0.94466	-0.363934	0.0995097	-0.386803	0.188558	0.213834	0.413768	-0.154344	0.581877	-0.368178	0.371383	-0.190964	0.90512	-0.20959	0.760932
ADD2;S532;	-1.12283	0.000975066	-1.41511	2.89e-05	-0.29228	0.585977	0.755936	0.0362672	0.378135	0.348634	-0.377801	0.649005	-1.87877	0.00238234	-1.79325	0.00173753
ADD2;S535;	-0.089719	0.806438	-0.338025	0.242549	-0.248306	0.56702	0.251328	0.453403	0.467684	0.128573	0.216356	0.795652	-0.341047	0.829467	-0.805709	0.133606
ADD2;S539;	0.33515	0.492878	0.194556	0.694138	-0.140594	0.858988	-0.0568621	0.928306	-0.293741	0.582267	-0.236878	0.875159	0.392012	0.890217	0.488296	0.674923
ADD2;S596;	-0.25295	0.297734	-0.456278	0.0370162	-0.203328	0.556253	0.227396	0.385857	0.206182	0.442698	-0.0212146	0.984527	-0.480346	0.510075	-0.662459	0.121839
ADD2;S600;	-0.681107	0.00327822	-0.956247	3.21e-05	-0.27514	0.412095	0.00141067	0.996328	-0.0909844	0.777187	-0.0923951	0.927275	-0.682518	0.232662	-0.865263	0.0369955
ADD2;S697;	-0.522144	0.040301	-0.750726	0.00210993	-0.228582	0.556814	-0.1489	0.645563	0.00420152	0.992185	0.153101	0.861267	-0.373244	0.757152	-0.754927	0.116601
ADD2;T5;	-0.416376	0.00881956	-0.367478	0.0173919	0.0488981	0.869154	-0.385016	0.0208433	-0.299417	0.083315	0.0855994	0.880318	-0.0313596	0.986453	-0.068061	0.907969
ADD2;T533;	-1.59217	1.49e-05	-2.08992	3.4e-08	-0.497753	0.320417	-0.151124	0.758074	0.152331	0.757053	0.303455	0.777864	-1.44104	0.0535133	-2.24225	0.000176579
ADD2;T675;	-0.898004	0.00378208	-1.24852	4.75e-05	-0.350514	0.441168	-0.729298	0.0259138	-0.415201	0.243869	0.314097	0.694689	-0.168706	0.958318	-0.833316	0.178098
ADD3;S645;	-0.854457	6.24e-12	-0.638111	1.71e-08	0.216346	0.118277	-0.469607	2.94e-05	-0.421945	0.000152729	0.047662	0.91089	-0.38485	0.0992616	-0.216166	0.359176
ADNP;S693;	-0.326502	0.0368345	-0.169118	0.29818	0.157384	0.497531	-0.106907	0.582047	-0.270067	0.111822	-0.163159	0.670807	-0.219595	0.7661	0.100948	0.852885
ADRB2;S246;	0.549376	0.0323735	0.622502	0.0117899	0.0731255	0.879815	0.387592	0.16754	0.319635	0.276427	-0.0679569	0.957112	0.161785	0.94987	0.302867	0.664026
ADSL;S207;	0.299597	0.00624118	0.350843	0.00100172	0.0512461	0.791927	0.0890843	0.507305	0.109634	0.400385	0.02055	0.968202	0.210513	0.598547	0.241209	0.30691
ADSL;S334;	-0.134909	0.427112	-0.233371	0.121376	-0.098462	0.700406	-0.0724337	0.717783	-0.114688	0.537892	-0.0422543	0.953851	-0.0624751	0.968455	-0.118683	0.812911
ADSL;T201;	0.291019	0.0369747	0.320644	0.016876	0.0296249	0.913201	0.0414302	0.82956	0.0594342	0.752415	0.018004	0.978957	0.249589	0.643931	0.26121	0.399434
ADSSL1;S7;	2.37577	2.15e-05	1.04819	0.0533611	-1.32758	0.0511772	3.40856	2.38e-08	1.42073	0.0141327	-1.98783	0.00422465	-1.03279	0.61254	-0.37254	0.845745
ADSSL1;S87;	-0.22084	0.441211	-0.0198781	0.953159	0.200962	0.619251	-0.0674334	0.850006	-0.0730129	0.839889	-0.00557953	0.996884	-0.153407	0.954016	0.0531348	0.961049
ADSSL1;T92;	0.0170486	0.936865	-0.143881	0.358628	-0.160929	0.454237	-0.0428692	0.834198	-0.0290785	0.890998	0.0137907	0.984527	0.0599178	0.968455	-0.114802	0.81481
AFAP1L1;S603;	-0.618735	0.0042752	-0.565468	0.00730557	0.0532676	0.902353	-0.227279	0.371696	0.051953	0.867614	0.279232	0.559302	-0.391456	0.647166	-0.61742	0.144301
AFAP1L1;S747;	-0.122743	0.625197	-0.219816	0.317654	-0.0970735	0.791984	-0.0955113	0.732449	0.130363	0.624685	0.225874	0.65851	-0.0272313	0.987915	-0.350179	0.479912
AFAP1L1;S98;	-0.280732	0.0806688	-0.30726	0.0455885	-0.0265284	0.933574	-0.473889	0.0035231	-0.627067	0.000116367	-0.153178	0.706105	0.193157	0.825058	0.319807	0.351008
AFF1;S206;	-0.0957978	0.613138	0.0933039	0.604728	0.189102	0.401523	-0.17488	0.336881	-0.148978	0.42837	0.0259017	0.972914	0.0790818	0.959624	0.242282	0.532526
AFF1;S213;	-0.0957978	0.613138	0.0933039	0.604728	0.189102	0.401523	-0.17488	0.336881	-0.148978	0.42837	0.0259017	0.972914	0.0790818	0.959624	0.242282	0.532526
AFF1;S219;	-0.0957978	0.613138	0.0933039	0.604728	0.189102	0.401523	-0.17488	0.336881	-0.148978	0.42837	0.0259017	0.972914	0.0790818	0.959624	0.242282	0.532526
AGAP1;S414;	-0.0736923	0.497678	-0.146038	0.120789	-0.0723459	0.632793	-0.0511887	0.677198	-0.0134168	0.921514	0.0377719	0.924228	-0.0225036	0.982046	-0.132621	0.584484
AGAP3;S67;	0.0858759	0.343954	-0.0278553	0.778595	-0.113731	0.318032	-0.0397784	0.717534	0.147067	0.102828	0.186845	0.146906	0.125654	0.741812	-0.174922	0.32991
AGFG1;S181;	-0.65226	9.2e-05	-0.975284	2.28e-08	-0.323024	0.133274	-0.363523	0.0381862	-0.604264	0.00043745	-0.240741	0.48165	-0.288736	0.669206	-0.37102	0.294895
AGFG1;T177;	-1.30426	3.6e-09	-1.7368	5.93e-13	-0.432538	0.0973158	-1.15186	1.86e-07	-1.07967	6.29e-07	0.0721888	0.935787	-0.152404	0.930258	-0.65713	0.0833253
AGFG1;Y287;	-0.462281	0.0876356	-0.33418	0.218187	0.128101	0.7817	-0.239352	0.448365	-0.363821	0.223405	-0.124469	0.900871	-0.222929	0.907217	0.0296401	0.982999
AGL;S1027;	-0.257366	0.181182	-0.394666	0.0262391	-0.1373	0.641908	-0.084949	0.726987	-0.0690862	0.782383	0.0158629	0.987778	-0.172417	0.888432	-0.32558	0.439678
AGL;S1028;	0.0388695	0.754119	-0.051975	0.643219	-0.0908445	0.540608	0.0648953	0.594928	0.0627829	0.609786	-0.00211237	0.996884	-0.0260258	0.98177	-0.114758	0.665561
AGL;S1342;	-0.0536749	0.697323	-0.124353	0.282383	-0.0706779	0.70733	-0.167213	0.170113	-0.0190545	0.905055	0.148158	0.53602	0.113538	0.876995	-0.105298	0.757158
AGL;S1346;	-0.0272037	0.818535	-0.0550517	0.589674	-0.0278481	0.867784	0.065676	0.553374	0.045237	0.702466	-0.020439	0.962831	-0.0928797	0.873642	-0.100289	0.688211
AGL;S383;	0.0512911	0.715663	0.102567	0.397105	0.051276	0.79587	-0.0745772	0.597128	0.0365983	0.815399	0.111176	0.698918	0.125868	0.854679	0.0659688	0.86984
AGL;S672;	-0.0274964	0.847262	-0.412055	7.67e-05	-0.384558	0.00189303	0.114397	0.353855	0.169498	0.149293	0.0551008	0.887072	-0.141893	0.793628	-0.581552	0.000927718
AGL;S894;	0.0625019	0.549584	-0.0770237	0.424335	-0.139526	0.241827	0.241154	0.00905904	0.178937	0.0606662	-0.0622172	0.822841	-0.178652	0.563673	-0.25596	0.133711
AGL;S897;	-0.0275083	0.853481	-0.24966	0.0195727	-0.222152	0.117351	0.296623	0.00976408	0.127738	0.319705	-0.168886	0.433687	-0.324132	0.231214	-0.377398	0.0594884
AGL;S978;	-0.0486603	0.605699	0.134078	0.0856674	0.182738	0.0621578	-0.13715	0.105623	-0.0369664	0.72617	0.100184	0.561529	0.0884898	0.854403	0.171044	0.311638
AGL;T334;	-0.253714	0.0251598	-0.134353	0.252441	0.119361	0.474416	-0.0480917	0.753908	-0.239418	0.0472725	-0.191326	0.353203	-0.205623	0.635195	0.105065	0.763324
AGL;T56;	0.0955798	0.40189	-0.200989	0.0436076	-0.296569	0.0147217	0.329605	0.00170875	0.211956	0.0518282	-0.117649	0.618099	-0.234025	0.454522	-0.412945	0.0201283
AGL;Y29;	-0.0853453	0.748899	-0.704571	0.000508312	-0.619225	0.0127432	0.218266	0.369979	0.0735803	0.798366	-0.144686	0.828038	-0.303611	0.765772	-0.778151	0.0356958
AGMAT;S46;	-0.0831289	0.74813	-0.317255	0.116705	-0.234126	0.42421	0.00567462	0.986888	0.0428575	0.883536	0.0371828	0.96978	-0.0888035	0.964036	-0.360112	0.441406
AGTPBP1;S371;	0.163246	0.295983	0.0402501	0.816327	-0.122995	0.585054	0.172929	0.292564	0.0378116	0.854681	-0.135117	0.722801	-0.00968343	0.991118	0.00243847	0.998024
AGTR1;S366;	-0.780339	2.74e-07	-0.911449	4.21e-09	-0.13111	0.559483	-0.453067	0.00258974	-0.398657	0.00855651	0.0544102	0.930418	-0.327272	0.473068	-0.512792	0.050518
AGTR2;S5;	-0.233056	0.231368	-0.714752	6.7e-05	-0.481696	0.0301474	-0.256856	0.206426	-0.268362	0.189822	-0.0115057	0.992295	0.0238007	0.987915	-0.446389	0.231611
AGTR2;T6;	0.0700988	0.794845	-0.19538	0.378332	-0.265479	0.360653	0.0533843	0.85464	-0.00212435	0.994653	-0.0555086	0.956866	0.0167145	0.990262	-0.193256	0.761048
AHCTF1;S1513;	-0.107176	0.301073	-0.279721	0.00242681	-0.172545	0.167069	-0.0278944	0.834198	0.0388438	0.766286	0.0667382	0.823962	-0.0792815	0.911081	-0.318564	0.0684889
AHCTF1;S1944;	-0.124583	0.313823	-0.198296	0.0768619	-0.0737128	0.702175	-0.0380904	0.807089	0.0207011	0.898672	0.0587916	0.887072	-0.0864924	0.92603	-0.218997	0.387994
AHCTF1;S1946;	0.0304524	0.952084	-0.0597594	0.887669	-0.0902118	0.889999	-0.0746618	0.877646	-0.280755	0.493559	-0.206093	0.85946	0.105114	0.977469	0.220996	0.851172
AHCYL1;S21;	-0.312987	0.202262	-0.211654	0.397269	0.101333	0.807446	0.060992	0.852139	-0.228545	0.405406	-0.289537	0.568775	-0.373979	0.709144	0.0168911	0.987705
AHCYL1;S38;	-0.486933	0.0697796	-0.119168	0.69871	0.367766	0.311067	0.0131791	0.976225	-0.140861	0.683001	-0.15404	0.867753	-0.500112	0.602966	0.0216935	0.986998
AHNAK;S1068;	0.559636	0.00574227	0.630518	0.00138641	0.070882	0.849967	0.485423	0.0229106	0.472568	0.0282124	-0.0128555	0.992295	0.0742124	0.975218	0.15795	0.815753
AHNAK;S135;	0.125352	0.402947	0.345827	0.00751749	0.220476	0.21941	0.0622054	0.727267	0.210829	0.154972	0.148624	0.644207	0.0631463	0.962966	0.134998	0.734348
AHNAK;S1747;	-2.20231	8.62e-09	-2.27071	2.77e-09	-0.0683953	0.923082	-1.57116	2.52e-05	-1.7115	4.66e-06	-0.140339	0.927377	-0.631155	0.655469	-0.559211	0.520565
AHNAK;S176;	-0.0326723	0.971121	0.23354	0.741951	0.266212	0.802493	0.0180334	0.985678	-0.659595	0.348902	-0.677629	0.630909	-0.0507057	0.990262	0.893135	0.549577
AHNAK;S177;	-0.480873	0.0173905	-0.33394	0.0966843	0.146933	0.656194	-0.561985	0.00757005	-0.549094	0.00920218	0.0128919	0.992295	0.0811125	0.969059	0.215154	0.711474
AHNAK;S210;	0.0805864	0.69813	-0.129425	0.480339	-0.210011	0.373752	0.187885	0.328274	0.021797	0.927146	-0.166088	0.697779	-0.107299	0.94987	-0.151222	0.772819
AHNAK;S212;	-0.159225	0.488026	-0.217514	0.296985	-0.0582888	0.875695	-0.0469229	0.868584	-0.49087	0.0188536	-0.443947	0.152937	-0.112302	0.955356	0.273356	0.598528
AHNAK;S216;	0.088856	0.597805	-0.159266	0.278889	-0.248122	0.179927	0.19402	0.216468	-0.0337889	0.866392	-0.227809	0.389915	-0.105164	0.93016	-0.125477	0.777148
AHNAK;S220;	-0.562993	0.0439215	-0.256128	0.389921	0.306865	0.448121	-0.195725	0.57001	-0.536542	0.0725438	-0.340816	0.578692	-0.367268	0.794248	0.280414	0.732694
AHNAK;S4425;	-0.0512938	0.800534	0.217724	0.167577	0.269018	0.192149	-0.0390363	0.859357	0.0383942	0.863282	0.0774305	0.893767	-0.0122575	0.990414	0.17933	0.674566
AHNAK;S4520;	0.112732	0.552141	0.228051	0.162655	0.115319	0.66269	0.0931246	0.652443	0.0625822	0.777913	-0.0305424	0.968035	0.019607	0.987915	0.165469	0.72749
AHNAK;S4522;	0.680124	0.0180948	0.496897	0.080859	-0.183227	0.707422	0.40942	0.200477	0.467599	0.140865	0.0581783	0.966213	0.270703	0.888793	0.029298	0.984522
AHNAK;S511;	-0.00683591	0.977737	0.501766	0.000968291	0.508602	0.00588925	0.131479	0.489696	0.136374	0.473709	0.00489492	0.996745	-0.138315	0.899019	0.365392	0.26358
AHNAK;S5110;	0.135068	0.471544	0.216306	0.19728	0.0812376	0.776007	0.274583	0.121425	0.0801834	0.713079	-0.1944	0.600641	-0.139515	0.906664	0.136122	0.798633
AHNAK;S5293;	-0.000740955	0.997566	0.0090391	0.957789	0.00978005	0.970712	0.0551775	0.743174	-0.230137	0.0920991	-0.285315	0.144898	-0.0559185	0.964036	0.239176	0.39558
AHNAK;S5321;	-0.343035	0.00172096	-0.451273	3.27e-05	-0.108238	0.514943	-0.373668	0.00100355	-0.403997	0.000390634	-0.0303286	0.955539	0.0306335	0.981253	-0.0472763	0.907969
AHNAK;S5400;	0.240775	0.181449	0.491857	0.00292828	0.251082	0.280361	0.103282	0.636599	0.209317	0.287398	0.106035	0.85873	0.137494	0.919159	0.282541	0.490667
AHNAK;S5448;	0.0422923	0.847262	0.251129	0.124831	0.208837	0.364664	-0.0809547	0.707553	-0.0709709	0.749238	0.00998383	0.992381	0.123247	0.928554	0.3221	0.372548
AHNAK;S5552;	-0.333004	0.126321	-0.762137	0.000194083	-0.429132	0.109377	-0.0807371	0.777979	-0.423326	0.0599719	-0.342589	0.381932	-0.252267	0.833219	-0.338811	0.503601
AHNAK;S570;	0.0611981	0.740249	0.237451	0.100179	0.176253	0.395181	-0.0841775	0.651459	-0.0625112	0.752119	0.0216662	0.975256	0.145376	0.88059	0.299962	0.343755
AHNAK;S572;	0.0634747	0.752827	0.17019	0.304002	0.106715	0.687093	-0.0633544	0.768217	0.111876	0.572365	0.17523	0.644207	0.126829	0.919159	0.0583142	0.928366
AHNAK;S5731;	-0.581355	0.0379922	0.00189445	0.995699	0.583249	0.099652	-0.232399	0.491077	-0.271742	0.411068	-0.0393434	0.977379	-0.348956	0.817927	0.273637	0.744299
AHNAK;S5735;	0.0192122	0.94845	-0.0114516	0.965918	-0.0306638	0.940456	-0.104105	0.688497	0.0611809	0.825511	0.165286	0.777864	0.123318	0.952799	-0.0726325	0.92948
AHNAK;S5737;	-0.386903	0.250776	-0.150449	0.681781	0.236454	0.641908	-0.309146	0.404011	-0.539284	0.118506	-0.230138	0.812376	-0.0777576	0.982046	0.388835	0.646682
AHNAK;S5739;	-1.06513	0.00182737	-0.689093	0.040729	0.376035	0.455357	-0.455502	0.237818	-0.95556	0.00768904	-0.500058	0.477758	-0.609626	0.655469	0.266467	0.815759
AHNAK;S5749;	0.0250895	0.840078	0.181111	0.0463563	0.156022	0.208956	-0.117919	0.260895	-0.0619767	0.596984	0.0559425	0.861601	0.143009	0.73375	0.243088	0.189425
AHNAK;S5752;	0.0896348	0.404964	0.18421	0.0504683	0.0945751	0.513499	-0.0574868	0.640206	-0.0177676	0.897881	0.0397192	0.920579	0.147122	0.737365	0.201978	0.333489
AHNAK;S5762;	-0.0648198	0.70021	0.171659	0.216615	0.236479	0.185094	-0.197508	0.187686	-0.184244	0.229875	0.0132633	0.983998	0.132688	0.882988	0.355903	0.186031
AHNAK;S5763;	0.0820494	0.657287	0.180299	0.253327	0.09825	0.703555	-0.00655867	0.979789	-0.245723	0.143175	-0.239164	0.40979	0.088608	0.955356	0.426022	0.149194
AHNAK;S5780;	0.683988	7.99e-05	0.554971	0.000924747	-0.129017	0.645628	0.499482	0.00531785	0.679796	0.000146696	0.180314	0.675213	0.184506	0.867297	-0.124825	0.829771
AHNAK;S5782;	-1.18385	0.00194989	-0.993578	0.00764617	0.190271	0.776879	-0.448991	0.309973	-1.09854	0.00610621	-0.649546	0.355931	-0.734857	0.598547	0.104959	0.949789
AHNAK;S5784;	-0.0738499	0.869005	-0.334053	0.338908	-0.260203	0.622279	-0.140911	0.752989	0.13181	0.770356	0.27272	0.777864	0.0670606	0.98567	-0.465863	0.58233
AHNAK;S5790;	-0.971425	0.000212909	-0.81573	0.00133246	0.155695	0.731885	-1.06204	0.00010138	-1.26821	4.2e-06	-0.206163	0.795652	0.0906175	0.976657	0.452475	0.461982
AHNAK;S5793;	-0.79037	0.0149276	-0.392938	0.243899	0.397432	0.390454	-0.722555	0.0347826	-0.716414	0.0380369	0.00614104	0.996884	-0.0678148	0.984993	0.323476	0.739973
AHNAK;S5830;	0.0927988	0.647981	0.451118	0.00508671	0.358319	0.0908385	-0.0856883	0.696103	0.0731844	0.746964	0.158873	0.719867	0.178487	0.866725	0.377934	0.280508
AHNAK;S5841;	-0.131455	0.376502	-0.110511	0.449729	0.0209448	0.939754	-0.165226	0.278069	-0.262908	0.0687762	-0.0976829	0.813128	0.0337701	0.98177	0.152398	0.683057
AHNAK;S5854;	-0.912601	2.04e-06	-0.51631	0.00434818	0.396291	0.0973158	-0.669372	0.000535522	-0.680857	0.000430916	-0.0114852	0.992381	-0.243229	0.800527	0.164547	0.782191
AHNAK;S5857;	-0.0461407	0.833749	0.352643	0.0267649	0.398783	0.047175	-0.0362972	0.877898	-0.0740612	0.737235	-0.0377639	0.962831	-0.00984342	0.992295	0.426704	0.1922
AHNAK;S5863;	-0.974289	0.00134609	-1.00266	0.000730611	-0.0283739	0.965462	-0.633672	0.0504445	-0.781696	0.0148211	-0.148023	0.897663	-0.340617	0.855857	-0.220967	0.829771
AHNAK;S5864;	-0.620117	0.145319	-0.418138	0.33159	0.201979	0.776007	-0.824217	0.0564016	-0.641928	0.154969	0.18229	0.909263	0.204101	0.959624	0.22379	0.880864
AHNAK;S5866;	-0.175534	0.741757	0.166402	0.736844	0.341936	0.606262	0.379402	0.449652	0.0598066	0.921514	-0.319595	0.800454	-0.554936	0.794248	0.106595	0.953465
AHNAK;S5867;	-0.361495	0.0303541	-0.327453	0.043745	0.0340415	0.91639	-0.597907	0.00048347	-0.568633	0.000895983	0.0292734	0.971721	0.236412	0.7661	0.24118	0.563748
AHNAK;S5870;	-0.268623	0.0949126	-0.299755	0.0507926	-0.0311317	0.918647	-0.349311	0.0338317	-0.156505	0.398556	0.192806	0.579028	0.080688	0.958914	-0.14325	0.767769
AHNAK;T218;	-0.370333	0.141667	-0.616854	0.00821787	-0.246521	0.49374	-0.584173	0.0206715	-0.601021	0.0177131	-0.0168481	0.991819	0.21384	0.897795	-0.015833	0.989442
AHNAK;T3716;	-0.215028	0.0247259	0.0412726	0.712321	0.256301	0.0267734	-0.325459	0.000932811	-0.23717	0.0180182	0.0882888	0.729601	0.110431	0.845108	0.278443	0.128935
AHNAK;T4430;	-0.168825	0.507958	-0.0574161	0.829863	0.111409	0.772577	-0.257588	0.307941	-0.134906	0.633069	0.122683	0.876213	0.0887628	0.968455	0.0774896	0.933192
AHNAK;T5729;	-0.365783	0.0243031	-0.206975	0.213156	0.158808	0.515294	-0.483708	0.003861	-0.288398	0.102521	0.195311	0.592476	0.117926	0.933325	0.0814233	0.890622
AHNAK;T5794;	-1.17427	0.000609173	-0.800609	0.0166626	0.373661	0.460051	-0.903681	0.0120133	-0.982704	0.00613679	-0.0790222	0.962831	-0.270588	0.921435	0.182095	0.885643
AHNAK;T5796;	-0.734255	2.14e-05	-0.268232	0.115423	0.466023	0.023905	-0.492629	0.00539232	-0.597865	0.000691144	-0.105236	0.859007	-0.241625	0.7661	0.329633	0.387994
AHNAK;T5839;	-1.07586	0.0901079	-1.06417	0.0825242	0.0116883	0.992248	-0.830401	0.230562	-1.77461	0.00584956	-0.944209	0.438466	-0.245458	0.970089	0.710439	0.677489
AHNAK;T5845;	-0.832415	0.00679323	-0.623899	0.0388578	0.208516	0.687864	-0.900753	0.00487588	-0.999337	0.00178189	-0.0985839	0.946903	0.0683378	0.984842	0.375438	0.654914
AIFM1;S367;	-0.087211	0.821849	-0.43112	0.140052	-0.343909	0.410212	-0.0729751	0.859357	0.0710345	0.864435	0.14401	0.89382	-0.014236	0.993442	-0.502154	0.460335
AIFM1;S371;	0.0309763	0.830477	-0.145302	0.189307	-0.176278	0.225294	0.219109	0.0562575	0.101808	0.430932	-0.117301	0.657153	-0.188132	0.666081	-0.247109	0.275832
AIFM1;S372;	-0.375643	0.0228027	-0.346246	0.0307831	0.0293964	0.930128	-0.0713001	0.748278	-0.30158	0.0917322	-0.23028	0.501758	-0.304343	0.625673	-0.0446662	0.949978
AK1;S38;	0.0445164	0.848686	-0.0287292	0.897494	-0.0732456	0.81594	0.0682577	0.774144	0.14342	0.498165	0.0751622	0.913268	-0.0237413	0.987915	-0.172149	0.741293
AK1;T39;	-0.0623841	0.83704	-0.00164193	0.99546	0.0607421	0.889999	0.341773	0.168739	0.0995258	0.745662	-0.242247	0.661931	-0.404157	0.649833	-0.101168	0.902932
AK3;T131;	0.17298	0.404253	0.195445	0.316399	0.022465	0.954041	0.128475	0.578149	0.237649	0.262977	0.109174	0.866579	0.0445049	0.982046	-0.0422037	0.95809
AKAP1;S107;	-0.0331034	0.887307	0.0222185	0.918694	0.0553219	0.862957	0.365766	0.0428481	0.395081	0.0291495	0.0293146	0.972202	-0.39887	0.439048	-0.372862	0.310907
AKAP1;S429;	-0.533971	0.0200452	-0.296571	0.207129	0.237401	0.485772	-0.408535	0.0965963	-0.573769	0.0171569	-0.165234	0.817547	-0.125437	0.957686	0.277198	0.656728
AKAP1;S592;	-0.117231	0.660041	0.587945	0.00533594	0.705176	0.00601576	0.172483	0.518763	0.243032	0.342976	0.070549	0.946028	-0.289714	0.794248	0.344913	0.515684
AKAP1;T533;	-0.092661	0.699085	-0.120146	0.58401	-0.027485	0.945404	-0.033708	0.905141	-0.307649	0.148168	-0.273941	0.489547	-0.058953	0.978917	0.187503	0.747186
AKAP1;T590;	-0.232478	0.561477	0.280561	0.447454	0.51304	0.261937	0.196987	0.650356	0.308996	0.447906	0.11201	0.943446	-0.429465	0.810567	-0.0284349	0.986934
AKAP12;S276;	-0.544496	9.69e-05	-0.413182	0.002175	0.131313	0.537945	-0.391876	0.00691172	-0.436338	0.00248446	-0.0444623	0.946903	-0.15262	0.861509	0.0231561	0.970315
AKAP12;S283;	-0.26725	0.074136	-0.659137	6.56e-06	-0.391887	0.027487	-0.219154	0.175351	-0.273737	0.0850033	-0.054583	0.930418	-0.0480955	0.976657	-0.385399	0.186443
AKAP12;S493;	-0.641352	0.000568324	-0.697294	0.000139535	-0.0559423	0.873002	-0.6132	0.00149258	-0.504155	0.00984532	0.109045	0.867753	-0.0281519	0.987915	-0.193139	0.725204
AKAP12;S522;	-0.069028	0.765564	0.23212	0.206561	0.301148	0.208817	-0.245687	0.21912	-0.265822	0.18451	-0.0201352	0.982217	0.176659	0.882009	0.497942	0.152452
AKAP12;S524;	-0.456279	0.0903588	-0.176662	0.550549	0.279616	0.470281	-0.401054	0.16576	-0.758161	0.00549346	-0.357107	0.526317	-0.0552243	0.984993	0.581499	0.299391
AKAP12;S543;	-1.24135	0.000117688	-0.957649	0.00211783	0.283697	0.570713	-0.531638	0.128487	-0.746226	0.0285621	-0.214588	0.835733	-0.709708	0.4895	-0.211423	0.851328
AKAP12;S546;	-0.835185	0.00317233	-0.361619	0.217198	0.473566	0.21444	-0.216146	0.538411	0.0810026	0.842918	0.297149	0.675213	-0.619039	0.502417	-0.442622	0.527144
AKAP12;S675;	-0.325979	0.153899	-0.169275	0.480805	0.156704	0.661298	-0.757359	0.000757313	-0.531322	0.0204555	0.226037	0.677776	0.43138	0.573409	0.362048	0.487449
AKAP12;S736;	-0.261749	0.432981	-0.180125	0.594558	0.0816237	0.885771	0.193211	0.60403	0.14462	0.713079	-0.0485913	0.972914	-0.45496	0.733951	-0.324745	0.697378
AKAP12;T492;	-0.278719	0.108083	-0.09295	0.63169	0.185769	0.44958	-0.157996	0.426446	-0.265714	0.153096	-0.107718	0.846639	-0.120723	0.9371	0.172764	0.72654
AKAP13;S1582;	0.155293	0.328799	0.322071	0.0223627	0.166778	0.428298	0.0242187	0.910442	0.200182	0.223404	0.175964	0.58955	0.131075	0.89592	0.121889	0.797818
AKAP13;S1584;	0.0891985	0.642044	0.141946	0.40487	0.0527478	0.858053	-0.281236	0.0963132	-0.15946	0.39399	0.121776	0.795652	0.370434	0.430192	0.301406	0.393423
AKAP13;S1624;	0.0278686	0.823683	0.0503919	0.641964	0.0225233	0.90337	0.164551	0.102543	0.0124944	0.925804	-0.152057	0.387731	-0.136683	0.765044	0.0378975	0.914566
AKAP13;S1627;	0.013262	0.941824	-0.0613709	0.670619	-0.0746329	0.726067	0.173679	0.208191	-0.0028807	0.988512	-0.176559	0.489547	-0.160417	0.801383	-0.0584902	0.898492
AKAP13;S1629;	0.126262	0.465112	-0.0394908	0.829863	-0.165753	0.455357	0.17846	0.303709	0.0728278	0.718835	-0.105632	0.825236	-0.0521982	0.976657	-0.112319	0.824454
AKAP13;S1909;	0.0623055	0.61748	0.328494	0.00106732	0.266188	0.0350632	-0.0316444	0.826701	-0.0130964	0.929804	0.018548	0.970971	0.0939499	0.894366	0.34159	0.0732487
AKAP13;S1911;	0.0587865	0.710386	-0.0425942	0.778602	-0.101381	0.614934	0.101235	0.513254	0.108224	0.482495	0.00698867	0.992899	-0.042449	0.976657	-0.150818	0.662343
AKAP13;S1914;	-0.000835251	0.996143	0.0217556	0.853943	0.0225908	0.904873	-0.0518549	0.679314	-0.127051	0.247128	-0.0751958	0.795652	0.0510197	0.958318	0.148806	0.529404
AKAP13;S1924;	-0.234825	0.349105	0.127038	0.629501	0.361863	0.237772	-0.340315	0.176597	-0.335148	0.189622	0.00516649	0.996884	0.10549	0.962966	0.462187	0.354897
AKAP13;S1927;	0.021921	0.922202	0.123435	0.476416	0.101514	0.705823	-0.318479	0.0568885	-0.495591	0.00239369	-0.177112	0.636764	0.3404	0.507516	0.619027	0.0248676
AKAP13;S2679;	-0.121045	0.473131	-0.183261	0.227508	-0.0622154	0.81594	-0.189686	0.252567	-0.327866	0.0359451	-0.13818	0.722801	0.068641	0.962966	0.144605	0.744613
AKAP13;S2683;	-1.15715	0.0122174	-0.829183	0.069901	0.327968	0.667547	0.0122242	0.987546	-0.493618	0.365607	-0.505842	0.653569	-1.16937	0.365481	-0.335565	0.829252
AKAP13;S2689;	-0.1485	0.338736	-0.208823	0.142566	-0.0603234	0.813519	-0.193305	0.22149	-0.327533	0.0285621	-0.134229	0.721795	0.0448044	0.977469	0.11871	0.798189
AKAP13;T1912;	-0.369171	0.00516538	-0.295332	0.0219191	0.0738385	0.749673	-0.348482	0.011848	-0.467357	0.000641946	-0.118875	0.745296	-0.0206886	0.987915	0.172025	0.625596
AKAP2;S152;	0.288881	1.08e-05	0.429598	8.28e-10	0.140717	0.0860756	0.280658	3.2e-05	0.393457	2.29e-08	0.112799	0.330832	0.00822296	0.987915	0.0361404	0.877838
AKAP2;S393;	0.146574	0.588007	0.194186	0.430897	0.0476118	0.914615	-0.132899	0.647343	-0.122913	0.678236	0.00998632	0.99418	0.279473	0.824091	0.317098	0.588042
AKAP2;S630;	-0.517281	0.0385717	-0.0246386	0.939478	0.492643	0.122903	-0.420133	0.117439	-0.144847	0.652139	0.275287	0.645614	-0.0971478	0.970393	0.120208	0.894499
AKAP2;S631;	0.549081	0.104678	0.954794	0.00258478	0.405713	0.383547	0.306769	0.429826	0.039744	0.933118	-0.267025	0.784719	0.242313	0.931794	0.91505	0.151617
AKAP2;S720;	0.216103	0.0134332	0.151617	0.0803322	-0.0644859	0.651794	0.244118	0.00740972	0.27502	0.00241881	0.0309015	0.935787	-0.0280153	0.97732	-0.123403	0.584484
AKAP2;S748;	0.0107169	0.945921	0.0402643	0.749549	0.0295474	0.884191	0.170146	0.140422	0.168298	0.151186	-0.00184786	0.997816	-0.159429	0.746555	-0.128034	0.656728
AKAP6;S1335;	0.217886	0.293596	0.339522	0.0720912	0.121636	0.707982	0.0122582	0.969911	0.146379	0.534928	0.134121	0.822841	0.205628	0.865155	0.193143	0.734103
AKAP6;S1655;	0.235412	0.0335069	0.316333	0.0029494	0.0809207	0.651929	0.178931	0.134893	0.247974	0.0333745	0.0690435	0.854974	0.0564816	0.958941	0.0683588	0.860333
AKAP6;S424;	-0.123096	0.26382	-0.135383	0.196368	-0.0122868	0.95442	-0.105178	0.379304	-0.187238	0.0923105	-0.0820599	0.789095	-0.0179182	0.987915	0.0518549	0.890501
AKAP6;S481;	-0.282999	0.120048	-0.396452	0.0197757	-0.113453	0.703555	-0.301928	0.110104	-0.570555	0.00168236	-0.268626	0.433687	0.0189294	0.987915	0.174103	0.740491
AKAP6;S908;	0.109795	0.748149	-0.0305972	0.928504	-0.140392	0.76515	-0.209269	0.523362	0.0172023	0.966044	0.226471	0.772992	0.319064	0.835663	-0.0477996	0.96925
AKAP8;S137;	0.260022	0.0363238	0.655156	2.17e-07	0.395134	0.00635571	0.200515	0.134893	0.138198	0.339415	-0.0623162	0.89052	0.0595074	0.962627	0.516957	0.0155851
AKAP8;S142;	0.0131287	0.963557	-0.0142495	0.954947	-0.0273782	0.944202	0.0664694	0.796365	0.0494825	0.854372	-0.016987	0.985941	-0.0533408	0.981253	-0.0637319	0.934423
AKAP8;S153;	-0.49419	0.00735577	-0.246011	0.194603	0.24818	0.334099	-0.761377	7.75e-05	-0.515788	0.00747551	0.245589	0.542217	0.267186	0.765864	0.269777	0.562616
AKR1B1;S283;	0.166586	0.396699	0.282814	0.105873	0.116228	0.695133	-0.00906481	0.975593	0.00183344	0.994653	0.0108982	0.992295	0.175651	0.88059	0.28098	0.50947
AKR1B1;T244;	0.00120344	0.994135	-0.0743853	0.508626	-0.0755887	0.645628	0.119379	0.302992	-0.0801793	0.518105	-0.199559	0.235335	-0.118176	0.842568	0.00579395	0.990503
AKR1B1;T245;	0.104715	0.343969	-0.213226	0.0298513	-0.317941	0.00712735	0.299473	0.00408013	0.221671	0.0382854	-0.077802	0.795652	-0.194759	0.592322	-0.434897	0.0121319
AKR1B1;T29;	-0.0537414	0.567755	-0.0551871	0.53436	-0.00144576	0.992562	-0.207545	0.0121207	-0.215936	0.00900792	-0.0083918	0.983159	0.153803	0.589871	0.160749	0.354897
AKR1C2;S264;	-1.03961	1.14e-06	-0.940057	5.59e-06	0.0995535	0.784091	-0.431384	0.0487445	-0.112417	0.678106	0.318967	0.428401	-0.608226	0.231214	-0.827639	0.021871
AKR1C2;T263;	-0.0131851	0.96515	0.200952	0.348222	0.214137	0.470735	0.283496	0.205507	0.0864706	0.752415	-0.197025	0.703494	-0.296681	0.758709	0.114482	0.874889
AKT1;S64;	-0.0260642	0.9108	0.0984612	0.60971	0.124525	0.649853	-0.238469	0.202941	-0.0286577	0.905808	0.209811	0.56992	0.212404	0.814745	0.127119	0.82261
AKT1;S67;	-0.728113	1.8e-06	-0.622984	2.19e-05	0.105129	0.667504	-0.798798	5.2e-07	-0.558853	0.000270305	0.239945	0.391014	0.0706847	0.962627	-0.0641313	0.907015
AKT1S1;S117;	-0.623231	0.000269644	-1.0155	1.75e-08	-0.392273	0.0675397	-0.685724	0.000116939	-1.00406	5.75e-08	-0.318335	0.281516	0.0624933	0.975218	-0.0114446	0.989087
AKT1S1;S72;	0.20303	0.121826	0.215253	0.0856767	0.0122226	0.963661	0.384723	0.00326684	0.483095	0.000219601	0.0983711	0.795652	-0.181693	0.7661	-0.267842	0.329157
AKT1S1;S73;	-0.9796	0.0933764	-0.897379	0.113683	0.0822206	0.944987	-0.896449	0.149648	-0.520198	0.446697	0.376251	0.83902	-0.0831503	0.987915	-0.377181	0.849255
AKT1S1;S82;	-0.0621139	0.700601	-0.410768	0.00107348	-0.348654	0.0265898	0.0863	0.595856	-0.245415	0.081059	-0.331715	0.0802405	-0.148414	0.847138	-0.165353	0.632686
AKT1S1;T116;	-0.555714	0.00189272	-0.942303	3.14e-07	-0.38659	0.0917305	-0.638734	0.000591299	-0.942204	7.85e-07	-0.30347	0.357647	0.0830204	0.962966	-9.92e-05	0.999771
AKT2;S34;	-0.6274	0.0244091	-0.632975	0.018916	-0.00557503	0.991992	-0.508444	0.0880716	-0.34425	0.281595	0.164194	0.866009	-0.118956	0.966399	-0.288725	0.721473
AKT2;S447;	0.152737	0.407255	0.173976	0.314793	0.0212391	0.951664	0.177071	0.353143	0.0568016	0.802643	-0.12027	0.812376	-0.0243345	0.987915	0.117175	0.832344
AKT2;S474;	-0.267104	0.105483	-0.287743	0.0676482	-0.020639	0.951664	-0.0286244	0.903241	0.0666467	0.75855	0.0952711	0.863025	-0.238479	0.752677	-0.354389	0.298
AKT2;S478;	0.199253	0.123674	0.0329501	0.827446	-0.166303	0.336862	0.283309	0.0303891	0.140988	0.334473	-0.142321	0.62459	-0.0840557	0.945929	-0.108038	0.786171
AKT2;T449;	0.569894	0.0882529	0.350191	0.306374	-0.219703	0.688326	0.607024	0.0820764	0.064906	0.890998	-0.542118	0.367556	-0.0371293	0.987915	0.285285	0.783085
AKT2;T451;	-0.0739968	0.473989	-0.154357	0.0840864	-0.0803598	0.566058	-0.0477099	0.686498	-0.112353	0.278948	-0.0646434	0.818213	-0.0262869	0.979684	-0.0420033	0.899482
AKT2;T468;	-0.0106643	0.981676	-0.165224	0.62402	-0.154559	0.763408	0.402675	0.217081	0.136982	0.726759	-0.265693	0.737122	-0.413339	0.7661	-0.302206	0.724638
ALAD;S214;	-0.22031	0.400802	-0.963416	3e-05	-0.743106	0.00681648	0.0647037	0.843793	0.126947	0.678236	0.0622436	0.957112	-0.285014	0.830293	-1.09036	0.00615873
ALDH1A1;Y426;	0.0689631	0.674294	-0.275102	0.0347737	-0.344065	0.0342076	-0.0566899	0.754174	0.043755	0.814198	0.100445	0.802598	0.125653	0.888793	-0.318857	0.245402
ALDH1L1;S528;	0.057547	0.65861	-0.0728812	0.543442	-0.130428	0.390673	0.261176	0.0196498	0.104083	0.412307	-0.157093	0.468095	-0.203629	0.598547	-0.176964	0.48876
ALDH1L1;S530;	0.145079	0.538643	-0.08473	0.720567	-0.229809	0.431271	0.376809	0.0806437	0.117111	0.653736	-0.259698	0.556429	-0.231731	0.845205	-0.201841	0.736924
ALDH9A1;S257;	-0.0288353	0.881437	-0.134944	0.373965	-0.106109	0.642501	-0.110669	0.522684	-0.0127649	0.951165	0.0979036	0.828038	0.0818333	0.955356	-0.122179	0.786671
ALDH9A1;T260;	0.0458844	0.768188	-0.0566819	0.686439	-0.102566	0.585977	0.0141742	0.93912	0.0369848	0.826919	0.0228105	0.968035	0.0317102	0.98177	-0.0936667	0.815716
ALDH9A1;T52;	-0.338728	0.0211999	-0.259763	0.0727464	0.0789649	0.758133	-0.195772	0.233611	-0.135236	0.442022	0.0605356	0.920579	-0.142956	0.884176	-0.124527	0.792775
ALDOA;S132;	-0.0201718	0.901642	-0.0506537	0.719615	-0.0304819	0.8967	0.0218864	0.901284	0.0668415	0.668609	0.0449551	0.929681	-0.0420582	0.976657	-0.117495	0.744613
ALDOA;S17;	-0.247419	0.206986	-0.240201	0.205682	0.00721771	0.984945	-0.24249	0.243005	-0.266164	0.200307	-0.0236731	0.979776	-0.00492822	0.995896	0.0259626	0.976464
ALDOA;S272;	0.0412863	0.870918	-0.0961563	0.657402	-0.137443	0.651929	0.0413931	0.877898	-0.14609	0.524308	-0.187483	0.695808	-0.000106844	0.999907	0.049934	0.951407
ALDOA;S276;	0.168583	0.587415	0.0146834	0.966948	-0.1539	0.732314	0.18797	0.561841	0.266947	0.386121	0.078977	0.950435	-0.0193871	0.990414	-0.252264	0.75045
ALDOA;S309;	-0.590814	9.2e-05	-0.342205	0.0193694	0.248608	0.219276	-0.485147	0.00182079	-0.279069	0.088341	0.206079	0.523102	-0.105667	0.939679	-0.0631369	0.910134
ALDOA;S346;	0.00878927	0.970362	-0.0962221	0.592103	-0.105011	0.691016	0.131162	0.491398	0.0451761	0.840702	-0.085986	0.877796	-0.122373	0.921593	-0.141398	0.774828
ALDOA;S36;	0.0468582	0.786619	-0.0203719	0.90449	-0.0672301	0.772584	0.0876797	0.602173	0.0561182	0.756757	-0.0315614	0.962125	-0.0408215	0.978917	-0.0764901	0.873333
ALDOA;S360;	0.127274	0.269473	-0.0428596	0.735016	-0.170133	0.237317	0.186985	0.104896	0.120789	0.33651	-0.0661959	0.85873	-0.0597118	0.955356	-0.163649	0.536631
ALDOA;S39;	0.0436119	0.792739	-0.0284612	0.855437	-0.0720731	0.745041	0.0904465	0.567987	0.0594384	0.726759	-0.0310081	0.961015	-0.0468346	0.975218	-0.0878996	0.840269
ALDOA;S46;	0.164127	0.334547	0.0286336	0.883128	-0.135493	0.572546	0.235646	0.167383	0.128927	0.496278	-0.10672	0.828718	-0.07152	0.962966	-0.100293	0.853635
ALDOA;T119;	-0.0432794	0.874635	0.108044	0.642557	0.151323	0.641908	0.020754	0.946815	0.0275669	0.923515	0.00681293	0.996258	-0.0640334	0.977376	0.080477	0.916664
ALDOA;T123;	-0.0985981	0.502538	-0.0176128	0.914214	0.0809853	0.707422	-0.0571265	0.736759	0.115984	0.447906	0.17311	0.524316	-0.0414716	0.976894	-0.133596	0.717198
ALDOA;T124;	-1.31745	4.75e-06	-1.03921	0.000162691	0.278233	0.512392	-1.08558	0.00019802	-1.1073	0.0001508	-0.0217282	0.990482	-0.231871	0.912948	0.0680908	0.955852
ALDOA;T255;	-0.140788	0.0621098	-0.378557	5.19e-07	-0.237768	0.00632013	0.00389913	0.974886	0.000630583	0.994743	-0.00326855	0.99418	-0.144688	0.583665	-0.379187	0.00222735
ALDOA;T37;	0.0603982	0.618139	-0.038026	0.751649	-0.0984242	0.516722	0.0471456	0.725063	0.0429227	0.754371	-0.00422292	0.99418	0.0132526	0.987915	-0.0809486	0.80879
ALDOA;T49;	-0.234476	0.306278	-0.163186	0.481752	0.0712905	0.855345	-0.102505	0.713844	-0.127335	0.637975	-0.0248304	0.981926	-0.131971	0.951354	-0.0358503	0.969794
ALDOA;T52;	-0.551757	0.00956922	-0.698138	0.000747522	-0.146381	0.68157	-0.237929	0.335063	-0.274426	0.262676	-0.0364963	0.972202	-0.313828	0.758959	-0.423713	0.367569
ALDOA;T9;	-0.120244	0.426503	-0.384669	0.00301654	-0.264425	0.124665	-0.190923	0.200477	-0.106181	0.518296	0.084742	0.852714	0.0706792	0.958849	-0.278487	0.341274
ALDOA;Y214;	-0.564731	0.00234628	-0.693357	0.000147873	-0.128625	0.679816	-0.320325	0.11195	-0.471595	0.0161853	-0.15127	0.786496	-0.244407	0.798046	-0.221762	0.66413
ALDOA;Y3;	0.147787	0.636683	-0.403965	0.11663	-0.551751	0.093017	0.0161379	0.97052	-0.0661063	0.858334	-0.0822442	0.946903	0.131649	0.958941	-0.337858	0.619511
ALDOA;Y328;	-0.630203	4.03e-07	-0.318618	0.00581634	0.311585	0.0321106	-0.205827	0.110104	-0.247032	0.053379	-0.0412051	0.939743	-0.424377	0.101844	-0.0715863	0.866002
ALDOA;Y5;	-0.0231428	0.933636	0.0344185	0.886188	0.0575613	0.872169	-0.144703	0.539486	-0.0633542	0.811962	0.0813483	0.916588	0.12156	0.94987	0.0977727	0.889642
ALDOC;S132;	0.1066	0.265821	0.0487839	0.634798	-0.0578163	0.702175	0.135759	0.165922	0.145145	0.139786	0.00938623	0.983159	-0.0291589	0.976657	-0.0963614	0.7042
ALKBH5;S53;	-0.00526388	0.988997	0.34923	0.109792	0.354494	0.228487	0.2849	0.24722	0.0572197	0.855604	-0.22768	0.677776	-0.290164	0.794248	0.29201	0.612308
ALKBH5;S58;	0.500541	0.0157698	0.312309	0.133546	-0.188233	0.556814	0.3815	0.0865677	0.193604	0.435964	-0.187897	0.738391	0.119041	0.955356	0.118705	0.87389
ALPK3;S1209;	-0.184771	0.271145	-0.493657	0.00107638	-0.308887	0.12313	-0.305086	0.0661437	-0.225562	0.19719	0.0795247	0.888795	0.120315	0.923668	-0.268096	0.46335
ALPK3;S1390;	-0.339181	0.304659	-0.2781	0.396011	0.0610808	0.917764	0.253846	0.491077	0.0115848	0.981125	-0.242262	0.790992	-0.593028	0.583665	-0.289685	0.756043
ALPK3;S1394;	-0.866212	0.0030907	-1.04321	0.000275303	-0.176996	0.727109	-0.468455	0.145622	-0.613257	0.0519889	-0.144802	0.895578	-0.397757	0.785252	-0.429951	0.562185
ALPK3;S1401;	0.117478	0.721466	0.0647796	0.839143	-0.0526989	0.917764	-0.364048	0.213054	-0.0767564	0.837555	0.287292	0.650013	0.481526	0.631086	0.141536	0.882726
ALPK3;S1406;	-0.539721	0.0079702	-0.742251	0.000194946	-0.20253	0.509265	-0.641657	0.00235625	-0.69199	0.00102696	-0.0503338	0.959862	0.101935	0.960168	-0.0502609	0.95479
ALPK3;S1852;	-1.54533	0.00223424	-1.28235	0.00924179	0.262987	0.769027	-1.11501	0.0374663	-0.746033	0.190895	0.368974	0.815128	-0.430326	0.907217	-0.536313	0.716343
ALPK3;S1855;	-0.229945	0.402871	-0.0692643	0.814683	0.160681	0.699798	-0.27201	0.336979	-0.145078	0.646965	0.126932	0.887072	0.0420647	0.987915	0.0758137	0.941549
ALPK3;S1865;	-0.676433	0.000414996	-0.969497	6.89e-07	-0.293064	0.259547	-0.465173	0.0208433	-0.425257	0.0374475	0.0399155	0.964631	-0.211261	0.860724	-0.54424	0.144832
ALPK3;S430;	-0.361564	0.117708	-0.160533	0.51771	0.201031	0.558688	-0.621876	0.00729494	-0.720072	0.00180023	-0.0981963	0.910955	0.260312	0.842568	0.559539	0.214942
ALPK3;S723;	-0.195994	0.342437	-0.517241	0.00444602	-0.321247	0.199203	-0.0668471	0.795084	-0.0592219	0.821571	0.0076252	0.994283	-0.129147	0.943344	-0.458019	0.233818
ALPK3;T1190;	-0.21875	0.452045	-0.627827	0.0110903	-0.409078	0.233137	-0.572063	0.0331441	-0.313942	0.284889	0.258121	0.693242	0.353313	0.774114	-0.313885	0.649034
ALPK3;T1384;	-0.246128	0.0993186	-0.898611	5.64e-09	-0.652483	8.72e-05	0.0291329	0.890586	-0.236522	0.1398	-0.265655	0.292821	-0.275261	0.603208	-0.662089	0.00760413
ALPK3;T1392;	-0.214125	0.230194	-0.532238	0.00103728	-0.318113	0.141803	-0.0859328	0.696762	-0.238842	0.204876	-0.152909	0.732359	-0.128192	0.925116	-0.293396	0.451851
ALPK3;T1409;	-0.00811208	0.958879	-0.281884	0.00518468	-0.273772	0.0311467	-0.0297793	0.838803	-0.11573	0.344799	-0.0859512	0.779538	0.0216672	0.984993	-0.166153	0.511538
ALPK3;T728;	0.199814	0.274558	0.268924	0.111669	0.0691098	0.823935	0.130582	0.529959	0.0164167	0.947197	-0.114165	0.833976	0.0692328	0.968455	0.252507	0.549673
ALPK3;T741;	-0.297049	0.0574518	-0.670327	1.16e-05	-0.373278	0.0482233	0.152583	0.399248	-0.066895	0.749238	-0.219478	0.489341	-0.449632	0.232811	-0.603432	0.0250039
ALS2;S1464;	0.0168745	0.944104	-0.0970037	0.60197	-0.113878	0.672068	0.0185284	0.940288	0.0294381	0.898951	0.0109097	0.991819	-0.00165383	0.998057	-0.126442	0.815716
ALS2;S483;	-0.00160958	0.992563	-0.162416	0.0974301	-0.160806	0.224436	0.151256	0.162995	0.0526881	0.683287	-0.0985682	0.69755	-0.152866	0.731058	-0.215104	0.309286
ALS2;S492;	0.149911	0.273204	0.133829	0.316976	-0.0160821	0.953088	0.224663	0.0993133	0.17738	0.215031	-0.0472828	0.930418	-0.0747519	0.955356	-0.0435513	0.934379
AMOTL1;S670;	-0.327744	0.0871604	-0.737411	5.76e-05	-0.409667	0.0834494	-0.217074	0.311568	-0.558463	0.00389538	-0.341389	0.294681	-0.11067	0.955356	-0.178948	0.754723
AMPD1;S125;	1.39196	2.13e-05	1.45253	6.72e-06	0.0605735	0.925437	1.46182	1.72e-05	1.65142	1.32e-06	0.189601	0.867753	-0.0698594	0.984842	-0.198887	0.862528
AMPD1;S139;	0.265945	0.0279562	0.0821897	0.543168	-0.183755	0.258032	0.148002	0.279511	0.0309967	0.857694	-0.117005	0.708219	0.117943	0.882988	0.051193	0.908247
AMPD1;S355;	0.633847	0.0582921	0.311083	0.379698	-0.322764	0.51559	0.139735	0.75425	0.34382	0.376303	0.204085	0.85873	0.494111	0.748054	-0.0327372	0.984929
AMPD1;Y239;	0.0742986	0.654917	0.127424	0.38496	0.0531257	0.833302	-0.00231671	0.990908	0.0545512	0.770199	0.0568679	0.920307	0.0766153	0.955356	0.0728731	0.883589
AMPD1;Y356;	0.375871	0.26296	-0.147007	0.686308	-0.522878	0.209975	0.331088	0.361978	0.277239	0.461432	-0.0538489	0.972202	0.0447829	0.987915	-0.424246	0.603495
ANK1;S1392;	-0.289177	0.195701	-0.0328595	0.903085	0.256317	0.396101	-0.0949319	0.737346	0.0532894	0.860876	0.148221	0.822841	-0.194245	0.891474	-0.086149	0.914184
ANK1;S1428;	-1.09387	0.000625878	-1.85168	3.55e-08	-0.757802	0.0578877	0.0212369	0.968457	-0.210257	0.605968	-0.231494	0.817547	-1.11511	0.113438	-1.64142	0.00232781
ANK1;S1607;	-0.655825	0.00322387	-1.09827	1.26e-06	-0.442444	0.124437	0.129432	0.652578	0.222342	0.402719	0.0929094	0.920579	-0.785258	0.108874	-1.32061	0.000358329
ANK1;S1666;	-0.728665	0.00387752	-1.21893	1.93e-06	-0.49026	0.135948	-0.0745231	0.833601	-0.201341	0.518105	-0.126818	0.893443	-0.654142	0.340217	-1.01758	0.0216754
ANK1;S1686;	-0.507521	0.0404241	-0.877598	0.00024435	-0.370076	0.265134	0.210285	0.479423	0.148163	0.638988	-0.0621216	0.959005	-0.717806	0.232811	-1.02576	0.0162375
ANK1;S1690;	-0.872838	0.00156386	-1.12554	3.92e-05	-0.252705	0.555729	-0.0236546	0.957009	-0.00429405	0.992452	0.0193605	0.991819	-0.849184	0.195276	-1.12125	0.0208534
ANK1;S1839;	-0.20566	0.341352	-0.0529469	0.824277	0.152713	0.629599	0.18793	0.419082	0.230044	0.316079	0.0421146	0.964631	-0.39359	0.567978	-0.282991	0.570945
ANK1;S429;	-0.514801	0.072075	-0.951426	0.000474382	-0.436625	0.248099	-0.00579102	0.989791	0.0531829	0.895272	0.0589739	0.964631	-0.50901	0.636445	-1.00461	0.0464717
ANK1;S55;	-0.0606487	0.423683	-0.163117	0.0122365	-0.102469	0.259008	-0.0902817	0.230003	-0.115906	0.116168	-0.0256246	0.928825	0.029633	0.964036	-0.047211	0.83507
ANK1;S759;	-1.06373	1.94e-05	-1.06843	1.19e-05	-0.00470316	0.992102	0.32244	0.24207	-0.407557	0.132783	-0.729997	0.0320754	-1.38617	0.00168236	-0.660876	0.173513
ANK1;S781;	-0.432594	0.464923	-0.214002	0.726713	0.218591	0.81594	0.506441	0.406565	0.736274	0.207286	0.229833	0.91089	-0.939034	0.639094	-0.950276	0.419274
ANK1;T1378;	-1.13757	1.29e-05	-1.61374	3.9e-09	-0.476169	0.154511	-0.309494	0.290818	-0.186356	0.560662	0.123138	0.898432	-0.828077	0.154971	-1.42738	0.000769354
ANK1;T1380;	-0.537176	0.000650721	-0.885311	7.19e-08	-0.348135	0.0834494	-0.265924	0.121475	-0.040192	0.860731	0.225732	0.490813	-0.271252	0.682023	-0.845119	0.00130712
ANK1;T1688;	-0.368317	0.0482454	-0.721624	6.55e-05	-0.353307	0.138588	0.00101663	0.996655	0.46646	0.0157933	0.465443	0.0843979	-0.369334	0.564801	-1.18808	8.63e-05
ANK1;T961;	-0.321993	0.000153805	-0.0878835	0.328909	0.23411	0.0229754	0.015147	0.903867	-0.00443638	0.973893	-0.0195834	0.962831	-0.33714	0.0545016	-0.0834472	0.744759
ANK2;S1452;	-0.259624	0.295507	-0.00436917	0.988629	0.255255	0.445446	-0.0298914	0.930657	-0.100436	0.747251	-0.0705446	0.950412	-0.229733	0.88059	0.0960669	0.910053
ANK2;S1698;	0.127431	0.504009	-0.406015	0.0108636	-0.533446	0.00588925	-0.122282	0.548949	-0.286162	0.112296	-0.16388	0.697779	0.249713	0.743486	-0.119853	0.827495
ANK2;S1699;	-0.0937335	0.63543	0.0306724	0.88026	0.124406	0.635228	0.0337122	0.886685	0.213588	0.25149	0.179875	0.647649	-0.127446	0.921593	-0.182915	0.688211
ANK2;S1723;	0.0388753	0.922395	0.288516	0.332074	0.249641	0.568926	0.468796	0.123937	0.386396	0.225657	-0.0824006	0.951956	-0.429921	0.739117	-0.0978793	0.934076
ANK2;S1724;	0.163016	0.0818474	0.0167655	0.884195	-0.14625	0.233928	0.2774	0.00339615	0.145893	0.149612	-0.131508	0.485758	-0.114385	0.819972	-0.129127	0.583869
ANK2;S1729;	-0.258564	0.000647101	-0.453329	1.68e-08	-0.194765	0.0364045	-0.034411	0.736264	-0.115246	0.176392	-0.0808352	0.667455	-0.224153	0.231214	-0.338083	0.00973358
ANK2;S1739;	-0.383029	0.152861	-0.513487	0.0399794	-0.130458	0.771179	0.117306	0.732019	-0.273407	0.363631	-0.390713	0.436119	-0.500335	0.580613	-0.24008	0.760932
ANK2;S1745;	-0.335013	0.144918	-0.684402	0.00130492	-0.349389	0.23706	-0.117503	0.682352	-0.126785	0.657197	-0.00928149	0.99418	-0.21751	0.881943	-0.557617	0.208808
ANK2;S1788;	0.100355	0.181298	-0.0325229	0.696066	-0.132878	0.1504	0.133515	0.0800407	0.117434	0.134499	-0.0160814	0.962831	-0.0331605	0.962966	-0.149957	0.333254
ANK2;S1789;	0.100355	0.181298	-0.0325229	0.696066	-0.132878	0.1504	0.133515	0.0800407	0.117434	0.134499	-0.0160814	0.962831	-0.0331605	0.962966	-0.149957	0.333254
ANK2;S1846;	-0.182406	0.772621	0.214008	0.707881	0.396415	0.608426	0.472574	0.411518	-0.151574	0.824364	-0.624148	0.56084	-0.65498	0.791024	0.365583	0.823499
ANK2;S1847;	-1.30123	0.000391967	-1.0032	0.00484244	0.29803	0.609724	-0.40411	0.343556	-0.261805	0.571693	0.142305	0.927849	-0.897118	0.399083	-0.741393	0.358366
ANK2;S898;	-0.0224462	0.939189	0.456075	0.0197074	0.478521	0.0545713	-0.160782	0.514042	-0.159842	0.518105	0.00093988	0.999097	0.138336	0.943344	0.615917	0.104657
ANK2;T1720;	0.170397	0.072724	0.0310353	0.780581	-0.139361	0.269051	0.277354	0.00390396	0.151511	0.140075	-0.125843	0.52888	-0.106957	0.845205	-0.120476	0.625667
ANK3;S1622;	0.0112427	0.980821	-0.60092	0.0397414	-0.612163	0.109377	-0.398534	0.234212	-0.0143436	0.975554	0.38419	0.558752	0.409776	0.778584	-0.586577	0.37517
ANK3;S1625;	0.295053	0.334547	0.480941	0.0813378	0.185887	0.691866	-0.0673676	0.865455	0.244458	0.468589	0.311825	0.63947	0.362421	0.800068	0.236483	0.793257
ANK3;S1631;	-0.349593	0.00966597	-0.0707313	0.652966	0.278862	0.107813	-0.387376	0.00587319	-0.200272	0.18653	0.187104	0.513227	0.0377826	0.981253	0.129541	0.754723
ANK3;S1651;	-0.420249	0.383564	-0.64566	0.138127	-0.225411	0.76774	-0.605924	0.209898	-0.286906	0.600512	0.319018	0.811635	0.185675	0.966399	-0.358754	0.800648
ANK3;S1826;	-0.0305635	0.8762	-0.0293339	0.869681	0.00122965	0.996856	-0.164939	0.318049	-0.15564	0.357008	0.00929914	0.992295	0.134376	0.889483	0.126306	0.782191
ANK3;S1833;	0.0477945	0.751033	-0.0326093	0.818207	-0.0804038	0.683706	0.0956076	0.506174	0.0656701	0.669479	-0.0299375	0.959005	-0.047813	0.968455	-0.0982793	0.798189
ANK3;S1834;	0.0787802	0.538285	0.0112722	0.936795	-0.067508	0.715938	0.106222	0.408593	0.093386	0.482495	-0.0128361	0.981926	-0.0274419	0.98177	-0.0821138	0.822739
ANK3;S1836;	-0.20532	0.690398	-0.121998	0.805576	0.0833227	0.917764	-0.29571	0.566894	-0.263633	0.617588	0.0320773	0.990419	0.0903898	0.984842	0.141635	0.934423
ANK3;S468;	-0.0384731	0.82248	0.149089	0.266074	0.187562	0.286288	-0.10969	0.481453	0.0814261	0.619957	0.191116	0.459245	0.0712171	0.956467	0.0676627	0.886948
ANK3;S914;	-0.22489	0.194923	-0.0470939	0.811047	0.177796	0.460623	-0.376159	0.0291659	0.135971	0.497378	0.51213	0.0209832	0.151269	0.891474	-0.183065	0.691144
ANK3;S923;	-1.2368	5.18e-09	-0.929924	2.55e-06	0.306873	0.24622	-1.20117	2.9e-08	-1.17731	3.54e-08	0.0238558	0.98174	-0.0356312	0.987915	0.247386	0.636766
ANK3;S928;	-1.2255	7.86e-09	-0.909367	4.32e-06	0.316134	0.233928	-1.18339	4.61e-08	-1.16876	4.7e-08	0.0146273	0.991129	-0.0421089	0.984993	0.259398	0.619511
ANK3;S953;	-0.0135509	0.901838	-0.122776	0.128368	-0.109225	0.328599	0.0927205	0.317537	-0.0572772	0.571836	-0.149998	0.28032	-0.106271	0.794248	-0.0654985	0.80698
ANK3;T1739;	-0.884333	8.93e-06	-1.15755	1.81e-08	-0.273213	0.311067	-0.594906	0.00330031	-0.558965	0.00602224	0.0359411	0.96978	-0.289428	0.756986	-0.598581	0.104334
ANK3;T1816;	-0.186122	0.227688	-0.538809	0.000141114	-0.352687	0.047175	-0.507291	0.00067693	-0.389107	0.00997261	0.118184	0.783855	0.321169	0.482242	-0.149702	0.724166
ANK3;T921;	0.0325439	0.675323	-0.0375672	0.603361	-0.0701111	0.447725	0.12902	0.0536268	0.0550945	0.471164	-0.0739257	0.608794	-0.0964763	0.738852	-0.0926617	0.55871
ANK3;Y924;	-0.88832	0.00361169	-0.572813	0.0579399	0.315506	0.490926	-1.39341	1.63e-05	-0.845997	0.00824667	0.54741	0.316149	0.505086	0.700482	0.273183	0.777689
ANKHD1;S2598;	-1.70493	2.87e-08	-1.58378	1.07e-07	0.121149	0.816589	-0.353937	0.281751	-0.249462	0.477045	0.104475	0.93391	-1.35099	0.0162628	-1.33432	0.00677611
ANKIB1;S737;	0.0571541	0.720545	-0.434898	0.000429753	-0.492052	0.000809308	0.135725	0.358601	0.154921	0.290626	0.0191958	0.974868	-0.0785714	0.952961	-0.589819	0.00645885
ANKRD17;S1928;	0.0318461	0.785795	-0.256428	0.00325113	-0.288274	0.00640765	0.0953949	0.36333	-0.0111729	0.931734	-0.106568	0.602297	-0.0635489	0.93931	-0.245255	0.163891
ANKRD17;S1929;	-0.151728	0.289127	-0.496536	0.000122559	-0.344808	0.0318976	-0.133544	0.389109	-0.0820163	0.627174	0.0515276	0.927377	-0.018184	0.987915	-0.41452	0.0941713
ANKRD2;S289;	-0.116018	0.769847	-0.0111428	0.980978	0.104875	0.85315	0.0749329	0.863343	0.356071	0.319029	0.281138	0.731946	-0.190951	0.952799	-0.367214	0.662153
ANKRD2;S72;	-0.280339	0.0954954	-0.336265	0.0352754	-0.0559255	0.85315	-0.299574	0.0875915	-0.387882	0.0244842	-0.0883076	0.879905	0.0192353	0.987915	0.0516174	0.939325
ANKRD2;T293;	-0.189414	0.558064	-0.187293	0.54242	0.0021211	0.996942	-0.165351	0.636804	0.045632	0.906757	0.210983	0.795652	-0.0240631	0.989837	-0.232925	0.791805
ANKRD26;S546;	0.0996893	0.342014	0.0150208	0.902493	-0.0846685	0.569991	0.150427	0.150747	0.107809	0.33651	-0.0426187	0.910262	-0.0507378	0.958318	-0.0927877	0.749897
ANKRD28;S857;	0.686444	2.03e-06	0.154557	0.294901	-0.531887	0.0010597	0.752413	5.8e-07	0.281825	0.0628763	-0.470587	0.0100473	-0.065969	0.962966	-0.127269	0.774107
ANKRD54;S76;	-0.106927	0.559569	-0.483629	0.00127727	-0.376702	0.0477205	0.314795	0.0553393	-0.0939255	0.637146	-0.40872	0.0662347	-0.421722	0.293892	-0.389704	0.214744
ANP32A;T15;	0.00801662	0.955895	-0.148966	0.12321	-0.156982	0.225612	0.0823465	0.481387	0.0194621	0.890115	-0.0628844	0.84245	-0.0743299	0.92394	-0.168428	0.454762
ANXA11;Y246;	-0.0323256	0.953873	0.12672	0.774587	0.159046	0.81063	-0.3895	0.364109	-0.609432	0.133475	-0.219932	0.862553	0.357175	0.884906	0.736152	0.361523
ANXA2;T37;	0.192229	0.053307	0.0518116	0.64861	-0.140418	0.296192	0.0827495	0.48628	0.0086666	0.952372	-0.0740829	0.802598	0.10948	0.855857	0.043145	0.905022
ANXA2;Y42;	-0.224161	0.425572	-0.232967	0.385368	-0.00880553	0.985987	0.141311	0.660206	-0.137588	0.672322	-0.278899	0.639523	-0.365472	0.762074	-0.0953784	0.923266
ANXA5;Y197;	-0.432852	2.44e-05	-0.306589	0.00178609	0.126263	0.379819	-0.214589	0.0448576	-0.528716	8.35e-07	-0.314127	0.0219604	-0.218263	0.50873	0.222127	0.306959
ANXA5;Y34;	0.0878931	0.677153	0.2065	0.245435	0.118606	0.678453	0.0429791	0.859357	0.146207	0.483621	0.103227	0.861601	0.044914	0.98177	0.060293	0.933192
ANXA6;S119;	0.314141	0.36432	-0.217792	0.534787	-0.531934	0.202371	0.109	0.799773	-0.164684	0.689642	-0.273684	0.754128	0.205141	0.948474	-0.053108	0.969794
ANXA6;S462;	0.156182	0.124544	0.0608162	0.586263	-0.0953658	0.518062	0.251186	0.0141148	0.186572	0.0784103	-0.0646147	0.84006	-0.0950041	0.884894	-0.125755	0.629897
ANXA6;S626;	-0.159025	0.338487	-0.264844	0.0767498	-0.105819	0.67324	-0.0464002	0.826365	-0.0109481	0.961129	0.0354521	0.962831	-0.112625	0.930258	-0.253896	0.480232
ANXA6;T118;	0.342978	0.0103195	0.267508	0.041532	-0.0754701	0.747644	0.242021	0.0926479	0.214259	0.148917	-0.0277611	0.964631	0.100957	0.928865	0.0532483	0.918131
ANXA6;T625;	0.038717	0.770497	-0.0395789	0.745694	-0.0782959	0.635954	0.0266968	0.853738	-0.0295016	0.841106	-0.0561985	0.877887	0.0120202	0.987915	-0.0100773	0.98514
AP2A1;S655;	-0.371403	0.314051	-1.40361	2.64e-05	-1.03221	0.0100764	-0.415151	0.280614	-0.561815	0.132335	-0.146665	0.913268	0.0437472	0.987915	-0.841794	0.220996
AP3B1;S227;	-0.176881	0.417311	-0.22092	0.27531	-0.0440393	0.908298	-0.0750496	0.777232	-0.416245	0.0441304	-0.341196	0.325457	-0.101831	0.958891	0.195325	0.734458
AP3D1;S516;	-0.214749	0.489528	-0.433759	0.105661	-0.21901	0.607785	-0.264686	0.404011	-0.293599	0.353565	-0.0289125	0.983159	0.0499377	0.987915	-0.14016	0.888446
APBA1;S313;	-0.544235	0.0117974	-1.09622	6.47e-07	-0.551987	0.0367258	-0.241756	0.335063	-0.330169	0.172085	-0.0884131	0.922174	-0.302479	0.770385	-0.766053	0.0500182
APBA1;T305;	-0.719491	1.12e-05	-0.775229	1.88e-06	-0.0557378	0.851233	-0.195547	0.287296	-0.562798	0.000714729	-0.367252	0.142785	-0.523945	0.149026	-0.212431	0.616964
API5;S279;	-0.159918	0.71508	-0.4584	0.200257	-0.298481	0.585054	-0.0986189	0.841385	-0.626833	0.0999594	-0.528214	0.445875	-0.0612994	0.987915	0.168433	0.895336
APOBEC2;S15;	0.066641	0.680571	0.161231	0.234342	0.09459	0.659323	-0.0436508	0.808842	-0.012459	0.948051	0.0311918	0.962125	0.110292	0.908777	0.17369	0.615651
APOE;S147;	-0.251977	0.124734	-0.481353	0.00164205	-0.229376	0.288603	-0.198367	0.267354	0.0599835	0.782307	0.258351	0.381932	-0.0536097	0.976657	-0.541337	0.0593204
APOF;S323;	0.622938	0.218773	-0.132429	0.817448	-0.755367	0.238141	1.16764	0.0194247	0.0289615	0.968441	-1.13868	0.113722	-0.544702	0.848252	-0.16139	0.934423
APOL1;S293;	-0.123495	0.524344	-0.553768	0.000620634	-0.430273	0.0338606	0.283649	0.115293	0.438029	0.0118872	0.15438	0.729358	-0.407144	0.395161	-0.991798	0.000320665
APOL1;S296;	-0.622028	0.011425	-1.32181	1.82e-07	-0.699777	0.0180499	0.175312	0.568398	0.465435	0.0823142	0.290123	0.60641	-0.79734	0.154336	-1.78724	1e-05
APOL1;T289;	-0.283738	0.295369	-0.846412	0.000486767	-0.562674	0.0741128	0.184463	0.552252	0.502929	0.0612986	0.318466	0.561529	-0.468201	0.611772	-1.34934	0.00111877
APOO;S44;	-0.229781	0.155764	-0.119656	0.481752	0.110125	0.664398	0.172121	0.335063	0.259257	0.127877	0.0871365	0.873058	-0.401901	0.330079	-0.378913	0.229923
APOOL;T40;	-0.593109	0.0138286	-0.834377	0.000378566	-0.241268	0.505512	-0.40897	0.11725	-0.123951	0.697286	0.285019	0.603804	-0.184139	0.92603	-0.710426	0.12502
APPL1;S401;	-0.193061	0.142347	-0.3862	0.00154332	-0.193139	0.256251	-0.112553	0.457963	-0.231324	0.0911965	-0.118771	0.721795	-0.0805085	0.94987	-0.154876	0.649034
APRT;S66;	-0.237631	0.00322387	-0.467656	3.47e-08	-0.230025	0.0182537	0.107006	0.240096	0.0629122	0.529437	-0.0440935	0.879905	-0.344637	0.0359705	-0.530568	7e-05
AQP4;S276;	-0.266768	0.531745	-0.216563	0.604201	0.050205	0.949316	-0.427466	0.307128	0.195269	0.683001	0.622735	0.350273	0.160698	0.964036	-0.411832	0.686228
AQP4;S285;	-0.190844	0.260178	-0.0311707	0.87387	0.159674	0.497531	-0.371954	0.0243357	-0.231977	0.188709	0.139977	0.748373	0.18111	0.845453	0.200806	0.633135
AQP4;S294;	-0.0217153	0.938089	-0.287221	0.135725	-0.265506	0.314835	0.1013	0.687007	-0.223016	0.318654	-0.324315	0.354905	-0.123015	0.94987	-0.0642051	0.935184
AQP4;S299;	-0.236812	0.0753312	-0.431695	0.000639441	-0.194883	0.26988	-0.316993	0.02011	-0.327462	0.0166023	-0.0104689	0.989292	0.0801809	0.952961	-0.104233	0.810595
AQP4;S300;	-0.877391	1.24e-08	-0.998078	2.69e-10	-0.120687	0.59559	-0.378234	0.011869	-0.759483	6.51e-07	-0.38125	0.0657565	-0.499157	0.113438	-0.238594	0.48876
AQP4;T289;	-0.811863	0.00593666	-0.979424	0.000667714	-0.167561	0.746775	-0.748856	0.0159132	-0.755657	0.0150912	-0.006801	0.996884	-0.0630072	0.984993	-0.223767	0.822689
AQP4;Y277;	-0.0694161	0.72347	-0.154482	0.351697	-0.0850661	0.755622	-0.217208	0.21108	0.0682355	0.747641	0.285444	0.292821	0.147792	0.888432	-0.222718	0.57447
ARAF;S157;	0.103666	0.796221	-0.25934	0.439446	-0.363006	0.411135	-0.0563149	0.901225	0.211702	0.584353	0.268017	0.755122	0.159981	0.958891	-0.471042	0.534248
ARAF;S214;	-0.600028	0.0162248	-0.8814	0.000288465	-0.281372	0.438887	0.285606	0.320099	-0.0492012	0.891036	-0.334808	0.534861	-0.885634	0.101844	-0.832198	0.0690947
ARAF;S257;	-0.234366	0.0768004	-0.565086	1.13e-05	-0.33072	0.0363364	-0.130653	0.389941	-0.215556	0.1316	-0.0849026	0.840865	-0.103713	0.919772	-0.34953	0.170787
ARAP1;S229;	-0.150802	0.41393	-0.560669	0.000441834	-0.409867	0.0413379	-0.179629	0.34497	-0.115006	0.578162	0.0646229	0.927377	0.028827	0.987915	-0.445663	0.166402
ARFGAP2;S104;	0.597766	0.0284057	0.223659	0.449782	-0.374107	0.316089	0.827325	0.00320593	0.567542	0.0507147	-0.259784	0.717314	-0.22956	0.907217	-0.343882	0.634968
ARFGAP2;S232;	0.320424	0.0253435	0.344231	0.0128352	0.0238063	0.934915	0.352377	0.0184734	0.345619	0.0213753	-0.00675794	0.99418	-0.0319524	0.98468	-0.00138815	0.998741
ARFGAP2;S297;	0.420088	9.6e-06	0.376162	4.23e-05	-0.0439251	0.790458	0.54868	7.04e-08	0.492716	6.29e-07	-0.0559637	0.861693	-0.128592	0.775943	-0.116554	0.642217
ARFGAP3;S231;	0.249599	0.098934	0.0148157	0.938175	-0.234783	0.233928	0.483718	0.00140837	0.487211	0.00134287	0.00349362	0.996884	-0.234118	0.716998	-0.472396	0.0830868
ARFGEF1;S1569;	-0.364846	3.73e-05	-0.602084	3.49e-10	-0.237238	0.0256342	-0.11063	0.265	-0.349673	0.000118722	-0.239043	0.0545219	-0.254217	0.237907	-0.252412	0.13472
ARFGEF2;S1511;	-0.693421	8.34e-05	-0.198958	0.278889	0.494463	0.0193823	-0.585018	0.00125092	-0.242936	0.222489	0.342082	0.246616	-0.108403	0.952961	0.043978	0.954423
ARFGEF2;S227;	0.410439	0.096991	0.428853	0.0705304	0.0184146	0.971394	0.144168	0.639744	0.32248	0.239449	0.178313	0.808495	0.266271	0.858626	0.106373	0.904184
ARFGEF2;S277;	-0.0799641	0.642877	-0.213326	0.133088	-0.133362	0.537945	-0.201467	0.200647	-0.106672	0.542823	0.0947949	0.83564	0.121503	0.90512	-0.106654	0.822739
ARHGAP1;S51;	-0.340819	0.295224	-0.0179917	0.964586	0.322827	0.463431	-0.0840425	0.841757	0.1463	0.714416	0.230342	0.798046	-0.256776	0.90557	-0.164292	0.880864
ARHGAP12;S103;	-0.28888	0.0115275	0.0674562	0.607655	0.356336	0.00836854	-0.285653	0.0175025	-0.0842422	0.556271	0.201411	0.328603	-0.0032273	0.995735	0.151698	0.615651
ARHGAP12;S165;	-0.39437	0.128129	-0.311693	0.22522	0.0826767	0.859073	-0.496538	0.060818	-0.471892	0.081033	0.0246462	0.983998	0.102168	0.968455	0.160199	0.854391
ARHGAP12;S213;	-0.0599423	0.699987	-0.254192	0.0371663	-0.19425	0.248672	-0.0450647	0.791823	0.11081	0.462063	0.155875	0.568775	-0.0148776	0.987915	-0.365002	0.12768
ARHGAP12;S215;	-0.116869	0.414957	-0.106852	0.442671	0.0100173	0.970712	0.0515744	0.766827	0.162308	0.267448	0.110734	0.757499	-0.168444	0.794248	-0.26916	0.332053
ARHGAP12;S240;	-0.0163837	0.96494	-0.0838032	0.778215	-0.0674195	0.888571	-0.0218581	0.954901	-0.061137	0.863719	-0.0392789	0.974349	0.00547438	0.996663	-0.0226662	0.986735
ARHGAP12;T231;	-0.110552	0.710129	0.105911	0.703417	0.216462	0.554662	-0.148212	0.622453	-0.251426	0.368528	-0.103213	0.913268	0.0376609	0.987915	0.357337	0.546717
ARHGAP12;Y243;	0.0885595	0.895803	0.210694	0.717037	0.122134	0.900867	-0.0612953	0.93491	0.00830894	0.992108	0.0696042	0.977443	0.149855	0.978917	0.202385	0.913558
ARHGAP17;S211;	-0.405559	0.0771668	-0.251777	0.282861	0.153782	0.68157	-0.508583	0.0309715	-0.411062	0.0920308	0.0975206	0.913268	0.103024	0.962966	0.159286	0.833432
ARHGAP21;S1432;	-0.513781	0.00165722	-0.601123	0.000182246	-0.0873421	0.761745	-0.397965	0.0207521	-0.495589	0.00363199	-0.0976243	0.864318	-0.115816	0.939679	-0.105534	0.854391
ARHGAP21;S1433;	-0.0160816	0.960733	-0.274371	0.221615	-0.258289	0.409279	-0.118415	0.677365	-0.218684	0.397104	-0.100269	0.904877	0.102333	0.962966	-0.0556866	0.953294
ARHGAP29;S949;	-0.257141	0.0195001	-0.325546	0.00217508	-0.0684054	0.714362	-0.08405	0.53365	-0.235	0.0451835	-0.15095	0.517762	-0.173091	0.721923	-0.090546	0.801533
ARHGAP35;S1179;	-0.159574	0.291333	-0.185218	0.194864	-0.0256441	0.927179	-0.127403	0.44474	-0.0293443	0.884048	0.0980588	0.821734	-0.0321705	0.983549	-0.155873	0.689928
ARHGAP5;S51;	-0.110323	0.389573	0.207132	0.0677151	0.317455	0.0223634	-0.13374	0.311345	-0.0699437	0.635435	0.0637965	0.876509	0.0234172	0.98567	0.277076	0.241098
ARHGAP5;S54;	-0.00768	0.96048	0.197715	0.051719	0.205395	0.122903	-0.148089	0.199055	-0.146422	0.209396	0.00166754	0.998191	0.140409	0.784698	0.344137	0.0698907
ARHGAP6;S464;	0.173031	0.66013	-0.0823212	0.833852	-0.255353	0.621133	-0.106846	0.809772	0.0423317	0.926928	0.149178	0.904874	0.279878	0.902098	-0.124653	0.922006
ARHGAP6;S470;	0.0251684	0.952383	-0.252966	0.401189	-0.278134	0.507343	-0.141657	0.700138	-0.0963075	0.803177	0.0453493	0.973909	0.166825	0.955356	-0.156658	0.877043
ARHGAP6;S551;	-0.662044	4.25e-05	-0.709495	8.99e-06	-0.0474515	0.874338	-0.5551	0.000796406	-0.375391	0.0266684	0.17971	0.638799	-0.106943	0.947338	-0.334104	0.339743
ARHGDIA;S24;	0.14983	0.349105	-0.217841	0.135725	-0.367671	0.0383617	-0.149749	0.3787	-0.066345	0.734925	0.0834039	0.871358	0.299579	0.544283	-0.151496	0.720075
ARHGEF10;S35;	-0.111786	0.386329	-0.127942	0.291903	-0.0161553	0.94806	-0.0956302	0.498128	-0.126979	0.351182	-0.0313485	0.956444	-0.0161562	0.987915	-0.00096291	0.998764
ARHGEF11;S1458;	-0.531681	0.000555636	-0.495614	0.000964155	0.0360678	0.905825	-0.282643	0.0889145	-0.177703	0.325886	0.10494	0.83319	-0.249038	0.711517	-0.31791	0.34739
ARHGEF11;S663;	-0.437861	0.137347	-0.00642854	0.988077	0.431433	0.258032	-0.372636	0.239582	-0.566813	0.0621605	-0.194177	0.828718	-0.0652255	0.983549	0.560384	0.36765
ARHGEF11;T1462;	-0.34303	0.0106503	-0.492502	0.000182246	-0.149472	0.448414	-0.238357	0.0998156	-0.090598	0.594141	0.147759	0.650013	-0.104672	0.922532	-0.401904	0.116996
ARHGEF11;T254;	0.831019	1.3e-06	0.188749	0.278889	-0.64227	0.000847165	0.829265	2.67e-06	0.813104	3.48e-06	-0.0161607	0.984187	0.00175415	0.998057	-0.624355	0.0347698
ARHGEF11;T668;	-0.337982	0.000778905	-0.219631	0.0257884	0.118351	0.416836	-0.429301	4.78e-05	-0.419989	6.5e-05	0.00931283	0.9857	0.0913197	0.896482	0.200358	0.369677
ARHGEF11;T672;	-0.363508	8.3e-05	-0.256734	0.00393179	0.106775	0.422507	-0.467682	1.74e-06	-0.455189	2.67e-06	0.0124929	0.978277	0.104174	0.853397	0.198456	0.31847
ARHGEF12;S1288;	-0.246394	0.322647	-0.573835	0.0092192	-0.327441	0.293568	-0.146816	0.609878	-0.236551	0.379387	-0.0897354	0.927377	-0.0995775	0.964036	-0.337283	0.554093
ARHGEF12;S1389;	-0.362482	0.158441	-0.0984358	0.734127	0.264046	0.462772	0.414033	0.118116	0.403436	0.135389	-0.0105967	0.99418	-0.776515	0.164541	-0.501872	0.348591
ARHGEF12;S341;	-0.340294	4.45e-05	-0.417974	6.5e-07	-0.07768	0.539641	-0.330905	0.000117244	-0.248597	0.00371836	0.0823076	0.697779	-0.00938891	0.987915	-0.169377	0.348722
ARHGEF12;S637;	0.0465109	0.86734	0.25489	0.227508	0.208379	0.495924	0.173818	0.483362	0.330768	0.144131	0.15695	0.798327	-0.127307	0.952799	-0.0758783	0.928256
ARHGEF15;S42;	-0.679147	2.23e-07	-1.03746	1.28e-12	-0.35831	0.0170981	-0.281777	0.0325698	-0.244319	0.0713372	0.0374582	0.95093	-0.39737	0.164541	-0.793139	0.000112862
ARHGEF16;S230;	0.00533592	0.982668	-0.478406	0.00201549	-0.483742	0.010955	-0.0102121	0.969911	0.017658	0.939905	0.02787	0.971857	0.015548	0.987915	-0.496064	0.0997043
ARHGEF17;S1716;	-0.0456386	0.730055	-0.324576	0.00134511	-0.278938	0.0281768	-0.156721	0.174563	-0.114039	0.353565	0.0426817	0.922174	0.111082	0.868434	-0.210537	0.358219
ARHGEF17;T1722;	-0.0110784	0.946361	-0.375309	0.000484607	-0.364231	0.00513493	-0.263113	0.0232656	-0.0387137	0.800154	0.224399	0.21797	0.252034	0.461621	-0.336596	0.107495
ARHGEF2;S1001;	0.143809	0.606241	-0.100866	0.712321	-0.244676	0.478488	-0.254673	0.345542	-0.376094	0.144596	-0.121421	0.887072	0.398482	0.682023	0.275228	0.666041
ARHGEF2;S1005;	-1.66441	1.41e-09	-1.52697	1e-08	0.137439	0.755699	-0.954763	0.000247149	-0.82264	0.00161805	0.132122	0.886706	-0.709648	0.261503	-0.704331	0.15149
ARHGEF2;S741;	-1.00586	2.56e-10	-1.3347	3.02e-14	-0.328836	0.0669511	-0.716511	2.42e-06	-0.991859	8.06e-10	-0.275349	0.25315	-0.289352	0.560426	-0.34284	0.244531
ARHGEF2;S931;	0.92599	4.85e-09	0.643381	1.04e-05	-0.282609	0.136787	0.438464	0.003861	0.180638	0.284736	-0.257826	0.327543	0.487526	0.133943	0.462743	0.092193
ARHGEF2;S977;	0.148538	0.340313	-0.0743822	0.651537	-0.22292	0.242214	-0.037179	0.852887	-0.272954	0.0756429	-0.235775	0.368779	0.185717	0.798046	0.198572	0.588358
ARHGEF2;T220;	-0.400244	0.0543352	-0.159475	0.479691	0.240769	0.41366	0.335255	0.132034	0.014756	0.961208	-0.3205	0.41419	-0.735499	0.0971262	-0.174231	0.792317
ARHGEF2;T740;	-0.77928	0.00177393	-0.863756	0.000399491	-0.0844759	0.856508	-0.656488	0.0121735	-0.546426	0.040873	0.110061	0.911641	-0.122792	0.96198	-0.317329	0.636029
ARHGEF40;S986;	-0.318244	0.0350279	-0.269947	0.0677151	0.0482969	0.863258	-0.331938	0.0352303	-0.512448	0.000924903	-0.180509	0.593252	0.0136949	0.989073	0.242501	0.503337
ARHGEF40;S997;	-0.725643	4.13e-06	-0.627098	3.62e-05	0.098545	0.707007	-0.414272	0.00989826	-0.8331	3.65e-07	-0.418829	0.0558674	-0.311371	0.560426	0.206002	0.611312
ARHGEF6;S71;	0.0608678	0.589311	0.191432	0.0380164	0.130565	0.315014	-0.163397	0.108249	-0.155826	0.134409	0.00757121	0.989292	0.224265	0.416474	0.347259	0.0389411
ARHGEF7;S155;	-0.0950202	0.676915	-0.0833492	0.700159	0.0116709	0.975461	0.111858	0.636599	0.0467425	0.860876	-0.0651159	0.936182	-0.206879	0.855857	-0.130092	0.83507
ARHGEF7;S334;	0.0287962	0.801195	-0.0540309	0.589007	-0.0828271	0.535188	0.0634797	0.560382	0.0212406	0.86539	-0.042239	0.897881	-0.0346835	0.970089	-0.0752715	0.787734
ARHGEF7;T159;	-0.407467	0.00484283	-0.311725	0.0276396	0.0957416	0.697673	-0.166425	0.31956	-0.149091	0.386507	0.0173339	0.981926	-0.241042	0.693834	-0.162634	0.689761
ARID1A;S1182;	-0.474327	0.00993391	-0.598785	0.000823021	-0.124458	0.688403	0.157298	0.481661	-0.297525	0.144945	-0.454823	0.0988631	-0.631626	0.119324	-0.30126	0.498532
ARID1A;S363;	0.119894	0.538082	-0.0675825	0.730246	-0.187476	0.437161	0.267293	0.139369	0.378448	0.0311856	0.111155	0.83564	-0.147399	0.897665	-0.446031	0.174191
ARID4B;S790;	0.260478	0.183167	0.369958	0.0415875	0.10948	0.733096	0.0705281	0.78026	0.113676	0.633101	0.0431479	0.962831	0.18995	0.876995	0.256282	0.597111
ARID4B;T793;	-0.227432	0.420496	-0.539856	0.0268439	-0.312424	0.378893	0.186815	0.547442	-0.47956	0.0774908	-0.666375	0.0649368	-0.414247	0.696815	-0.0602958	0.956299
ARL6IP4;S140;	-0.21724	0.14994	-0.144543	0.345068	0.0726964	0.772577	-0.342618	0.023153	-0.190363	0.247395	0.152255	0.667455	0.125378	0.901413	0.0458194	0.938616
ARPP21;S294;	-0.00645159	0.981689	0.0850522	0.681877	0.0915038	0.769584	-0.430082	0.0208229	-0.313098	0.107377	0.116984	0.840215	0.423631	0.414299	0.398151	0.291719
ARPP21;S33;	-0.32752	0.494396	0.140934	0.77776	0.468454	0.437681	0.102755	0.860963	-0.0179398	0.977652	-0.120695	0.952001	-0.430276	0.874694	0.158874	0.923082
ARPP21;S356;	-0.371179	0.417023	-0.238077	0.609246	0.133101	0.861008	0.370764	0.445092	-0.514521	0.270215	-0.885285	0.169033	-0.741942	0.635148	0.276443	0.843276
ARRB1;S404;	-0.689061	6.18e-06	-0.465625	0.0012975	0.223435	0.270073	-0.536193	0.000510634	-0.49075	0.00150929	0.0454428	0.950435	-0.152868	0.877176	0.0251251	0.969884
ARRB1;T402;	-0.948231	0.0274191	-1.02126	0.0137945	-0.0730257	0.933248	-0.527425	0.278221	-1.70857	0.000116685	-1.18115	0.0494656	-0.420806	0.882645	0.687314	0.506657
ARVCF;S140;	-0.47129	0.0450149	-0.112072	0.678878	0.359218	0.252936	-0.340059	0.18754	0.130791	0.666382	0.47085	0.21823	-0.131231	0.955356	-0.242863	0.718553
ARVCF;S204;	-0.0925738	0.47441	-0.330377	0.00246466	-0.237804	0.0983995	0.0319816	0.840475	-0.0396348	0.799211	-0.0716164	0.85209	-0.124555	0.860087	-0.290743	0.198864
ARVCF;S280;	-0.147596	0.598195	-0.208384	0.410908	-0.0607879	0.894027	-0.174949	0.545893	-0.190893	0.504664	-0.0159443	0.991819	0.0273534	0.987915	-0.0174903	0.987705
ARVCF;S285;	-0.148907	0.430802	-0.227598	0.183205	-0.0786907	0.790514	0.0932269	0.66697	-0.0633848	0.782383	-0.156612	0.722918	-0.242134	0.765864	-0.164213	0.744759
ARVCF;S846;	-0.236339	0.087889	-0.294429	0.0248546	-0.0580896	0.810961	-0.040293	0.829724	-0.174893	0.258363	-0.1346	0.697779	-0.196046	0.765772	-0.119536	0.77955
ARVCF;S847;	0.337512	0.107595	0.630808	0.0013278	0.293296	0.292016	0.266708	0.241666	0.462484	0.0313305	0.195776	0.712821	0.0708039	0.976657	0.168324	0.799579
ASAH2;S468;	-0.0884705	0.886347	0.268906	0.604201	0.357377	0.622279	0.26685	0.645563	0.236115	0.692372	-0.030735	0.991819	-0.355321	0.921435	0.0327907	0.987705
ASAP1;S538;	-0.509933	0.18626	-0.816205	0.0215198	-0.306272	0.59559	0.446368	0.283953	-0.370286	0.393398	-0.816654	0.152805	-0.956302	0.327713	-0.44592	0.653095
ASAP1;S949;	-0.499605	0.00991973	-0.675417	0.000355719	-0.175812	0.557207	-0.0815068	0.756906	-0.0250877	0.928697	0.0564192	0.952001	-0.418098	0.508926	-0.65033	0.067832
ASAP2;S701;	-0.216031	0.180684	-0.202616	0.196095	0.0134145	0.966708	-0.00391998	0.987788	0.0224932	0.919553	0.0264132	0.972202	-0.212111	0.773318	-0.225109	0.557857
ASF1A;S166;	0.454711	0.053171	0.264467	0.275126	-0.190244	0.604076	0.361135	0.155198	0.149325	0.612344	-0.21181	0.732359	0.0935761	0.968455	0.115142	0.89264
ASH2L;S101;	0.0303879	0.940492	0.100933	0.762888	0.0705448	0.897258	0.483604	0.106774	0.0680829	0.864435	-0.415521	0.455108	-0.453216	0.706305	0.0328498	0.981733
ASMTL;S181;	0.146896	0.675625	0.18603	0.564974	0.039134	0.949456	0.0879519	0.825074	0.376255	0.248291	0.288303	0.693461	0.0589443	0.98508	-0.190225	0.849115
ASPH;S139;	-0.31475	0.0566178	-0.213582	0.19936	0.101168	0.714444	-0.162794	0.393387	0.189071	0.318341	0.351865	0.1723	-0.151956	0.889483	-0.402653	0.22382
ASPH;S82;	-0.0770896	0.676815	0.120884	0.461629	0.197974	0.344208	0.0758907	0.70121	0.118965	0.518105	0.0430745	0.953171	-0.15298	0.877883	0.00191917	0.998351
ASUN;S273;	-0.173333	0.185717	-0.36977	0.00207204	-0.196437	0.239449	-0.434829	0.000680931	-0.133094	0.36259	0.301735	0.105965	0.261496	0.521649	-0.236676	0.39558
ATAD1;S322;	-0.115075	0.796428	-0.364619	0.30977	-0.249545	0.654064	-0.0996757	0.834307	-0.507117	0.184005	-0.407441	0.599611	-0.0153993	0.994033	0.142497	0.910647
ATAD2B;S374;	-1.20246	0.00477716	-2.17774	5.75e-07	-0.975281	0.0696024	0.786744	0.0869184	-1.13002	0.0116164	-1.91676	0.00019854	-1.9892	0.017184	-1.04772	0.230754
ATAD2B;T375;	0.684527	0.0817899	-0.247064	0.57147	-0.931591	0.0483677	1.07918	0.0069446	0.601318	0.157886	-0.477863	0.571838	-0.394653	0.876665	-0.848381	0.301294
ATAT1;S292;	-0.397616	0.160794	-0.364238	0.187273	0.0333781	0.953764	-0.37044	0.219157	-0.664041	0.0193541	-0.293601	0.655471	-0.0271765	0.987915	0.299803	0.693339
ATF7IP;S429;	-1.18079	1.78e-14	-0.558748	7.25e-06	0.622045	1.28e-05	-0.746203	4.78e-08	-0.305092	0.020191	0.44111	0.00526336	-0.43459	0.11141	-0.253656	0.35432
ATF7IP;T432;	-1.08883	2.42e-12	-0.436936	0.000695851	0.651896	1.75e-05	-0.789516	5.33e-08	-0.537362	9.56e-05	0.252154	0.265174	-0.299316	0.471799	0.100427	0.82261
ATG16L1;S124;	-0.0090339	0.977607	0.385716	0.0554914	0.39475	0.136881	0.479948	0.0255953	0.507323	0.0185368	0.0273751	0.978277	-0.488982	0.412335	-0.121608	0.867921
ATG2B;S1018;	0.80822	0.00381289	1.1191	5.14e-05	0.310882	0.450546	0.629865	0.0332866	0.475666	0.124845	-0.154199	0.877796	0.178355	0.94987	0.643436	0.274767
ATG2B;S1579;	-0.507049	0.000307711	-0.856329	9.51e-09	-0.349279	0.0431017	-0.0448152	0.818736	-0.427366	0.00339046	-0.382551	0.055918	-0.462234	0.140855	-0.428962	0.106786
ATG2B;S1583;	-0.380266	0.0383455	-0.81699	6.92e-06	-0.436724	0.0519585	-0.0487256	0.849966	-0.185147	0.39122	-0.136421	0.805478	-0.33154	0.635195	-0.631843	0.0555163
ATG2B;S886;	-0.0781873	0.606995	-0.505967	5.08e-05	-0.42778	0.00413721	-0.0286631	0.874909	-0.00184431	0.992902	0.0268188	0.964631	-0.0495243	0.970393	-0.504123	0.0226967
ATG2B;T1022;	0.623687	0.0469751	0.684429	0.0231414	0.0607422	0.920591	0.402967	0.247877	0.219638	0.57299	-0.183329	0.866009	0.220721	0.938381	0.464792	0.547819
ATG9A;S16;	-0.618503	0.00275982	-0.488721	0.0154296	0.129781	0.714362	-0.505554	0.0202375	-0.461547	0.0365618	0.0440067	0.964631	-0.112948	0.958088	-0.027174	0.979377
ATG9A;S18;	-0.59445	0.0137973	-0.535152	0.0227139	0.0592982	0.902208	-0.826477	0.000916387	-0.605327	0.0171757	0.22115	0.731946	0.232026	0.886201	0.0701743	0.945568
ATG9A;S654;	0.0484048	0.891416	-0.0455615	0.889802	-0.0939663	0.844183	0.294964	0.326197	0.120336	0.730205	-0.174628	0.83564	-0.246559	0.888432	-0.165898	0.856493
ATG9A;S656;	0.154036	0.536986	0.0630307	0.804752	-0.091005	0.812921	0.236554	0.335804	0.0666276	0.823042	-0.169927	0.790992	-0.0825186	0.971049	-0.00359688	0.998024
ATIC;S10;	-0.0348896	0.928703	0.725459	0.00539939	0.760349	0.0190401	0.264152	0.406063	0.458971	0.122223	0.19482	0.816626	-0.299041	0.858626	0.266488	0.742191
ATIC;Y208;	-0.389592	0.149699	-0.463736	0.0686115	-0.0741439	0.879453	0.0966382	0.784167	0.120704	0.726759	0.0240656	0.985088	-0.486231	0.60668	-0.58444	0.282582
ATP1A2;S214;	-0.112981	0.645453	0.0058552	0.985573	0.118836	0.732993	-0.0840358	0.757368	-0.0331525	0.907659	0.0508833	0.959005	-0.0289454	0.987915	0.0390077	0.96498
ATP1A2;S215;	-0.355241	0.107629	-0.371275	0.0789899	-0.0160341	0.971881	-0.0211451	0.949241	-0.355601	0.131666	-0.334456	0.413638	-0.334096	0.725746	-0.0156741	0.987705
ATP1A2;S496;	0.146229	0.707381	-0.108592	0.772212	-0.254821	0.605512	-0.168276	0.67936	0.0325804	0.942949	0.200857	0.845618	0.314506	0.879124	-0.141172	0.902932
ATP1A2;S719;	-0.197425	0.00421698	-0.200206	0.00287404	-0.00278053	0.984581	-0.157284	0.0310054	-0.100841	0.195451	0.0564434	0.785398	-0.0401408	0.955356	-0.0993648	0.573565
ATP1A2;T376;	0.0875234	0.656923	-0.142443	0.416864	-0.229967	0.300436	-0.210423	0.24722	0.0660636	0.765337	0.276487	0.349992	0.297947	0.630002	-0.208507	0.628219
ATP2A1;S184;	0.0776143	0.826651	0.0851828	0.788593	0.00756844	0.988641	0.286307	0.35272	0.147587	0.669915	-0.13872	0.887072	-0.208692	0.921435	-0.0624039	0.956585
ATP2A1;S186;	0.166836	0.133245	0.174774	0.0993093	0.00793769	0.971897	0.0431337	0.766681	0.0656807	0.630344	0.022547	0.964631	0.123702	0.845042	0.109093	0.728582
ATP2A1;S488;	-0.0368493	0.780016	-0.219747	0.0268257	-0.182898	0.170734	0.121743	0.296228	0.00246511	0.988272	-0.119278	0.609238	-0.158592	0.730907	-0.222212	0.310231
ATP2A1;S581;	0.152609	0.622767	0.0838251	0.786013	-0.0687836	0.890163	0.250552	0.408726	0.454731	0.106149	0.204179	0.792609	-0.0979437	0.973003	-0.370906	0.57001
ATP2A1;S722;	0.044857	0.847262	0.0917161	0.647904	0.0468591	0.889394	0.0618715	0.793985	-0.0121084	0.962477	-0.0739799	0.916246	-0.0170145	0.987915	0.103825	0.866002
ATP2A1;S731;	-0.449168	0.0149261	-0.461243	0.00999491	-0.0120756	0.975461	-0.440846	0.0227901	-0.414309	0.0344998	0.0265368	0.976726	-0.00832175	0.994033	-0.0469341	0.953551
ATP2A1;S741;	0.000866509	0.996879	-0.0875352	0.516543	-0.0884017	0.654456	-0.145989	0.290588	0.00742283	0.968124	0.153411	0.563906	0.146855	0.832669	-0.094958	0.814416
ATP2A1;T625;	-1.02994	0.00190941	-1.01286	0.00174335	0.0170835	0.980123	-0.506343	0.168793	-0.955866	0.00597653	-0.449522	0.531201	-0.5236	0.724691	-0.0569936	0.969794
ATP2A1;T729;	0.275924	0.204924	0.182784	0.411323	-0.0931396	0.796869	0.107297	0.690444	-0.166371	0.508666	-0.273668	0.538723	0.168627	0.913489	0.349156	0.47245
ATP2A1;T742;	-0.25609	0.0543352	-0.200634	0.126431	0.0554564	0.81594	-0.126996	0.411096	-0.378964	0.00543207	-0.251967	0.25315	-0.129094	0.882157	0.17833	0.603495
ATP2A2;S580;	0.156864	0.352071	0.169861	0.289114	0.0129972	0.968123	0.0254544	0.910767	0.033236	0.879901	0.00778165	0.992899	0.13141	0.90512	0.136625	0.777148
ATP2A2;S608;	0.281513	0.295595	0.526013	0.0296336	0.2445	0.513499	0.173383	0.57556	0.305901	0.284308	0.132518	0.881788	0.10813	0.964036	0.220112	0.778553
ATP2A2;S609;	0.990733	0.0734347	0.466766	0.428328	-0.523967	0.522279	0.419988	0.527747	0.815522	0.17789	0.395534	0.812852	0.570745	0.870643	-0.348756	0.854239
ATP2A2;S649;	0.293956	0.38627	0.503198	0.0966843	0.209242	0.680879	0.108337	0.795015	0.149308	0.713079	0.0409711	0.978277	0.185619	0.954016	0.353891	0.672764
ATP2A2;S663;	0.316828	0.0522996	0.267627	0.0942325	-0.0492011	0.870444	0.272315	0.117874	0.288738	0.0999594	0.0164239	0.983919	0.0445137	0.98177	-0.0211112	0.979377
ATP2A2;T537;	0.0649042	0.72918	0.140283	0.378874	0.0753793	0.772298	-0.0121434	0.959045	0.0436191	0.836468	0.0557626	0.929669	0.0770476	0.958891	0.0966643	0.852178
ATP2A2;T648;	0.366342	0.0168095	0.52385	0.000434397	0.157508	0.490926	0.12607	0.499661	0.276576	0.0976061	0.150506	0.702723	0.240272	0.7243	0.247275	0.504501
ATP2B1;S180;	0.0250671	0.882298	-0.0325189	0.828905	-0.057586	0.792145	0.189549	0.164231	0.161335	0.254732	-0.0282135	0.962831	-0.164482	0.794248	-0.193854	0.521005
ATP2B1;S190;	-0.158342	0.464304	0.0294863	0.902922	0.187828	0.509502	-0.0155741	0.958857	0.00164692	0.994743	0.017221	0.9857	-0.142768	0.928791	0.0278394	0.97432
ATP2B1;S193;	-0.280767	0.164616	-0.0894095	0.691106	0.191357	0.508835	-0.0660437	0.803424	0.159541	0.497378	0.225585	0.608794	-0.214723	0.855857	-0.248951	0.627383
ATP2B1;S206;	-0.141129	0.44916	0.119344	0.513254	0.260472	0.236887	-0.356604	0.0387586	-0.272626	0.1316	0.083978	0.888017	0.215475	0.794431	0.39197	0.244531
ATP2B1;S207;	-0.349863	0.0222797	-0.416887	0.00470606	-0.067024	0.806134	-0.372638	0.0197381	-0.303499	0.0647935	0.0691387	0.907748	0.0227749	0.987915	-0.113388	0.824306
ATP2B1;S235;	0.0911626	0.531044	0.133183	0.309264	0.0420205	0.855799	-0.163499	0.242042	-0.0542721	0.748933	0.109227	0.75195	0.254662	0.548515	0.187455	0.546717
ATP2B1;S257;	-0.407828	0.010359	-0.328614	0.0350487	0.0792139	0.775942	-0.177672	0.335317	-0.210902	0.247395	-0.0332302	0.964631	-0.230156	0.7661	-0.117712	0.825174
ATP2B1;S258;	0.318765	0.251519	0.186885	0.51771	-0.13188	0.772298	0.0688141	0.85123	0.167807	0.609786	0.0989929	0.928825	0.249951	0.885549	0.0190779	0.987705
ATP2B1;S262;	0.452192	0.0706796	0.270051	0.292761	-0.182141	0.647751	0.0865372	0.796717	0.291696	0.304864	0.205159	0.777864	0.365655	0.752912	-0.0216448	0.986735
ATP2B1;T245;	-0.00944098	0.929322	-0.000228733	0.997575	0.00921224	0.953426	-0.110571	0.172724	-0.071035	0.416629	0.0395356	0.880318	0.10113	0.776698	0.0708062	0.751946
ATP2B2;S1138;	-0.382338	0.338692	0.00256963	0.995569	0.384908	0.474416	0.302782	0.494199	0.670558	0.0901816	0.367776	0.694125	-0.68512	0.60731	-0.667988	0.419274
ATP2B2;S1141;	-0.335162	0.13468	-0.394968	0.0618663	-0.0598061	0.884476	-0.134011	0.622453	-0.164558	0.534437	-0.0305471	0.977077	-0.201152	0.889483	-0.230411	0.707757
ATP2B2;S1150;	0.137897	0.719648	0.471433	0.12319	0.333536	0.455422	0.257669	0.486502	0.317184	0.379737	0.0595148	0.967177	-0.119772	0.970125	0.15425	0.890501
ATP2B2;S1151;	0.0413865	0.839708	-0.0469789	0.796369	-0.0883654	0.738571	-0.0880662	0.652844	0.040226	0.854372	0.128292	0.776612	0.129453	0.907217	-0.0872049	0.874001
ATP2B2;S1154;	0.0233283	0.869844	0.14833	0.162791	0.125002	0.406205	-0.0260993	0.8606	-0.0118067	0.937873	0.0142926	0.978277	0.0494276	0.962966	0.160137	0.537052
ATP2B2;S1169;	-0.053947	0.790971	0.146615	0.3829	0.200562	0.361418	0.00187318	0.993034	0.0451289	0.839889	0.0432557	0.954696	-0.0558202	0.975582	0.101486	0.852885
ATP2B4;T1133;	-0.403063	0.0681234	-0.133875	0.588865	0.269188	0.381222	-0.107431	0.707313	-0.116946	0.680086	-0.00951484	0.99418	-0.295632	0.780715	-0.0169285	0.987254
ATP5A1;S236;	-0.0477807	0.768511	0.356551	0.00332418	0.404331	0.00622034	-0.0661198	0.68792	0.0749507	0.643209	0.141071	0.636764	0.0183391	0.987915	0.2816	0.290351
ATP5A1;S53;	0.418357	0.165802	0.295075	0.332074	-0.123282	0.812318	0.171924	0.640666	0.108741	0.782383	-0.0631822	0.964292	0.246434	0.90512	0.186333	0.853442
ATP5B;S415;	0.0235244	0.860176	-0.0563243	0.61776	-0.0798487	0.608258	0.209034	0.0438008	0.194881	0.0657706	-0.0141525	0.976726	-0.185509	0.605417	-0.251206	0.20332
ATP5B;S528;	-0.0940065	0.447302	-0.291339	0.00554428	-0.197332	0.165795	0.0707518	0.605944	-0.139968	0.26141	-0.21072	0.247934	-0.164758	0.743486	-0.151371	0.590872
ATP5B;S529;	-0.124792	0.360637	-0.215421	0.078194	-0.0906293	0.653427	0.0785693	0.615659	0.0425434	0.803902	-0.0360259	0.952001	-0.203361	0.700482	-0.257965	0.338895
ATP5B;T213;	-1.44942	0.0375117	-1.34579	0.0469744	0.103627	0.942709	-1.284	0.0833324	-0.822512	0.305279	0.461491	0.835733	-0.165418	0.982046	-0.523283	0.82261
ATP5F1;S165;	-0.435558	1.41e-05	-0.129828	0.199919	0.30573	0.00878343	-0.0463142	0.725063	0.0464087	0.726234	0.092723	0.722801	-0.389244	0.0566387	-0.176237	0.440508
ATP5F1;S167;	0.28237	0.060431	0.472693	0.000964757	0.190322	0.360306	0.404039	0.00860136	0.421227	0.00613344	0.0171874	0.981926	-0.121669	0.912921	0.0514657	0.934076
ATP5F1;S94;	-0.20319	0.0159965	-0.425222	6.89e-07	-0.222032	0.0306477	-0.164672	0.0672318	-0.089456	0.368098	0.0752155	0.747162	-0.0385184	0.962966	-0.335766	0.0225466
ATP5F1;T168;	0.28897	0.118442	0.399635	0.0209867	0.110665	0.715714	0.525906	0.00438543	0.339637	0.0788125	-0.186269	0.674495	-0.236936	0.794248	0.0599979	0.934533
ATP5J;S65;	-0.431009	2.39e-07	-0.541228	5.06e-10	-0.110219	0.316087	-0.10173	0.259171	-0.0888463	0.343313	0.0128836	0.974105	-0.329279	0.0424305	-0.452382	0.000623472
ATP5O;S62;	0.195821	0.342309	-0.260983	0.171616	-0.456803	0.0476561	0.20593	0.343899	-0.0902427	0.71908	-0.296172	0.40979	-0.0101092	0.992708	-0.17074	0.772621
ATRX;S1144;	-0.367904	0.0088915	-0.267453	0.0533077	0.100451	0.664563	-0.452759	0.001859	-0.343585	0.0204299	0.109174	0.795652	0.0848547	0.954635	0.0761317	0.882726
ATRX;S1148;	-0.166787	0.0695042	-0.213292	0.0145666	-0.0465051	0.76912	-0.33987	0.000261717	-0.181127	0.0614852	0.158743	0.325227	0.173083	0.596513	-0.0321647	0.932395
ATRX;S390;	1.34802	0.00155696	1.03107	0.0131065	-0.316943	0.650188	1.33053	0.00269008	0.737018	0.117604	-0.593511	0.512354	0.0174865	0.994993	0.294055	0.841448
ATRX;S394;	-0.20082	0.495842	-0.0798655	0.793297	0.120955	0.788905	-0.0976661	0.778983	-0.144504	0.664684	-0.0468384	0.96978	-0.103154	0.968455	0.0646389	0.953697
ATXN1;S406;	0.00281513	0.993752	0.174117	0.441045	0.171301	0.600217	0.269523	0.246871	0.0236962	0.937228	-0.245827	0.600641	-0.266708	0.802051	0.15042	0.828165
ATXN2;S306;	-0.134814	0.310011	-0.191665	0.115274	-0.0568517	0.791927	-0.177727	0.189073	-0.197233	0.143334	-0.0195054	0.974314	0.0429136	0.976657	0.00556733	0.992724
ATXN2;S701;	0.584252	0.0409337	1.01016	0.000250505	0.425912	0.266543	0.542738	0.0729145	0.233711	0.498519	-0.309027	0.653622	0.0415145	0.987915	0.776453	0.16112
ATXN2;S703;	-0.659097	0.000945293	-0.121147	0.598469	0.53795	0.0273633	-0.563621	0.00699191	-0.540464	0.00990658	0.023157	0.981926	-0.0954755	0.962811	0.419317	0.338566
ATXN2;S705;	0.0544659	0.832754	0.0360403	0.880924	-0.0184256	0.964184	-0.330476	0.110884	-0.0665868	0.80241	0.263889	0.519126	0.384942	0.565949	0.102627	0.883737
ATXN2L;S111;	0.151811	0.192089	0.0879928	0.466139	-0.0638184	0.738392	0.0473951	0.750767	0.0116861	0.942322	-0.035709	0.946028	0.104416	0.888432	0.0763066	0.839879
ATXN2L;S391;	-0.340452	0.395138	-0.652134	0.0644439	-0.311683	0.574069	-0.135431	0.781467	-0.781678	0.0400435	-0.646247	0.306483	-0.205021	0.955356	0.129543	0.931519
ATXN2L;S565;	-0.355186	0.0620185	-0.360845	0.0488556	-0.00565933	0.987779	0.0559013	0.829714	-0.461434	0.0187475	-0.517335	0.0491544	-0.411087	0.4895	0.100589	0.883194
ATXN2L;S600;	0.106302	0.194168	0.0413807	0.644403	-0.0649214	0.59559	-0.07422	0.41655	-0.086272	0.342738	-0.012052	0.974647	0.180522	0.43867	0.127653	0.492463
BABAM1;S8;	0.102722	0.720984	-0.293357	0.211809	-0.39608	0.19207	0.417229	0.0889917	0.376351	0.135686	-0.0408776	0.970971	-0.314506	0.776763	-0.669709	0.127541
BAG1;T32;	-0.623236	8.19e-07	-0.742567	9.39e-09	-0.119331	0.517219	-0.770064	1.3e-08	-0.667875	2.86e-07	0.102189	0.777864	0.146828	0.833219	-0.0746929	0.862812
BAG1;T34;	-0.316839	0.0108898	-0.364757	0.00251004	-0.0479176	0.835425	-0.237155	0.0760274	-0.289632	0.0282124	-0.0524762	0.91933	-0.0796841	0.94987	-0.0751256	0.865756
BAG3;S115;	-0.423175	0.0614798	-0.249555	0.28267	0.173621	0.625875	-0.200775	0.451101	-0.0933716	0.757053	0.107404	0.897663	-0.2224	0.88059	-0.156183	0.83507
BAG3;S136;	-0.072558	0.652195	-0.0881134	0.554501	-0.0155553	0.955268	-0.0265205	0.890622	0.10529	0.516501	0.131811	0.697779	-0.0460375	0.976657	-0.193404	0.560336
BAG3;S137;	0.152359	0.631259	-0.22606	0.428186	-0.378419	0.292113	0.00960423	0.983032	-0.227359	0.475187	-0.236964	0.739582	0.142755	0.958088	0.0012995	0.999282
BAG3;S166;	0.473691	0.00532191	0.756432	8.78e-06	0.282741	0.216877	-0.244239	0.199168	0.0301179	0.902375	0.274357	0.396268	0.71793	0.0376858	0.726315	0.0139453
BAG3;S225;	-0.891035	0.00161439	-0.98559	0.000369691	-0.0945552	0.858988	-1.02331	0.000496951	-0.706674	0.0181379	0.316639	0.643209	0.132278	0.962966	-0.278916	0.745062
BAG3;S231;	-0.913379	7.53e-12	-0.938537	2.35e-12	-0.0251581	0.911401	-0.792331	1.4e-09	-0.783527	1.42e-09	0.0088031	0.990937	-0.121049	0.872653	-0.15501	0.611312
BAG3;T227;	-0.932366	2.2e-10	-0.956883	7.87e-11	-0.0245172	0.925908	-0.776742	7.04e-08	-0.780262	4.73e-08	-0.00351993	0.996884	-0.155624	0.841287	-0.176621	0.611312
BAG6;S1003;	0.0270472	0.971139	-0.624606	0.223835	-0.651653	0.350326	-0.674622	0.225762	0.422236	0.486354	1.09686	0.161893	0.701669	0.766605	-1.04684	0.333489
BAG6;S113;	-0.158513	0.836529	0.157858	0.818284	0.316371	0.751285	0.640882	0.331776	0.111167	0.892449	-0.529716	0.728792	-0.799395	0.768949	0.0466915	0.986998
BAG6;S1147;	-0.134054	0.279991	-0.259792	0.0195727	-0.125738	0.454237	-0.275937	0.0214553	-0.0217355	0.895272	0.254202	0.157829	0.141883	0.823526	-0.238057	0.341274
BAIAP2;S136;	-0.463155	0.0164936	-0.450852	0.0161888	0.0123028	0.975461	-0.537962	0.00747577	-0.426545	0.0377057	0.111418	0.870623	0.0748073	0.971297	-0.0243078	0.980396
BAZ1B;S1464;	-0.0483906	0.616875	-0.032767	0.729886	0.0156236	0.921493	-0.058564	0.557584	-0.0860408	0.363307	-0.0274768	0.940117	0.0101733	0.987915	0.0532737	0.849607
BCAM;S598;	0.0274613	0.931868	-0.0762519	0.774116	-0.103713	0.790514	0.133708	0.63611	0.341609	0.164047	0.207901	0.722516	-0.106247	0.962627	-0.417861	0.3982
BCAM;S600;	-0.225388	0.725877	-0.166308	0.785138	0.05908	0.956071	-0.158006	0.823644	-0.506669	0.400608	-0.348663	0.828718	-0.0673818	0.987915	0.340361	0.84843
BCAR1;S183;	-0.253807	0.384365	-0.546618	0.0326522	-0.292812	0.445155	-0.00609085	0.988175	-0.10655	0.766909	-0.100459	0.928825	-0.247716	0.888432	-0.440069	0.480232
BCKDHA;S308;	0.199829	0.705942	0.730918	0.0819065	0.531089	0.377232	0.152645	0.792163	0.451842	0.365607	0.299197	0.821341	0.0471841	0.987915	0.279076	0.851172
BCKDHA;S310;	-0.438745	0.00210779	-0.720756	7.52e-07	-0.282011	0.127624	-0.0645032	0.737349	-0.0869572	0.637803	-0.0224539	0.974614	-0.374241	0.330079	-0.633798	0.00998177
BCKDHA;T309;	1.12502	0.0883835	0.0184162	0.985762	-1.10661	0.195851	0.269035	0.757295	0.061519	0.947628	-0.207516	0.946028	0.855988	0.794248	-0.0431028	0.989087
BCKDK;S31;	0.642699	0.18347	0.00396999	0.99441	-0.638729	0.311567	0.385284	0.487949	0.369859	0.510072	-0.0154242	0.996258	0.257415	0.955356	-0.365889	0.811084
BCL2L13;S281;	-0.0857887	0.597441	0.245115	0.0669126	0.330904	0.0468883	-0.0627282	0.729044	0.131907	0.413601	0.194635	0.486363	-0.0230605	0.987915	0.113209	0.798189
BCL2L13;S347;	1.02053	0.00305991	1.30525	0.000120717	0.284719	0.60381	1.0443	0.00360534	1.09891	0.00221508	0.0546095	0.974349	-0.0237725	0.991118	0.206337	0.867385
BCL2L13;S402;	-0.0819578	0.763826	-0.421055	0.041799	-0.339098	0.232717	-0.182253	0.476167	-0.203468	0.41809	-0.0212149	0.983919	0.100295	0.962966	-0.217587	0.72654
BCL2L13;T350;	0.183641	0.755672	0.668336	0.151093	0.484695	0.4783	0.274121	0.642822	0.380242	0.498837	0.106121	0.962831	-0.0904799	0.986612	0.288094	0.860333
BCL6;S333;	0.332407	0.175649	0.547742	0.0153811	0.215336	0.548021	0.528245	0.0309715	0.430421	0.0891658	-0.0978245	0.91933	-0.195839	0.908777	0.117322	0.89056
BCL7B;S159;	-0.343597	0.0511343	-0.258914	0.138056	0.0846826	0.780895	-0.280065	0.139369	-0.375878	0.0424938	-0.0958131	0.877796	-0.0635324	0.975218	0.116963	0.846191
BCL7B;S162;	0.0731632	0.72918	-0.00720286	0.976371	-0.0803661	0.784091	-0.119054	0.567367	-0.119757	0.566655	-0.000702923	0.999395	0.192217	0.845205	0.112554	0.845745
BCL7B;S163;	0.103536	0.606213	0.14192	0.438561	0.0383836	0.907461	-0.00409289	0.988017	-0.204438	0.290701	-0.200345	0.599611	0.107629	0.94987	0.346358	0.34452
BCL7C;S114;	0.00388509	0.982212	-0.178231	0.104802	-0.182116	0.219075	0.0362909	0.810981	0.0592037	0.6822	0.0229128	0.964631	-0.0324058	0.979684	-0.237435	0.319633
BCL7C;S122;	-0.110313	0.407392	-0.197755	0.0932016	-0.087442	0.65139	-0.0273911	0.871163	-0.110555	0.436817	-0.0831642	0.822841	-0.0829217	0.939697	-0.0871995	0.826012
BCL7C;S126;	-0.0440776	0.735805	0.0187898	0.88482	0.0628674	0.720887	0.238108	0.0280077	0.279812	0.0092731	0.041704	0.924067	-0.282186	0.288358	-0.261022	0.210629
BCL7C;T118;	-0.217291	0.0496083	-0.269619	0.0108628	-0.0523282	0.785153	-0.116766	0.358212	-0.267847	0.0197114	-0.151081	0.512863	-0.100524	0.891474	-0.0017714	0.998041
BCL9L;S934;	-0.875372	0.000464585	-0.7255	0.00286759	0.149872	0.730575	-0.517398	0.051997	-0.473981	0.0826243	0.0434173	0.972202	-0.357974	0.7661	-0.251519	0.737537
BCL9L;S942;	-0.492272	0.0153787	-0.559733	0.00441327	-0.0674613	0.859073	-0.253549	0.271854	-0.387353	0.0788125	-0.133804	0.840215	-0.238723	0.841626	-0.17238	0.793257
BCLAF1;S177;	-0.364752	0.0242639	-0.187203	0.265509	0.177549	0.452797	-0.221385	0.219002	-0.34371	0.0461436	-0.122325	0.800937	-0.143367	0.897665	0.156507	0.750357
BCLAF1;S198;	0.000384178	0.998676	-0.191587	0.112854	-0.191971	0.238141	-0.0232105	0.896096	-0.0508808	0.757053	-0.0276703	0.962831	0.0235947	0.986719	-0.140706	0.672469
BCLAF1;S285;	-0.239069	0.0439215	-0.117097	0.348491	0.121972	0.484215	-0.158453	0.22739	-0.0164239	0.922638	0.14203	0.590803	-0.080616	0.943344	-0.100674	0.788878
BCLAF1;S287;	-0.180219	0.558626	-0.641503	0.0110614	-0.461284	0.177586	-0.262458	0.391246	-0.292208	0.339473	-0.0297496	0.981926	0.0822397	0.977469	-0.349295	0.611312
BCLAF1;S290;	0.232338	0.0310999	0.180674	0.0888975	-0.0516643	0.783536	0.149099	0.211754	0.196208	0.0920308	0.0471082	0.910955	0.0832385	0.922449	-0.015534	0.975034
BCLAF1;S397;	0.106154	0.186214	0.0762866	0.345441	-0.0298673	0.832221	-0.0612545	0.509987	0.060899	0.514309	0.122153	0.396344	0.167408	0.4895	0.0153876	0.962322
BCLAF1;S496;	0.0161629	0.966655	-0.0856803	0.781795	-0.101843	0.831528	-0.339806	0.240774	-0.15506	0.640642	0.184746	0.818213	0.355969	0.775943	0.0693795	0.951191
BCLAF1;S512;	-0.138036	0.0812711	0.0513819	0.556354	0.189418	0.0458527	-0.121895	0.149981	-0.115578	0.18152	0.00631678	0.98892	-0.0161407	0.984993	0.16696	0.317871
BCLAF1;S648;	-0.0699964	0.629838	-0.285824	0.0140751	-0.215827	0.170168	0.120935	0.391246	-0.103793	0.476899	-0.224728	0.275402	-0.190931	0.717241	-0.182031	0.542299
BCLAF1;S658;	0.0672595	0.281783	-0.0499031	0.426339	-0.117163	0.113297	0.126713	0.0369405	0.0245612	0.75472	-0.102151	0.321657	-0.0594532	0.876364	-0.0744643	0.627636
BCLAF1;T402;	-0.308916	0.164804	-0.245872	0.26566	0.0630436	0.873151	-0.237387	0.332995	-0.332365	0.1574	-0.0949776	0.909006	-0.0715286	0.976657	0.0864926	0.914117
BCLAF1;T405;	-0.345605	0.000194822	-0.357984	8.41e-05	-0.0123794	0.950892	-0.0376997	0.765921	0.0882704	0.425001	0.12597	0.528622	-0.307905	0.134603	-0.446255	0.00446163
BECN1;S90;	-0.00622133	0.978361	-0.228784	0.121882	-0.222562	0.265926	0.133085	0.453656	0.272445	0.0900013	0.139361	0.721795	-0.139306	0.888793	-0.501229	0.0632656
BIN1;S245;	-0.401082	7.21e-07	-0.425073	1.28e-07	-0.023991	0.869154	-0.259118	0.00130048	-0.302441	0.000187998	-0.0433232	0.876572	-0.141965	0.636218	-0.122632	0.520209
BIN1;S270;	0.164763	0.652985	0.789364	0.00658109	0.624601	0.103921	-0.0352725	0.939189	-0.230949	0.532915	-0.195676	0.84245	0.200035	0.947338	1.02031	0.0628233
BIN1;S280;	0.0676995	0.772186	-0.0705725	0.741708	-0.138272	0.634847	0.103076	0.658282	0.0865952	0.720205	-0.0164807	0.9857	-0.0353765	0.986652	-0.157168	0.785553
BIN1;S282;	0.0112789	0.950929	-0.136227	0.286869	-0.147506	0.398924	0.0795301	0.606221	0.0717469	0.649958	-0.00778324	0.992295	-0.0682512	0.955356	-0.207974	0.472053
BIN1;S287;	0.0607878	0.775399	-0.0225429	0.914848	-0.0833307	0.772577	0.0855052	0.694293	0.0945475	0.660257	0.00904229	0.992899	-0.0247175	0.987915	-0.11709	0.833669
BIN1;S315;	-0.0240979	0.897665	-0.159568	0.263501	-0.135471	0.510624	0.161354	0.303678	-0.0922178	0.593155	-0.253572	0.284159	-0.185452	0.784976	-0.0673507	0.892879
BIN1;S317;	-0.0773646	0.360498	-0.0922154	0.24621	-0.0148508	0.922082	0.031171	0.765254	-0.0655408	0.482495	-0.0967117	0.563906	-0.108536	0.7661	-0.0266747	0.934076
BIN1;S319;	0.0224791	0.898681	-0.066467	0.657613	-0.0889461	0.679816	0.0079698	0.970721	-0.0345975	0.851875	-0.0425673	0.943924	0.0145093	0.987915	-0.0318695	0.95479
BIN1;S320;	0.357041	0.0103794	0.144455	0.328609	-0.212586	0.260414	0.387004	0.00781412	0.187509	0.239591	-0.199496	0.489341	-0.0299631	0.984993	-0.0430536	0.941644
BIN1;T247;	-0.599535	1.81e-05	-0.585332	1.82e-05	0.0142024	0.961927	-0.28272	0.0530097	-0.411362	0.0039851	-0.128642	0.724985	-0.316814	0.454522	-0.17397	0.636389
BIN1;T291;	-1.33289	0.000415018	-1.26437	0.000594633	0.0685158	0.929114	-0.621776	0.131244	-0.878592	0.0285284	-0.256816	0.83319	-0.711109	0.611371	-0.385778	0.731478
BIN1;T307;	-0.0157398	0.90866	-0.0795833	0.467332	-0.0638435	0.707007	-0.227136	0.0304341	-0.110564	0.346455	0.116572	0.610945	0.211396	0.519262	0.0309809	0.941549
BIN1;T328;	-0.879492	0.14155	-0.564765	0.355506	0.314727	0.754358	-0.593323	0.375267	-0.483553	0.48856	0.10977	0.967242	-0.286169	0.960168	-0.0812121	0.976402
BIN2;S417;	-0.221099	0.290805	-0.500071	0.00740505	-0.278971	0.292016	0.121368	0.619973	0.12113	0.623565	-0.00023882	0.999574	-0.342468	0.653747	-0.6212	0.0830384
BIN2;S431;	0.599086	0.0152228	0.0342997	0.914214	-0.564786	0.0681103	0.897727	0.000441619	0.48584	0.0683508	-0.411887	0.365688	-0.298641	0.83298	-0.45154	0.421232
BIRC6;S426;	0.0575471	0.730909	0.157028	0.254228	0.0994804	0.642501	0.332313	0.0165459	0.276424	0.0514928	-0.0558891	0.919196	-0.274766	0.539763	-0.119397	0.774827
BIRC6;S428;	-0.0607516	0.545985	-0.193401	0.0198662	-0.132649	0.251419	0.0259501	0.827036	0.139326	0.140593	0.113376	0.54238	-0.0867016	0.878798	-0.332727	0.0268893
BIRC6;S436;	-0.188889	0.180324	-0.4696	0.000308939	-0.280711	0.0994139	-0.060796	0.734006	-0.18411	0.224433	-0.123313	0.730455	-0.128093	0.886201	-0.28549	0.323513
BLVRB;S82;	-0.754321	1.58e-09	-0.909106	5e-12	-0.154785	0.330614	-0.163386	0.200502	-0.264228	0.029451	-0.100843	0.751827	-0.590935	0.00551884	-0.644877	0.000666525
BMP2K;S640;	-0.308775	0.0973991	-0.201055	0.2883	0.10772	0.730726	-0.14831	0.501084	-0.112392	0.627174	0.0359186	0.967177	-0.160465	0.897795	-0.0886639	0.892879
BMP2K;S642;	0.338492	0.16393	0.306903	0.195855	-0.031589	0.94994	0.179653	0.527747	0.0743336	0.817951	-0.105319	0.907748	0.158839	0.943344	0.232569	0.73654
BMP2K;S722;	-0.11941	0.209523	-0.0878657	0.359759	0.0315441	0.849056	0.0586383	0.604275	0.0758654	0.488364	0.0172271	0.967242	-0.178048	0.573409	-0.163731	0.422716
BMP2K;S725;	-0.0973555	0.304476	-0.0479288	0.634226	0.0494267	0.745041	0.0542887	0.623353	0.0926074	0.366636	0.0383188	0.910955	-0.151644	0.666081	-0.140536	0.504825
BNIP2;T237;	-0.0870747	0.829391	0.196225	0.567091	0.2833	0.540608	-0.141605	0.725063	-0.0518452	0.905108	0.0897595	0.951069	0.05453	0.987915	0.24807	0.802304
BNIP3;S125;	-0.285078	0.381565	0.0691476	0.847092	0.354226	0.397532	-0.320489	0.34497	-0.0799936	0.849653	0.240495	0.781394	0.0354108	0.987915	0.149141	0.890501
BNIP3;S93;	-0.158951	0.262796	-0.111947	0.436434	0.0470036	0.846509	0.224913	0.114289	0.134182	0.390221	-0.0907307	0.828718	-0.383864	0.235829	-0.246129	0.407717
BNIP3L;S98;	-0.307987	0.021548	-0.103475	0.482165	0.204513	0.257491	-0.05471	0.763857	-0.0185418	0.922886	0.0361682	0.956444	-0.253277	0.604215	-0.0849327	0.856718
BOLA1;S81;	0.0765478	0.790015	-0.620395	0.00364635	-0.696943	0.00712735	-0.053278	0.865633	-0.291171	0.248291	-0.237893	0.660469	0.129826	0.955356	-0.329225	0.549571
BOP1;S56;	-0.0844119	0.564815	0.210566	0.08596	0.294978	0.0532934	-0.012089	0.9499	-0.0926052	0.546243	-0.0805162	0.84245	-0.0723229	0.955356	0.303171	0.230297
BOP1;S57;	-0.145876	0.172342	0.0342937	0.778433	0.18017	0.176648	-0.161347	0.146163	-0.205829	0.0592828	-0.0444819	0.912081	0.0154713	0.987915	0.240123	0.253099
BPGM;T122;	-0.639786	3e-05	-0.929487	7.66e-09	-0.2897	0.140298	-0.145167	0.417327	-0.108708	0.566655	0.0364586	0.961957	-0.49462	0.146246	-0.820779	0.00109403
BRAF;S365;	-0.0838199	0.773749	-0.0659961	0.806837	0.0178237	0.970565	-0.184456	0.502214	-0.0465028	0.887029	0.137953	0.859647	0.100636	0.964036	-0.0194933	0.986735
BRAF;S729;	0.323778	0.134762	0.312514	0.133373	-0.0112638	0.97838	0.443061	0.0429405	0.126719	0.634205	-0.316343	0.439318	-0.119283	0.955356	0.185796	0.775841
BRD2;S21;	-0.145227	0.619348	-0.211158	0.423046	-0.0659313	0.888656	-0.443339	0.0886801	-0.278534	0.325886	0.164805	0.832484	0.298113	0.826452	0.0673764	0.947577
BRD2;S24;	0.107051	0.742831	-0.129888	0.662567	-0.236939	0.548021	0.172819	0.591503	-0.071246	0.84646	-0.244065	0.720805	-0.0657678	0.98177	-0.0586419	0.95809
BRD3;S263;	0.0328867	0.935413	-0.0998158	0.766069	-0.132703	0.786422	-0.189425	0.587009	-0.262971	0.428379	-0.0735462	0.957112	0.222312	0.919772	0.163156	0.870086
BRD3;S563;	-0.110474	0.444499	-0.168051	0.196982	-0.0575773	0.797073	0.0897694	0.571239	0.15801	0.280442	0.068241	0.880318	-0.200243	0.72208	-0.326061	0.20112
BRD4;S601;	-0.240953	0.153255	-0.108093	0.551158	0.13286	0.601097	-0.303799	0.0780777	-0.21293	0.246967	0.0908694	0.873058	0.0628461	0.970393	0.104837	0.852373
BRD8;S259;	0.223242	0.0228515	0.379036	7.74e-05	0.155793	0.236097	0.0268499	0.844871	0.141923	0.195793	0.115073	0.605935	0.196392	0.564417	0.237113	0.237117
BRD8;T255;	0.223242	0.0228515	0.379036	7.74e-05	0.155793	0.236097	0.0268499	0.844871	0.141923	0.195793	0.115073	0.605935	0.196392	0.564417	0.237113	0.237117
BRF1;S315;	-0.967342	0.0146673	0.449747	0.278768	1.41709	0.00213522	0.502998	0.262499	-0.899804	0.0323227	-1.4028	0.00526336	-1.47034	0.0833564	1.34955	0.0623779
BRWD1;S413;	-0.315831	0.0739806	-0.609976	0.000291818	-0.294144	0.201558	-0.0157208	0.953039	-0.358514	0.0528174	-0.342793	0.230494	-0.30011	0.669206	-0.251462	0.563748
BRWD1;S417;	-0.119471	0.429217	-0.439711	0.000711215	-0.32024	0.0525269	0.0136847	0.947459	0.0162431	0.933118	0.00255833	0.996884	-0.133156	0.88059	-0.455954	0.0617275
BSG;S166;	0.080662	0.820916	-0.176628	0.559494	-0.25729	0.525403	-0.170118	0.615659	-0.0594517	0.877135	0.110666	0.920579	0.25078	0.889483	-0.117176	0.905229
BTBD1;S30;	-0.223161	0.266972	-0.321875	0.081644	-0.0987141	0.763408	-0.493023	0.0113717	-0.106441	0.661779	0.386583	0.206859	0.269863	0.765864	-0.215434	0.674566
BTF3;S157;	0.389601	0.0733737	0.660173	0.00136565	0.270572	0.368862	-0.0589059	0.843675	0.0786485	0.78797	0.137554	0.845177	0.448507	0.521649	0.581525	0.162962
BTF3;T138;	-0.778183	0.00696191	-0.676951	0.0159862	0.101232	0.849396	-0.190137	0.602955	-0.317976	0.350339	-0.127839	0.910955	-0.588046	0.555039	-0.358975	0.645346
BVES;S315;	-0.274456	0.480946	-0.446108	0.197941	-0.171652	0.772298	-0.0931331	0.844403	-0.109096	0.816302	-0.0159629	0.99418	-0.181323	0.958318	-0.337012	0.739813
BVES;S317;	0.444079	0.224008	-0.285856	0.445485	-0.729934	0.0949555	-0.172548	0.702696	0.129223	0.782936	0.301771	0.751701	0.616626	0.647166	-0.415079	0.656728
BVES;S318;	-0.519826	0.246345	-1.36137	0.000820115	-0.841545	0.119713	-0.0557378	0.929128	-1.031	0.0193707	-0.975258	0.128507	-0.464088	0.859086	-0.330375	0.813015
BVES;S322;	0.449891	0.685187	0.406772	0.697981	-0.0431185	0.981154	-0.0224967	0.987788	-0.530263	0.64694	-0.507766	0.872231	0.472388	0.958849	0.937035	0.718487
BVES;S323;	0.920167	0.00480226	0.418953	0.213841	-0.501215	0.258032	0.555388	0.117439	-0.0112039	0.983015	-0.566592	0.342527	0.36478	0.856563	0.430157	0.619511
BVES;S350;	-0.14773	0.786319	0.323447	0.484227	0.471177	0.441168	-0.649467	0.158505	-0.152645	0.791292	0.496822	0.602169	0.501738	0.834355	0.476092	0.684635
C10ORF71;S1142;	-0.636465	5.55e-05	-0.742057	2.6e-06	-0.105592	0.689307	-0.474712	0.00345888	-0.755854	4.41e-06	-0.281142	0.310456	-0.161753	0.876364	0.0137974	0.986735
C10ORF71;S1149;	-0.830397	0.000650822	-0.754558	0.00149006	0.0758388	0.868781	-0.502709	0.0530616	-0.862146	0.00066248	-0.359437	0.470856	-0.327688	0.793628	0.107588	0.905164
C10ORF71;S116;	0.0402633	0.83082	-0.13824	0.358633	-0.178503	0.371269	-0.086487	0.629944	0.146979	0.377225	0.233466	0.372409	0.12675	0.896682	-0.285218	0.354897
C10ORF71;S1246;	0.146712	0.591081	-0.0382208	0.895894	-0.184932	0.609724	0.102292	0.73799	0.448878	0.0686528	0.346586	0.443522	0.0444195	0.986719	-0.487099	0.324492
C10ORF71;S470;	-0.255535	0.000981399	-0.114115	0.147348	0.14142	0.166897	-0.219587	0.0069446	-0.206083	0.011645	0.0135041	0.972202	-0.0359481	0.962966	0.0919677	0.667038
C10ORF71;S512;	-0.455352	0.0396364	0.056811	0.831351	0.512163	0.0610056	-0.205142	0.430954	-0.34926	0.150937	-0.144118	0.840574	-0.25021	0.85118	0.406071	0.4148
C10ORF71;S551;	-0.0328121	0.911977	-0.0509898	0.845563	-0.0181777	0.968123	-0.148625	0.578206	-0.083973	0.775645	0.0646525	0.950435	0.115813	0.958318	0.0329832	0.973173
C10ORF71;S673;	-0.402837	0.000100215	-0.519435	7.25e-07	-0.116598	0.438181	-0.519194	2.21e-06	-0.486404	6.95e-06	0.0327894	0.947251	0.116357	0.854403	-0.0330305	0.938616
C10ORF71;S677;	-0.218554	0.517267	-0.436133	0.134029	-0.217579	0.643598	-0.00294882	0.993833	0.10469	0.793587	0.107639	0.930903	-0.215605	0.930258	-0.540824	0.408759
C10ORF71;S729;	-0.849301	0.0284257	1.23673	0.000930807	2.08604	2.31e-06	0.276158	0.564965	0.663296	0.116886	0.387138	0.695231	-1.12546	0.232811	0.573439	0.55065
C10ORF71;S739;	-0.742356	0.00106407	-0.568017	0.0103124	0.17434	0.635739	-0.483929	0.0447394	-0.41936	0.091529	0.0645694	0.953851	-0.258427	0.853583	-0.148657	0.852885
C10ORF71;S761;	0.794217	0.00406549	-0.177441	0.575278	-0.971659	0.00265153	0.163354	0.647065	-0.16037	0.657379	-0.323724	0.613856	0.630864	0.466574	-0.0170713	0.990349
C10ORF71;S816;	-0.264514	0.162536	-0.0503531	0.816507	0.21416	0.409152	-0.254374	0.205188	-0.331173	0.0915122	-0.076799	0.916588	-0.0101393	0.992487	0.28082	0.526543
C10ORF71;S844;	-0.541776	4.72e-07	-0.663343	2.38e-09	-0.121567	0.41366	-0.473666	1.4e-05	-0.627322	2.59e-08	-0.153656	0.459245	-0.0681103	0.948097	-0.0360212	0.934076
C10ORF71;S880;	0.147853	0.0769959	0.200598	0.0112835	0.0527445	0.704982	-0.0678696	0.495094	0.070628	0.476899	0.138498	0.353203	0.215723	0.321993	0.12997	0.512222
C10ORF71;T115;	-0.421491	0.0802456	-0.227819	0.366474	0.193673	0.603213	-0.431967	0.0870748	-0.235793	0.397833	0.196174	0.777864	0.0104752	0.994054	0.00797445	0.995232
C10ORF71;T120;	0.156508	0.432275	0.257153	0.148016	0.100644	0.743465	0.444592	0.0160691	0.501862	0.00621269	0.0572697	0.946028	-0.288084	0.703754	-0.244709	0.593484
C10ORF71;T468;	-0.173928	0.0939649	-0.132884	0.199302	0.0410442	0.82543	-0.214809	0.04389	-0.0836896	0.497378	0.131119	0.552132	0.0408806	0.968455	-0.0491943	0.893317
C10ORF71;T680;	-0.296935	0.295369	-0.958697	0.000174197	-0.661762	0.0382272	0.142096	0.677365	-0.228467	0.470936	-0.370563	0.494414	-0.439031	0.687469	-0.73023	0.151617
C10ORF71;T691;	-1.23412	0.00124765	-0.85104	0.0229668	0.383084	0.50874	-0.290667	0.541006	-0.482097	0.276992	-0.19143	0.893767	-0.943457	0.391488	-0.368942	0.754723
C10ORF71;T842;	-1.03122	3.37e-09	-1.22178	1.98e-11	-0.190556	0.411135	-0.00765143	0.977764	-0.651718	9.68e-05	-0.644066	0.00100164	-1.02357	0.000290965	-0.570059	0.0497553
C10ORF71;T878;	-0.143969	0.601091	-0.259941	0.280162	-0.115972	0.77261	0.00938352	0.981369	0.135541	0.648983	0.126158	0.877796	-0.153352	0.947338	-0.395482	0.464585
C11ORF52;S62;	0.0794032	0.719896	0.0800125	0.697804	0.0006093	0.998149	-0.10032	0.658337	-0.230563	0.25208	-0.130243	0.809758	0.179723	0.877883	0.310575	0.446671
C11ORF68;S12;	-0.0312381	0.838985	-0.211043	0.0616183	-0.179805	0.242994	-0.0974029	0.483099	-0.028654	0.861354	0.0687489	0.861693	0.0661647	0.955356	-0.182389	0.511977
C11ORF72;S42;	-0.114311	0.458859	-0.287063	0.0295024	-0.172751	0.365624	0.00669292	0.976504	0.062725	0.729499	0.056032	0.920579	-0.121004	0.897164	-0.349788	0.197892
C11ORF96;S112;	0.05807	0.775331	-0.315276	0.0407318	-0.373346	0.0551727	-0.0983369	0.622453	-0.0280996	0.901063	0.0702373	0.910262	0.156407	0.880653	-0.287176	0.422875
C11ORF96;S120;	0.334799	0.0383814	0.0307698	0.877836	-0.30403	0.143175	0.319194	0.0611868	0.30795	0.0762664	-0.0112441	0.991819	0.0156054	0.987915	-0.27718	0.460488
C11ORF96;S93;	-0.257313	0.228196	-0.061693	0.79614	0.19562	0.517352	-0.0737275	0.787852	-0.356749	0.102694	-0.283022	0.495347	-0.183585	0.891593	0.295056	0.557506
C11ORF96;S96;	-0.741277	0.000238442	-0.916895	5.64e-06	-0.175619	0.575319	-0.455286	0.032147	-0.546696	0.00947444	-0.0914096	0.907748	-0.285991	0.7661	-0.3702	0.419431
C15ORF52;S133;	0.337484	0.0692411	0.256892	0.164233	-0.0805928	0.803462	0.2598	0.199869	0.0511867	0.844261	-0.208614	0.622203	0.0776841	0.966493	0.205705	0.685779
C15ORF52;S339;	-0.667933	0.0528579	-0.718094	0.0303408	-0.050161	0.943742	-0.611558	0.0939502	-0.348474	0.386773	0.263085	0.795652	-0.0563749	0.987915	-0.369621	0.702448
C15ORF52;S343;	-0.4049	0.0873644	-0.887725	8.73e-05	-0.482824	0.100765	-0.586181	0.0152502	-0.402578	0.111126	0.183604	0.791314	0.181281	0.921435	-0.485147	0.333489
C16ORF13;S129;	-0.167721	0.291852	-0.387518	0.00631982	-0.219797	0.26988	-0.118791	0.507329	-0.160445	0.352561	-0.041654	0.953851	-0.0489301	0.976657	-0.227073	0.529579
C16ORF13;S132;	0.338831	0.220527	-0.255515	0.357539	-0.594347	0.0681103	-0.212316	0.502886	0.102337	0.775105	0.314653	0.590803	0.551147	0.518911	-0.357852	0.598521
C17ORF85;S25;	0.213247	0.041256	0.247052	0.0138277	0.0338051	0.861364	0.162804	0.151015	0.101181	0.410963	-0.0616227	0.864023	0.0504431	0.962451	0.145871	0.584484
C17ORF85;S500;	-0.52198	0.0137722	-0.194603	0.395369	0.327377	0.254018	-0.076372	0.792163	-0.146732	0.583528	-0.0703595	0.943446	-0.445608	0.524518	-0.0478716	0.958544
C18ORF25;S145;	-0.500881	0.0738347	-1.01136	0.000161226	-0.510479	0.151916	-0.691803	0.0160024	-0.798105	0.00506676	-0.106302	0.927377	0.190922	0.940682	-0.213255	0.815716
C18ORF25;S34;	0.499206	0.264293	0.859148	0.0341239	0.359942	0.577009	0.114548	0.844237	0.0632904	0.915861	-0.0512577	0.981228	0.384658	0.890217	0.795858	0.392261
C18ORF25;S66;	0.490131	0.160054	1.056	0.00104573	0.565869	0.201295	0.518388	0.154776	0.873374	0.0119345	0.354986	0.664989	-0.0282569	0.990262	0.182627	0.880864
C18ORF25;S67;	-0.123718	0.468662	-0.133324	0.4095	-0.00960532	0.975461	-0.633087	4.75e-05	-0.294253	0.067345	0.338833	0.144898	0.509368	0.120569	0.16093	0.706014
C18ORF25;S69;	0.310931	0.449059	0.219543	0.595207	-0.091388	0.897258	-0.294712	0.502561	-0.384559	0.365152	-0.0898474	0.959787	0.605643	0.687469	0.604102	0.48129
C19ORF24;S117;	-0.901686	0.000114369	-0.080727	0.773836	0.820959	0.00254104	-0.499026	0.0427526	-1.2466	4.93e-07	-0.747579	0.0161899	-0.40266	0.673884	1.16588	0.00309127
C19ORF24;S120;	-1.15396	8.71e-06	-0.0956039	0.753695	1.05836	0.000361057	-0.920426	0.000476788	-1.65807	4.3e-09	-0.737639	0.0387683	-0.233532	0.891726	1.56246	0.000196384
C19ORF47;S84;	-0.392926	0.00592837	-0.373895	0.00706846	0.0190302	0.951155	-0.156561	0.346484	0.0490693	0.804941	0.20563	0.487154	-0.236364	0.700386	-0.422965	0.124159
C19ORF47;T88;	-0.104691	0.366168	-0.051561	0.672857	0.0531302	0.772298	-0.121598	0.312197	-0.0726745	0.582267	0.0489235	0.904331	0.0169068	0.987915	0.0211135	0.962322
C1ORF198;S132;	-0.528663	0.00117381	-0.671867	3.29e-05	-0.143204	0.573518	-0.265512	0.1376	-0.398451	0.0209893	-0.132938	0.786442	-0.263151	0.712122	-0.273416	0.485538
C1ORF21;S95;	0.346493	1.97e-05	0.249276	0.00131206	-0.0972175	0.39539	0.359615	1.91e-05	0.414962	9.77e-07	0.0553471	0.828096	-0.0131211	0.987915	-0.165686	0.343755
C1ORF52;S158;	0.091559	0.573996	0.0736646	0.642344	-0.0178945	0.951223	0.00339666	0.987886	0.0443704	0.816204	0.0409737	0.95093	0.0881624	0.94987	0.0292942	0.960659
C1ORF64;S62;	-0.436163	0.0792428	-0.674795	0.00404412	-0.238632	0.514857	-0.532763	0.0370956	0.176189	0.560466	0.708952	0.0372304	0.0965995	0.970089	-0.850984	0.0522295
C1ORF64;T60;	-0.727079	0.060174	-0.810905	0.0284432	-0.0838259	0.910511	-0.488705	0.253779	0.129484	0.80517	0.618189	0.385965	-0.238374	0.951354	-0.940389	0.224852
C2CD2L;S620;	-0.572734	0.00491643	-0.872477	1.71e-05	-0.299743	0.283601	-0.626891	0.00310277	-0.510607	0.0175848	0.116285	0.871883	0.0541573	0.98177	-0.361871	0.44596
C2CD2L;S624;	-0.283498	0.038104	-0.18779	0.173737	0.0957081	0.669254	-0.280886	0.0504726	-0.250805	0.0889179	0.030081	0.963444	-0.00261208	0.997114	0.063015	0.899482
C2CD2L;S663;	-0.124601	0.338736	-0.343697	0.00276322	-0.219096	0.156462	-0.00406685	0.984172	-0.0515586	0.749238	-0.0474918	0.924228	-0.120534	0.878547	-0.292138	0.228295
C2CD2L;S675;	0.0266182	0.881753	0.0257375	0.874474	-0.000880675	0.997198	0.0335463	0.856603	0.177186	0.234504	0.14364	0.650013	-0.00692806	0.992708	-0.151449	0.673895
C2CD2L;T673;	-0.277074	0.00183537	-0.393382	1.02e-05	-0.116308	0.355294	-0.135007	0.171632	-0.162561	0.0955148	-0.0275542	0.950415	-0.142067	0.71804	-0.230821	0.198864
C2CD5;S659;	-0.208045	0.362	-0.347884	0.0896942	-0.139839	0.687093	-0.0971103	0.724371	-0.0915415	0.744435	0.00556876	0.996884	-0.110935	0.958318	-0.256343	0.645346
C2CD5;S661;	0.142294	0.578491	0.0287362	0.916382	-0.113558	0.764055	0.0196778	0.952773	-0.0916996	0.754697	-0.111377	0.887072	0.122616	0.955356	0.120436	0.877838
C2CD5;S662;	-0.10269	0.496621	-0.1379	0.317654	-0.0352099	0.889999	-0.0407254	0.823352	0.0183613	0.922638	0.0590867	0.907748	-0.0619645	0.962966	-0.156261	0.662343
C2ORF49;S147;	-1.94884	1.82e-11	-2.12934	1.04e-12	-0.180492	0.667671	-0.649021	0.0150562	-1.78903	5.8e-10	-1.14001	0.00019854	-1.29982	0.00604903	-0.340309	0.612308
C2ORF49;S151;	-0.687215	0.0509873	-1.25687	0.000209104	-0.569656	0.221764	-0.388326	0.334004	-0.799369	0.0295853	-0.411043	0.602297	-0.298889	0.90512	-0.457502	0.617278
C2ORF57;S139;	0.273424	0.00921791	0.192225	0.0639888	-0.0811986	0.632372	0.210867	0.0592902	0.257373	0.0200947	0.0465065	0.910955	0.0625572	0.955356	-0.0651479	0.861575
C6ORF203;S111;	-0.194358	0.324879	0.00766348	0.976671	0.202021	0.442907	-0.170484	0.424446	-0.0960886	0.684443	0.0743958	0.920691	-0.0238733	0.987915	0.103752	0.872964
C6ORF203;S115;	-0.0275896	0.979246	0.435649	0.57688	0.463239	0.687527	-0.173149	0.858585	0.5501	0.51246	0.723249	0.668066	0.14556	0.984993	-0.11445	0.970136
C6ORF203;S121;	0.135295	0.592488	0.401374	0.0533004	0.266079	0.37501	-0.0128575	0.970992	-0.0228568	0.941031	-0.00999923	0.99418	0.148153	0.939679	0.424231	0.359704
C7ORF50;S143;	-0.562058	1.01e-07	-0.594713	1.72e-08	-0.0326547	0.861673	-0.452363	1.78e-05	-0.585103	6.33e-08	-0.13274	0.54238	-0.109695	0.861509	-0.00960975	0.986022
C9ORF142;S148;	-0.0984591	0.698529	-0.879519	1.36e-05	-0.78106	0.000890568	0.207982	0.383169	-0.236509	0.319273	-0.444491	0.168082	-0.306441	0.747653	-0.64301	0.091888
C9ORF78;S261;	-0.12808	0.0819666	-0.0573103	0.467332	0.0707695	0.514441	-0.142932	0.0615235	-0.115296	0.147253	0.0276351	0.928669	0.0148518	0.98508	0.0579861	0.808203
CA1;S229;	-1.20612	0.000144129	-1.42742	6.61e-06	-0.2213	0.673869	-0.488013	0.162165	-0.136519	0.752371	0.351494	0.645614	-0.718111	0.469957	-1.2909	0.0198204
CA1;Y21;	-0.963796	2.37e-06	-0.902629	5.77e-06	0.0611679	0.869154	-0.456596	0.0291147	0.0881155	0.744784	0.544711	0.0533725	-0.507201	0.355855	-0.990744	0.00319161
CA14;S325;	0.0342138	0.879644	0.13094	0.470095	0.0967265	0.734921	0.166218	0.391506	0.065892	0.771186	-0.100326	0.860897	-0.132004	0.919772	0.0650483	0.919017
CA2;S216;	-0.0585711	0.783317	-0.238078	0.150398	-0.179507	0.455357	-0.136219	0.495366	0.012492	0.959594	0.148711	0.738168	0.0776476	0.962966	-0.25057	0.537329
CA2;S218;	0.132652	0.673591	0.342046	0.192157	0.209394	0.605259	0.255785	0.39537	0.332324	0.25763	0.0765396	0.95093	-0.123132	0.962627	0.00972159	0.993939
CA2;S219;	-0.121051	0.320857	-0.18514	0.0947205	-0.0640888	0.740898	-0.0558878	0.703989	-0.176359	0.153582	-0.120471	0.659274	-0.0651635	0.955356	-0.0087812	0.987254
CA2;T176;	-0.071913	0.436272	-0.243453	0.00203896	-0.17154	0.098757	0.121854	0.176462	0.10077	0.283409	-0.0210831	0.958291	-0.193766	0.416474	-0.344223	0.015044
CA2;T87;	0.497933	0.0192565	0.065083	0.796903	-0.43285	0.111291	0.217667	0.380612	0.218308	0.385278	0.000641308	0.999574	0.280266	0.794248	-0.153225	0.829771
CA3;S218;	-0.00886442	0.978747	-0.0781765	0.762896	-0.0693121	0.863802	-0.0103684	0.977362	-0.0422698	0.891753	-0.0319014	0.975534	0.00150394	0.998778	-0.0359067	0.970315
CA3;S219;	0.061844	0.823959	-0.0545414	0.829365	-0.116385	0.748626	1.76e-05	0.999915	0.00474081	0.98877	0.00472326	0.996884	0.0618264	0.979648	-0.0592823	0.945568
CA3;S48;	-0.142364	0.669471	-0.278686	0.332949	-0.136321	0.774077	-0.0682269	0.859357	0.28068	0.383706	0.348907	0.55928	-0.0741374	0.98177	-0.559366	0.346881
CA3;T216;	-0.437831	0.262451	-0.0138182	0.979432	0.424013	0.416836	-0.649107	0.0954808	0.186228	0.697324	0.835334	0.13633	0.211275	0.955356	-0.200046	0.880699
CA3;T58;	-0.0965193	0.508886	0.0739487	0.608639	0.170468	0.329813	-0.0294264	0.869606	0.0327601	0.856144	0.0621865	0.89536	-0.0670929	0.958318	0.0411886	0.938066
CA3;T73;	0.027455	0.828913	-0.229265	0.0126992	-0.25672	0.0256342	0.132321	0.21108	0.0533877	0.666382	-0.0789337	0.777864	-0.104866	0.859947	-0.282653	0.117906
CA3;Y74;	-0.327926	0.046606	-0.0744623	0.695819	0.253463	0.248672	0.00869168	0.974607	-0.0459219	0.844179	-0.0546136	0.942349	-0.336617	0.542633	-0.0285404	0.969794
CAAP1;S203;	-0.684313	8.25e-05	-0.188904	0.29818	0.495409	0.0170981	-0.640451	0.000354672	-0.441709	0.0150279	0.198743	0.622203	-0.0438616	0.98177	0.252805	0.562185
CACHD1;S131;	-0.429502	0.333182	-0.234885	0.612576	0.194617	0.784015	0.039234	0.950249	-0.0935508	0.872121	-0.132785	0.944617	-0.468736	0.845108	-0.141334	0.934076
CACHD1;T134;	-0.915051	0.00147527	-1.34385	3.65e-06	-0.428801	0.276128	-0.330361	0.321922	-0.766837	0.0113292	-0.436476	0.449627	-0.58469	0.560679	-0.577015	0.364934
CACNA1S;S1556;	0.0273609	0.786319	-0.048314	0.586095	-0.0756749	0.518111	0.036476	0.724558	0.0247323	0.819484	-0.0117438	0.974868	-0.00911509	0.987915	-0.0730462	0.760932
CACNA1S;S1598;	-0.0140658	0.946361	0.0414117	0.805576	0.0554775	0.831528	-0.0911749	0.607598	-0.0377683	0.851287	0.0534066	0.929223	0.0771091	0.957502	0.07918	0.876621
CACNA1S;S1621;	0.377328	0.222872	0.388725	0.191791	0.0113968	0.984887	-0.236413	0.505073	0.0463596	0.911238	0.282773	0.708219	0.613741	0.521406	0.342365	0.667038
CACNA1S;S393;	0.0734833	0.743368	0.126161	0.521222	0.052678	0.873002	-0.0890304	0.70137	-0.0907983	0.696278	-0.00176786	0.998773	0.162514	0.891474	0.21696	0.648809
CACNA1S;S397;	0.0827914	0.569553	0.144738	0.256268	0.0619467	0.772577	-0.0852581	0.577669	-0.0886377	0.562232	-0.00337955	0.996884	0.168049	0.779068	0.233376	0.39558
CACNA1S;S5;	0.0957887	0.704774	-0.483937	0.0138409	-0.579726	0.0170981	0.126133	0.623589	-0.292174	0.199589	-0.418307	0.209871	-0.030344	0.987915	-0.191763	0.76042
CACNA1S;T1554;	0.0222916	0.907645	-0.0438751	0.79315	-0.0661667	0.789542	0.064161	0.732449	0.0266618	0.895272	-0.0374992	0.957112	-0.0418694	0.979148	-0.0705369	0.89056
CACNA1S;T395;	0.0904706	0.779054	0.150287	0.598469	0.0598166	0.90337	-0.066578	0.850006	-0.0822053	0.813142	-0.0156273	0.992295	0.157049	0.94987	0.232492	0.762671
CACNA1S;T785;	-0.0599626	0.691485	-0.0745597	0.591772	-0.014597	0.95442	0.00281276	0.988175	-0.0794894	0.605097	-0.0823022	0.83319	-0.0627754	0.958914	0.00492978	0.993561
CACNA1S;Y399;	0.0912916	0.829391	0.145339	0.695188	0.0540479	0.933291	-0.0835698	0.852112	-0.102706	0.816204	-0.019136	0.992381	0.174861	0.956533	0.248045	0.81481
CACNB1;S186;	-1.32553	0.000417999	-1.44305	9.47e-05	-0.117514	0.867784	-0.28566	0.539565	-0.721166	0.0779004	-0.435505	0.618508	-1.03987	0.282819	-0.721882	0.393052
CACNB1;S190;	0.148749	0.182741	0.133055	0.222643	-0.0156936	0.943646	0.0579142	0.674801	0.0763515	0.563227	0.0184373	0.971857	0.0908344	0.90512	0.0567034	0.883573
CACNB1;S191;	0.163137	0.496891	-0.309145	0.139312	-0.472282	0.0705522	-0.0732869	0.797244	-0.167668	0.510811	-0.0943816	0.907748	0.236424	0.852283	-0.141476	0.843276
CACNB1;S192;	0.0974875	0.711297	0.00617033	0.985573	-0.0913172	0.809211	0.338055	0.140641	0.162443	0.530618	-0.175612	0.777864	-0.240568	0.848069	-0.156273	0.824306
CACNB1;S193;	-0.198297	0.164985	-0.206815	0.129454	-0.00851829	0.975461	-0.0063669	0.978307	-0.0377066	0.846807	-0.0313397	0.962831	-0.19193	0.766605	-0.169109	0.644455
CACNB1;S242;	0.345286	0.343979	-0.373652	0.282096	-0.718938	0.0883102	-0.051087	0.917336	-0.167851	0.702984	-0.116764	0.936483	0.396373	0.835663	-0.205801	0.86114
CACNB1;S244;	-0.255246	0.283048	-0.366634	0.0924803	-0.111388	0.772298	-0.233299	0.361282	-0.32382	0.187498	-0.0905209	0.920691	-0.0219461	0.987915	-0.0428136	0.96456
CACNB1;S44;	0.151179	0.667364	-0.0448717	0.902795	-0.196051	0.683706	-0.295878	0.378676	-0.168103	0.651439	0.127775	0.910726	0.447057	0.730596	0.123231	0.907969
CACNB1;S46;	-1.61575	4.07e-06	-1.64311	1.99e-06	-0.0273639	0.970565	-1.17425	0.000891812	-1.03107	0.00369558	0.143177	0.920307	-0.441498	0.802051	-0.612039	0.438921
CACNB1;S462;	0.17499	0.464815	-0.116887	0.629235	-0.291877	0.312328	-0.0717752	0.803852	-0.0479927	0.873016	0.0237826	0.981926	0.246765	0.841449	-0.0688944	0.937726
CACNB1;S513;	0.110695	0.576336	0.274489	0.0976896	0.163793	0.514857	0.38463	0.0280714	0.449676	0.00973991	0.0650455	0.927377	-0.273935	0.700596	-0.175187	0.717441
CACNB1;S59;	-1.09203	3.01e-06	-0.740817	0.000824387	0.351213	0.254986	-0.911104	0.000119828	-0.882973	0.00019131	0.028131	0.981258	-0.180926	0.920515	0.142156	0.860333
CACNB1;T247;	-0.12693	0.710386	-0.849712	0.00131847	-0.722782	0.0295268	-0.271164	0.398944	-0.0768506	0.844261	0.194313	0.819777	0.144234	0.958698	-0.772861	0.144832
CACNB1;T248;	-0.403513	0.604983	-1.47488	0.0196556	-1.07136	0.220237	-1.0086	0.158389	-0.852542	0.252445	0.15606	0.962125	0.605089	0.890217	-0.622336	0.754992
CACNB1;T463;	-0.810353	0.000672466	-0.929773	7.81e-05	-0.11942	0.77587	-0.28994	0.289368	-0.40033	0.13088	-0.11039	0.904877	-0.520413	0.50448	-0.529443	0.302335
CALD1;S202;	0.259135	0.0674005	0.36893	0.00600925	0.109795	0.622089	-0.120439	0.474411	0.0871443	0.623565	0.207583	0.455108	0.379573	0.289523	0.281786	0.354894
CALD1;S202;	-0.0742584	0.834185	0.26847	0.337018	0.342728	0.355294	-0.0385115	0.921184	-0.141772	0.681674	-0.103261	0.927377	-0.0357469	0.987915	0.410242	0.527132
CAMK2A;S344;	0.417702	7.54e-05	0.309051	0.00233912	-0.108651	0.486418	0.223339	0.0438008	-0.0132086	0.930368	-0.236547	0.149572	0.194363	0.625673	0.32226	0.103143
CAMK2A;T306;	0.160139	0.495842	0.5221	0.00806497	0.361961	0.175249	0.605133	0.00408944	0.605118	0.00413707	-1.54e-05	0.999924	-0.444994	0.496934	-0.0830176	0.914184
CAMK2A;T307;	0.538757	0.00727374	0.66454	0.000679987	0.125783	0.714362	0.75462	0.000293731	0.701468	0.000738936	-0.0531519	0.957112	-0.215864	0.866767	-0.0369285	0.967371
CAMK2A;T311;	0.513278	0.00971905	0.659824	0.00064101	0.146546	0.65184	0.751994	0.000259407	0.693603	0.000731887	-0.0583905	0.95189	-0.238716	0.833525	-0.0337794	0.969794
CAMK2A;T348;	0.259522	0.281783	0.625874	0.00363916	0.366352	0.220041	0.00593278	0.987546	0.0631129	0.843149	0.0571801	0.958395	0.253589	0.851312	0.562761	0.21138
CAMK2B;S367;	0.0314565	0.969004	-0.739757	0.178622	-0.771213	0.297166	0.446413	0.496637	-0.486391	0.455126	-0.932804	0.342527	-0.414956	0.92394	-0.253366	0.899134
CAMK2B;S397;	0.227556	0.486271	0.121921	0.714059	-0.105635	0.838864	-0.244919	0.475162	-0.0232534	0.956298	0.221666	0.795652	0.472475	0.692425	0.145174	0.889294
CAMK2B;S417;	0.522816	0.00378208	0.511025	0.00362515	-0.0117904	0.975461	0.813626	1.99e-05	0.553364	0.00325356	-0.260262	0.487154	-0.29081	0.712973	-0.042339	0.9569
CAMK2B;S418;	0.906604	2.49e-08	0.861633	5.56e-08	-0.0449707	0.875004	1.04648	1.4e-09	0.909937	4.02e-08	-0.136542	0.746182	-0.139876	0.891726	-0.0483046	0.938914
CAMK2B;S451;	0.496697	0.00291384	0.690238	3.06e-05	0.193541	0.425965	0.350728	0.0479926	0.269537	0.146784	-0.0811903	0.897663	0.145969	0.902017	0.420701	0.216413
CAMK2B;S456;	0.152688	0.728206	-0.534922	0.124124	-0.68761	0.123729	0.741247	0.0430785	0.441628	0.268273	-0.299619	0.762368	-0.58856	0.683854	-0.976551	0.148367
CAMK2B;T321;	0.558195	0.0148914	0.583393	0.00861655	0.0251987	0.958867	0.465168	0.0561425	0.623117	0.00920218	0.157949	0.828718	0.0930267	0.968455	-0.039724	0.969794
CAMK2B;T325;	-0.350487	0.444327	-0.643993	0.109064	-0.293507	0.655435	-0.383605	0.420395	-0.082721	0.88794	0.300884	0.806009	0.0331181	0.990262	-0.561272	0.591232
CAMK2B;T334;	0.300616	0.506588	-0.166292	0.718085	-0.466908	0.404739	-0.073451	0.897978	0.0388578	0.945709	0.112309	0.953171	0.374067	0.886201	-0.20515	0.887189
CAMK2B;T371;	0.641483	1.08e-06	0.475175	0.000138078	-0.166309	0.35215	0.696154	3.71e-07	0.483283	0.000245319	-0.21287	0.363503	-0.0546702	0.966325	-0.00810845	0.989876
CAMK2B;T381;	0.0236525	0.964019	0.0553136	0.900517	0.0316611	0.965627	0.337122	0.405139	0.638707	0.0869258	0.301585	0.751895	-0.31347	0.893465	-0.583393	0.473144
CAMK2B;T382;	0.280762	0.00446154	0.171748	0.0807236	-0.109014	0.454149	0.384207	0.000183647	0.239315	0.0220213	-0.144893	0.474952	-0.103445	0.873245	-0.0675667	0.843276
CAMK2B;T400;	0.319334	0.063983	0.245898	0.149509	-0.0734357	0.809211	0.206029	0.284996	0.347504	0.055351	0.141475	0.777864	0.113305	0.947338	-0.101606	0.866002
CAMK2B;T401;	0.83707	0.0594384	0.322885	0.505969	-0.514185	0.412761	0.716372	0.130835	0.498739	0.328464	-0.217633	0.893767	0.120698	0.98177	-0.175854	0.915244
CAMK2D;S276;	0.535325	0.0639439	0.172641	0.595207	-0.362684	0.364591	-0.167022	0.645826	0.586522	0.0532968	0.753544	0.0649368	0.702348	0.379882	-0.413881	0.562185
CAMK2D;S280;	0.0452708	0.945035	0.10088	0.85268	0.0556093	0.953271	-0.269015	0.633508	-0.0694987	0.912324	0.199516	0.907748	0.314286	0.938381	0.170379	0.922197
CAMK2D;S333;	-0.073757	0.619348	-0.236351	0.0507063	-0.162594	0.344407	-0.0450421	0.789095	-0.0895212	0.560466	-0.0444791	0.934236	-0.0287149	0.983549	-0.14683	0.662923
CAMK2D;S334;	-0.353702	0.0716982	-0.206301	0.307775	0.147401	0.633804	-0.270081	0.207187	-0.312831	0.140865	-0.0427506	0.963263	-0.0836212	0.964559	0.10653	0.880699
CAMK2D;S335;	0.722406	0.00378208	0.634918	0.00896959	-0.0874881	0.849804	0.186652	0.54884	0.656732	0.0123406	0.47008	0.274896	0.535755	0.516341	-0.0218137	0.986735
CAMK2D;S344;	0.39332	0.288947	0.968169	0.00344142	0.574849	0.209235	0.329391	0.414122	0.558593	0.139736	0.229201	0.83564	0.0639284	0.987915	0.409576	0.662153
CAMK2D;S347;	0.0526703	0.778404	0.449404	0.00133888	0.396734	0.0234405	-0.18165	0.267592	-0.140216	0.415528	0.0414343	0.953347	0.234321	0.709006	0.58962	0.0196066
CAMK2D;S348;	0.153496	0.604109	0.171219	0.536523	0.0177235	0.972976	0.013722	0.973399	-0.0711823	0.840486	-0.0849043	0.939743	0.139774	0.955356	0.242402	0.744759
CAMK2D;SNaN;	-0.419601	0.180317	-0.623883	0.0312003	-0.204283	0.680208	-0.304839	0.380175	-0.598243	0.0610284	-0.293405	0.69999	-0.114762	0.971297	-0.02564	0.986735
CAMK2D;T332;	0.277547	0.110959	0.207764	0.2321	-0.0697829	0.819826	0.305258	0.0910435	0.209592	0.279605	-0.0956653	0.871883	-0.0277112	0.987915	-0.00182886	0.998525
CAMK2D;T333;	0.335508	0.133149	0.322322	0.133772	-0.013186	0.975566	0.36499	0.115044	0.295744	0.223075	-0.0692454	0.946028	-0.0294816	0.987915	0.0265778	0.980825
CAMK2D;T343;	-0.880677	2.18e-05	-0.863586	2.05e-05	0.0170917	0.968998	-0.696948	0.000968647	-0.530885	0.0133813	0.166063	0.786442	-0.183729	0.897164	-0.332701	0.501243
CAMK2D;T344;	0.161772	0.637671	-0.320073	0.278889	-0.481845	0.200594	-0.576733	0.0542138	-0.103021	0.790948	0.473712	0.361644	0.738504	0.327713	-0.217052	0.819114
CAMK2D;T345;	-0.111573	0.553289	0.308848	0.048828	0.420421	0.0306886	-0.304371	0.0752719	-0.152164	0.424538	0.152207	0.720805	0.192798	0.833219	0.461012	0.133711
CAMK2D;T350;	0.449726	0.170213	0.362627	0.264795	-0.0870995	0.884191	-0.00643429	0.989791	0.281875	0.454229	0.288309	0.729601	0.456161	0.763469	0.0807517	0.952781
CAMK2D;T351;	0.240474	0.196785	0.339324	0.0496683	0.09885	0.748424	0.0776856	0.742152	0.119522	0.590919	0.0418361	0.962125	0.162789	0.890217	0.219803	0.643072
CAMK2D;T352;	-0.0178657	0.964019	-0.275141	0.319376	-0.257275	0.514857	-0.365093	0.21108	-0.0862651	0.8136	0.278828	0.666297	0.347227	0.794248	-0.188876	0.829771
CAMK2D;T353;	0.459081	0.000451349	0.216894	0.0971951	-0.242187	0.158187	0.268157	0.0543459	0.134212	0.38872	-0.133945	0.68877	0.190923	0.765772	0.0826814	0.859502
CAMK2D;TNaN;	0.240474	0.196785	0.339324	0.0496683	0.09885	0.748424	0.0776856	0.742152	0.119522	0.590919	0.0418361	0.962125	0.162789	0.890217	0.219803	0.643072
CAMK2D;TNaN;	0.23787	0.457333	0.0633961	0.85425	-0.174474	0.715301	0.136788	0.713685	0.225711	0.511548	0.0889237	0.947251	0.101083	0.975582	-0.162315	0.871582
CAMK2G;S311;	0.48432	4.54e-05	0.414834	0.000301497	-0.0694855	0.73321	0.778815	3.64e-09	0.600263	1.41e-06	-0.178553	0.444084	-0.294495	0.375585	-0.185428	0.518658
CAMK2G;S320;	0.188398	0.148931	0.130973	0.319376	-0.0574256	0.793904	0.250176	0.0587153	0.19038	0.170676	-0.0597956	0.898432	-0.0617775	0.960189	-0.0594075	0.897168
CAMK2G;S321;	0.239717	0.00151065	0.15897	0.0321266	-0.0807466	0.472128	0.264841	0.000734886	0.206281	0.0092731	-0.0585597	0.796062	-0.0251236	0.976657	-0.0473106	0.860333
CAMK2G;S325;	-0.463303	0.00316247	-0.571721	0.000207891	-0.108418	0.681182	-0.48015	0.00331403	-0.727885	1.06e-05	-0.247735	0.412346	0.016847	0.987915	0.156164	0.742191
CAMK2G;S338;	-0.129198	0.546881	0.485004	0.00594525	0.614202	0.00413721	-0.327461	0.0943831	-0.129439	0.572247	0.198022	0.655869	0.198263	0.862233	0.614443	0.0654472
CAMK2G;S346;	0.0457355	0.92231	0.957119	0.0027567	0.911383	0.0225624	0.0309458	0.951611	0.520293	0.155678	0.489347	0.462637	0.0147896	0.994054	0.436826	0.615651
CAMK2G;S355;	-0.580894	0.0235344	-0.151328	0.604728	0.429566	0.209233	-0.0912098	0.794218	-0.317596	0.280659	-0.226386	0.748846	-0.489684	0.598547	0.166268	0.852885
CAMK2G;S356;	-0.254651	0.573989	0.553005	0.150387	0.807657	0.0973158	0.120646	0.819693	0.105154	0.847428	-0.015492	0.994283	-0.375297	0.882157	0.447852	0.667656
CAMK2G;S357;	0.0897123	0.711497	0.259735	0.19056	0.170023	0.571323	0.130628	0.591695	0.0513691	0.853884	-0.0792584	0.922174	-0.0409152	0.984993	0.208366	0.707057
CAMK2G;S358;	0.0503789	0.709932	0.134263	0.229107	0.083884	0.629599	0.122506	0.326315	0.149649	0.221963	0.0271428	0.959271	-0.0721272	0.947338	-0.015386	0.976253
CAMK2G;S370;	0.592655	5.26e-05	0.87534	1.23e-08	0.282686	0.133266	0.297229	0.0540629	0.424582	0.00496402	0.127354	0.753699	0.295426	0.555839	0.450758	0.099714
CAMK2G;T306;	0.558939	0.0589922	-0.15121	0.654812	-0.710149	0.0468577	0.723681	0.017558	0.410341	0.210557	-0.31334	0.660469	-0.164742	0.955356	-0.561551	0.388115
CAMK2G;T307;	0.314982	0.0454875	0.304308	0.0459087	-0.0106738	0.974115	0.643408	7.22e-05	0.475098	0.00319506	-0.16831	0.659274	-0.328426	0.521625	-0.170789	0.698006
CAMK2G;T343;	0.362906	0.0172243	0.417045	0.00463247	0.0541392	0.846894	-0.0624232	0.763642	-0.0075582	0.974837	0.054865	0.934463	0.425329	0.269766	0.424603	0.152397
CAMK2G;T344;	0.602988	0.000568324	0.698539	5.34e-05	0.0955506	0.756911	0.0422975	0.866384	0.0925518	0.68961	0.0502544	0.953746	0.560691	0.162401	0.605987	0.057659
CAMK2G;T355;	-0.255746	0.136381	-0.428218	0.00714221	-0.172472	0.47913	-0.447996	0.00893284	-0.487466	0.00426433	-0.0394697	0.962125	0.19225	0.842568	0.0592481	0.931526
CAMK2G;T356;	0.405982	0.00828383	0.553176	0.000232955	0.147194	0.529843	0.21355	0.214353	0.291007	0.0821981	0.0774572	0.891463	0.192432	0.820007	0.262168	0.472053
CAMK2G;T366;	0.431241	0.000127177	0.512344	5.29e-06	0.0811032	0.659575	0.381318	0.00100729	0.372531	0.00137869	-0.00878698	0.990084	0.0499231	0.964036	0.139813	0.644455
CAMK2G;T367;	0.4188	0.000691866	0.513707	2.83e-05	0.0949072	0.635438	0.390511	0.00238516	0.367072	0.00439346	-0.0234387	0.968133	0.0282888	0.983953	0.146635	0.666713
CAMK2G;T383;	-0.516588	0.0370545	-0.157662	0.572192	0.358926	0.285277	-0.54281	0.0357898	-0.261183	0.366305	0.281627	0.622203	0.026222	0.987915	0.103521	0.910053
CAMK2G;T390;	0.377262	0.00351441	0.356574	0.00458257	-0.0206874	0.938473	0.0251086	0.895552	0.197362	0.173587	0.172253	0.54238	0.352153	0.299936	0.159212	0.651697
CAMLG;S40;	0.642521	0.000323854	0.324221	0.0666696	-0.3183	0.175696	0.69524	0.000180003	0.684426	0.000223009	-0.0108139	0.992381	-0.0527192	0.979684	-0.360205	0.359293
CAMSAP1;S1122;	-0.788568	8.33e-16	-0.884229	2.53e-18	-0.0956614	0.364167	-0.558841	1.14e-10	-0.654967	9.12e-13	-0.0961259	0.558752	-0.229726	0.191599	-0.229262	0.103113
CAMSAP1;S153;	0.680715	0.00293756	0.608812	0.0062482	-0.0719031	0.867707	0.608633	0.0113299	0.870193	0.000257135	0.26156	0.628418	0.0720826	0.977469	-0.26138	0.684635
CAMSAP1;S297;	-0.88079	0.00395146	-0.736355	0.0135265	0.144435	0.790514	-0.677006	0.0364533	-0.916076	0.00403222	-0.23907	0.795652	-0.203784	0.947958	0.179721	0.870251
CAMSAP1;S584;	-0.279045	0.243671	-0.303722	0.184371	-0.0246766	0.958573	-0.673139	0.00368555	-0.459234	0.0558248	0.213905	0.719794	0.394094	0.660194	0.155512	0.839247
CAMSAP2;S437;	0.321984	0.00514777	0.322972	0.00387397	0.000988173	0.996856	0.043519	0.78319	0.137115	0.306781	0.0935956	0.786543	0.278465	0.406454	0.185857	0.506657
CANX;S446;	-0.605341	0.266199	-0.0542989	0.93377	0.551042	0.455929	-0.361559	0.565908	-0.100735	0.890998	0.260825	0.887542	-0.243781	0.962627	0.0464357	0.986735
CANX;S456;	-0.532541	0.0565962	-0.678628	0.0108329	-0.146087	0.761722	-0.369678	0.229676	-0.567232	0.0539168	-0.197554	0.817547	-0.162863	0.955356	-0.111396	0.914566
CANX;S475;	0.0906137	0.656448	-0.232318	0.17102	-0.322932	0.135078	0.397313	0.0231214	0.290924	0.111576	-0.106389	0.850795	-0.306699	0.631086	-0.523243	0.0946291
CANX;T454;	-0.63849	0.00958498	-0.658436	0.00586216	-0.0199455	0.970565	-0.0511213	0.886755	-0.696959	0.0068024	-0.645838	0.0706015	-0.587369	0.416474	0.0385233	0.97302
CAP1;S307;	-0.196369	0.495844	-0.676591	0.00510345	-0.480222	0.137593	-0.35049	0.20778	-0.194264	0.527453	0.156226	0.855601	0.154121	0.952961	-0.482327	0.388115
CAP1;T306;	-0.211359	0.61142	0.509257	0.143988	0.720615	0.103647	-0.0943041	0.846515	-0.28501	0.499514	-0.190706	0.877796	-0.117054	0.976657	0.794267	0.273308
CAP2;S145;	0.624006	0.108842	0.599227	0.110842	-0.0247795	0.975461	0.676946	0.0939837	0.288087	0.535181	-0.388858	0.679298	-0.0529397	0.987915	0.311139	0.801064
CAP2;S189;	-0.0332739	0.945035	-0.178113	0.634798	-0.14484	0.801449	-0.0326176	0.948573	-0.10968	0.807096	-0.0770622	0.962125	-0.000656313	0.99972	-0.0684336	0.960955
CAP2;S193;	-0.161198	0.464925	-0.290644	0.133587	-0.129446	0.690145	-0.0426615	0.878293	-0.14318	0.550787	-0.100519	0.887072	-0.118537	0.952961	-0.147464	0.820721
CAP2;S197;	0.0962156	0.57385	-0.00583267	0.977828	-0.102048	0.666617	-0.111392	0.527985	-0.0277089	0.893712	0.0836831	0.867753	0.207608	0.765864	0.0218762	0.973173
CAP2;S200;	1.026	0.00924805	0.0790522	0.872264	-0.946946	0.0521742	0.167741	0.75425	0.250921	0.618544	0.0831796	0.964631	0.858257	0.50322	-0.171869	0.906473
CAP2;T195;	-0.131205	0.549584	-0.215052	0.268136	-0.0838467	0.798681	-0.0308953	0.910882	-0.0949253	0.700313	-0.06403	0.939743	-0.10031	0.958318	-0.120126	0.854233
CAP2;T199;	-0.0413642	0.959393	0.835546	0.125801	0.87691	0.231349	0.625194	0.31854	0.811808	0.183153	0.186615	0.9399	-0.666558	0.829461	0.0237374	0.992724
CAPN3;S19;	0.291319	0.230476	0.24565	0.304901	-0.0456689	0.917981	0.27265	0.295083	0.149674	0.603641	-0.122976	0.879905	0.018669	0.990262	0.0959764	0.910053
CAPN3;S615;	-0.30657	0.0714368	-0.058388	0.771191	0.248182	0.272418	-0.294593	0.0998156	-0.464045	0.00748203	-0.169453	0.68877	-0.0119779	0.990892	0.405657	0.233818
CAPN3;S623;	-0.100222	0.534181	-0.10544	0.487233	-0.00521844	0.985212	-0.295124	0.0421958	-0.158529	0.323643	0.136595	0.697779	0.194902	0.7661	0.0530885	0.922197
CAPN3;S630;	-0.243638	0.194917	-0.480863	0.00516756	-0.237225	0.33753	-0.298978	0.120415	-0.441812	0.0180912	-0.142833	0.789095	0.05534	0.977469	-0.0390517	0.959388
CAPN3;S638;	-0.200684	0.294278	-0.64297	0.000188861	-0.442286	0.0404454	-0.29781	0.118512	-0.114574	0.608043	0.183236	0.677776	0.0971255	0.956533	-0.528396	0.115553
CAPZA2;S215;	0.198959	0.146491	0.120898	0.39199	-0.0780611	0.730575	0.0919027	0.574112	0.132349	0.394254	0.0404459	0.950126	0.107056	0.914253	-0.0114505	0.986735
CAPZA2;S9;	-0.04942	0.630638	-0.0619407	0.513231	-0.0125207	0.943742	-0.0372692	0.743473	-0.0329959	0.777913	0.00427329	0.993019	-0.0121508	0.987915	-0.0289448	0.934423
CAPZA2;T217;	0.0892362	0.630957	0.092349	0.599377	0.00311285	0.991992	0.0733327	0.718922	-0.00794714	0.973999	-0.0812799	0.883598	0.0159035	0.987915	0.100296	0.85193
CAPZB;S182;	0.325253	0.0511234	0.111131	0.548845	-0.214122	0.354089	0.227446	0.215436	0.326517	0.0655077	0.0990716	0.861601	0.0978072	0.955356	-0.215386	0.619562
CAPZB;S245;	-0.189131	0.255611	-0.0112477	0.957352	0.177883	0.428971	-0.176115	0.324147	-0.0616304	0.771952	0.114484	0.810716	-0.0130162	0.990262	0.0503827	0.938066
CAPZB;S263;	0.0539107	0.607348	0.0425269	0.676776	-0.0113838	0.951334	0.00997471	0.940467	-0.00997194	0.9376	-0.0199466	0.962831	0.043936	0.959624	0.0524988	0.866002
CAPZB;T267;	0.259804	0.373955	0.129558	0.673302	-0.130246	0.776879	0.492377	0.0811131	0.240272	0.448676	-0.252105	0.718031	-0.232573	0.898665	-0.110714	0.910053
CARHSP1;S41;	-0.113117	0.556476	-0.591762	0.000199338	-0.478645	0.0139586	0.155468	0.419586	0.210458	0.260171	0.0549901	0.942262	-0.268585	0.700386	-0.80222	0.00342411
CARS;S320;	0.330394	0.0364377	0.104861	0.552822	-0.225533	0.292897	0.274664	0.103341	0.192941	0.284699	-0.0817228	0.887072	0.0557299	0.97649	-0.0880798	0.877042
CASC3;S117;	-0.0938578	0.68514	0.100293	0.642587	0.194151	0.484215	-0.2335	0.270397	0.0354581	0.895272	0.268958	0.485125	0.139642	0.93016	0.0648348	0.934076
CASC3;S125;	-0.177924	0.158886	-0.363951	0.00178759	-0.186027	0.252936	-0.28615	0.0232189	-0.0895855	0.54931	0.196564	0.383183	0.108226	0.896682	-0.274366	0.276865
CASC3;S148;	-0.307055	0.0301475	-0.240623	0.0844966	0.0664325	0.789542	-0.102738	0.556935	-0.134177	0.423315	-0.0314387	0.962992	-0.204317	0.765772	-0.106446	0.82261
CASC3;S363;	0.12529	0.437836	0.149635	0.319891	0.0243451	0.933248	0.041854	0.833552	-0.0797759	0.668005	-0.12163	0.768842	0.0834358	0.955356	0.229411	0.506061
CASC3;S66;	-0.297506	0.136269	-0.0483296	0.835432	0.249177	0.35375	0.0818924	0.752909	-0.209715	0.351182	-0.291607	0.439397	-0.379399	0.573409	0.161385	0.795672
CASC4;S113;	-0.545679	0.127332	-0.672601	0.0459481	-0.126922	0.840481	-0.264432	0.531247	-0.239779	0.580448	0.0246534	0.991819	-0.281246	0.914253	-0.432822	0.637279
CASC4;S114;	0.29449	0.181872	0.360436	0.0819392	0.0659458	0.866564	0.219222	0.368866	0.212811	0.390637	-0.00641098	0.996884	0.0752683	0.975582	0.147625	0.834968
CASC4;S247;	0.0017209	0.994135	-0.476949	0.000554115	-0.47867	0.0041376	0.0715875	0.702622	-0.205724	0.197611	-0.277311	0.245371	-0.0698666	0.961489	-0.271225	0.39558
CASKIN2;S321;	-0.809158	2.83e-07	-1.02978	4.35e-10	-0.220624	0.285508	-0.520412	0.000838652	-0.419901	0.00765152	0.100511	0.83668	-0.288746	0.598547	-0.609881	0.0208534
CASKIN2;S613;	-0.308667	0.0192583	-0.285941	0.0255209	0.0227263	0.93211	-0.148137	0.329713	-0.0576807	0.747628	0.0904563	0.828718	-0.160531	0.829467	-0.22826	0.457293
CASKIN2;S618;	0.0605265	0.729968	0.165004	0.252403	0.104478	0.641049	0.00948499	0.967416	0.108934	0.521531	0.0994489	0.818213	0.0510415	0.975218	0.0560703	0.914566
CASKIN2;S863;	-0.690797	0.00169145	-0.48659	0.0237717	0.204207	0.548643	-0.575551	0.0128545	-0.557311	0.0165716	0.01824	0.98892	-0.115246	0.958891	0.0707211	0.938616
CASKIN2;S864;	-0.508235	0.0261863	-0.324293	0.159466	0.183941	0.610507	-0.459875	0.0568642	-0.411462	0.0970019	0.0484122	0.964631	-0.0483602	0.984993	0.087169	0.923082
CASQ1;S111;	-0.34779	0.00324646	-0.311895	0.00668011	0.0358953	0.872088	-0.0711384	0.640596	-0.197574	0.132412	-0.126435	0.666521	-0.276652	0.441607	-0.114321	0.753383
CASQ1;S128;	0.0164738	0.976116	-0.0307776	0.946479	-0.0472513	0.94994	-0.214828	0.625093	-0.58202	0.12766	-0.367192	0.667455	0.231301	0.947338	0.551242	0.511977
CASQ1;S191;	0.341174	0.417731	0.0367161	0.940242	-0.304458	0.607394	0.28971	0.527968	-0.105941	0.843149	-0.395651	0.667455	0.0514643	0.987915	0.142657	0.923751
CASQ1;S81;	-0.238421	0.196042	-0.118504	0.545841	0.119917	0.680405	-0.165452	0.422558	-0.496989	0.0061486	-0.331537	0.264187	-0.0729689	0.968196	0.378485	0.313161
CASQ1;T124;	-0.000775523	0.996861	-0.00221046	0.988077	-0.00143493	0.994807	-0.0729795	0.584023	-0.00187382	0.991785	0.0711057	0.835733	0.072204	0.94487	-0.000336632	0.999765
CASQ2;S176;	0.0940453	0.656923	0.157462	0.401482	0.0634168	0.842315	0.010617	0.970935	-0.0663848	0.781133	-0.0770018	0.91089	0.0834284	0.962627	0.223847	0.628958
CASQ2;S277;	0.0671535	0.507958	0.234957	0.00550073	0.167804	0.138949	-0.0214405	0.863083	0.0119589	0.923775	0.0333994	0.928825	0.0885939	0.878798	0.222998	0.206113
CASQ2;Y178;	-0.30099	0.145181	-0.118156	0.601623	0.182834	0.547431	-0.121891	0.62703	-0.288776	0.192388	-0.166885	0.774575	-0.179099	0.894366	0.17062	0.786804
CASQ2;Y282;	-0.233531	0.0219694	-0.0357419	0.770357	0.197789	0.132437	-0.0324898	0.817631	0.0369598	0.791292	0.0694496	0.82951	-0.201042	0.573409	-0.0727017	0.831616
CAST;S11;	-0.423593	0.00914089	-0.747676	4.5e-06	-0.324083	0.12271	-0.0110514	0.967521	-0.243612	0.181406	-0.23256	0.489341	-0.412542	0.360728	-0.504065	0.099869
CAST;S154;	-0.575116	0.16393	-0.635691	0.104797	-0.0605748	0.940955	-0.117323	0.830175	-0.151677	0.779199	-0.0343541	0.987649	-0.457793	0.8441	-0.484014	0.649034
CAST;S447;	-0.0949712	0.826381	-0.558354	0.081644	-0.463383	0.296405	-0.0245363	0.962795	0.105683	0.815136	0.130219	0.924228	-0.0704349	0.984842	-0.664037	0.347879
CAST;S449;	0.574373	0.000575466	0.387487	0.0173191	-0.186886	0.446298	0.473598	0.00668029	0.301881	0.0986565	-0.171716	0.686494	0.100775	0.955329	0.0856059	0.890126
CAST;S456;	-0.00201355	0.996067	-0.0492828	0.860421	-0.0472693	0.915368	0.293953	0.248977	0.381761	0.126728	0.0878075	0.927377	-0.295967	0.798048	-0.431043	0.39558
CAST;S658;	-0.283109	0.154213	-0.500467	0.0063066	-0.217358	0.429057	-0.41135	0.0394131	-0.0357393	0.895983	0.37561	0.230494	0.128241	0.945326	-0.464727	0.230297
CAST;S660;	0.180858	0.516581	0.00650285	0.986229	-0.174355	0.655769	0.400005	0.123354	-0.0873707	0.79092	-0.487376	0.217281	-0.219147	0.892074	0.0938735	0.919757
CASZ1;S1758;	0.253639	0.0383814	0.209173	0.0823346	-0.0444662	0.842181	0.22239	0.0881248	0.217935	0.1	-0.00445513	0.996179	0.0312496	0.98177	-0.00876147	0.987705
CASZ1;S720;	-0.0137289	0.939212	0.0843262	0.543086	0.0980551	0.619673	0.0453009	0.787963	-0.0776261	0.622913	-0.122927	0.697779	-0.0590298	0.962627	0.161952	0.619511
CASZ1;S721;	0.0922513	0.52759	0.0893987	0.522542	-0.00285258	0.991163	-0.0524198	0.757295	-0.0860005	0.586292	-0.0335806	0.957112	0.144671	0.845205	0.175399	0.588042
CASZ1;T715;	-0.124617	0.5633	-0.463458	0.00853111	-0.33884	0.151993	-0.402604	0.0356679	-0.264064	0.19625	0.13854	0.800454	0.277986	0.740046	-0.199394	0.698543
CAV1;S26;	-0.00813906	0.982301	0.280992	0.248032	0.289131	0.38487	0.0635209	0.847492	-0.226806	0.415774	-0.290327	0.576996	-0.07166	0.978917	0.507798	0.313962
CAV1;S6;	0.0357496	0.846205	0.201633	0.143373	0.165884	0.396191	-0.141477	0.376519	-0.168367	0.284889	-0.0268902	0.967177	0.177226	0.801383	0.37	0.169957
CAV2;S10;	-0.228579	0.334527	0.118537	0.634376	0.347116	0.231349	-0.150469	0.576473	0.00830512	0.981	0.158774	0.811635	-0.0781099	0.975218	0.110232	0.889877
CAV2;S18;	-0.040107	0.86734	-0.00715011	0.977828	0.0329569	0.925437	-0.0845045	0.718122	-0.0938064	0.684898	-0.00930192	0.992899	0.0443975	0.98177	0.0866563	0.892879
CAV2;S20;	-0.0414252	0.794845	0.00440871	0.981012	0.0458339	0.837543	-0.0727352	0.64082	-0.0878951	0.563127	-0.0151599	0.980607	0.03131	0.98177	0.0923038	0.822298
CAV2;S23;	-0.021711	0.862142	0.00668664	0.957352	0.0283977	0.869154	-0.0697357	0.539973	-0.0815453	0.464126	-0.0118096	0.979776	0.0480247	0.958891	0.088232	0.754723
CAV2;S5;	-0.447252	0.00156589	-0.43886	0.00146341	0.00839237	0.976834	-0.308078	0.0400872	-0.282782	0.0653357	0.0252961	0.971446	-0.139174	0.883053	-0.156078	0.698269
CAV2;S7;	-0.0393681	0.828927	0.0861677	0.578333	0.125536	0.548643	-0.164323	0.289873	-0.206891	0.17291	-0.0425675	0.948334	0.124955	0.891489	0.293058	0.31952
CAV2;Y19;	-0.0373508	0.840998	0.018903	0.914936	0.0562538	0.826282	-0.0796849	0.655682	-0.0725421	0.692256	0.00714281	0.992899	0.0423341	0.978917	0.0914451	0.851172
CAV2;Y6;	-0.00412374	0.987979	-0.059754	0.760215	-0.0556303	0.854074	0.104114	0.614334	-0.0734132	0.739047	-0.177527	0.655127	-0.108238	0.947958	0.0136591	0.986964
CBFB;S46;	0.575339	0.001649	0.728143	5.62e-05	0.152804	0.599244	0.458104	0.0175025	0.39467	0.0446965	-0.0634342	0.939743	0.117235	0.94987	0.333474	0.427647
CBR1;S56;	-0.0912053	0.364792	-0.282504	0.00134511	-0.191298	0.098757	0.0410504	0.736163	0.0598538	0.603059	0.0188034	0.964631	-0.132256	0.765772	-0.342358	0.0340094
CBX1;S89;	2.0136	0.000601822	2.96439	7.38e-07	0.950787	0.230993	1.29338	0.0374678	1.44722	0.0197114	0.153844	0.957671	0.720223	0.829467	1.51717	0.199957
CBX3;S85;	0.282704	0.37798	0.243412	0.43978	-0.0392924	0.95009	0.692101	0.0220215	0.541035	0.0841825	-0.151067	0.887072	-0.409397	0.7661	-0.297623	0.725802
CBX3;S87;	-0.382447	0.0324206	-0.224865	0.218624	0.157582	0.569392	-0.30017	0.118319	-0.27146	0.170651	0.0287097	0.974105	-0.0822771	0.962966	0.0465953	0.952473
CBX3;S89;	-0.423556	0.359986	-0.337613	0.461629	0.0859429	0.91639	-0.761357	0.0905004	-0.122201	0.838523	0.639156	0.438718	0.337801	0.918833	-0.215413	0.888834
CCAR2;S350;	-0.0195645	0.940591	0.10037	0.630195	0.119935	0.693382	0.0646738	0.793158	-0.0832033	0.731073	-0.147877	0.782729	-0.0842383	0.962966	0.183574	0.731482
CCAR2;S353;	-0.364863	0.041204	-0.00327678	0.988997	0.361586	0.110733	-0.214826	0.287164	-0.146956	0.497272	0.0678706	0.92879	-0.150037	0.907217	0.143679	0.807423
CCAR2;S356;	0.45347	0.19031	0.15476	0.686007	-0.29871	0.554662	0.434364	0.237108	0.115274	0.799211	-0.31909	0.707067	0.0191063	0.992431	0.039486	0.981595
CCAR2;S362;	-0.368575	3.97e-05	-0.396237	7.9e-06	-0.0276626	0.867884	-0.344944	0.000180031	-0.406771	1.21e-05	-0.061827	0.82677	-0.0236302	0.98177	0.0105342	0.981733
CCAR2;T159;	0.0159946	0.897665	0.0961249	0.316976	0.0801304	0.570867	0.0843597	0.436885	0.119626	0.250689	0.0352666	0.927501	-0.0683651	0.929904	-0.0235014	0.952919
CCDC132;S546;	-0.0132473	0.928287	0.176742	0.0785678	0.189989	0.149984	-0.192943	0.0761158	-0.128656	0.270004	0.0642876	0.852608	0.179696	0.655964	0.305398	0.113401
CCDC132;S559;	-0.327396	0.370239	-0.206097	0.58401	0.121299	0.840818	-0.249672	0.539486	-0.00407401	0.993719	0.245598	0.807119	-0.077724	0.982669	-0.202023	0.862595
CCDC25;S136;	-0.062639	0.721616	-0.18673	0.192157	-0.124091	0.568926	-0.038821	0.842888	-0.0539064	0.779172	-0.0150854	0.983159	-0.023818	0.987915	-0.132824	0.757812
CCDC43;T139;	0.109445	0.348878	0.131551	0.22997	0.0221065	0.915495	0.0840091	0.518197	0.139074	0.252151	0.0550653	0.887072	0.0254359	0.982046	-0.00752297	0.987945
CCDC6;S240;	-0.0361998	0.757991	-0.194093	0.0296632	-0.157893	0.194894	-0.0652665	0.567327	-0.0494088	0.68029	0.0158577	0.972202	0.0290667	0.977385	-0.144684	0.515684
CCDC6;S244;	-0.254102	0.00727489	-0.485801	5.18e-07	-0.231699	0.047175	-0.126801	0.234212	-0.22654	0.0237083	-0.0997395	0.67146	-0.127301	0.791854	-0.25926	0.163079
CCDC6;S323;	-0.667142	0.0571286	0.0878017	0.834027	0.754944	0.0844518	-0.306641	0.460892	-0.423192	0.286682	-0.116551	0.942262	-0.360501	0.872653	0.510993	0.554165
CCDC6;S325;	0.460582	3.79e-05	0.444502	4.59e-05	-0.01608	0.944683	0.325724	0.00452826	0.41997	0.00024812	0.0942466	0.770516	0.134859	0.830601	0.0245321	0.959338
CCDC85A;S255;	0.658166	0.00175742	0.752005	0.000267017	0.0938393	0.803181	0.343149	0.136764	0.33233	0.157299	-0.010819	0.992899	0.315017	0.75569	0.419675	0.368453
CCDC86;S47;	-0.0481693	0.73433	-0.185107	0.0971257	-0.136938	0.391218	0.184908	0.12913	0.0323035	0.840621	-0.152605	0.526317	-0.233077	0.539052	-0.217411	0.386087
CCDC86;S91;	-0.0697282	0.496627	-0.110537	0.227633	-0.0408086	0.793904	-0.0101374	0.940288	-0.0626892	0.574794	-0.0525518	0.865855	-0.0595907	0.947338	-0.0478475	0.883194
CCDC86;T42;	-0.368542	0.0165169	-0.293031	0.0522017	0.075511	0.778325	-0.0503028	0.811933	-0.198499	0.260186	-0.148196	0.713461	-0.318239	0.542273	-0.0945314	0.862528
CCDC9;S202;	-0.977918	1.07e-09	-1.02039	2.28e-10	-0.0424746	0.877808	-0.626778	4.03e-05	-0.275168	0.083315	0.351609	0.11103	-0.35114	0.408182	-0.745225	0.00234741
CCDC9;T385;	-0.165777	0.463586	-0.41075	0.0335583	-0.244973	0.383816	-0.0969462	0.711977	-0.210134	0.367391	-0.113188	0.87169	-0.0688307	0.976657	-0.200616	0.73308
CCDC92;S162;	-0.359335	0.0130325	-0.426095	0.00238971	-0.0667602	0.793904	-0.310809	0.0422759	-0.431274	0.00411955	-0.120465	0.777864	-0.0485256	0.976657	0.00517911	0.994719
CCDC92;S166;	-0.359335	0.0130325	-0.426095	0.00238971	-0.0667602	0.793904	-0.310809	0.0422759	-0.431274	0.00411955	-0.120465	0.777864	-0.0485256	0.976657	0.00517911	0.994719
CCDC94;S211;	0.631374	0.112956	0.309131	0.462985	-0.322243	0.59559	-0.84657	0.036531	-0.286168	0.549406	0.560401	0.476288	1.47794	0.0691744	0.595299	0.529579
CCDC94;S213;	-0.222613	0.718278	0.0348362	0.957941	0.257449	0.765523	-0.674703	0.218222	-0.199625	0.766741	0.475079	0.711428	0.45209	0.891474	0.234461	0.896992
CCDC97;S337;	0.161015	0.0243047	0.14667	0.0350622	-0.0143448	0.917764	0.1771	0.0176086	0.149689	0.0495881	-0.0274105	0.928612	-0.0160852	0.984595	-0.00301957	0.993215
CCNK;S324;	0.0385273	0.899728	-0.211909	0.377923	-0.250436	0.442465	-0.173004	0.527985	0.0731346	0.814696	0.246139	0.648661	0.211531	0.888432	-0.285043	0.632686
CCNK;S329;	0.28648	0.425297	0.00435795	0.991438	-0.282122	0.570106	0.36565	0.318235	0.408836	0.263343	0.0431859	0.978277	-0.0791696	0.982046	-0.404478	0.634701
CCNL2;S108;	-0.713946	9.04e-05	-0.72467	5.09e-05	-0.0107238	0.976834	-0.810675	2.16e-05	-0.957362	6.81e-07	-0.146686	0.78896	0.0967289	0.958318	0.232692	0.631156
CCNY;S270;	-0.671648	0.0559067	-0.561027	0.103345	0.110621	0.864443	-0.324856	0.42779	-0.284674	0.49947	0.0401821	0.981926	-0.346792	0.88059	-0.276353	0.810965
CCNY;S272;	0.00249322	0.984264	-0.154625	0.0494217	-0.157119	0.128777	0.122131	0.167039	0.0602606	0.544467	-0.0618701	0.795652	-0.119637	0.753107	-0.214886	0.176262
CCNYL1;S272;	-0.297395	0.209291	-0.318793	0.158641	-0.0213982	0.964184	-0.356384	0.144092	0.146831	0.603059	0.503215	0.149572	0.0589885	0.98177	-0.465625	0.339321
CCNYL1;S274;	0.0865155	0.228714	-0.04229	0.582618	-0.128806	0.140298	0.154816	0.0289392	0.104321	0.164081	-0.0504959	0.805478	-0.068301	0.878798	-0.146611	0.311638
CCSER2;S128;	0.0800776	0.620335	0.120019	0.408897	0.0399411	0.873151	0.190132	0.203066	0.209501	0.159399	0.0193683	0.976726	-0.110055	0.913489	-0.0894818	0.849115
CCSER2;S131;	-0.403557	0.0695411	-0.231266	0.313837	0.172291	0.622046	-0.161778	0.549394	0.155326	0.570067	0.317103	0.477245	-0.241779	0.858517	-0.386592	0.444059
CCSER2;S132;	0.288917	0.0564735	0.0961371	0.570274	-0.192779	0.357718	0.00663008	0.979187	0.314294	0.0487956	0.307664	0.209627	0.282286	0.604215	-0.218157	0.560336
CCT2;S3;	-0.159374	0.251636	-0.13184	0.337237	0.0275332	0.913529	0.0291442	0.875466	-0.146759	0.334855	-0.175903	0.528628	-0.188518	0.765772	0.0149185	0.982518
CCT2;S5;	-0.569741	0.00110122	-0.397435	0.019932	0.172306	0.515952	-0.103639	0.645826	-0.394197	0.0347022	-0.290558	0.373454	-0.466102	0.318729	-0.00323788	0.997816
CCT7;T4;	0.399787	0.121407	0.294894	0.253946	-0.104892	0.81594	0.308582	0.274377	0.183338	0.553924	-0.125245	0.891174	0.0912045	0.975218	0.111557	0.902932
CD2BP2;S195;	-0.154997	0.52261	0.0946077	0.697834	0.249605	0.40203	-0.0925858	0.739982	-0.0293698	0.922601	0.063216	0.950435	-0.0624111	0.978972	0.123978	0.867137
CD44;S183;	-0.55625	8.19e-05	-0.698067	9.62e-07	-0.141817	0.50132	-0.481931	0.000894428	-0.33353	0.0247056	0.1484	0.668589	-0.0743196	0.958698	-0.364537	0.196481
CD44;S706;	-0.199506	0.525224	-0.203466	0.49551	-0.00395967	0.994587	0.0159347	0.971804	-0.0218245	0.95694	-0.0377592	0.978072	-0.215441	0.919772	-0.181642	0.845745
CDC26;S42;	-0.242383	0.000685808	-0.220146	0.00156907	0.0222375	0.868781	-0.084266	0.307078	-0.175096	0.0205837	-0.09083	0.563906	-0.158117	0.4895	-0.0450499	0.860333
CDC37L1;S32;	-0.303409	0.202	-0.0263253	0.927019	0.277084	0.384915	-0.320811	0.199311	-0.426146	0.0801984	-0.105335	0.903011	0.0174022	0.990414	0.399821	0.440566
CDC42BPA;S971;	-0.00610187	0.968042	-0.10298	0.338167	-0.0968785	0.529843	0.140951	0.213045	0.184942	0.0935771	0.0439911	0.913268	-0.147053	0.765864	-0.287922	0.143399
CDC42BPA;T977;	-0.204069	0.197184	-0.14932	0.348729	0.0547488	0.842181	-0.0539895	0.791858	-0.118674	0.518105	-0.0646844	0.913869	-0.150079	0.88059	-0.0306461	0.961956
CDC42BPB;S1690;	-0.0664467	0.86131	0.109888	0.740562	0.176335	0.711639	0.236584	0.48628	0.831647	0.00420148	0.595063	0.184938	-0.303031	0.864252	-0.721759	0.198864
CDC42EP1;S190;	0.00371763	0.984533	0.120014	0.361506	0.116297	0.535285	0.0231324	0.897978	0.193766	0.155119	0.170634	0.509848	-0.0194148	0.987915	-0.0737519	0.866002
CDC42EP1;S195;	-0.162595	0.174237	-0.0791753	0.534067	0.0834193	0.653325	-0.0880327	0.527968	-0.00669441	0.969519	0.0813383	0.818213	-0.0745619	0.948212	-0.0724809	0.856043
CDC42EP4;S64;	-0.437484	0.00022454	-0.319921	0.00533484	0.117564	0.510624	-0.165931	0.209982	-0.283445	0.0234675	-0.117514	0.699163	-0.271553	0.45805	-0.0364758	0.942003
CDC5L;T385;	-0.426822	0.0110002	-0.888111	2.57e-07	-0.461289	0.0235161	-0.409959	0.0200498	-0.366846	0.0406624	0.0431126	0.958703	-0.0168628	0.987915	-0.521264	0.0997043
CDK11B;S283;	0.141095	0.141005	0.230604	0.00941699	0.0895092	0.517762	0.0982598	0.357088	0.0939758	0.386773	-0.004284	0.99418	0.0428349	0.962966	0.136628	0.550297
CDK11B;S752;	-1.34458	0.00301042	-1.03711	0.019133	0.307466	0.688403	-1.09019	0.0224716	-0.611347	0.239792	0.478845	0.67146	-0.254386	0.955356	-0.425765	0.762628
CDK11B;T751;	0.157774	0.76902	-0.0717949	0.891503	-0.229569	0.75212	-0.215239	0.694136	-0.214695	0.695571	0.000543812	0.999574	0.373013	0.896682	0.1429	0.934379
CDK12;S332;	-0.292147	0.00408026	-0.11582	0.278889	0.176327	0.195045	-0.186773	0.0889145	-0.255147	0.0176531	-0.0683746	0.835733	-0.105374	0.876364	0.139328	0.60309
CDK12;S334;	0.0790204	0.291409	0.171935	0.0102292	0.0929145	0.332309	-0.0293177	0.75425	-0.00469174	0.964207	0.024626	0.935102	0.108338	0.7243	0.176627	0.20332
CDK12;T892;	-0.635497	1.42e-05	-0.653058	5.94e-06	-0.0175611	0.954041	-0.431433	0.003861	-0.623519	3.26e-05	-0.192086	0.539799	-0.204064	0.7661	-0.0295391	0.961956
CDK13;T309;	0.0579153	0.774803	0.0244913	0.902632	-0.033424	0.913368	-0.093026	0.642822	-0.13956	0.459959	-0.0465337	0.951069	0.150941	0.885549	0.164051	0.718213
CDK13;T550;	-0.500968	8.87e-08	-0.459306	3.89e-07	0.0416619	0.790514	-0.339321	0.000217029	-0.405335	1.22e-05	-0.0660134	0.807481	-0.161646	0.635195	-0.053971	0.862812
CDK16;S110;	0.26367	0.485378	0.883831	0.00525398	0.620161	0.143376	0.453727	0.214351	0.347508	0.367452	-0.106219	0.946028	-0.190057	0.955356	0.536323	0.49674
CDK16;S138;	-0.698326	3.67e-06	-0.416774	0.00345634	0.281553	0.140298	-0.667754	1.66e-05	-0.257169	0.110865	0.410585	0.0475897	-0.0305721	0.984993	-0.159604	0.704399
CDK16;S153;	-0.392007	0.0461518	-0.301069	0.12137	0.0909383	0.791177	0.067358	0.800696	-0.198473	0.387909	-0.265831	0.522062	-0.459365	0.422429	-0.102596	0.885643
CDK16;S78;	-0.375298	0.0140547	-0.197479	0.208742	0.17782	0.421013	-0.223829	0.18754	-0.0907414	0.646106	0.133088	0.756643	-0.151469	0.881943	-0.106737	0.837319
CDK16;S95;	1.33347	0.0305248	1.42296	0.0166467	0.0894903	0.944127	0.400238	0.604275	1.51848	0.0183581	1.11825	0.294896	0.933228	0.741582	-0.0955262	0.97302
CDK17;S137;	-0.283801	0.0995904	-0.188442	0.281335	0.0953597	0.743833	-0.340819	0.0545468	-0.206703	0.283126	0.134116	0.789095	0.0570179	0.976657	0.0182617	0.982999
CDKN1B;S10;	-0.381235	0.0011611	-0.458744	7.67e-05	-0.0775088	0.699798	-0.229594	0.0685959	-0.2329	0.067703	-0.00330604	0.996884	-0.151641	0.805011	-0.225844	0.39392
CDKN1B;S106;	0.30701	0.51722	-0.633572	0.120058	-0.940582	0.0647172	0.114315	0.841757	0.0468587	0.936889	-0.0674562	0.972914	0.192695	0.962966	-0.68043	0.482716
CDKN1B;S178;	-0.142154	0.605699	0.139128	0.597455	0.281281	0.389851	-0.198485	0.475551	-0.298182	0.257882	-0.0996962	0.913268	0.0563317	0.982046	0.437309	0.39558
CDV3;S106;	-0.0657968	0.786269	-0.0963845	0.65629	-0.0305877	0.936647	-0.0756899	0.766259	0.132389	0.572365	0.208079	0.642484	0.0098931	0.992708	-0.228773	0.650977
CDV3;S107;	0.283268	0.316029	0.267944	0.327572	-0.0153238	0.976834	0.239785	0.436485	0.133875	0.69491	-0.10591	0.922023	0.0434829	0.987915	0.134069	0.888446
CDYL2;S68;	-0.0784953	0.623208	-0.29944	0.0200465	-0.220945	0.21381	-0.193037	0.190175	0.0474769	0.794786	0.240514	0.301726	0.114542	0.90512	-0.346917	0.190582
CDYL2;S72;	-0.364485	0.0210232	-0.567152	0.000223131	-0.202667	0.361279	-0.568189	0.000482251	-0.331727	0.049125	0.236462	0.452186	0.203704	0.801383	-0.235426	0.5492
CDYL2;S73;	-0.266696	0.0312462	-0.408719	0.000624426	-0.142023	0.425191	-0.198897	0.13774	-0.24339	0.0663502	-0.0444925	0.93391	-0.0677993	0.956533	-0.16533	0.610525
CDYL2;S75;	-0.0491459	0.807573	-0.0988825	0.571111	-0.0497366	0.862374	-0.0877531	0.657288	-0.0404308	0.854372	0.0473223	0.950415	0.0386072	0.98177	-0.0584517	0.923751
CDYL2;T74;	-0.159535	0.343099	-0.356029	0.0166292	-0.196494	0.363274	-0.389607	0.0150963	-0.266703	0.111995	0.122904	0.789095	0.230071	0.748054	-0.0893264	0.870549
CEBPZ;S629;	0.28268	0.0777522	0.309977	0.0431455	0.0272968	0.93123	0.0710007	0.734576	0.1304	0.495848	0.0593995	0.929284	0.211679	0.784976	0.179577	0.678372
CENPV;S42;	0.412595	0.355328	-0.0959282	0.846318	-0.508523	0.375886	-0.103451	0.856995	-0.423332	0.375773	-0.319881	0.79424	0.516046	0.809292	0.327404	0.807508
CENPV;S44;	1.43303	0.00110042	0.856722	0.0482896	-0.576313	0.353748	0.642163	0.191308	0.933878	0.0486186	0.291715	0.84006	0.790871	0.651463	-0.0771564	0.969794
CEP170;S258;	-0.390109	0.00215726	-0.475713	0.000145423	-0.0856045	0.691016	-0.571185	2.13e-05	-0.547373	3.88e-05	0.0238117	0.968245	0.181076	0.7661	0.07166	0.877838
CEP170;S261;	-0.355444	0.0069057	-0.616997	3.28e-06	-0.261553	0.123729	-0.928426	7.42e-10	-0.660153	2.1e-06	0.268273	0.217281	0.572982	0.0309131	0.0431562	0.938066
CEP170;S410;	0.147257	0.234773	0.07514	0.568899	-0.0721169	0.715714	0.127394	0.343899	0.0918116	0.519284	-0.0355828	0.950415	0.0198625	0.987915	-0.0166716	0.975632
CEP170;S802;	-0.246648	0.240416	-0.17199	0.420535	0.0746583	0.836362	-0.0173434	0.954901	-0.121616	0.629163	-0.104272	0.883442	-0.229305	0.843028	-0.0503743	0.95305
CEP170;S843;	-1.20029	0.000307711	-1.14351	0.000418043	0.0567788	0.933291	-0.554171	0.125196	-0.529974	0.15146	0.0241968	0.991538	-0.646117	0.590146	-0.613535	0.418574
CEP170;S845;	0.142941	0.307149	0.132479	0.329694	-0.0104619	0.970244	0.121761	0.423319	0.123737	0.41809	0.00197592	0.998689	0.0211801	0.987915	0.00874223	0.989043
CEP170;S894;	-0.121251	0.614022	-0.00850611	0.976671	0.112745	0.746993	0.124374	0.623529	0.216679	0.356701	0.0923056	0.904874	-0.245624	0.826141	-0.225185	0.686824
CEP170;S897;	0.225943	0.328493	0.135932	0.571019	-0.0900114	0.813519	0.182827	0.474411	0.514293	0.0204555	0.331466	0.412346	0.0431163	0.98567	-0.378361	0.435847
CEP350;S1613;	0.192566	0.680771	1.2347	0.000788241	1.04213	0.0230768	-0.079175	0.885505	0.361699	0.423272	0.440874	0.614506	0.271741	0.938284	0.872998	0.271024
CEP350;S1805;	-0.148836	0.241954	0.0278307	0.848634	0.176667	0.275185	-0.326853	0.00832407	-0.29706	0.0175381	0.0297934	0.959669	0.178017	0.751725	0.324891	0.162962
CEP350;T1615;	0.433688	0.081744	0.819503	0.000521795	0.385815	0.23811	0.285485	0.306093	0.643041	0.0114814	0.357556	0.468149	0.148203	0.954016	0.176462	0.828409
CFL1;S3;	-0.0791729	0.656071	-0.136917	0.382754	-0.0577443	0.830119	0.028176	0.895552	0.0250888	0.905055	-0.00308714	0.996884	-0.107349	0.932288	-0.162006	0.692488
CFL2;S23;	-0.167191	0.101063	-0.359208	0.000197937	-0.192017	0.133266	-0.0416723	0.755731	-0.0190346	0.893739	0.0226377	0.962831	-0.125519	0.810567	-0.340173	0.0580832
CFL2;S3;	0.123618	0.573891	0.10597	0.61776	-0.0176479	0.964319	0.162444	0.4677	0.172537	0.435964	0.0100929	0.992899	-0.0388263	0.984993	-0.0665671	0.931526
CFL2;T6;	0.159314	0.408109	0.131592	0.486971	-0.0277222	0.937718	0.159974	0.432662	0.16235	0.428163	0.00237624	0.998773	-0.000660512	0.99972	-0.0307589	0.968995
CHAMP1;S204;	0.0889042	0.526428	0.0887599	0.508172	-0.000144338	0.999026	-0.0190259	0.915004	0.000902709	0.995366	0.0199286	0.972914	0.10793	0.897164	0.0878572	0.827495
CHAMP1;S214;	0.0889042	0.526428	0.0887599	0.508172	-0.000144338	0.999026	-0.0190259	0.915004	0.000902709	0.995366	0.0199286	0.972914	0.10793	0.897164	0.0878572	0.827495
CHAMP1;S432;	-0.13617	0.161866	-0.169714	0.0632132	-0.0335438	0.844095	-0.00309162	0.984297	0.100686	0.356153	0.103777	0.63947	-0.133079	0.7661	-0.2704	0.129169
CHAMP1;S436;	-0.0329827	0.822165	-0.0557589	0.662609	-0.0227762	0.915884	0.260994	0.0237082	0.0750693	0.589457	-0.185925	0.355931	-0.293977	0.311661	-0.130828	0.663872
CHAMP1;S627;	-0.393191	0.00971777	-0.272692	0.0700487	0.120499	0.622279	-0.275564	0.0922068	-0.599516	0.000148699	-0.323952	0.184938	-0.117627	0.923668	0.326825	0.321771
CHAMP1;S632;	-0.601276	0.000535237	-0.715035	3.27e-05	-0.113758	0.701846	-0.257421	0.183183	-0.268347	0.167512	-0.0109263	0.992295	-0.343856	0.577526	-0.446688	0.203294
CHAMP1;S651;	-0.1043	0.713224	-0.104009	0.6946	0.000291573	0.999026	-0.148849	0.602893	-0.134883	0.644375	0.0139665	0.992316	0.0445493	0.98657	0.0308744	0.977364
CHAMP1;S653;	0.0617006	0.83908	-0.157667	0.535388	-0.219368	0.523033	-0.169474	0.546717	-0.285147	0.275143	-0.115673	0.889537	0.231174	0.877883	0.12748	0.877043
CHCHD3;S44;	0.403464	0.364792	-0.245406	0.59473	-0.648869	0.230488	0.585745	0.190175	-0.013969	0.982899	-0.599714	0.456886	-0.182281	0.963698	-0.231437	0.872964
CHCHD3;S50;	-0.546378	0.121826	-0.896524	0.00639106	-0.350146	0.489967	-0.0212941	0.97052	-0.414844	0.290152	-0.39355	0.617443	-0.525084	0.73375	-0.48168	0.581555
CHD4;S1559;	-0.368224	0.0104364	-0.187508	0.205168	0.180716	0.377111	-0.391185	0.00918257	-0.466992	0.00177602	-0.0758063	0.88658	0.0229615	0.987915	0.279484	0.386087
CHD4;S1563;	-0.265052	0.120578	-0.233773	0.160449	0.0312788	0.923933	-0.27954	0.115852	-0.0629927	0.780622	0.216548	0.544501	0.0144887	0.989837	-0.17078	0.721829
CHD4;T1568;	-0.595456	0.000772015	-0.144711	0.458365	0.450746	0.0383617	-0.0438248	0.862398	-0.325802	0.092755	-0.281978	0.407893	-0.551632	0.186544	0.181091	0.732113
CHD4;T1570;	-0.294199	0.0394918	0.0833394	0.607655	0.377538	0.0283945	0.0368277	0.853738	-0.265972	0.0838609	-0.3028	0.182839	-0.331027	0.437352	0.349312	0.227516
CHD4;T1581;	-0.890233	0.000186825	-0.724794	0.00167812	0.165439	0.676614	-0.631093	0.0111283	-0.579806	0.0206821	0.0512866	0.964631	-0.25914	0.862233	-0.144988	0.862812
CHD8;S646;	0.0282131	0.877403	0.129979	0.365737	0.101766	0.637852	-0.149306	0.33518	-0.125112	0.435964	0.0241937	0.97051	0.177519	0.794248	0.255091	0.39558
CHD8;S650;	0.0622135	0.69855	0.168973	0.200131	0.106759	0.599508	-0.108911	0.484913	-0.151108	0.313419	-0.0421972	0.944714	0.171124	0.794248	0.320081	0.222249
CHERP;S828;	-0.0550492	0.716413	-0.00461401	0.979432	0.0504352	0.817739	0.0654297	0.678386	-0.131934	0.35297	-0.197364	0.383183	-0.120479	0.88059	0.12732	0.716343
CHERP;T830;	-0.182405	0.343684	0.0896191	0.660093	0.272025	0.251063	-0.112025	0.613959	0.06548	0.785387	0.177505	0.692405	-0.0703808	0.969059	0.024139	0.977364
CHL2;S182;	-0.257163	0.390677	-0.631103	0.0153621	-0.37394	0.312264	-0.0692953	0.855016	0.0885831	0.813142	0.157878	0.867388	-0.187868	0.939679	-0.719686	0.176002
CHMP2B;S169;	-0.705151	0.000323854	-0.691651	0.000304169	0.0134999	0.974115	-0.385977	0.0654707	-0.378464	0.0755668	0.00751301	0.995632	-0.319174	0.708062	-0.313187	0.511547
CHMP3;S134;	0.0534227	0.566368	-0.105213	0.190671	-0.158635	0.116569	0.201183	0.0143876	0.165975	0.0483377	-0.0352082	0.909006	-0.14776	0.607425	-0.271187	0.0567641
CHMP5;S86;	0.0917198	0.505725	-0.290373	0.0117947	-0.382093	0.00630795	0.293791	0.0184734	0.23585	0.0659129	-0.0579405	0.897663	-0.202071	0.683854	-0.526224	0.0098591
CHTOP;T217;	-0.11969	0.537602	-0.0648894	0.740562	0.0548006	0.859161	0.0560008	0.806275	0.0727972	0.746812	0.0167964	0.983919	-0.175691	0.869121	-0.137687	0.798633
CIC;S1371;	1.82755	6.73e-05	1.98929	1.14e-05	0.161741	0.847376	1.09551	0.0217908	1.57521	0.00082276	0.479702	0.670889	0.732044	0.711737	0.414083	0.772839
CIRBP;S163;	-0.202237	0.352786	-0.182477	0.39199	0.0197608	0.962235	-0.0313649	0.914846	0.150192	0.538884	0.181557	0.731411	-0.170873	0.904614	-0.332668	0.479614
CISD1;S6;	0.278405	0.232618	0.0189803	0.947576	-0.259425	0.409222	0.033116	0.918232	0.0394346	0.899728	0.00631857	0.996884	0.245289	0.854679	-0.0204543	0.986561
CKB;S178;	-0.205944	0.495842	-0.162011	0.588578	0.0439331	0.934199	-0.447765	0.113081	-0.219005	0.493165	0.22876	0.754148	0.241821	0.890304	0.0569939	0.959961
CKB;S205;	-0.195662	0.328405	-0.166081	0.399624	0.029581	0.937718	-0.0667056	0.789182	-0.0777093	0.754897	-0.0110037	0.992381	-0.128957	0.93931	-0.0883721	0.894806
CKB;S24;	0.331139	0.0655345	0.371689	0.0305865	0.0405505	0.907282	0.224867	0.258733	0.220705	0.276992	-0.00416136	0.996884	0.106272	0.954302	0.150984	0.789692
CKB;T180;	0.880142	0.00174942	0.770416	0.00488389	-0.109726	0.833633	0.00514269	0.99065	0.407448	0.20029	0.402306	0.492681	0.874999	0.187139	0.362967	0.630836
CKB;T322;	0.189653	0.495521	0.167618	0.53436	-0.0220342	0.965627	-0.2695	0.333344	-0.0606405	0.860876	0.208859	0.758338	0.459152	0.598547	0.228259	0.758728
CKM;S128;	0.100432	0.54637	0.00980224	0.959098	-0.0906296	0.707007	0.186101	0.241666	0.200497	0.20901	0.0143957	0.983919	-0.0856692	0.954299	-0.190694	0.609257
CKM;S129;	-0.227265	0.228282	-0.0745292	0.720567	0.152736	0.578915	0.0193821	0.942187	0.0204311	0.936501	0.00104905	0.998847	-0.246647	0.770385	-0.0949604	0.883217
CKM;S158;	0.00116083	0.995771	0.124271	0.327917	0.12311	0.491769	0.0193654	0.913804	-0.124407	0.381118	-0.143773	0.598713	-0.0182046	0.987915	0.248678	0.343534
CKM;S164;	0.0258478	0.886525	-0.00455242	0.9821	-0.0304002	0.907461	-0.0121862	0.952491	0.00394603	0.985186	0.0161323	0.98174	0.038034	0.98019	-0.00849845	0.98983
CKM;S199;	-0.275226	0.162834	0.230835	0.234814	0.506061	0.0265126	0.0916153	0.713685	-0.0595953	0.820331	-0.151211	0.789095	-0.366841	0.584044	0.29043	0.529867
CKM;S205;	-0.213019	0.256974	-0.176447	0.342378	0.0365727	0.915137	-0.0773467	0.741434	-0.0791109	0.737682	-0.0017642	0.998773	-0.135673	0.922908	-0.0973359	0.879865
CKM;S24;	0.0282279	0.856952	0.190426	0.0967001	0.162199	0.308046	-0.259674	0.032201	-0.0827488	0.566133	0.176925	0.433536	0.287902	0.375585	0.273175	0.251086
CKM;S332;	0.0672723	0.656448	-0.0655242	0.64861	-0.132796	0.466218	0.18265	0.183607	0.170258	0.226074	-0.0123915	0.983919	-0.115377	0.890217	-0.235782	0.39558
CKM;S337;	-0.00350909	0.994135	-0.199002	0.524554	-0.195493	0.67383	0.616322	0.0365381	0.0469421	0.906095	-0.56938	0.217281	-0.619831	0.485788	-0.245945	0.782373
CKM;S344;	-0.189902	0.248846	0.0573341	0.755644	0.247236	0.231629	-0.181604	0.302838	-0.222947	0.196608	-0.0413437	0.956866	-0.00829796	0.992708	0.280282	0.423583
CKM;S345;	-0.157737	0.51722	0.222833	0.312238	0.38057	0.165312	-0.16749	0.513284	-0.108773	0.693576	0.0587171	0.953851	0.00975282	0.99355	0.331605	0.514804
CKM;S372;	0.00966132	0.946008	-0.0762143	0.468476	-0.0858757	0.563318	0.0984859	0.379329	0.0716869	0.546458	-0.0267989	0.953856	-0.0888246	0.890217	-0.147901	0.529867
CKM;S94;	0.051086	0.720142	-0.145934	0.210118	-0.19702	0.190214	0.200889	0.0994193	0.131781	0.318998	-0.0691086	0.860239	-0.149803	0.794248	-0.277715	0.230297
CKM;T108;	0.123571	0.558656	0.360079	0.0394329	0.236508	0.342031	-0.127984	0.565421	0.1301	0.559612	0.258084	0.482779	0.251555	0.766756	0.229978	0.629599
CKM;T166;	0.0376102	0.808401	0.0110124	0.943953	-0.0265977	0.909069	-0.0167781	0.923265	0.0139775	0.934537	0.0307556	0.957596	0.0543882	0.962966	-0.00296507	0.995888
CKM;T313;	0.0732745	0.549088	-0.087594	0.43978	-0.160869	0.251964	0.176839	0.115253	0.145093	0.21563	-0.0317465	0.950435	-0.103565	0.88059	-0.232687	0.291443
CKM;T322;	0.0555678	0.644268	-0.0310566	0.792399	-0.0866243	0.571057	0.13602	0.216549	0.140063	0.207786	0.00404298	0.99418	-0.0804526	0.915109	-0.17112	0.457293
CKM;T327;	0.176605	0.0873644	0.157354	0.117737	-0.0192513	0.923272	0.292243	0.00510875	0.351758	0.000703848	0.0595154	0.866009	-0.115638	0.845956	-0.194404	0.388056
CKM;T6;	-0.628713	3.74e-05	-0.121973	0.461262	0.50674	0.00428298	-0.357029	0.0242586	-0.174531	0.322529	0.182498	0.592476	-0.271684	0.647166	0.0525584	0.934076
CKM;Y125;	0.0342428	0.793186	-0.0998922	0.34822	-0.134135	0.334099	0.154616	0.159503	0.137945	0.223637	-0.0166713	0.972495	-0.120374	0.833219	-0.237837	0.249148
CKM;Y14;	-0.232706	0.18912	0.121081	0.516993	0.353788	0.0981548	-0.410147	0.0196724	-0.280188	0.130287	0.129959	0.795652	0.17744	0.869851	0.401269	0.245102
CKM;Y174;	-0.878158	0.000229101	-1.32889	7.59e-08	-0.450736	0.144162	-0.0471372	0.892855	-0.476914	0.063487	-0.429777	0.308729	-0.831021	0.11141	-0.851981	0.0473738
CKM;Y20;	-0.0409125	0.746798	0.129864	0.20082	0.170776	0.195045	-0.269324	0.00906807	-0.118816	0.300077	0.150508	0.442143	0.228412	0.454401	0.24868	0.215754
CKM;Y39;	-0.347429	0.0823277	-0.0758811	0.743234	0.271548	0.312684	-0.0949655	0.713957	0.0805467	0.762784	0.175512	0.743895	-0.252463	0.801383	-0.156428	0.810552
CKMT2;S148;	-0.152916	0.656448	0.331061	0.259632	0.483977	0.196915	0.107788	0.778983	0.240986	0.483096	0.133198	0.900509	-0.260704	0.890217	0.0900751	0.938616
CKMT2;S162;	-0.295799	0.060174	-0.234079	0.130885	0.0617195	0.829057	0.0206951	0.92864	-0.0965503	0.624767	-0.117245	0.800937	-0.316494	0.547982	-0.137529	0.777652
CKMT2;S371;	-0.134235	0.366809	-0.182665	0.183386	-0.0484295	0.844183	-0.0484569	0.791858	0.0759957	0.665009	0.124453	0.729601	-0.0857783	0.94987	-0.25866	0.389818
CKMT2;T142;	-0.193247	0.470442	-0.148367	0.577755	0.0448807	0.923082	0.215084	0.440714	-0.0737371	0.821357	-0.288821	0.577878	-0.408331	0.66486	-0.0746296	0.938616
CKMT2;T143;	-0.962784	5.14e-08	-0.936903	6.18e-08	0.0258807	0.940209	-0.560048	0.00112226	-0.760081	1.27e-05	-0.200033	0.597971	-0.402737	0.405491	-0.176823	0.713277
CKMT2;T151;	0.0362423	0.75078	-0.0897407	0.343705	-0.125983	0.305555	0.189675	0.0438008	0.181554	0.0578227	-0.00812124	0.9857	-0.153433	0.676895	-0.271295	0.107344
CKMT2;T214;	-0.220083	0.111127	-0.292509	0.0242694	-0.0724253	0.757102	-0.0840666	0.619324	-0.0185269	0.922886	0.0655397	0.895603	-0.136017	0.877883	-0.273982	0.347635
CKMT2;T356;	0.0383844	0.738383	0.0754271	0.445689	0.0370427	0.823505	0.0464391	0.697051	0.0654543	0.562232	0.0190152	0.964631	-0.00805475	0.989612	0.00997273	0.982999
CKMT2;T361;	-1.14941	4.68e-16	-1.01764	1.2e-14	0.131769	0.383737	-0.624623	7.28e-08	-0.87454	5.18e-12	-0.249917	0.122853	-0.524786	0.00909608	-0.1431	0.610331
CKMT2;Y159;	0.035171	0.750459	-0.00659208	0.95461	-0.041763	0.783202	0.137145	0.146716	0.162015	0.084279	0.0248705	0.953171	-0.101974	0.840233	-0.168607	0.380444
CKMT2;Y368;	0.0332857	0.769504	-0.00627293	0.957941	-0.0395586	0.798654	0.127354	0.191711	0.128475	0.19206	0.00112081	0.998773	-0.0940681	0.866767	-0.134748	0.534248
CLASP1;S1069;	-1.01658	8.64e-06	-1.36036	1.01e-08	-0.343786	0.256942	-0.902227	0.000111291	-0.866305	0.000193956	0.0359214	0.974314	-0.11435	0.958941	-0.494057	0.303717
CLASP1;S1135;	0.521898	0.00306641	0.543273	0.00156354	0.0213752	0.95422	0.0340805	0.895735	0.344033	0.0729023	0.309952	0.330832	0.487817	0.28442	0.19924	0.688211
CLASP1;S246;	-0.604333	0.0335069	0.158417	0.626861	0.76275	0.025834	-0.201312	0.567225	-0.0625047	0.877477	0.138807	0.895562	-0.403021	0.7661	0.220922	0.81481
CLASP1;S555;	-1.11673	0.000333763	-0.347515	0.287509	0.769218	0.0438921	-0.77401	0.0179871	-0.752969	0.0219837	0.0210409	0.991819	-0.342723	0.860735	0.405454	0.625061
CLASP1;S556;	-0.286118	0.00359268	-0.0833856	0.43978	0.202732	0.109377	-0.716008	3.05e-10	-0.44137	1.83e-05	0.274637	0.048198	0.42989	0.0303465	0.357985	0.0434406
CLASP1;S559;	-0.67557	1.44e-05	-0.612006	5.06e-05	0.0635636	0.820125	-0.654521	4.35e-05	-0.478338	0.0025976	0.176183	0.622203	-0.0210489	0.987915	-0.133668	0.785156
CLASP1;S562;	0.0827912	0.741005	-0.122485	0.586095	-0.205276	0.482314	-0.615397	0.00250348	-0.40475	0.0551243	0.210647	0.664249	0.698188	0.101844	0.282265	0.572992
CLASP1;S598;	0.0287342	0.957498	-0.357776	0.347529	-0.38651	0.461992	0.0119612	0.984297	-0.0657175	0.898428	-0.0776787	0.964538	0.0167729	0.99355	-0.292059	0.804825
CLASP1;S600;	0.0829451	0.748477	0.0658992	0.786137	-0.0170459	0.96863	0.0471182	0.870088	0.067329	0.811167	0.0202108	0.983919	0.0358268	0.987915	-0.00142989	0.999072
CLASP1;S662;	0.888812	0.0145681	0.379585	0.324354	-0.509227	0.311067	1.10459	0.00340092	0.486072	0.242731	-0.618514	0.353203	-0.215773	0.955356	-0.106487	0.945383
CLASP1;S665;	-0.378012	0.0225261	-0.36156	0.0243123	0.0164521	0.962235	-0.33448	0.056316	-0.203466	0.284699	0.131014	0.792609	-0.0435314	0.98177	-0.158093	0.754723
CLASP1;S685;	-0.398525	0.0428582	-0.550541	0.00344763	-0.152016	0.626234	-0.327522	0.120137	-0.416612	0.0451381	-0.0890901	0.906382	-0.0710025	0.975218	-0.133929	0.84097
CLASP1;S687;	-0.555451	3.85e-05	-0.773125	3.24e-08	-0.217673	0.225612	-0.316028	0.0242586	-0.330333	0.0187927	-0.0143046	0.983159	-0.239423	0.650673	-0.442792	0.0716774
CLASP1;S691;	-0.476195	1.12e-05	-0.615396	3.35e-08	-0.1392	0.352205	-0.290999	0.00880613	-0.330689	0.00272572	-0.0396899	0.930742	-0.185196	0.669206	-0.284707	0.178248
CLASP2;S1008;	-0.733363	0.00292422	-1.14304	4.18e-06	-0.409674	0.218254	-0.381386	0.162165	-0.714803	0.00556333	-0.333417	0.531201	-0.351977	0.7661	-0.428234	0.460696
CLASP2;S313;	0.0337809	0.933636	-0.313835	0.282096	-0.347616	0.379395	0.148705	0.683165	0.128992	0.730205	-0.0197132	0.991819	-0.114924	0.968455	-0.442826	0.512852
CLASP2;S326;	-1.12566	0.117825	-2.31753	0.000580122	-1.19187	0.196621	-0.725464	0.369979	-1.19767	0.115782	-0.472204	0.831484	-0.400199	0.955356	-1.11986	0.504486
CLASP2;S327;	-0.41595	0.00680758	-0.651662	1.98e-05	-0.235711	0.258032	-0.345126	0.0336312	-0.490013	0.00217191	-0.144888	0.722801	-0.0708249	0.962966	-0.161648	0.718213
CLASP2;S330;	-0.00895705	0.984533	0.0698576	0.845726	0.0788146	0.889999	-0.332278	0.327221	-0.152506	0.694017	0.179771	0.859647	0.323321	0.860724	0.222364	0.82261
CLASP2;S368;	-0.336516	0.114437	-0.452616	0.0235562	-0.1161	0.746993	0.0109312	0.974607	-0.0508174	0.863282	-0.0617486	0.95093	-0.347447	0.68601	-0.401799	0.379538
CLASP2;S370;	0.164548	0.34892	0.299139	0.0568341	0.134591	0.592484	0.126106	0.519076	0.32656	0.0566935	0.200454	0.566484	0.038442	0.982046	-0.027421	0.969794
CLASP2;S575;	-0.0768557	0.539689	-0.07635	0.521946	0.000505652	0.997701	-0.177086	0.126631	-0.246574	0.0291721	-0.0694886	0.843185	0.10023	0.889483	0.170224	0.511547
CLASP2;S8;	0.326084	0.00045489	0.564673	1.1e-08	0.238589	0.0364045	0.176191	0.0786856	0.297577	0.00212169	0.121386	0.552132	0.149893	0.712122	0.267096	0.139339
CLASP2;S934;	-0.832935	2.41e-07	-0.361093	0.0159425	0.471842	0.010019	-0.320513	0.0497292	-0.591314	0.000216002	-0.270801	0.32974	-0.512423	0.134438	0.23022	0.549673
CLASP2;T573;	-0.172748	0.31838	-0.282088	0.0713902	-0.10934	0.679517	-0.136296	0.477379	-0.221601	0.215164	-0.0853052	0.88031	-0.0364521	0.983549	-0.0604872	0.923751
CLCN1;S707;	0.311052	0.0807864	0.254432	0.146686	-0.0566198	0.861823	0.0962077	0.669851	0.0928209	0.683952	-0.00338674	0.996884	0.214844	0.824091	0.161611	0.763668
CLCN1;T978;	0.065486	0.622261	-0.235458	0.0283996	-0.300944	0.0240622	-0.00975439	0.954818	-0.164604	0.182218	-0.154849	0.499286	0.0752404	0.943344	-0.0708543	0.854391
CLDND1;S185;	-0.0452688	0.948166	0.48444	0.323748	0.529709	0.431878	0.0723466	0.915896	-0.369862	0.517113	-0.442208	0.720805	-0.117615	0.98177	0.854302	0.418574
CLINT1;S281;	-0.194841	0.175642	-0.116466	0.433852	0.0783754	0.74151	-0.180402	0.238954	-0.069472	0.701214	0.11093	0.785942	-0.0144394	0.987915	-0.0469942	0.934379
CLIP1;S1242;	-0.0437332	0.857549	-0.00328597	0.989003	0.0404472	0.909069	-0.107155	0.640666	0.10258	0.660488	0.209736	0.609238	0.0634221	0.976618	-0.105866	0.869296
CLIP1;S143;	0.0985461	0.671065	-0.0225058	0.925976	-0.121052	0.707007	0.109864	0.651031	0.0475527	0.861089	-0.0623112	0.943924	-0.0113178	0.992415	-0.0700585	0.928256
CLIP1;S195;	0.407317	2.48e-05	0.370079	7.81e-05	-0.0372374	0.833302	0.341683	0.000532976	0.404417	4.53e-05	0.0627343	0.840431	0.065634	0.943344	-0.0343377	0.931526
CLIP1;S197;	-0.133779	0.586859	0.0623081	0.799638	0.196087	0.531985	-0.204929	0.397831	-0.236462	0.325886	-0.0315331	0.974868	0.0711499	0.976657	0.29877	0.565628
CLIP1;S200;	0.114071	0.39837	0.0854205	0.526282	-0.0286501	0.903576	-0.0887224	0.553374	-0.118237	0.409469	-0.0295148	0.960755	0.202793	0.687225	0.203658	0.477835
CLIP1;S204;	-0.380056	0.0182771	-0.15493	0.369345	0.225126	0.310796	-0.444316	0.00798697	-0.696723	3.14e-05	-0.252407	0.412346	0.0642605	0.969952	0.541793	0.0654472
CLIP1;S310;	-0.0924863	0.485775	-0.127362	0.290244	-0.034876	0.871192	0.205857	0.0954062	-0.0580812	0.70306	-0.263938	0.139094	-0.298343	0.331759	-0.0692811	0.865756
CLIP1;S312;	-0.559043	0.00155282	-0.516639	0.00266304	0.0424032	0.90337	-0.332611	0.0808586	-0.34332	0.0744748	-0.0107092	0.992381	-0.226431	0.809443	-0.173319	0.7472
CLIP1;S314;	0.425282	0.0188084	0.0994	0.634167	-0.325882	0.169133	0.301493	0.123407	0.123863	0.586888	-0.177629	0.701956	0.12379	0.943344	-0.0244635	0.977364
CLIP1;S315;	0.158031	0.465096	-0.129802	0.541836	-0.287834	0.261202	0.0731854	0.777747	-0.137254	0.561213	-0.210439	0.644207	0.084846	0.964036	0.00745186	0.993561
CLIP1;S317;	-0.446355	0.00149799	-0.682691	1.74e-06	-0.236336	0.211695	-0.681657	5.17e-06	-0.203475	0.200494	0.478182	0.00896434	0.235302	0.69285	-0.479217	0.0637047
CLIP1;S318;	-0.498279	0.000183029	-0.396253	0.00209561	0.102026	0.633804	-0.322187	0.020766	-0.493173	0.000339758	-0.170986	0.558791	-0.176093	0.794248	0.0969193	0.827495
CLIP1;S348;	0.469673	0.163931	1.08333	0.000520459	0.61366	0.140318	0.798274	0.0177831	0.772873	0.0223901	-0.0254012	0.989704	-0.328601	0.877583	0.31046	0.751162
CLIP1;S47;	-0.53187	0.146909	-0.787766	0.0205465	-0.255897	0.654416	-0.363428	0.374606	-0.432502	0.283741	-0.0690732	0.967177	-0.168441	0.962627	-0.355265	0.732852
CLIP1;S48;	-0.00894231	0.99044	0.135758	0.789826	0.1447	0.854542	0.440796	0.375478	0.115388	0.850583	-0.325407	0.799682	-0.449738	0.870428	0.0203697	0.992724
CLIP1;T140;	-0.334119	0.0319648	-0.85658	8.7e-08	-0.522462	0.00411446	-0.406782	0.0118466	-0.49637	0.00196093	-0.0895882	0.869577	0.0726631	0.962966	-0.36021	0.264223
CLK1;S164;	-0.2831	0.0201903	-0.663249	1.22e-07	-0.38015	0.00785178	-0.143049	0.304646	-0.271652	0.0352556	-0.128602	0.667455	-0.14005	0.845205	-0.391598	0.083024
CLK1;T161;	-1.20949	4.45e-05	-1.1067	0.000120887	0.102782	0.849396	-0.331295	0.329251	-0.680996	0.0285621	-0.3497	0.600641	-0.878191	0.217228	-0.425708	0.566534
CLK1;T165;	-0.210115	0.238098	-0.708865	1.8e-05	-0.49875	0.0120225	0.0266813	0.91423	-0.429008	0.0141495	-0.45569	0.053863	-0.236797	0.7661	-0.279856	0.480515
CLN6;S23;	0.294107	0.00103952	0.0708811	0.475812	-0.223226	0.0438597	0.259496	0.00568113	0.28607	0.00224239	0.0265735	0.951592	0.0346111	0.972675	-0.215188	0.248191
CLNS1A;S102;	-0.135769	0.0911217	-0.223269	0.0032176	-0.0874998	0.444769	-0.0523769	0.594987	-0.00683411	0.952661	0.0455428	0.867833	-0.0833923	0.86772	-0.216435	0.156602
CLUAP1;S428;	-0.00622277	0.955866	-0.0254391	0.776981	-0.0192163	0.895578	0.0645238	0.475461	0.0819739	0.350339	0.0174501	0.962831	-0.0707466	0.888432	-0.107413	0.570707
CLUH;S605;	-0.288843	0.0490914	-0.249607	0.0820958	0.0392363	0.889394	-0.147151	0.386423	-0.0779104	0.681465	0.0692407	0.898745	-0.141692	0.883053	-0.171696	0.665335
CMBL;S188;	-0.02686	0.881591	-0.112565	0.433852	-0.0857049	0.702365	-0.229542	0.106393	-0.0720484	0.675909	0.157493	0.599611	0.202682	0.736437	-0.0405165	0.942003
CMBL;T191;	-0.905042	0.165028	-0.337872	0.638468	0.56717	0.55385	-1.50201	0.0208521	-1.34304	0.0425912	0.15897	0.958703	0.596968	0.885955	1.00517	0.503601
CMYA5;S112;	0.346853	0.191716	0.41822	0.0939902	0.0713678	0.881589	-0.0237542	0.95146	-0.00953362	0.981125	0.0142206	0.992899	0.370607	0.758709	0.427754	0.472053
CMYA5;S1157;	0.311291	0.355377	0.2381	0.479229	-0.0731907	0.90337	0.210453	0.582156	0.2318	0.539471	0.0213469	0.991819	0.100838	0.976657	0.00630029	0.997078
CMYA5;S1158;	0.565333	7.53e-05	0.596518	2.18e-05	0.0311852	0.910511	0.460979	0.00167731	0.490612	0.000824231	0.0296335	0.964631	0.104354	0.932288	0.105906	0.823831
CMYA5;S116;	1.12576	0.00048996	1.25042	8.55e-05	0.124653	0.835425	0.961299	0.0042356	0.883811	0.00904918	-0.0774881	0.962125	0.164465	0.959004	0.366606	0.685943
CMYA5;S12;	0.0498678	0.646023	0.149075	0.0914326	0.0992072	0.44558	0.0798701	0.455352	0.0402306	0.737682	-0.0396396	0.910552	-0.0300023	0.976657	0.108844	0.651697
CMYA5;S142;	0.286524	0.0302391	0.552179	2.14e-05	0.265654	0.115753	0.227803	0.107702	0.439662	0.00121122	0.21186	0.392919	0.0587216	0.964036	0.112516	0.789617
CMYA5;S1425;	0.466306	0.00327822	0.131788	0.449571	-0.334518	0.10007	0.50069	0.00242506	0.181575	0.331783	-0.319115	0.228419	-0.0343835	0.984988	-0.0497867	0.940933
CMYA5;S1546;	-1.19476	5.8e-05	-1.30187	9.6e-06	-0.107108	0.843649	-0.585723	0.062216	-0.867692	0.00463161	-0.281968	0.719867	-0.60904	0.543892	-0.43418	0.55828
CMYA5;S1547;	-0.557183	7.99e-05	-0.420776	0.00199452	0.136407	0.521449	-0.561636	0.000119828	-0.43214	0.00299476	0.129496	0.731192	0.00445318	0.995735	0.0113638	0.986998
CMYA5;S155;	0.464487	0.0996842	0.599462	0.0243123	0.134974	0.77778	0.406382	0.179576	0.603152	0.0380542	0.196769	0.817547	0.058105	0.984993	-0.00369003	0.998351
CMYA5;S1551;	-0.883003	1.63e-10	-0.736402	1.68e-08	0.146601	0.410869	-0.757262	2.94e-08	-0.736006	4.4e-08	0.0212557	0.972202	-0.125742	0.878798	-0.000396345	0.999765
CMYA5;S158;	0.37902	0.244915	0.598014	0.0452147	0.218994	0.66143	0.40503	0.236242	0.368637	0.295665	-0.0363927	0.981926	-0.0260094	0.990262	0.229377	0.822775
CMYA5;S16;	-0.0489531	0.604869	-0.0210399	0.826611	0.0279133	0.848017	0.072523	0.44173	0.142403	0.0980618	0.0698796	0.74931	-0.121476	0.735762	-0.163442	0.343755
CMYA5;S1708;	0.63223	0.00207097	0.592191	0.00307047	-0.0400391	0.922156	0.255842	0.276318	0.422639	0.0567007	0.166796	0.788426	0.376388	0.635195	0.169552	0.802362
CMYA5;S1717;	-0.0828659	0.897665	-1.59777	0.000486547	-1.51491	0.00629921	-0.903741	0.0729145	-1.81622	0.000200519	-0.912483	0.249266	0.820875	0.666081	0.21845	0.899482
CMYA5;S2056;	0.142831	0.323686	0.13787	0.324051	-0.00496067	0.985446	-0.107718	0.504068	0.275953	0.0515291	0.383671	0.0380508	0.250549	0.604215	-0.138083	0.718553
CMYA5;S2092;	-0.0350323	0.933636	-0.508759	0.0753062	-0.473727	0.222799	-0.105076	0.790611	-0.290021	0.397833	-0.184945	0.849642	0.070044	0.982046	-0.218738	0.82261
CMYA5;S2145;	0.0605172	0.894813	-0.183736	0.634376	-0.244253	0.654416	-0.0543476	0.913028	-0.130106	0.777913	-0.0757585	0.962831	0.114865	0.976657	-0.0536298	0.971836
CMYA5;S2148;	-0.397788	0.0433459	-0.306776	0.114646	0.0910117	0.791589	-0.0447037	0.872063	-0.209934	0.359774	-0.16523	0.771598	-0.353084	0.638395	-0.0968429	0.8925
CMYA5;S2207;	-0.431121	0.00561262	-0.522572	0.000581843	-0.0914505	0.735537	-0.406344	0.0128896	-0.532802	0.000979178	-0.126458	0.787457	-0.0247772	0.987915	0.0102302	0.989442
CMYA5;S2374;	0.49362	0.0429692	0.546655	0.0195727	0.0530349	0.910511	0.178475	0.551174	0.624527	0.0134287	0.446052	0.285155	0.315146	0.798046	-0.0778714	0.938066
CMYA5;S2377;	0.269303	0.157947	0.363733	0.0407599	0.0944306	0.76774	0.331673	0.0889264	0.300428	0.134118	-0.031245	0.972202	-0.0623706	0.976657	0.0633049	0.934076
CMYA5;S2479;	0.561861	4.51e-06	0.508251	1.86e-05	-0.05361	0.800465	0.631576	7.89e-07	0.437524	0.000413968	-0.194052	0.390335	-0.0697152	0.955356	0.070727	0.869296
CMYA5;S268;	0.62422	3.68e-05	0.594597	5.41e-05	-0.0296235	0.919612	0.484943	0.00171702	0.355165	0.024716	-0.129778	0.759785	0.139277	0.890217	0.239431	0.509845
CMYA5;S2686;	0.185692	0.277831	0.437315	0.00425194	0.251623	0.236887	0.206818	0.244703	0.289447	0.0924576	0.0826295	0.887072	-0.0211259	0.987915	0.147867	0.762233
CMYA5;S2825;	-1.72035	0.00183245	-2.42834	1.12e-05	-0.70799	0.367952	-1.53551	0.00799685	-0.995161	0.100888	0.540345	0.708407	-0.18484	0.976657	-1.43317	0.198864
CMYA5;S291;	0.296675	0.00738914	0.267706	0.0129723	-0.0289687	0.893672	0.402353	0.00046676	0.361366	0.00170556	-0.0409874	0.931135	-0.105679	0.888432	-0.09366	0.796091
CMYA5;S3064;	0.231383	0.0153787	0.0837775	0.419281	-0.147606	0.253181	0.124268	0.247485	0.0702951	0.555438	-0.053973	0.873058	0.107115	0.854837	0.0134825	0.976464
CMYA5;S3132;	-0.38398	0.338447	-0.0868323	0.845726	0.297148	0.60788	-0.752012	0.0519002	-0.0888949	0.865137	0.663117	0.300731	0.368032	0.87969	0.00206265	0.999282
CMYA5;S3135;	0.19776	0.372694	-0.280122	0.168059	-0.477881	0.0531873	-0.242397	0.287754	-0.479883	0.0227639	-0.237486	0.601144	0.440157	0.4895	0.199761	0.738815
CMYA5;S3228;	0.0245779	0.970806	-0.106217	0.844897	-0.130794	0.875064	-0.585258	0.240257	-0.54533	0.286323	0.0399282	0.986094	0.609836	0.778181	0.439113	0.742191
CMYA5;S3307;	-0.391402	0.00273429	-0.476752	0.000203023	-0.08535	0.702465	-0.227782	0.108072	-0.161286	0.286728	0.0664957	0.89052	-0.16362	0.820404	-0.315466	0.243624
CMYA5;S3457;	0.105573	0.564421	0.296702	0.0504083	0.191128	0.383816	-0.258152	0.12304	-0.11561	0.546462	0.142542	0.730455	0.363725	0.429324	0.412312	0.178248
CMYA5;S3462;	-0.0914195	0.398185	-0.135588	0.167054	-0.0441681	0.795823	-0.145485	0.172264	-0.121228	0.275893	0.0242575	0.959271	0.0540657	0.955356	-0.0143599	0.974031
CMYA5;S362;	-0.0336795	0.891503	0.537545	0.00225858	0.571224	0.00752989	-0.194475	0.358212	0.0860147	0.724419	0.28049	0.428401	0.160795	0.898433	0.45153	0.22319
CMYA5;S52;	0.529997	0.0351949	1.18971	2.28e-06	0.659711	0.0297105	0.457222	0.0878347	0.298305	0.302483	-0.158917	0.85122	0.0727756	0.979684	0.891404	0.0473738
CMYA5;S570;	0.163632	0.624041	0.671833	0.0123992	0.508201	0.160953	0.126279	0.733845	0.454432	0.137625	0.328153	0.602199	0.0373532	0.987915	0.217401	0.814416
CMYA5;S571;	0.34269	0.00999055	0.410852	0.00148195	0.0681629	0.771179	0.0068161	0.975676	0.166732	0.27795	0.159916	0.598713	0.335873	0.368223	0.244121	0.420573
CMYA5;S578;	0.26075	0.0399432	0.407956	0.000831436	0.147206	0.416692	-0.155094	0.278638	-0.0285645	0.874287	0.12653	0.695231	0.415845	0.138045	0.43652	0.0555163
CMYA5;S750;	-1.49004	0.000938212	-1.88274	2.64e-05	-0.392701	0.577619	-1.93507	4.3e-05	-1.19284	0.0118872	0.74223	0.381932	0.445025	0.882988	-0.689906	0.540081
CMYA5;S755;	-0.335701	0.0633068	-0.536149	0.00178759	-0.200448	0.437161	0.232407	0.243191	-0.0758693	0.753638	-0.308276	0.33679	-0.568108	0.159818	-0.46028	0.195243
CMYA5;S897;	-0.32643	0.0509873	-0.00217911	0.991603	0.324251	0.126991	-0.337884	0.0533296	-0.273314	0.133422	0.0645702	0.927377	0.0114536	0.991118	0.271134	0.494948
CMYA5;T113;	0.112992	0.535162	0.556061	0.000242619	0.443069	0.0175675	-0.211428	0.223644	-0.00136653	0.994743	0.210062	0.530185	0.32442	0.532618	0.557428	0.0464717
CMYA5;T2093;	0.151166	0.367593	0.279701	0.0609734	0.128534	0.588998	-0.159496	0.366724	0.0402601	0.853505	0.199756	0.544501	0.310663	0.546854	0.239441	0.515684
CMYA5;T3230;	-0.23129	0.586859	-0.208397	0.60971	0.0228935	0.975461	-0.336814	0.424321	-0.278698	0.524308	0.058116	0.973401	0.105524	0.979684	0.0703016	0.963679
CMYA5;T894;	-0.145848	0.521365	0.287349	0.143734	0.433197	0.079254	0.170774	0.470352	0.0400176	0.887999	-0.130756	0.83564	-0.316621	0.708162	0.247332	0.63512
CMYA5;T898;	-0.0853046	0.587602	-0.166908	0.218021	-0.081603	0.715879	-0.0523661	0.770748	0.119629	0.450889	0.171996	0.549782	-0.0329384	0.982032	-0.286537	0.311168
CNBD2;S323;	0.491395	0.000584657	0.482732	0.0005437	-0.00866306	0.976619	0.175158	0.284981	0.313989	0.0400916	0.138831	0.712782	0.316237	0.4895	0.168743	0.668144
CNN3;S277;	-0.598912	3.25e-09	-0.521128	7.36e-08	0.0777845	0.598835	-0.228453	0.0196987	-0.329854	0.000635224	-0.101401	0.657153	-0.370459	0.0545016	-0.191274	0.349066
CNOT2;S145;	-0.0863245	0.656448	-0.165297	0.325805	-0.0789729	0.775942	0.0233567	0.920555	0.0480487	0.831	0.024692	0.974731	-0.109681	0.943344	-0.213346	0.611312
CNOT4;S307;	-0.45422	0.000119412	-0.473028	4.62e-05	-0.0188082	0.938342	-0.313648	0.010886	-0.369706	0.00246701	-0.0560575	0.899638	-0.140572	0.835663	-0.103322	0.783085
CNOT4;S415;	-0.0749634	0.800534	-0.643933	0.00337407	-0.568969	0.0407044	-0.114121	0.703231	-0.169185	0.548973	-0.0550642	0.961195	0.0391578	0.987915	-0.474748	0.337873
COASY;S178;	0.224606	0.144813	0.448389	0.00166167	0.223783	0.261214	0.0868502	0.645563	0.112518	0.535919	0.0256679	0.971857	0.137756	0.889483	0.335871	0.276712
COBL;S212;	-0.428815	7.61e-05	-0.253195	0.0155353	0.17562	0.225612	-0.370962	0.000851809	-0.394451	0.000401526	-0.0234886	0.964538	-0.0578523	0.958318	0.141256	0.619562
COBL;S234;	0.120466	0.518505	0.43149	0.00536393	0.311025	0.133274	0.0603669	0.782995	0.254373	0.15206	0.194006	0.590803	0.060099	0.975218	0.177117	0.694783
COBL;S235;	-0.222209	0.324423	-0.0682845	0.782144	0.153924	0.645628	-0.503713	0.0196781	-0.293959	0.204876	0.209754	0.68877	0.281504	0.780715	0.225675	0.698543
COBL;S284;	-0.691977	0.000744854	-1.0553	5.2e-07	-0.363325	0.181911	-0.371627	0.0938737	-0.632106	0.00312577	-0.260479	0.564344	-0.320351	0.731395	-0.423197	0.348697
COBL;S301;	-0.134077	0.590621	-0.0622987	0.802613	0.0717783	0.851962	-0.0857495	0.762889	-0.331924	0.150907	-0.246174	0.604003	-0.0483275	0.983549	0.269625	0.627538
COBL;S307;	2.03e-05	0.999907	0.175557	0.319918	0.175536	0.478488	-0.0164701	0.949558	0.0981797	0.649924	0.11465	0.828718	0.0164904	0.987915	0.0773768	0.899534
COBL;S309;	0.0709995	0.589924	0.0824268	0.500415	0.0114273	0.96161	0.111136	0.390636	0.136875	0.28074	0.0257395	0.962831	-0.0401362	0.975218	-0.0544484	0.892799
COBL;S312;	0.0277135	0.838698	0.0592074	0.609505	0.0314939	0.867784	0.0194788	0.895552	0.0510328	0.703284	0.0315539	0.948334	0.00823467	0.990262	0.00817466	0.986998
COBL;S314;	-0.182885	0.317848	-0.0749141	0.70256	0.107971	0.705823	-0.283542	0.117874	-0.330555	0.0673202	-0.0470133	0.953851	0.100658	0.955329	0.255641	0.53766
COBL;S317;	-0.23782	0.163375	0.0470442	0.80923	0.284864	0.184521	-0.402589	0.0180843	-0.402007	0.0186094	0.000582426	0.999523	0.164769	0.878798	0.449051	0.156602
COBL;S342;	-0.328725	0.0643768	-0.210409	0.244884	0.118316	0.686376	-0.30414	0.105551	-0.259157	0.184005	0.0449827	0.95839	-0.0245852	0.987915	0.0487481	0.947379
COBL;S346;	0.072325	0.544129	0.0429634	0.719669	-0.0293616	0.878241	-0.0956126	0.426219	-0.136957	0.236479	-0.0413445	0.922387	0.167938	0.696543	0.17992	0.44417
COBL;S349;	-0.0691235	0.505122	-0.0733118	0.454046	-0.00418826	0.981186	-0.124911	0.21108	-0.0760622	0.485468	0.0488484	0.878816	0.0557872	0.952799	0.00275046	0.99561
COBL;S372;	0.000951304	0.994518	-0.0501136	0.602078	-0.0510649	0.721031	0.031293	0.784955	0.00991806	0.934537	-0.021375	0.958703	-0.0303417	0.975218	-0.0600317	0.831616
COBL;S47;	-0.654076	0.0713439	-0.131482	0.757863	0.522594	0.279657	-0.0509954	0.922713	0.445919	0.275324	0.496915	0.50257	-0.603081	0.683854	-0.577401	0.501122
COBL;S61;	0.15047	0.173443	0.316618	0.00183532	0.166149	0.239652	-0.0559024	0.683724	0.10109	0.41809	0.156992	0.455108	0.206372	0.578535	0.215528	0.34753
COBL;T280;	-0.0361696	0.914317	-0.621617	0.00778866	-0.585447	0.0483855	0.108781	0.736353	-0.15686	0.608043	-0.26564	0.64938	-0.14495	0.955329	-0.464757	0.389818
COBL;T303;	0.870278	0.00194989	1.05766	0.000134025	0.187384	0.695133	1.13763	0.000111291	0.908145	0.00194613	-0.229482	0.786306	-0.267349	0.888432	0.149517	0.885643
COBL;T62;	0.172354	0.25399	0.347686	0.0108329	0.175332	0.379819	-0.136104	0.412109	0.262019	0.0866317	0.398124	0.0443663	0.308458	0.49339	0.0856667	0.862812
COBL;T66;	-0.544658	0.135428	-0.939213	0.00547817	-0.394555	0.438217	-0.403221	0.316313	-0.32719	0.434621	0.0760307	0.964538	-0.141437	0.968455	-0.612023	0.452799
COBLL1;S296;	-0.948392	1.78e-14	-0.828047	1.3e-12	0.120345	0.401224	-0.969578	3.43e-14	-0.869286	1.2e-12	0.100292	0.697059	0.021186	0.984993	0.0412385	0.913003
COBLL1;T300;	-0.961749	4.06e-10	-0.822294	1.86e-08	0.139455	0.504039	-0.742767	5.89e-07	-0.851206	2.05e-08	-0.108438	0.795652	-0.218982	0.722201	0.0289117	0.96141
COIL;S568;	0.190276	0.111464	0.0152633	0.917301	-0.175013	0.262473	0.271571	0.0250409	0.201754	0.110627	-0.069817	0.861601	-0.0812949	0.939679	-0.18649	0.504486
COL18A1;T282;	-0.41212	0.00916747	0.00333083	0.988077	0.41545	0.0313467	-0.187155	0.30286	-0.150355	0.426597	0.0368001	0.962831	-0.224965	0.7661	0.153686	0.750545
COL4A3BP;S273;	0.560777	0.0206587	-0.00318359	0.991603	-0.56396	0.0610056	0.511216	0.0449177	0.855492	0.000609208	0.344276	0.489547	0.0495607	0.9855	-0.858676	0.0482438
COL4A3BP;S275;	-0.315791	0.48886	0.137739	0.772212	0.45353	0.429057	-0.181607	0.731929	-0.125083	0.820676	0.0565237	0.976977	-0.134184	0.976657	0.262822	0.849115
COL4A3BP;S277;	0.248836	0.0113918	0.156013	0.112938	-0.0928226	0.53809	0.332576	0.00106949	0.292037	0.00427029	-0.0405381	0.921447	-0.0837394	0.907217	-0.136024	0.597574
COL4A3BP;S279;	-0.247625	0.24514	-0.519894	0.00700951	-0.272269	0.324612	-0.0884939	0.740216	-0.107893	0.679023	-0.0193994	0.984187	-0.159131	0.919772	-0.412001	0.343755
COL4A3BP;S280;	0.11147	0.505122	0.0228391	0.902154	-0.0886308	0.718423	0.103217	0.566374	0.185428	0.263268	0.082211	0.871883	0.00825306	0.992431	-0.162589	0.687622
COL4A3BP;S54;	-0.16299	0.214135	-0.329733	0.00574819	-0.166744	0.329997	0.244773	0.062216	0.146711	0.305561	-0.098062	0.792166	-0.407762	0.138045	-0.476444	0.0283678
COL4A3BP;S57;	-0.186074	0.156091	-0.233656	0.0575819	-0.0475818	0.836362	-0.0924498	0.551783	0.114167	0.44862	0.206617	0.373454	-0.093624	0.93016	-0.347823	0.152452
COL6A3;S1577;	-0.0958789	0.624023	0.036036	0.856856	0.131915	0.608258	-0.119738	0.552641	-0.122542	0.542184	-0.00280434	0.997816	0.0238589	0.987915	0.158578	0.747066
COPB2;S830;	-0.0208704	0.86371	-0.000530123	0.996015	0.0203402	0.908298	-0.147166	0.130305	-0.0618131	0.583948	0.0853526	0.720283	0.126295	0.766605	0.0612829	0.841456
COPB2;T832;	0.182654	0.714994	0.706735	0.0729252	0.524081	0.347881	0.0218223	0.974166	0.429669	0.360414	0.407847	0.68748	0.160832	0.968455	0.277066	0.839247
COPS3;S332;	-0.240543	0.0619	-0.311273	0.0110614	-0.0707302	0.748477	-0.136497	0.35272	-0.0480552	0.782307	0.0884421	0.823962	-0.104046	0.912948	-0.263218	0.339743
COX4I1;S58;	-0.381614	0.0117862	-0.112503	0.505969	0.269111	0.177579	0.0269788	0.904028	0.0586482	0.779022	0.0316694	0.964631	-0.408593	0.305128	-0.171152	0.687598
CPEB3;S411;	0.126258	0.605699	0.0240647	0.926755	-0.102193	0.774274	0.128271	0.620557	0.220918	0.357964	0.0926476	0.907748	-0.00201297	0.998057	-0.196854	0.751946
CPEB4;S99;	-0.352579	0.0189554	-0.221794	0.141812	0.130785	0.573725	-0.0637985	0.754097	-0.19306	0.261994	-0.129262	0.762665	-0.288781	0.59484	-0.0287339	0.965507
CPSF4;S84;	-0.190829	0.186595	-0.19132	0.168932	-0.000490648	0.998143	0.067529	0.709172	0.0270412	0.890998	-0.0404878	0.951592	-0.258358	0.605417	-0.218361	0.510917
CPSF7;T194;	0.241409	0.120418	0.262338	0.0762611	0.020929	0.947847	0.174195	0.310971	0.197738	0.247395	0.0235431	0.974349	0.067214	0.964036	0.0645999	0.907015
CPT1B;S330;	0.221185	0.0360628	0.138087	0.198078	-0.0830987	0.620412	0.221729	0.0447143	0.312606	0.00396928	0.0908767	0.757802	-0.000543954	0.999228	-0.174519	0.48471
CPT1B;S402;	-0.0845144	0.645078	-0.168742	0.282861	-0.0842276	0.748448	0.210663	0.208191	-0.0190705	0.929485	-0.229734	0.436339	-0.295178	0.578718	-0.149672	0.739973
CRAT;S293;	0.495301	0.0447735	-0.449156	0.0616183	-0.944456	0.000809308	0.00554285	0.988403	0.539667	0.0373235	0.534124	0.166707	0.489758	0.564666	-0.988822	0.020317
CRK;S41;	-0.14468	0.488197	-0.353759	0.0458297	-0.209079	0.424571	-0.0931404	0.695975	0.0286222	0.911821	0.121763	0.833976	-0.0515394	0.980932	-0.382381	0.330746
CRKL;S107;	0.0615388	0.752546	-0.0633655	0.725102	-0.124904	0.604882	0.0417028	0.846106	0.100538	0.602832	0.0588357	0.928311	0.019836	0.987915	-0.163904	0.707538
CRLF2;T219;	-0.135217	0.309574	0.117429	0.370048	0.252647	0.106188	-0.15668	0.255095	-0.00179466	0.992872	0.154885	0.563835	0.0214625	0.987915	0.119224	0.747083
CRTC1;S110;	-2.04424	1.34e-11	-1.43736	1.34e-07	0.606886	0.0672284	-1.05866	0.000117807	-1.01689	0.000208005	0.0417696	0.974349	-0.985588	0.0819443	-0.420472	0.512801
CRTC1;S79;	0.153049	0.244213	0.369119	0.00192108	0.21607	0.182379	0.300563	0.0196854	0.216249	0.107735	-0.0843136	0.828718	-0.147513	0.833273	0.152871	0.644455
CRTC2;S70;	-0.237241	0.125687	-0.178291	0.249487	0.05895	0.83085	-0.152814	0.380612	0.0452604	0.829673	0.198074	0.540647	-0.0844273	0.955356	-0.223551	0.547594
CRTC3;S329;	-0.575017	1.18e-08	-0.641431	4.46e-10	-0.0664135	0.669812	-0.505167	5.46e-07	-0.580325	1.72e-08	-0.0751583	0.790992	-0.0698503	0.931043	-0.0611055	0.853392
CRTC3;S370;	-0.241406	0.228647	-0.60463	0.000919155	-0.363223	0.135948	-0.125832	0.594928	-0.295002	0.1574	-0.16917	0.743609	-0.115574	0.952961	-0.309628	0.493885
CRYAB;S139;	-0.278898	0.137063	-0.384418	0.028101	-0.105521	0.734103	-0.0829422	0.730202	-0.106634	0.64596	-0.0236918	0.978957	-0.195955	0.861702	-0.277784	0.529867
CRYAB;S153;	0.304788	0.28606	-0.11882	0.700148	-0.423608	0.231629	0.487264	0.0846833	0.447277	0.123475	-0.0399866	0.974868	-0.182476	0.942697	-0.566097	0.320493
CRYAB;S85;	0.427012	0.211033	0.415148	0.20878	-0.0118641	0.985759	0.437614	0.223644	0.679845	0.0483377	0.242231	0.802598	-0.0106019	0.995735	-0.264697	0.801741
CRYBG3;S457;	-0.292116	0.126373	-0.0989548	0.64166	0.193161	0.4783	0.0852385	0.728226	-0.0402339	0.878716	-0.125472	0.830233	-0.377354	0.545853	-0.0587209	0.938616
CRYZ;S182;	-0.0359037	0.922173	-0.29412	0.27531	-0.258216	0.504803	-0.0610334	0.868013	0.190384	0.553541	0.251417	0.706488	0.0251297	0.987915	-0.484504	0.403096
CS;S115;	0.122662	0.454841	0.0664708	0.692812	-0.0561913	0.833302	0.160467	0.335063	0.285193	0.0659518	0.124726	0.758903	-0.0378046	0.98177	-0.218722	0.540582
CSDE1;S46;	-0.158294	0.188468	-0.31624	0.00410361	-0.157946	0.314101	-0.0566769	0.706638	-0.0853735	0.545999	-0.0286965	0.959271	-0.101617	0.897665	-0.230867	0.354897
CSDE1;S48;	0.0550629	0.576335	-0.108727	0.200257	-0.16379	0.124268	0.0413885	0.705359	0.032159	0.777939	-0.00922952	0.982346	0.0136744	0.987915	-0.140886	0.47245
CSNK1A1;T152;	-0.763779	1.02e-06	-1.09307	8.13e-11	-0.329292	0.0860756	-0.284474	0.0792402	-0.630974	5.88e-05	-0.3465	0.140269	-0.479304	0.164541	-0.462097	0.104766
CSNK1A1;T232;	-0.134981	0.489309	-0.502932	0.00210993	-0.367951	0.0860756	-0.0561444	0.809425	-0.0440638	0.85604	0.0120805	0.991819	-0.0788367	0.962966	-0.458868	0.166402
CSNK1D;S331;	-0.175068	0.0891583	-0.46729	3.42e-06	-0.292222	0.0147217	-0.185905	0.0839946	-0.264125	0.0118077	-0.0782199	0.795652	0.0108374	0.987915	-0.203164	0.354897
CSNK1D;S384;	0.105255	0.444499	-0.0463244	0.747664	-0.151579	0.377232	0.167714	0.21458	0.0647373	0.683322	-0.102976	0.770516	-0.0624586	0.958914	-0.111062	0.767769
CSNK1D;T387;	0.253724	0.0353406	0.172885	0.1523	-0.0808393	0.687864	0.29718	0.0177687	0.14724	0.284889	-0.149941	0.567558	-0.0434561	0.975218	0.0256451	0.960659
CSNK1E;S108;	0.413931	0.00180441	0.148367	0.288284	-0.265564	0.122866	0.332088	0.0175957	0.344154	0.0138993	0.0120655	0.985941	0.0818425	0.952961	-0.195787	0.55962
CSNK1E;S111;	0.195137	0.0328325	0.04069	0.701685	-0.154447	0.201558	0.209955	0.0278096	0.12411	0.228697	-0.0858454	0.721795	-0.0148186	0.987915	-0.0834201	0.767769
CSNK1E;S92;	-0.639867	5.85e-07	-0.62608	5.96e-07	0.0137868	0.957642	-0.594792	5.17e-06	-0.461248	0.000298485	0.133544	0.659274	-0.0450749	0.975218	-0.164832	0.611441
CSNK1E;T110;	0.275871	0.218243	0.0140427	0.961091	-0.261828	0.381475	-0.0591993	0.841757	-0.181987	0.477272	-0.122788	0.867753	0.33507	0.717241	0.19603	0.763324
CSNK1G3;S93;	0.20445	0.0310497	-0.131882	0.167855	-0.336332	0.00213522	0.147378	0.153282	0.119691	0.268537	-0.0276869	0.951592	0.0570722	0.954299	-0.251573	0.178098
CSRP1;S159;	-0.211568	0.335144	-0.306388	0.126298	-0.0948208	0.788905	-0.000911399	0.99728	-0.230522	0.323643	-0.229611	0.622203	-0.210656	0.870799	-0.0758662	0.924102
CSRP3;S101;	1.44522	0.000413331	1.29068	0.00119345	-0.154545	0.837543	1.01207	0.0187918	0.984146	0.022985	-0.0279221	0.991819	0.433152	0.870643	0.30653	0.823831
CSRP3;S108;	0.452365	0.00139101	0.0154007	0.933177	-0.436964	0.00966594	0.420525	0.0043576	0.340208	0.0234153	-0.0803174	0.873395	0.03184	0.98468	-0.324807	0.276781
CSRP3;S153;	0.0135347	0.916084	0.0709352	0.484239	0.0574005	0.714362	-0.117938	0.25569	-0.130156	0.209339	-0.0122177	0.978277	0.131473	0.7661	0.201091	0.308553
CSRP3;T104;	0.254481	0.240028	0.185785	0.395754	-0.0686964	0.855345	0.364594	0.0939502	0.338098	0.130936	-0.0264961	0.978957	-0.110113	0.958088	-0.152313	0.82313
CSRP3;T179;	0.125062	0.290865	0.0813945	0.502195	-0.0436671	0.828872	-0.00257091	0.988175	0.00132674	0.993813	0.00389764	0.996258	0.127633	0.842568	0.0800678	0.826559
CSRP3;T187;	0.297589	0.0247366	0.291347	0.0231664	-0.00624192	0.981154	0.244351	0.084362	0.206104	0.159399	-0.0382469	0.952001	0.0532376	0.968455	0.0852426	0.85402
CSTF2;S544;	-0.565598	0.0149037	-0.384113	0.0967044	0.181485	0.626844	-0.321018	0.216064	-0.290746	0.277656	0.0302723	0.978957	-0.24458	0.870929	-0.0933672	0.916095
CTDP1;S750;	-0.135736	0.162485	0.0405499	0.707881	0.176286	0.141627	-0.276865	0.0038597	-0.289186	0.00252803	-0.0123216	0.978277	0.141128	0.741475	0.329736	0.0477609
CTDP1;S753;	-0.135736	0.162485	0.0405499	0.707881	0.176286	0.141627	-0.276865	0.0038597	-0.289186	0.00252803	-0.0123216	0.978277	0.141128	0.741475	0.329736	0.0477609
CTIF;S299;	-0.356837	0.000388579	-0.375907	0.000139535	-0.0190696	0.924789	-0.274105	0.00908157	-0.330497	0.0015629	-0.0563919	0.875159	-0.0827318	0.913489	-0.0454095	0.902932
CTNNA1;S641;	0.075776	0.282537	0.0366235	0.62607	-0.0391525	0.726647	0.0154016	0.868013	0.0873473	0.239591	0.0719457	0.647611	0.0603744	0.890217	-0.0507238	0.815716
CTNNA1;S652;	0.0214399	0.881315	0.0258462	0.839917	0.00440626	0.983112	-0.00420214	0.981741	0.0597791	0.661849	0.0639812	0.859994	0.025642	0.982046	-0.0339329	0.938066
CTNNA1;S655;	0.0569563	0.668638	0.0179295	0.897635	-0.0390269	0.844496	0.102984	0.422726	0.0510845	0.725689	-0.0518997	0.898711	-0.0460279	0.967464	-0.033155	0.942905
CTNNA1;T645;	-0.231702	0.00830304	-0.286074	0.000803243	-0.0543727	0.71648	-0.191756	0.0386433	-0.27839	0.00224965	-0.0866342	0.701194	-0.039946	0.963698	-0.00768444	0.986735
CTNNA1;T654;	0.102509	0.760059	0.0352918	0.915544	-0.0672172	0.895536	0.0991322	0.780407	0.122881	0.725347	0.0237492	0.9857	0.00337683	0.998057	-0.0875896	0.934962
CTNNA1;T658;	-0.102109	0.620021	-0.379988	0.0221965	-0.277879	0.225735	-0.191465	0.333062	-0.0726	0.755476	0.118865	0.82677	0.0893558	0.958891	-0.307388	0.433218
CTNNA3;S637;	0.175353	0.0348814	0.0108288	0.917559	-0.164525	0.121996	0.320145	0.000179066	0.185428	0.0339925	-0.134716	0.383183	-0.144791	0.660316	-0.1746	0.329966
CTNNA3;S647;	0.220676	0.536056	-0.105802	0.772212	-0.326478	0.465346	-0.240047	0.519314	0.0134912	0.977158	0.253538	0.777864	0.460723	0.744174	-0.119293	0.919757
CTNNA3;S650;	-0.161268	0.604337	0.259737	0.347344	0.421004	0.227699	-0.203216	0.523425	-0.368525	0.208126	-0.165308	0.85122	0.0419486	0.987915	0.628261	0.239248
CTNNA3;T649;	-0.382065	0.382457	-0.0954109	0.842604	0.286654	0.654993	0.203994	0.693563	-0.624986	0.15146	-0.82898	0.191681	-0.586059	0.753618	0.529575	0.609257
CTNNB1;S552;	-0.0398907	0.903002	0.107712	0.701442	0.147603	0.718262	0.134032	0.665841	0.0979284	0.76561	-0.0361032	0.974868	-0.173922	0.934832	0.00978406	0.993561
CTNNB1;T551;	0.401119	0.209116	0.178689	0.604201	-0.222429	0.650188	0.282171	0.429261	0.161475	0.6822	-0.120696	0.924228	0.118947	0.970089	0.0172141	0.990503
CTNND1;S230;	-0.295282	0.0635239	-0.0501848	0.788494	0.245098	0.242747	-0.383385	0.0191689	0.00806896	0.973999	0.391454	0.0895385	0.0881024	0.955356	-0.0582537	0.926912
CTNND1;S268;	-0.157134	0.648091	-0.128785	0.696404	0.0283487	0.962235	-0.332555	0.303811	0.10702	0.78238	0.439575	0.418461	0.175421	0.952799	-0.235805	0.798189
CTNND1;S269;	-0.689031	0.000110307	-0.747529	2.16e-05	-0.0584975	0.860032	-0.347102	0.0673176	-0.313234	0.107449	0.0338681	0.967631	-0.341929	0.596525	-0.434294	0.232937
CTNND1;S288;	-0.435577	1.56e-05	-0.421265	1.87e-05	0.0143129	0.945404	-0.190348	0.0732573	-0.244079	0.0195582	-0.0537303	0.879905	-0.245229	0.383358	-0.177186	0.440508
CTNND1;S346;	-0.966772	3.2e-05	-0.813766	0.000280749	0.153006	0.693177	-0.526144	0.0295213	-1.05028	1.25e-05	-0.524133	0.142785	-0.440627	0.598547	0.236511	0.727484
CTNND1;S349;	-0.1467	0.174994	-0.215065	0.031763	-0.0683651	0.692416	-0.0553564	0.679588	-0.0920257	0.457654	-0.0366693	0.935102	-0.0913435	0.897665	-0.123039	0.662153
CTNND1;S352;	-0.14103	0.158886	-0.21914	0.0179505	-0.0781102	0.604882	-0.0590537	0.625873	-0.0968139	0.392274	-0.0377602	0.927377	-0.0819762	0.90512	-0.122326	0.630836
CTNND1;S4;	-0.121196	0.0854784	-0.0497941	0.515673	0.0714015	0.484215	-0.0879569	0.25638	-0.0378878	0.672579	0.0500691	0.813452	-0.0332388	0.962627	-0.0119063	0.969794
CTNND1;S861;	-0.3031	0.0457489	-0.499834	0.000596027	-0.196733	0.348672	-0.0123895	0.958789	-0.125365	0.493264	-0.112976	0.802598	-0.290711	0.590131	-0.374469	0.218758
CTNND1;S864;	-0.827581	2.89e-06	-1.09508	3.03e-09	-0.267501	0.251964	-0.136268	0.519314	-0.541943	0.00242511	-0.405675	0.122717	-0.691313	0.0502796	-0.553139	0.0846539
CTNND1;T177;	-0.523658	0.00272132	-0.521082	0.00217926	0.00257577	0.994587	-0.347183	0.0634241	-0.505359	0.00572778	-0.158177	0.743609	-0.176475	0.88059	-0.0157227	0.986735
CTNND1;T304;	-1.2502	1.35e-15	-0.815023	5.38e-10	0.435181	0.00194193	-0.889471	1.75e-10	-0.672908	1.86e-07	0.216563	0.309445	-0.360733	0.214985	-0.142115	0.666757
CTNND1;T59;	-0.836311	5.83e-05	-0.876573	1.87e-05	-0.0402625	0.921493	-0.782483	0.000254687	-0.892156	3.34e-05	-0.109674	0.883442	-0.053828	0.98177	0.0155834	0.987705
CTPS1;S415;	-0.267856	0.0240425	-0.0554894	0.687947	0.212367	0.170503	-0.373149	0.00228103	-0.177549	0.179373	0.1956	0.373169	0.105292	0.897665	0.12206	0.725204
CTPS1;S417;	-0.318795	0.0916122	-0.563724	0.00156907	-0.244929	0.339583	-0.41749	0.0309715	-0.361499	0.0687762	0.0559907	0.950435	0.0986944	0.958318	-0.202225	0.697692
CTPS1;S418;	-0.275603	0.0708682	-0.219964	0.143695	0.0556387	0.839074	-0.376751	0.0160691	-0.293323	0.0687762	0.0834276	0.875237	0.101148	0.945326	0.0733592	0.892879
CTPS1;S419;	-0.200353	0.18822	-0.256739	0.0712428	-0.0563856	0.833216	-0.183156	0.260961	-0.0206034	0.921514	0.162553	0.633947	-0.0171972	0.987915	-0.236136	0.49674
CTPS1;S422;	0.132563	0.650695	0.0368451	0.904374	-0.0957174	0.829231	-0.11156	0.727629	-0.135575	0.66522	-0.0240154	0.983919	0.244123	0.878333	0.17242	0.830795
CTPS2;S568;	-0.322412	0.000300327	-0.26997	0.00180865	0.0524414	0.734151	-0.0449064	0.703231	0.0366686	0.764315	0.081575	0.732878	-0.277505	0.183938	-0.306639	0.0592692
CTR9;S970;	-0.312834	0.0756436	0.0360834	0.865542	0.348917	0.11465	-0.222057	0.252153	-0.0868112	0.703625	0.135246	0.795652	-0.0907764	0.958849	0.122895	0.832344
CTR9;T925;	0.0108066	0.938579	0.0224679	0.848634	0.0116612	0.954041	-0.0740429	0.530084	-0.0294035	0.828244	0.0446394	0.904874	0.0848496	0.898665	0.0518714	0.882777
CTR9;T975;	-0.528424	0.428759	0.437124	0.506535	0.965549	0.224219	0.279102	0.723228	0.0774447	0.927146	-0.201657	0.940675	-0.807527	0.780715	0.359679	0.862812
CTTN;S261;	-0.145839	0.63599	0.0402657	0.901775	0.186105	0.653407	0.151447	0.640913	-0.128415	0.702466	-0.279862	0.647677	-0.297286	0.842426	0.168681	0.849115
CTTN;S368;	-0.0154895	0.935425	-0.249198	0.0533604	-0.233708	0.1745	0.103895	0.51822	0.00930463	0.961993	-0.0945904	0.817547	-0.119384	0.894107	-0.258502	0.373559
CTTN;S380;	-0.246062	0.347118	-0.19532	0.452445	0.0507424	0.91338	0.187664	0.519541	0.137463	0.657138	-0.0502014	0.964631	-0.433726	0.635195	-0.332783	0.588709
CTTN;S381;	0.534016	0.00327822	0.301445	0.0973646	-0.23257	0.368289	0.754927	7.36e-05	0.258994	0.209004	-0.495932	0.0559438	-0.220911	0.83298	0.042451	0.95714
CTTN;S389;	0.847416	0.0135265	0.57016	0.0951358	-0.277255	0.611066	0.333565	0.410273	0.161266	0.726234	-0.172298	0.89255	0.513851	0.752175	0.408894	0.663448
CTTN;T362;	1.11774	0.0020142	1.17624	0.000877087	0.0584952	0.937727	-0.0202701	0.973399	0.771868	0.0477628	0.792139	0.171291	1.13801	0.178234	0.404367	0.693489
CTTN;T364;	-0.10756	0.560823	-0.204949	0.200206	-0.0973896	0.714362	0.15398	0.402815	-0.0961313	0.630698	-0.250111	0.397952	-0.261539	0.689649	-0.108818	0.837902
CUX1;S1174;	0.40574	0.0145637	0.402952	0.0124235	-0.0027876	0.993596	0.367587	0.03575	0.132978	0.514674	-0.234609	0.495733	0.0381524	0.983549	0.269974	0.501243
CXORF38;T195;	-0.0190137	0.958246	-0.130923	0.637651	-0.111909	0.791927	-0.0458852	0.896575	-0.167726	0.579803	-0.12184	0.89052	0.0268715	0.987915	0.036803	0.973173
CYB5R1;S150;	0.201859	0.19196	0.138963	0.377613	-0.062896	0.811767	0.220436	0.172196	0.20579	0.212186	-0.0146468	0.983919	-0.0185772	0.987915	-0.0668264	0.902151
CYB5R1;T55;	0.191291	0.336567	0.0529549	0.80736	-0.138336	0.635954	0.0382987	0.884661	0.328872	0.0961414	0.290574	0.397952	0.152992	0.907316	-0.275917	0.540081
CYB5R1;T56;	-0.132689	0.235455	-0.361014	0.000396214	-0.228325	0.0860756	-0.250378	0.0226403	-0.101834	0.414187	0.148544	0.494414	0.117689	0.854679	-0.25918	0.225543
CYB5R1;Y84;	-0.0119446	0.923061	0.188881	0.0255287	0.200825	0.0645528	0.292654	0.00109446	0.39345	1.44e-05	0.100796	0.617151	-0.304598	0.108874	-0.204569	0.257405
CYB5R3;S123;	-0.526353	0.00127507	-0.604555	0.000170405	-0.0782016	0.787969	-0.195704	0.298584	-0.339508	0.0540294	-0.143805	0.754128	-0.330649	0.564417	-0.265046	0.505613
CYB5R3;T116;	0.0136299	0.950388	0.0830477	0.619892	0.0694178	0.786422	0.35486	0.0199562	0.00542756	0.981408	-0.349433	0.11103	-0.34123	0.432105	0.0776202	0.883737
CYBRD1;S190;	0.258622	0.540175	0.686331	0.0521632	0.427709	0.409152	0.873357	0.0205042	0.595872	0.133665	-0.277484	0.795743	-0.614734	0.683042	0.0904587	0.954423
CYBRD1;S195;	-0.569994	1.83e-05	-0.409286	0.00128171	0.160708	0.388583	-0.363843	0.00770981	-0.405599	0.00280633	-0.0417561	0.947081	-0.206152	0.723775	-0.00368725	0.995888
CYBRD1;S202;	-0.924916	0.0155842	-0.502213	0.200212	0.422703	0.451206	0.0259433	0.967521	-0.416429	0.354786	-0.442372	0.618116	-0.950859	0.376631	-0.0857838	0.958544
CYC1;S182;	-0.156007	0.504992	-0.0459865	0.853159	0.110021	0.75615	-0.0786238	0.776187	-0.0418563	0.886418	0.0367675	0.96978	-0.0773835	0.972636	-0.00413025	0.997078
CYCS;S48;	-0.229513	0.154324	0.0754068	0.673566	0.30492	0.122903	-0.0897033	0.649433	0.0933934	0.63601	0.183097	0.59989	-0.13981	0.894107	-0.0179866	0.981733
CYCS;T29;	-0.0709137	0.547485	-0.0379912	0.750644	0.0329225	0.860032	0.111552	0.335397	0.214681	0.044898	0.103129	0.681807	-0.182465	0.635195	-0.252672	0.213824
CYCS;T50;	0.316895	0.298376	0.0819927	0.807146	-0.234903	0.59559	-0.196776	0.574504	0.380755	0.232741	0.577531	0.2113	0.513671	0.634676	-0.298763	0.711372
CYLD;S395;	0.0960697	0.423192	-0.0757433	0.523273	-0.171813	0.229031	0.118412	0.33518	0.0951689	0.458211	-0.0232431	0.964538	-0.0223423	0.984993	-0.170912	0.506657
CYLD;S396;	0.0543267	0.702179	-0.11079	0.364008	-0.165117	0.289742	0.185419	0.134849	0.101552	0.459889	-0.0838673	0.811635	-0.131092	0.845205	-0.212342	0.408759
DAB2IP;S637;	0.508702	0.00323404	0.899138	3.99e-07	0.390436	0.0752679	0.280324	0.139208	0.702644	9.73e-05	0.42232	0.105965	0.228378	0.795554	0.196494	0.685779
DAB2IP;S887;	-0.110451	0.454553	-0.0897118	0.53655	0.0207393	0.937948	-0.245569	0.0767168	-0.197778	0.170676	0.0477912	0.931135	0.135118	0.872957	0.108066	0.798189
DAK;S575;	0.160585	0.258036	-0.304315	0.0176283	-0.464899	0.00254104	0.281051	0.0438008	0.264718	0.0627859	-0.0163333	0.981189	-0.120466	0.893512	-0.569033	0.0124138
DAXX;S420;	-0.315632	0.000972333	-0.418651	1.23e-05	-0.103019	0.46741	-0.115614	0.293674	-0.140571	0.193858	-0.0249572	0.958291	-0.200018	0.539763	-0.27808	0.133711
DBI;S2;	-0.313034	0.0909445	-0.231473	0.211809	0.0815618	0.797587	-0.0714605	0.772174	0.160197	0.462136	0.231657	0.558791	-0.241574	0.791977	-0.391669	0.313161
DBN1;S142;	-0.435667	0.0163525	-0.396847	0.0245152	0.0388205	0.913251	-0.581374	0.00192699	-0.224518	0.282694	0.356856	0.238181	0.145706	0.919772	-0.172329	0.75795
DBN1;S337;	-0.621477	2.89e-05	-0.549577	0.000133743	0.0718998	0.77968	-0.590417	0.000112661	-0.458302	0.00258352	0.132114	0.744181	-0.0310605	0.984993	-0.091275	0.860538
DBNDD2;S133;	-0.33381	0.158568	-0.26793	0.253641	0.0658806	0.876271	-0.212933	0.425235	-0.426267	0.0820347	-0.213334	0.721795	-0.120878	0.958318	0.158337	0.835432
DBNDD2;S144;	0.475811	0.174793	0.680206	0.0366138	0.204395	0.718423	0.81422	0.0196498	0.387086	0.318654	-0.427134	0.559061	-0.338409	0.878333	0.293121	0.782191
DBNDD2;T139;	0.262296	0.412708	0.102073	0.766153	-0.160223	0.748223	0.559554	0.0653244	0.144113	0.702743	-0.415441	0.475553	-0.297258	0.872957	-0.0420395	0.97432
DBNL;S198;	-0.258154	0.0785287	-0.351547	0.011327	-0.0933933	0.701805	-0.122386	0.481044	-0.213033	0.183905	-0.0906469	0.852608	-0.135768	0.888432	-0.138514	0.750981
DBNL;S204;	-1.17331	1.11e-07	-1.22675	2.55e-08	-0.0534366	0.896866	-0.294644	0.208191	-0.937099	1.87e-05	-0.642455	0.0250277	-0.87867	0.0382206	-0.289652	0.597896
DBNL;T220;	-0.138902	0.177525	-0.243856	0.0100225	-0.104954	0.465097	0.0804156	0.499661	0.0709787	0.560466	-0.00943687	0.984478	-0.219317	0.473989	-0.314834	0.083024
DCAF5;S566;	-0.579888	5.99e-06	-0.547987	1.13e-05	0.0319013	0.896866	-0.29454	0.0252771	-0.23599	0.083315	0.05855	0.904593	-0.285348	0.46426	-0.311997	0.222284
DCAF6;S336;	-0.0229807	0.907473	0.129304	0.406775	0.152284	0.474416	-0.160796	0.334466	-0.0402293	0.845307	0.120567	0.777864	0.137815	0.886249	0.169533	0.667038
DCAF6;S340;	-0.997749	8.15e-07	-0.368677	0.0548664	0.629072	0.00622034	-0.470861	0.0213213	-1.08387	2.1e-07	-0.613008	0.0201659	-0.526888	0.304045	0.715192	0.0404941
DCAF6;S474;	0.217982	0.0668639	0.26015	0.0216594	0.0421678	0.844095	0.178246	0.165339	0.224604	0.0753324	0.0463577	0.926316	0.0397359	0.976657	0.035546	0.942914
DCAF6;S677;	-0.139115	0.230387	-0.221533	0.0372986	-0.0824176	0.638895	-0.114381	0.367365	-0.204762	0.0832073	-0.0903813	0.777864	-0.024734	0.983953	-0.0167703	0.973173
DCAF6;T674;	-0.139115	0.230387	-0.221533	0.0372986	-0.0824176	0.638895	-0.114381	0.367365	-0.204762	0.0832073	-0.0903813	0.777864	-0.024734	0.983953	-0.0167703	0.973173
DCAF8;S27;	-0.213868	0.314752	-0.287597	0.142721	-0.073729	0.83647	-0.0437902	0.875466	-0.296606	0.172176	-0.252816	0.552343	-0.170078	0.900819	0.00900927	0.992724
DCLK1;S307;	-0.439456	0.341272	0.105785	0.836009	0.545241	0.356066	0.139635	0.809425	-0.646493	0.167457	-0.786128	0.276482	-0.579091	0.776259	0.752278	0.437982
DCLK1;S330;	-1.32776	0.061126	-1.5473	0.0222025	-0.219546	0.866564	-0.875185	0.266993	-1.5231	0.0397503	-0.647913	0.72647	-0.452573	0.948997	-0.0242051	0.995076
DCLK1;S337;	-1.12063	0.0630494	-0.479556	0.458914	0.641077	0.460051	-1.4868	0.0163394	-1.03768	0.108875	0.449122	0.80052	0.366169	0.952961	0.558124	0.760932
DCLK1;S352;	-1.96238	0.000331471	-0.848932	0.121863	1.11345	0.11341	-1.8565	0.0010175	-1.709	0.00258433	0.147504	0.956866	-0.105881	0.986961	0.860064	0.520565
DCLK1;S353;	-1.56862	8.85e-13	-1.14204	6.85e-09	0.426581	0.0665512	-1.1132	4.43e-08	-0.987103	5.43e-07	0.1261	0.832429	-0.455416	0.390234	-0.154934	0.798189
DCLK1;S355;	-0.827344	0.0510366	-0.616886	0.142959	0.210458	0.772985	-0.851333	0.0548578	-0.163172	0.777207	0.688161	0.376796	0.0239889	0.992431	-0.453714	0.703543
DCLK1;S358;	-2.77063	3.83e-12	-2.46835	9.43e-11	0.302271	0.570713	-1.03137	0.00369821	-1.68115	3.18e-06	-0.649786	0.267045	-1.73926	0.00643038	-0.7872	0.273308
DCLK1;S362;	-1.70495	0.000583992	-1.32633	0.00594063	0.378615	0.637852	-1.00519	0.05752	-1.50073	0.00367784	-0.495546	0.697779	-0.69976	0.768826	0.174401	0.934076
DCP1A;S277;	-1.0941	5.28e-07	-0.999133	2.33e-06	0.0949662	0.797567	-0.572332	0.00885494	-0.95281	1.37e-05	-0.380479	0.301935	-0.521767	0.376631	-0.0463224	0.959388
DCP1A;S281;	-1.03688	4.35e-07	-1.02503	3.61e-07	0.0118508	0.976619	-0.804184	8.87e-05	-1.05654	4.6e-07	-0.252357	0.560076	-0.232693	0.840133	0.0315155	0.972059
DCP1A;S485;	-0.896278	0.000594098	-1.09663	2.36e-05	-0.200349	0.635547	-0.302618	0.316371	-0.506722	0.0746266	-0.204104	0.795652	-0.59366	0.471159	-0.589905	0.288856
DCP1A;S487;	-0.382218	0.0762764	-0.445229	0.0302796	-0.0630114	0.873002	0.11248	0.68295	-0.259645	0.284699	-0.372125	0.32492	-0.494698	0.431927	-0.185584	0.782191
DCP1A;T283;	-1.13737	5.61e-10	-0.955318	3.82e-08	0.182048	0.455357	-0.734161	2.52e-05	-0.704909	4.57e-05	0.0292525	0.971857	-0.403205	0.404303	-0.25041	0.546717
DDAH1;S161;	-0.0444285	0.829626	0.0627977	0.730938	0.107226	0.676929	-0.159296	0.378426	0.00735414	0.975629	0.16665	0.660469	0.114867	0.930258	0.0554435	0.931971
DDHD1;S316;	-0.014202	0.965591	0.3469	0.115068	0.361102	0.22238	0.397974	0.0925579	0.423688	0.075831	0.0257132	0.981926	-0.412176	0.61254	-0.076788	0.934076
DDHD1;S320;	0.2569	0.359913	0.260675	0.332074	0.00377538	0.994587	0.0692591	0.846515	-0.182143	0.566655	-0.251402	0.699179	0.187641	0.932288	0.442819	0.45514
DDHD1;T313;	-0.0621908	0.818963	-0.123494	0.598469	-0.0613031	0.872809	-0.0234207	0.940288	-0.171599	0.492151	-0.148178	0.815722	-0.0387701	0.987915	0.0481051	0.956585
DDHD1;T319;	0.043807	0.74713	0.0282832	0.826611	-0.0155238	0.944127	0.11777	0.337043	0.103977	0.410059	-0.0137925	0.978957	-0.0739628	0.940682	-0.0756941	0.832616
DDI2;S105;	0.336442	0.51722	0.31333	0.53012	-0.0231118	0.97985	0.834486	0.0811131	0.231086	0.69491	-0.603401	0.530174	-0.498044	0.855857	0.0822449	0.966891
DDI2;S106;	-0.265467	0.234652	-0.0334673	0.901184	0.232	0.448994	0.481531	0.0286934	0.26585	0.269044	-0.215681	0.681351	-0.746999	0.100366	-0.299317	0.57447
DDI2;S121;	-0.681762	0.000343345	-0.897541	2.91e-06	-0.215778	0.437161	-0.0221389	0.939841	0.0102728	0.973455	0.0324117	0.972202	-0.659623	0.113438	-0.907813	0.00492685
DDI2;S128;	-0.212802	0.106388	-0.452685	0.000267136	-0.239884	0.146573	0.37576	0.00442344	-0.0810684	0.617993	-0.456828	0.00444842	-0.588561	0.0183985	-0.371617	0.129388
DDX10;S557;	0.659461	0.106247	0.970162	0.0112459	0.310702	0.623936	0.713418	0.092449	0.587773	0.183561	-0.125645	0.947125	-0.0539577	0.987915	0.382389	0.750981
DDX20;S311;	0.051926	0.772205	-0.000642436	0.996618	-0.0525685	0.836362	0.078006	0.663496	-0.0649841	0.726759	-0.14299	0.681234	-0.0260799	0.987915	0.0643417	0.899482
DDX21;S53;	-0.345176	0.00703283	-0.402684	0.00123897	-0.0575086	0.800465	-0.657161	1.54e-06	-0.595661	9.67e-06	0.0615003	0.898711	0.311985	0.40219	0.192976	0.547594
DDX23;S106;	0.280453	0.153735	-0.279887	0.137126	-0.56034	0.0120225	0.106914	0.658253	0.331929	0.105111	0.225014	0.597328	0.173539	0.890217	-0.611815	0.0777444
DDX23;S109;	0.163601	0.546038	-0.0486173	0.864598	-0.212219	0.549242	0.208172	0.451264	-0.074391	0.816302	-0.282563	0.583217	-0.0445708	0.986961	0.0257737	0.982999
DDX3X;S606;	-0.328129	0.0640886	0.130614	0.497995	0.458743	0.0301213	0.261484	0.172789	0.141244	0.507251	-0.12024	0.828096	-0.589613	0.124058	-0.0106302	0.990349
DDX3X;S612;	-0.268806	0.0371249	-0.160307	0.224198	0.108499	0.588881	-0.20123	0.150879	-0.0998429	0.525222	0.101387	0.792609	-0.0675764	0.958698	-0.0604643	0.898022
DDX41;S21;	0.11708	0.359518	0.323181	0.00387397	0.206101	0.173979	0.128528	0.336433	-0.0615088	0.68504	-0.190037	0.378043	-0.0114482	0.987915	0.38469	0.0698907
DDX41;S23;	-0.0296491	0.843104	0.0172133	0.90393	0.0468624	0.81632	-0.187142	0.121234	-0.181203	0.141402	0.00593878	0.992899	0.157493	0.766605	0.198417	0.441406
DDX42;S109;	0.0504512	0.838698	0.0463616	0.835836	-0.00408958	0.991163	-0.227034	0.278221	0.202154	0.350339	0.429188	0.127397	0.277485	0.746555	-0.155793	0.793829
DDX42;S111;	0.511184	0.0477115	0.567701	0.0219293	0.0565174	0.910473	0.164502	0.609785	0.375268	0.188888	0.210767	0.777864	0.346682	0.782712	0.192433	0.822689
DDX42;S185;	-0.312678	0.295369	-0.261332	0.377713	0.051346	0.925437	-0.00200767	0.995687	-0.209947	0.537388	-0.207939	0.802598	-0.31067	0.854403	-0.051385	0.966784
DDX42;Y183;	-0.358218	0.0785287	-0.244712	0.233879	0.113507	0.743465	-0.0762525	0.778599	-0.475322	0.0232936	-0.399069	0.225254	-0.281966	0.7661	0.23061	0.673042
DDX46;S804;	-0.0601652	0.899728	0.326329	0.38496	0.386494	0.448887	-0.51948	0.177479	-0.559286	0.147198	-0.0398054	0.981926	0.459315	0.794431	0.885614	0.208585
DDX51;S83;	-0.259778	0.0250214	-0.214877	0.058568	0.0449013	0.833316	-0.317816	0.00818105	-0.296073	0.0144109	0.0217428	0.968133	0.0580377	0.959624	0.0811962	0.83507
DDX60;S545;	-0.793251	0.000532973	-1.21706	2.48e-07	-0.423811	0.158386	-0.379139	0.129604	-0.201075	0.471164	0.178064	0.795652	-0.414112	0.647166	-1.01599	0.00998177
DEK;T13;	0.173555	0.178159	0.0912971	0.501303	-0.0822577	0.68934	0.239769	0.0657194	0.259441	0.0472257	0.0196716	0.974165	-0.0662144	0.958318	-0.168144	0.598528
DENND1B;S596;	0.0895616	0.448452	0.289599	0.00388092	0.200037	0.136529	-0.113061	0.34689	0.026799	0.857175	0.13986	0.531043	0.202623	0.583665	0.2628	0.209674
DENND4A;S1555;	-0.57927	0.0188525	-0.860851	0.000328001	-0.281581	0.430674	-0.676093	0.00834923	-0.461666	0.0841825	0.214427	0.755808	0.0968233	0.970089	-0.399185	0.502105
DENND4B;S1103;	0.512103	0.0178227	0.138725	0.572023	-0.373378	0.192884	0.388819	0.0936466	-0.063975	0.835248	-0.452794	0.196637	0.123284	0.955356	0.2027	0.760932
DENND4C;S1638;	-0.0491411	0.720142	-0.183786	0.0895095	-0.134645	0.384915	0.123239	0.32775	-0.135479	0.28074	-0.258719	0.117986	-0.172381	0.721043	-0.0483066	0.904184
DENND4C;S1640;	0.183221	0.265065	0.0252386	0.897631	-0.157983	0.486418	0.0540264	0.796208	0.159708	0.375715	0.105682	0.828096	0.129195	0.907217	-0.13447	0.782191
DENND4C;S989;	0.509504	0.000191061	0.78014	4.15e-08	0.270636	0.123674	0.545797	0.000118805	0.814137	4.02e-08	0.26834	0.238543	-0.0362925	0.98177	-0.0339963	0.954739
DENR;S73;	0.0389748	0.62352	0.0166981	0.834828	-0.0222767	0.855504	0.0246965	0.784154	0.00154627	0.98842	-0.0231502	0.936577	0.0142784	0.984842	0.0151518	0.95809
DEPTOR;S143;	-0.460884	0.0102242	-0.478935	0.00591546	-0.0180505	0.962235	-0.391775	0.0388354	-0.873338	3.85e-06	-0.481563	0.0627025	-0.0691095	0.972217	0.394403	0.306929
DEPTOR;S157;	-0.0731303	0.889513	0.188951	0.675047	0.262082	0.68677	-0.337538	0.471942	-0.415213	0.362206	-0.0776758	0.966976	0.264407	0.943344	0.604165	0.523876
DEPTOR;S159;	-1.41203	2.41e-05	-1.48491	6.73e-06	-0.0728715	0.910511	-0.756298	0.0293971	-1.15746	0.000695181	-0.401159	0.588546	-0.655737	0.573409	-0.327449	0.741873
DEPTOR;S164;	-0.10129	0.681734	-0.246636	0.232735	-0.145346	0.656283	-0.101012	0.70137	-0.198352	0.402719	-0.0973399	0.897663	-0.000277673	0.99972	-0.048284	0.955852
DEPTOR;T140;	-0.350972	0.0150843	-0.296873	0.0355889	0.0540997	0.838806	-0.129408	0.457067	-0.403679	0.00735231	-0.27427	0.265174	-0.221564	0.737365	0.106806	0.824894
DES;S266;	-0.368648	0.0186583	-0.190223	0.24064	0.178425	0.431878	-0.204116	0.245843	-0.114453	0.557963	0.089663	0.871358	-0.164532	0.870929	-0.07577	0.894573
DES;S28;	-0.245523	0.168058	-0.32019	0.0547554	-0.074667	0.805635	-0.263546	0.15657	-0.317969	0.0841825	-0.054423	0.946744	0.018023	0.987915	-0.00222097	0.998351
DES;S298;	-0.971982	2.86e-05	-0.693982	0.00180056	0.278	0.397289	-0.610436	0.010886	-0.820749	0.000542691	-0.210312	0.731946	-0.361545	0.722201	0.126767	0.880699
DES;S301;	0.485675	0.411181	0.231399	0.70651	-0.254276	0.783025	0.162899	0.824145	0.0740499	0.922638	-0.0888488	0.972254	0.322777	0.952961	0.15735	0.94377
DES;S31;	-0.172931	0.395857	-0.305657	0.0907213	-0.132726	0.654987	-0.248504	0.222188	-0.301342	0.133539	-0.0528378	0.952001	0.0755736	0.968455	-0.00431481	0.996057
DES;S32;	-0.347973	0.0206877	-0.332781	0.0224083	0.0151918	0.962235	-0.28261	0.0786856	-0.338657	0.0331723	-0.0560467	0.930418	-0.0653627	0.964036	0.00587583	0.993561
DES;S361;	0.0320255	0.710386	-0.0335305	0.676233	-0.065556	0.532186	0.175989	0.0147078	0.0896916	0.255935	-0.0862979	0.567982	-0.143964	0.531606	-0.123222	0.438345
DES;S424;	0.279848	0.403582	0.141577	0.685264	-0.138271	0.793674	0.781931	0.0121543	0.53262	0.102521	-0.249311	0.777864	-0.502083	0.687275	-0.391043	0.619562
DES;S432;	0.392363	0.186312	-0.0292767	0.936376	-0.42164	0.269165	0.421834	0.174393	0.338253	0.298354	-0.0835809	0.951069	-0.0294704	0.987915	-0.367529	0.62055
DES;S438;	-0.110098	0.678284	-0.0760244	0.770093	0.0340738	0.938664	0.00498899	0.988175	0.173892	0.510096	0.168903	0.795652	-0.115087	0.958318	-0.249916	0.673042
DES;S68;	-0.137565	0.5633	-0.264769	0.198572	-0.127204	0.709245	-0.312623	0.156052	-0.122752	0.634205	0.18987	0.721795	0.175058	0.901393	-0.142017	0.834675
DES;T17;	-0.0837336	0.87756	0.0111324	0.986078	0.094866	0.90337	-0.245256	0.628465	0.0055588	0.993037	0.250815	0.854608	0.161523	0.968455	0.00557361	0.998351
DES;T304;	-0.313891	0.00404483	-0.148069	0.187436	0.165822	0.264407	-0.334177	0.00329687	0.0092401	0.954778	0.343417	0.0206672	0.0202863	0.987915	-0.157309	0.573453
DES;T442;	0.14075	0.445892	0.0143106	0.946849	-0.126439	0.627967	0.139525	0.477584	-0.0572681	0.798324	-0.196793	0.589721	0.00122521	0.998737	0.0715787	0.904804
DES;T463;	-0.041292	0.806069	-0.204993	0.108835	-0.163701	0.365804	0.174483	0.223517	0.103958	0.508047	-0.0705252	0.877796	-0.215775	0.687225	-0.308951	0.241285
DES;T59;	-0.141885	0.619941	-0.204104	0.429796	-0.062219	0.893358	0.0584235	0.862361	0.0123441	0.973921	-0.0460793	0.967177	-0.200308	0.907217	-0.216448	0.771249
DES;Y363;	0.0882118	0.861796	-0.352159	0.381128	-0.440371	0.412486	-0.515303	0.216172	-0.66123	0.105111	-0.145927	0.927377	0.603515	0.709006	0.309071	0.800648
DGKH;S599;	-0.0334595	0.956103	0.028811	0.957941	0.0622705	0.941118	-0.809027	0.0608541	-0.338871	0.49426	0.470156	0.617443	0.775567	0.598547	0.367682	0.773957
DGKH;S600;	0.0561626	0.929342	0.171795	0.740562	0.115633	0.892416	-0.5262	0.292564	-0.7159	0.139269	-0.1897	0.913268	0.582363	0.794248	0.887695	0.354897
DHCR7;S14;	0.311799	0.0253689	0.486549	0.000319453	0.17475	0.37501	0.280166	0.0573598	0.368746	0.0111462	0.0885801	0.850713	0.031633	0.983953	0.117803	0.793257
DHX16;S43;	-1.13889	2.68e-09	-1.19216	5.53e-10	-0.0532641	0.872133	-0.72202	8.48e-05	-1.30216	1.31e-10	-0.580139	0.0120259	-0.416872	0.424554	0.110003	0.860333
DHX29;S200;	0.131182	0.135202	0.125914	0.136153	-0.00526735	0.975461	0.0250313	0.830598	0.077203	0.445687	0.0521717	0.85873	0.10615	0.815043	0.0487114	0.871582
DIDO1;S1040;	-0.568645	0.0206587	-0.696994	0.00327802	-0.128348	0.765523	-0.28152	0.318049	-0.161317	0.602876	0.120203	0.895747	-0.287125	0.842426	-0.535676	0.308395
DIDO1;S805;	-0.0210049	0.935413	-0.148867	0.443369	-0.127862	0.66132	-0.0181154	0.947785	-0.0653516	0.788784	-0.0472361	0.957112	-0.0028895	0.997204	-0.0835156	0.899134
DIDO1;S809;	0.528082	0.00212003	0.14847	0.430588	-0.379612	0.083579	0.188248	0.347907	-0.00268286	0.992452	-0.19093	0.647677	0.339834	0.578718	0.151152	0.78352
DIS3L;S669;	-0.462854	4.95e-05	-0.238019	0.0311605	0.224836	0.122903	-0.605015	5.85e-07	-0.380825	0.00115016	0.22419	0.231217	0.142161	0.817927	0.142807	0.636389
DIS3L;S682;	-0.358451	0.000135562	-0.0354368	0.752079	0.323015	0.00327633	-0.415206	2.42e-05	-0.20877	0.0362753	0.206436	0.164296	0.0567551	0.954299	0.173334	0.416277
DIS3L;Y668;	-0.0259537	0.865826	0.21273	0.0547554	0.238684	0.0973158	-0.269095	0.0226724	-0.0994596	0.465073	0.169635	0.450439	0.243141	0.508004	0.31219	0.154654
DKC1;S451;	0.182796	0.427771	0.133677	0.563399	-0.0491187	0.90337	0.0521296	0.857168	-0.111609	0.675568	-0.163738	0.789095	0.130666	0.94987	0.245286	0.660925
DKC1;S494;	0.297511	0.0253435	0.399419	0.00184005	0.101908	0.632793	0.147958	0.334441	0.197828	0.182089	0.04987	0.929669	0.149552	0.854249	0.20159	0.539806
DKC1;T458;	0.220858	0.536986	0.671282	0.0235462	0.450423	0.277732	0.0851924	0.842065	0.33419	0.351231	0.248998	0.783855	0.135666	0.964036	0.337092	0.694783
DKFZP586F0420;S108;	0.000329753	0.998804	0.015368	0.916026	0.0150382	0.951155	0.00568119	0.976465	0.0106664	0.948919	0.00498518	0.99418	-0.00535143	0.99355	0.00470163	0.993561
DKFZP586F0420;S109;	-0.695727	1.89e-05	-0.657482	3.23e-05	0.0382452	0.90337	-0.489258	0.00322016	-0.740128	1.04e-05	-0.25087	0.41419	-0.206469	0.802499	0.0826463	0.888834
DKFZP586F0420;S70;	-0.245802	0.191467	-0.362368	0.037322	-0.116566	0.699805	0.213849	0.292564	0.279383	0.157299	0.0655344	0.931176	-0.459651	0.338068	-0.641751	0.0450148
DKFZP586F0420;S93;	-0.112921	0.170381	-0.132348	0.0884956	-0.0194271	0.900786	-0.0135473	0.906663	-0.0743609	0.426233	-0.0608135	0.795652	-0.0993732	0.810979	-0.0579868	0.82455
DKFZP686H16130;S47;	-0.143252	0.511061	0.196782	0.321405	0.340034	0.166897	-0.00551061	0.985938	-0.115543	0.630999	-0.110033	0.867753	-0.137741	0.932288	0.312325	0.487449
DKFZP686H16130;S90;	0.0879262	0.145325	-0.000976415	0.989668	-0.0889027	0.2547	0.106363	0.085851	0.0934341	0.143334	-0.0129284	0.962956	-0.0184363	0.97732	-0.0944106	0.497233
DLAT;S307;	0.0794935	0.503415	0.10409	0.338167	0.0245964	0.90337	0.0256947	0.859357	0.0820093	0.51458	0.0563145	0.877796	0.0537988	0.958891	0.0220807	0.960659
DLD;S274;	0.80691	0.0200068	0.920766	0.00593228	0.113856	0.860032	0.52166	0.171632	0.834402	0.0219943	0.312742	0.739582	0.28525	0.912668	0.086364	0.954579
DLG1;S573;	-1.01625	3.52e-08	-0.798051	4.32e-06	0.2182	0.37501	-0.569455	0.00146757	-0.692258	0.000118334	-0.122803	0.820701	-0.446796	0.340217	-0.105793	0.862812
DLG1;S575;	-0.169419	0.287825	-0.395772	0.00538668	-0.226353	0.254866	0.0145765	0.949241	-0.0481508	0.814696	-0.0627273	0.916479	-0.183995	0.819972	-0.347621	0.253099
DLG1;S709;	0.206835	0.270236	-0.158385	0.399438	-0.365221	0.099826	-0.0621646	0.794167	0.249171	0.203659	0.311336	0.312872	0.269	0.73375	-0.407556	0.26061
DLGAP4;S266;	0.016422	0.848431	-0.0533273	0.444718	-0.0697493	0.455422	0.0814476	0.258824	0.0477413	0.546829	-0.0337063	0.884937	-0.0650256	0.877883	-0.101069	0.515421
DLGAP4;T268;	0.200867	0.28606	0.264856	0.127999	0.0639888	0.840754	-0.151661	0.471589	-0.104541	0.640225	0.0471196	0.956332	0.352528	0.555839	0.369397	0.326261
DMD;S1099;	-0.270885	0.000545287	-0.312139	5.51e-05	-0.0412545	0.765523	-0.511713	5.6e-09	-0.321653	8.32e-05	0.19006	0.10968	0.240829	0.195276	0.0095137	0.981595
DMD;S1434;	0.0668474	0.664552	0.12062	0.372976	0.053773	0.813519	-0.0293324	0.870088	0.0257303	0.888395	0.0550627	0.912081	0.0961797	0.92603	0.09489	0.822739
DMD;S1945;	-0.126284	0.754952	-0.0664238	0.865069	0.0598597	0.924659	-0.0154889	0.976766	0.100301	0.820331	0.11579	0.932301	-0.110795	0.976657	-0.166725	0.886077
DMD;S2429;	0.234363	0.154072	-0.085071	0.639051	-0.319434	0.111791	0.221827	0.203695	-0.0137487	0.95266	-0.235576	0.452179	0.0125357	0.990414	-0.0713223	0.902749
DMD;S2455;	-1.48435	0.020384	-1.80734	0.00342752	-0.322991	0.772577	-0.473777	0.54958	-1.24428	0.0713398	-0.770507	0.592831	-1.01057	0.718737	-0.563056	0.782191
DMD;S2456;	0.0307403	0.928972	0.292651	0.235423	0.26191	0.454149	0.107936	0.735424	0.197702	0.497378	0.0897661	0.929669	-0.0771961	0.977128	0.0949482	0.917496
DMD;S283;	0.165457	0.407046	0.249149	0.167522	0.0836917	0.790458	-0.0422443	0.867676	-0.21883	0.284889	-0.176585	0.697779	0.207701	0.842568	0.467978	0.186436
DMD;S2985;	0.219671	0.19741	0.150439	0.386104	-0.0692317	0.811825	0.192827	0.295083	0.0515491	0.818732	-0.141278	0.752449	0.0268436	0.987915	0.0988899	0.862595
DMD;S307;	-0.182476	0.26296	-0.193285	0.214219	-0.0108081	0.972976	-0.231118	0.165922	-0.448963	0.00422869	-0.217846	0.485654	0.0486414	0.97732	0.255679	0.477745
DMD;S324;	-0.0965711	0.567357	-0.505138	0.000267017	-0.408567	0.0165659	0.136791	0.414816	0.013455	0.948216	-0.123336	0.758762	-0.233362	0.700823	-0.518593	0.0416285
DMD;S325;	-0.581911	1.52e-06	-0.747804	2.81e-09	-0.165893	0.305841	-0.429203	0.000416983	-0.408147	0.00076474	0.0210557	0.970971	-0.152708	0.800527	-0.339657	0.13341
DMD;S329;	-0.44925	0.0212261	-0.574393	0.00225858	-0.125143	0.705927	-0.0562448	0.836385	-0.509149	0.0122748	-0.452904	0.127397	-0.393005	0.560426	-0.0652445	0.934962
DMD;S3434;	-0.397408	0.0272209	-0.268933	0.134246	0.128475	0.661619	0.0686621	0.778584	-0.0471979	0.854372	-0.11586	0.844819	-0.466071	0.330079	-0.221736	0.645563
DMD;S3482;	0.876006	0.0334369	0.248788	0.595549	-0.627218	0.256251	0.909494	0.0346672	0.126521	0.825105	-0.782973	0.257454	-0.0334884	0.990262	0.122267	0.94377
DMD;S3492;	0.453957	0.000591548	0.277408	0.0324533	-0.176548	0.3405	0.323618	0.0200888	0.220759	0.132412	-0.102859	0.795652	0.130338	0.882988	0.0566488	0.908034
DMD;S3529;	-0.330887	0.204407	-0.975257	5.47e-05	-0.64437	0.0313651	-0.238913	0.409829	-0.508982	0.0532704	-0.270068	0.649917	-0.091974	0.975218	-0.466275	0.397243
DMD;S3533;	0.256075	0.471816	-0.690633	0.0221182	-0.946708	0.0101765	0.287879	0.436485	-0.114289	0.7885	-0.402168	0.554083	-0.031804	0.987915	-0.576344	0.412072
DMD;S3541;	0.0126876	0.971177	-0.140419	0.600841	-0.153106	0.700575	-0.00900363	0.982705	0.254099	0.356701	0.263102	0.636764	0.0216913	0.989073	-0.394517	0.479086
DMD;S3544;	0.5609	0.045973	0.0551297	0.873491	-0.505771	0.164329	-0.0521919	0.897978	0.38695	0.217448	0.439142	0.407893	0.613092	0.488126	-0.33182	0.662343
DMD;S3615;	-0.195724	0.282404	-0.0561303	0.780581	0.139594	0.599244	-0.115306	0.584023	-0.109978	0.605021	0.00532758	0.99673	-0.0804186	0.962627	0.0538478	0.938616
DMD;S3616;	0.0244496	0.887491	0.0852163	0.550549	0.0607667	0.784529	0.11269	0.460425	0.184499	0.19432	0.0718095	0.872231	-0.0882403	0.940651	-0.0992832	0.814517
DMD;T1104;	0.1259	0.580572	0.0286914	0.905858	-0.0972088	0.772298	0.21279	0.335804	0.302079	0.154568	0.0892893	0.904593	-0.0868897	0.963698	-0.273388	0.574511
DMD;T3540;	0.649949	0.0359809	-0.0984956	0.789046	-0.748444	0.0475102	0.344316	0.333062	0.24915	0.508385	-0.0951663	0.949645	0.305632	0.88059	-0.347646	0.685779
DMTN;S152;	-0.230783	0.591501	-1.40335	7.05e-05	-1.17256	0.0056187	0.00636196	0.99065	-0.151038	0.757108	-0.1574	0.912081	-0.237145	0.948097	-1.25231	0.0542178
DMTN;S156;	-0.751622	0.00210779	-1.1063	6.71e-06	-0.354677	0.29274	0.127363	0.694293	-0.378524	0.167176	-0.505887	0.211354	-0.878985	0.10034	-0.727775	0.122217
DMTN;S16;	-0.405265	0.0319154	-0.800022	1.71e-05	-0.394757	0.098751	0.420882	0.0330934	0.0510049	0.850234	-0.369877	0.235732	-0.826147	0.0274689	-0.851026	0.00807093
DMTN;S289;	-0.989006	0.00458569	-1.48838	1.84e-05	-0.499374	0.299573	-0.181454	0.694303	-0.0874104	0.861861	0.0940433	0.957112	-0.807552	0.454401	-1.40097	0.0220102
DMTN;S350;	-0.622111	0.0220333	-0.971893	0.000233346	-0.349782	0.358794	-0.423255	0.153893	-0.15606	0.657593	0.267195	0.700112	-0.198856	0.932288	-0.815833	0.112566
DNAJA4;S79;	-0.200106	0.497874	-0.151055	0.605408	0.0490508	0.923082	-0.494377	0.0698905	-0.282422	0.347746	0.211955	0.777864	0.294271	0.845205	0.131367	0.888834
DNAJA4;S81;	0.235729	0.464076	-0.359367	0.214558	-0.595095	0.0979548	-0.11452	0.765739	-0.233358	0.497409	-0.118839	0.919248	0.350248	0.821415	-0.126008	0.902932
DNAJB2;S313;	-0.25507	0.335779	-0.116573	0.678693	0.138497	0.742019	0.057346	0.867821	-0.2486	0.385272	-0.305946	0.563906	-0.312416	0.801383	0.132028	0.880864
DNAJB4;T223;	-0.0541023	0.752061	-0.290925	0.0255209	-0.236823	0.177964	0.0197964	0.919912	-0.278274	0.0522096	-0.29807	0.154371	-0.0738986	0.956533	-0.012651	0.986114
DNAJB6;S277;	-0.035026	0.901138	0.0538185	0.829863	0.0888445	0.810952	-0.242125	0.306093	-0.0886346	0.752415	0.15349	0.807481	0.207099	0.88059	0.142453	0.840567
DNAJB6;S315;	0.0388948	0.822581	0.00785313	0.964346	-0.0310416	0.90337	0.0502364	0.777979	0.00387327	0.985186	-0.0463632	0.935102	-0.0113417	0.99013	0.00397986	0.99561
DNAJB6;T314;	-0.548605	1.59e-06	-0.373949	0.000531325	0.174656	0.242214	-0.404968	0.000428045	-0.287483	0.0135477	0.117484	0.667455	-0.143638	0.801383	-0.0864661	0.815716
DNAJC1;S479;	0.0134578	0.964835	-0.121968	0.599382	-0.135426	0.69105	-0.145039	0.565812	-0.150164	0.551377	-0.00512556	0.996884	0.158497	0.921593	0.028196	0.976896
DNAJC1;S480;	0.672108	0.00426514	0.355948	0.133785	-0.31616	0.336862	0.315614	0.234283	0.201193	0.48512	-0.114421	0.897663	0.356494	0.746555	0.154755	0.851808
DNAJC2;S60;	-0.116337	0.633707	-0.0181228	0.945639	0.0982144	0.780071	-0.214493	0.359365	0.00987475	0.975138	0.224368	0.642275	0.0981563	0.962225	-0.0279975	0.976896
DNAJC2;S63;	-0.272063	0.0257571	-0.170859	0.166014	0.101204	0.598318	-0.418491	0.000838652	-0.304383	0.0171145	0.114109	0.722801	0.146428	0.833219	0.133523	0.697468
DNAJC21;S167;	-0.0160504	0.838985	0.225129	9.44e-05	0.241179	0.000421607	-0.119975	0.0543785	0.0519743	0.464763	0.171949	0.0372304	0.103924	0.656519	0.173154	0.125072
DNAJC21;S254;	-0.0103071	0.960213	0.00683288	0.971939	0.01714	0.953764	-0.0668333	0.716554	0.0163906	0.934537	0.0832239	0.861601	0.0565261	0.968455	-0.00955774	0.988575
DNAJC21;S307;	-0.477586	0.00187359	-0.287018	0.0594412	0.190569	0.385512	-0.307402	0.0615235	-0.397824	0.0141273	-0.0904222	0.867753	-0.170184	0.860724	0.110807	0.831616
DNAJC5;S10;	-0.344022	0.000685808	-0.634347	5.26e-09	-0.290325	0.0176913	-0.0549443	0.679865	-0.215324	0.0486932	-0.160379	0.412346	-0.289078	0.255446	-0.419023	0.0188924
DNAJC5;S12;	0.0267245	0.892772	-0.111879	0.486423	-0.138604	0.532311	0.0205529	0.923738	-0.0519771	0.795694	-0.07253	0.893767	0.00617164	0.994858	-0.059902	0.913232
DNAJC5;S15;	-0.832368	0.0181153	-0.993702	0.00349946	-0.161334	0.794653	-0.204242	0.651354	-0.0683197	0.892867	0.135922	0.927849	-0.628127	0.651728	-0.925382	0.186791
DNAJC5;Y17;	-0.311281	0.086129	-0.396007	0.0210792	-0.0847261	0.784997	0.00445459	0.987788	-0.225361	0.26662	-0.229816	0.552132	-0.315735	0.651728	-0.170646	0.751517
DNM1L;S413;	-0.0638232	0.716903	-0.0538862	0.746508	0.00993704	0.973123	0.0770804	0.672676	-0.160542	0.32757	-0.237623	0.353203	-0.140904	0.88059	0.106656	0.821753
DNMT1;T327;	0.0149244	0.964019	0.226095	0.330107	0.211171	0.525403	-0.000129682	0.999522	-0.302379	0.224433	-0.302249	0.515918	0.0150541	0.991118	0.528474	0.242193
DNMT1;T333;	0.373389	0.320289	0.345669	0.343726	-0.0277201	0.970565	-0.365071	0.36152	-0.0150164	0.977402	0.350055	0.68877	0.73846	0.508926	0.360685	0.717919
DNMT3A;S105;	0.225587	0.415241	0.31314	0.21626	0.0875529	0.846804	0.00262428	0.993685	-0.0256073	0.942949	-0.0282316	0.981926	0.222963	0.894691	0.338747	0.598528
DNPH1;S238;	0.250862	0.231384	0.122909	0.58401	-0.127953	0.702175	0.370532	0.0786856	0.275419	0.214385	-0.095113	0.897663	-0.11967	0.954016	-0.15251	0.815759
DOCK6;S880;	-0.0671769	0.73931	0.0888261	0.628373	0.156003	0.514943	0.161278	0.386423	0.249666	0.156522	0.0883879	0.876509	-0.228455	0.7661	-0.16084	0.733231
DOCK7;S896;	-0.776063	0.190055	0.496251	0.414195	1.27231	0.0706475	-0.0175305	0.98501	-0.157345	0.844555	-0.139815	0.959787	-0.758533	0.784976	0.653596	0.671369
DOCK7;S900;	-0.722584	0.0982824	-1.04398	0.0111088	-0.321395	0.638895	-0.995658	0.0252771	-0.79783	0.083315	0.197828	0.904593	0.273073	0.94987	-0.24615	0.87144
DOCK9;S439;	-0.644706	1.31e-09	-0.70586	7.73e-11	-0.0611535	0.712207	-0.521994	5.44e-07	-0.543022	1.86e-07	-0.0210276	0.964538	-0.122712	0.815043	-0.162838	0.48129
DOCK9;S442;	-0.107703	0.622767	-0.43342	0.0138479	-0.325717	0.170734	-0.22377	0.27868	0.00524129	0.985368	0.229011	0.564344	0.116067	0.94987	-0.438661	0.239583
DOPEY2;S555;	-0.344913	0.00453556	-0.613715	7.38e-07	-0.268802	0.0826863	-0.485453	0.000127172	-0.580939	5.62e-06	-0.0954861	0.795652	0.14054	0.845205	-0.032776	0.951191
DOPEY2;T2196;	0.22523	0.351738	0.373576	0.0862876	0.148346	0.687864	-0.106996	0.713792	-0.154222	0.576958	-0.0472266	0.964631	0.332226	0.745543	0.527799	0.242457
DPH2;S261;	0.0326603	0.811728	-0.199996	0.04947	-0.232657	0.0756808	0.111282	0.356541	-0.0161105	0.913998	-0.127392	0.583217	-0.0786212	0.927832	-0.183886	0.44417
DPYD;T617;	-0.462217	2.62e-07	-0.600452	2.21e-10	-0.138235	0.231629	-0.24994	0.00507427	-0.379028	2.27e-05	-0.129088	0.452186	-0.212277	0.38291	-0.221423	0.198864
DPYSL2;S647;	-0.419448	0.0240904	-0.537541	0.0027086	-0.118093	0.707422	-0.284778	0.162284	-0.588894	0.00214695	-0.304116	0.378501	-0.13467	0.934364	0.0513535	0.947703
DPYSL3;S178;	0.462066	5.44e-05	0.266956	0.0155703	-0.19511	0.197179	0.491185	3.55e-05	0.38355	0.00111567	-0.107635	0.721795	-0.0291191	0.98177	-0.116594	0.728238
DPYSL3;T148;	-0.434486	0.000127093	-0.318598	0.00365394	0.115889	0.49374	-0.422803	0.000312372	-0.529967	8.01e-06	-0.107164	0.721795	-0.0116829	0.987915	0.211369	0.408759
DST;S2239;	0.915179	6.17e-05	0.612614	0.005294	-0.302565	0.338424	0.512105	0.0321139	0.528943	0.0275961	0.016838	0.99111	0.403074	0.653747	0.0836712	0.928825
DST;S2919;	-0.563236	1.85e-05	-0.523384	4.2e-05	0.0398523	0.869154	-0.531092	8.36e-05	-0.348764	0.00997261	0.182328	0.499286	-0.0321445	0.982046	-0.17462	0.609257
DST;S3968;	-0.275892	0.311722	0.289314	0.267288	0.565206	0.0724872	-0.305381	0.284142	-0.30506	0.290452	0.000320962	0.999574	0.0294888	0.987915	0.594374	0.249459
DST;S7255;	0.322727	0.0312814	0.442605	0.0021188	0.119878	0.612065	0.342449	0.0286934	0.581829	0.00016257	0.23938	0.396268	-0.0197214	0.987915	-0.139224	0.762155
DST;S7258;	-0.148734	0.605699	0.00586031	0.987372	0.154595	0.706526	-0.497703	0.0505998	-0.0695531	0.839889	0.42815	0.316806	0.348969	0.765864	0.0754134	0.940537
DTNA;S106;	0.118584	0.0761736	0.186381	0.00321772	0.0677974	0.485436	0.0450398	0.582151	0.170145	0.0128585	0.125105	0.257625	0.0735438	0.854403	0.0162359	0.954768
DTNA;S211;	-0.0264042	0.901138	0.0728623	0.68805	0.0992665	0.70733	-0.202395	0.246658	-0.156744	0.395237	0.0456515	0.951592	0.175991	0.853397	0.229606	0.555985
DTNA;S212;	0.239298	0.218773	0.0734494	0.734588	-0.165849	0.556814	0.00172365	0.994046	0.149514	0.503843	0.147791	0.788144	0.237575	0.800527	-0.0760651	0.911274
DTNA;S271;	0.253033	0.235455	0.0110536	0.967544	-0.241979	0.397289	0.16416	0.500524	0.121893	0.634562	-0.0422669	0.964631	0.088873	0.964036	-0.110839	0.880501
DTNA;S285;	-0.164881	0.648091	-0.209251	0.527319	-0.0443703	0.942709	0.434491	0.185895	-0.106738	0.793855	-0.54123	0.294859	-0.599372	0.559233	-0.102513	0.934076
DTNA;S289;	0.0535659	0.790971	-0.0636347	0.728397	-0.117201	0.639527	0.18354	0.300564	0.0703288	0.736385	-0.113211	0.812852	-0.129974	0.908777	-0.133964	0.786671
DTNA;S293;	0.0943622	0.311423	-0.0527924	0.589007	-0.147155	0.195764	0.0858973	0.392143	0.0397544	0.728415	-0.0461429	0.879905	0.00846485	0.987915	-0.0925468	0.704576
DTNA;S310;	-0.126219	0.480672	-0.162577	0.321914	-0.0363578	0.905644	-0.15596	0.3926	-0.198247	0.266314	-0.0422865	0.956332	0.0297414	0.987462	0.0356701	0.95809
DTNA;S313;	0.408193	0.0149062	0.487053	0.0027086	0.07886	0.790514	-0.0280575	0.910442	0.149625	0.459959	0.177682	0.667455	0.43625	0.331034	0.337428	0.359289
DTNA;S362;	0.167416	0.287804	-0.295881	0.0372387	-0.463296	0.00659211	0.18023	0.274894	0.308675	0.0469707	0.128445	0.749424	-0.0128139	0.989837	-0.604555	0.0166624
DTNA;S44;	-0.473656	0.0210092	-0.746842	0.000187226	-0.273186	0.337324	-0.279446	0.222039	-0.288715	0.210557	-0.00926866	0.99418	-0.19421	0.888432	-0.458128	0.291719
DTNA;S45;	-0.628904	0.0618418	-0.464009	0.166794	0.164895	0.775006	-0.514456	0.155659	-0.0473611	0.921495	0.467095	0.495347	-0.114447	0.976657	-0.416648	0.636442
DTNA;T152;	-0.102199	0.485404	-0.178259	0.166775	-0.0760606	0.728409	-0.124453	0.405811	-0.13542	0.36511	-0.010967	0.987887	0.0222547	0.987915	-0.0428388	0.934441
DTNA;T291;	-0.790606	0.0110019	-1.4344	4.32e-06	-0.643793	0.106361	0.0933903	0.82956	-0.224122	0.565432	-0.317513	0.68877	-0.883997	0.254835	-1.21028	0.0271871
DTNA;T312;	0.283364	0.254077	0.700003	0.00178932	0.416639	0.169855	-0.0124129	0.974607	-0.00785044	0.983015	0.00456245	0.996884	0.295777	0.807632	0.707854	0.104657
DTNBP1;S160;	-0.0798942	0.538797	-0.147375	0.194632	-0.067481	0.721031	-0.0338126	0.826773	-0.0709608	0.614739	-0.0371482	0.942349	-0.0460815	0.968455	-0.0764143	0.840781
DTNBP1;S165;	-0.0798942	0.538797	-0.147375	0.194632	-0.067481	0.721031	-0.0338126	0.826773	-0.0709608	0.614739	-0.0371482	0.942349	-0.0460815	0.968455	-0.0764143	0.840781
DUSP27;S1030;	-0.0392834	0.772904	-0.126552	0.246971	-0.0872681	0.599508	0.197726	0.0796867	0.198516	0.0824876	0.000789448	0.998773	-0.23701	0.472048	-0.325068	0.100026
DUSP27;S1031;	-0.0142817	0.903116	-0.0958489	0.287143	-0.0815671	0.534404	0.18536	0.0411908	0.189878	0.0378265	0.00451822	0.992899	-0.199641	0.445527	-0.285727	0.0702845
DUSP27;S1032;	-0.0972402	0.64422	-0.364954	0.0300873	-0.267714	0.251254	0.0635481	0.787852	-0.100205	0.654755	-0.163753	0.721795	-0.160788	0.890217	-0.264749	0.534248
DUSP27;S1036;	0.0591916	0.830642	-0.295251	0.158798	-0.354443	0.197755	0.238844	0.315549	0.346076	0.129771	0.107232	0.887072	-0.179652	0.902098	-0.641327	0.0997043
DUSP27;S15;	-0.135446	0.597208	-0.267917	0.224854	-0.132471	0.715938	-0.184383	0.476449	0.0346155	0.909706	0.218998	0.686494	0.0489364	0.983894	-0.302533	0.58233
DUSP27;S292;	-1.02306	2.13e-07	-1.35071	1.03e-10	-0.327647	0.189701	-0.816352	3.35e-05	-0.664579	0.00063604	0.151773	0.78906	-0.206713	0.861106	-0.686132	0.041842
DUSP27;S303;	0.323238	0.493223	-0.0918422	0.854922	-0.41508	0.497322	-0.330293	0.507986	0.336865	0.498728	0.667158	0.383183	0.653531	0.714117	-0.428707	0.717952
DUSP27;S566;	0.466332	0.00303897	0.694223	1.05e-05	0.227892	0.29305	-0.0530396	0.807612	0.155563	0.407991	0.208602	0.544501	0.519371	0.140855	0.538661	0.0621658
DUSP27;S567;	0.197948	0.280177	0.201269	0.253092	0.00332094	0.992101	-0.146653	0.474411	0.0946055	0.668609	0.241258	0.489547	0.344601	0.553778	0.106664	0.859376
DUSP27;S891;	-0.0183114	0.923239	-0.749748	6.28e-08	-0.731437	1.91e-06	-0.0893833	0.594928	-0.189164	0.209004	-0.0997809	0.806009	0.0710719	0.958318	-0.560584	0.0155851
DUSP27;S985;	0.0672349	0.752047	-0.114552	0.53921	-0.181787	0.455357	0.300989	0.0916302	0.319815	0.0756777	0.0188253	0.981926	-0.233754	0.768359	-0.434367	0.191435
DUSP27;T889;	-0.75792	0.000808454	-1.2742	6.88e-08	-0.516281	0.0711968	-0.962708	5.08e-05	-0.606927	0.0108357	0.355781	0.415848	0.204788	0.896682	-0.667273	0.127541
DUSP28;S13;	-0.0321796	0.810433	-0.235867	0.0167523	-0.203687	0.12029	0.0713685	0.574112	-0.0189612	0.897385	-0.0903297	0.748246	-0.103548	0.877883	-0.216905	0.323513
DUSP3;S43;	0.195299	0.126802	-0.000172109	0.999058	-0.195471	0.237373	0.185574	0.171236	0.105433	0.481877	-0.0801414	0.84245	0.00972414	0.990414	-0.105605	0.788599
DVL1;S194;	0.0358265	0.891503	-0.00122954	0.995933	-0.0370561	0.923265	0.0998374	0.695396	0.109114	0.666047	0.00927612	0.99418	-0.0640108	0.976657	-0.110343	0.874452
DVL1;S374;	-0.664756	0.00293181	-0.808503	0.000226043	-0.143748	0.707007	-0.342264	0.167039	-0.629256	0.00721803	-0.286992	0.561529	-0.322491	0.7661	-0.179247	0.811251
DVL3;S192;	-0.251051	0.551728	-0.631032	0.0747951	-0.379981	0.472942	-0.0654406	0.901326	-0.399457	0.3426	-0.334017	0.725978	-0.185611	0.958891	-0.231575	0.853659
DVL3;S48;	0.387239	0.0726541	0.440973	0.0323215	0.0537333	0.896811	0.215656	0.383025	0.00726502	0.983015	-0.208391	0.700112	0.171584	0.916344	0.433708	0.34739
DYNC1H1;S247;	-0.323705	0.00699064	-0.46721	7.76e-05	-0.143505	0.407063	0.142477	0.30205	-0.132974	0.348519	-0.27545	0.141494	-0.466182	0.0659432	-0.334236	0.154015
DYNC1I1;S142;	-0.0721961	0.837141	0.115341	0.705809	0.187537	0.661484	-0.205474	0.520239	0.184816	0.573217	0.39029	0.455108	0.133278	0.958941	-0.0694756	0.951523
DYNC1I2;S73;	0.29008	0.0885035	0.242875	0.146184	-0.0472044	0.880902	0.199904	0.290818	0.0635212	0.780658	-0.136383	0.780378	0.0901755	0.958088	0.179354	0.704629
DYNC1I2;S81;	0.291732	0.0297798	0.267736	0.0401888	-0.0239959	0.929399	0.213415	0.142718	0.132843	0.400608	-0.0805728	0.861601	0.0783165	0.955356	0.134893	0.733492
DYNC1I2;S95;	-0.101417	0.704087	-0.456084	0.0289529	-0.354667	0.216877	-0.0564207	0.852112	-0.0732023	0.804941	-0.0167816	0.989958	-0.0449959	0.984993	-0.382881	0.438657
DYNC1I2;S98;	0.0721371	0.691116	-0.0183253	0.921722	-0.0904624	0.715862	0.320328	0.0370422	0.194155	0.243845	-0.126173	0.760795	-0.248191	0.683854	-0.21248	0.563156
DYNC1LI1;S207;	0.249543	0.0163525	0.0297334	0.811756	-0.21981	0.0978776	0.188639	0.0910292	0.0633358	0.634967	-0.125303	0.593252	0.0609039	0.955356	-0.0336024	0.938066
DYNC1LI1;S516;	0.875721	0.00923328	-0.31255	0.390056	-1.18827	0.00252391	0.161633	0.718122	0.608634	0.0976917	0.447	0.54238	0.714088	0.519262	-0.921184	0.162962
DYNC1LI1;T513;	0.0960149	0.900505	-0.903818	0.105222	-0.999832	0.172923	-0.320927	0.656032	0.207033	0.787905	0.52796	0.721963	0.416942	0.930258	-1.11085	0.368174
DYNC1LI1;T515;	-1.16742	8.89e-08	-1.20903	2.44e-08	-0.0416085	0.917764	-0.124667	0.637496	-1.0679	1.05e-06	-0.943237	0.000176665	-1.04275	0.00676669	-0.141126	0.841939
DYRK1A;S324;	0.179958	0.145991	0.0295387	0.837124	-0.15042	0.36853	0.27984	0.0240373	0.222899	0.0827765	-0.0569414	0.898208	-0.0998817	0.907217	-0.19336	0.497973
DYRK1A;Y321;	0.113368	0.144042	0.00182218	0.987372	-0.111546	0.267005	0.234153	0.00228021	0.153902	0.0526807	-0.0802508	0.659274	-0.120785	0.706305	-0.15208	0.348461
DYRK4;Y379;	-0.293187	0.0111645	-0.355959	0.00151634	-0.0627717	0.757133	-0.0768527	0.598013	-0.264965	0.0307133	-0.188112	0.387731	-0.216335	0.613686	-0.090994	0.814288
DYSF;S366;	-0.319015	0.0114172	-0.239762	0.0536174	0.0792526	0.713429	0.20708	0.131891	-0.190303	0.17832	-0.397383	0.0201659	-0.526094	0.0395545	-0.0494587	0.919757
DYSF;S554;	-0.282052	0.0518508	-0.127398	0.410908	0.154654	0.461215	-0.201903	0.204592	-0.145438	0.391136	0.0564651	0.927377	-0.0801487	0.955356	0.01804	0.980396
EAPP;S88;	-0.132441	0.454579	-0.380454	0.011474	-0.248013	0.234983	-0.156936	0.38931	-0.000438362	0.998355	0.156498	0.694423	0.0244952	0.987915	-0.380016	0.230754
EAPP;S90;	0.23078	0.474633	0.118491	0.720567	-0.112289	0.829057	-0.224053	0.51494	-0.0335055	0.934537	0.190547	0.83319	0.454833	0.709006	0.151996	0.882726
EAPP;Y85;	-0.617904	0.00235376	-0.579407	0.00339634	0.0384971	0.925326	-0.21003	0.379821	-0.261754	0.265089	-0.0517246	0.959005	-0.407874	0.570642	-0.317653	0.527144
EBAG9;S36;	-0.012604	0.930925	-0.0161343	0.900458	-0.00353033	0.985987	-0.0632642	0.617442	-0.0328643	0.814128	0.0303999	0.950435	0.0506602	0.959004	0.01673	0.970136
EDC4;S342;	1.52182	4.9e-05	0.567713	0.127615	-0.954105	0.0355166	0.531073	0.199869	-0.120972	0.815784	-0.652044	0.330825	0.990745	0.313982	0.688685	0.414383
EDC4;S490;	0.176323	0.229162	0.369624	0.0054594	0.193301	0.308669	-0.0047554	0.98398	0.181392	0.248775	0.186147	0.529237	0.181078	0.794431	0.188232	0.600795
EDC4;S494;	0.035831	0.852039	0.309155	0.0256673	0.273324	0.138588	0.00170385	0.993034	-0.0452936	0.819724	-0.0469975	0.94378	0.0341271	0.982046	0.354448	0.221311
EDC4;S498;	-0.312807	0.000399383	-0.153704	0.0800734	0.159104	0.170734	-0.325562	0.000391163	-0.200562	0.0328604	0.125001	0.496868	0.0127551	0.987915	0.0468581	0.885643
EDC4;S506;	-0.255937	0.22726	0.104666	0.649879	0.360603	0.166478	-0.0344834	0.906544	0.233504	0.31301	0.267988	0.531201	-0.221453	0.855857	-0.128838	0.853442
EEF1A2;S224;	0.550953	0.00891659	0.422661	0.0407318	-0.128292	0.721769	0.384578	0.0894538	0.33397	0.153488	-0.0506081	0.962125	0.166376	0.921435	0.0886914	0.910053
EEF1A2;S227;	-0.336045	0.0797714	0.0906415	0.677499	0.426686	0.0694855	-0.371312	0.062216	-0.350266	0.0849025	0.0210468	0.982217	0.0352679	0.987915	0.440907	0.257018
EEF1A2;T142;	-0.419634	0.126802	-0.222522	0.440457	0.197112	0.646061	-0.277743	0.367365	-0.591198	0.0349934	-0.313455	0.601157	-0.141891	0.958318	0.368676	0.590463
EEF1A2;Y141;	0.0054078	0.968458	-0.00313047	0.9821	-0.00853827	0.965388	-0.0075499	0.958789	-0.0049569	0.973156	0.002593	0.996884	0.0129577	0.987915	0.00182643	0.997237
EEF1B2;S106;	-0.0758834	0.548608	0.259017	0.0128789	0.3349	0.00810573	-0.438969	8.58e-05	-0.224763	0.0508884	0.214206	0.229275	0.363085	0.126186	0.48378	0.00848867
EEF1B2;S90;	-0.959264	0.00598898	-0.893819	0.00844916	0.0654447	0.925437	-1.38422	0.000138745	-0.852441	0.0208304	0.531777	0.443522	0.424953	0.83298	-0.0413785	0.981733
EEF1B2;S95;	0.0664554	0.657548	0.430841	0.000319399	0.364386	0.0129139	-0.116592	0.422954	-0.0493027	0.770199	0.0672897	0.877887	0.183048	0.755067	0.480144	0.0260702
EEF1B2;T93;	-0.346831	0.0789911	-0.117551	0.59476	0.229281	0.408369	-0.289482	0.173749	-0.319828	0.13296	-0.0303462	0.974349	-0.0573496	0.979648	0.202277	0.717952
EEF1D;S109;	0.112383	0.765079	-0.188084	0.569362	-0.300467	0.488005	0.251375	0.475551	0.132489	0.735442	-0.118886	0.922174	-0.138992	0.962627	-0.320573	0.696153
EEF1D;S138;	-0.0121961	0.948737	0.167866	0.194995	0.180062	0.29949	-0.280845	0.0348006	-0.180378	0.204876	0.100467	0.792166	0.268649	0.517689	0.348244	0.158313
EEF1D;S162;	-0.0202358	0.886593	-0.078497	0.496151	-0.0582612	0.748477	-0.0461419	0.740662	-0.0695144	0.597139	-0.0233725	0.962882	0.0259061	0.982046	-0.00898262	0.986735
EEF1D;T123;	-0.13151	0.788643	-0.192955	0.659561	-0.061445	0.936819	-0.548748	0.190175	-0.448717	0.305083	0.100031	0.957112	0.417239	0.859086	0.255763	0.843966
EEF2;T54;	0.836169	0.000273218	0.818589	0.000259796	-0.0175796	0.971548	1.10508	5.51e-06	0.832663	0.000454455	-0.272422	0.602199	-0.268916	0.842568	-0.0140737	0.990349
EEF2;T57;	2.1774	2.21e-07	2.20378	1.06e-07	0.0263773	0.975461	2.17842	4.3e-07	2.27113	1.38e-07	0.0927061	0.962831	-0.00102124	0.99972	-0.06735	0.970066
EEF2;T59;	2.75979	8.08e-15	2.24377	6.09e-12	-0.516021	0.166726	2.6806	8.07e-14	2.44621	1.55e-12	-0.234383	0.780198	0.0791921	0.981253	-0.202446	0.833344
EEF2K;S18;	0.353396	0.00773423	0.0799282	0.600353	-0.273468	0.10896	0.249913	0.0799542	0.153128	0.324337	-0.0967847	0.81423	0.103484	0.922449	-0.0731997	0.880864
EEF2K;S445;	0.916981	2.36e-06	1.05196	8.03e-08	0.134982	0.664594	1.02828	4.27e-07	1.05241	2.06e-07	0.0241294	0.979776	-0.111295	0.955356	-0.000442731	0.999765
EEF2K;S470;	-1.4442	7.66e-09	-1.56517	6.14e-10	-0.120963	0.76774	-1.16114	2.52e-06	-1.46478	1e-08	-0.303633	0.550722	-0.283058	0.830601	-0.100387	0.907048
EEF2K;S474;	0.364897	0.202211	0.296357	0.295265	-0.0685396	0.897169	0.266989	0.401521	0.17098	0.619957	-0.0960089	0.935102	0.0979084	0.975218	0.125378	0.899482
EEF2K;S477;	0.994743	0.000124924	1.3924	1.73e-07	0.397661	0.256136	1.2142	8.91e-06	1.338	1.05e-06	0.123799	0.898753	-0.219455	0.907217	0.0544068	0.96112
EEF2K;S72;	-1.36001	1.41e-07	-1.17139	2.32e-06	0.188621	0.633804	-1.23818	2.15e-06	-1.09038	2.05e-05	0.147804	0.861601	-0.121828	0.960297	-0.0810106	0.937726
EEF2K;S74;	-1.01548	7.23e-06	-0.821866	0.000155096	0.193613	0.573938	-0.755633	0.000968647	-0.696917	0.0024373	0.0587154	0.957112	-0.259846	0.842568	-0.124948	0.877042
EEPD1;S106;	-0.0720021	0.561477	-0.217722	0.0332586	-0.14572	0.312684	-0.0558987	0.68295	0.0828804	0.518683	0.138779	0.54238	-0.0161034	0.987915	-0.300602	0.136756
EEPD1;S110;	-0.23298	0.0310999	-0.39711	0.000155145	-0.16413	0.258032	-0.118435	0.34026	-0.0630617	0.649806	0.0553731	0.887644	-0.114545	0.86767	-0.334049	0.0979639
EEPD1;S200;	-0.448525	0.0238034	-0.619553	0.00122834	-0.171028	0.57797	-0.0540826	0.845885	-0.124394	0.622913	-0.0703109	0.935102	-0.394442	0.570642	-0.49516	0.216949
EEPD1;S204;	-0.189536	0.463837	-0.418993	0.0602222	-0.229457	0.497531	-0.00313658	0.992088	-0.255809	0.33607	-0.252672	0.641965	-0.186399	0.912948	-0.163184	0.830046
EEPD1;S21;	-0.757922	0.000110307	-0.568489	0.00268208	0.189434	0.522274	-0.15893	0.505558	-0.0325354	0.907063	0.126395	0.845177	-0.598992	0.195276	-0.535953	0.162032
EEPD1;T205;	-0.918737	1.02e-05	-1.06598	3.44e-07	-0.147247	0.660791	-0.541271	0.0112749	-0.654251	0.00201533	-0.11298	0.877796	-0.377466	0.629494	-0.411732	0.358773
EEPD1;T207;	-0.453581	0.0052814	-0.375085	0.018027	0.0784953	0.784279	0.00233403	0.991921	-0.0508945	0.823653	-0.0532285	0.94602	-0.455915	0.269766	-0.324191	0.367882
EFHD2;S74;	-0.0898267	0.421441	-0.184389	0.0587347	-0.0945624	0.530162	-0.171185	0.109302	-0.000164612	0.999029	0.17102	0.342527	0.081358	0.913489	-0.184224	0.410768
EFR3A;S721;	-0.00492894	0.976781	-0.178812	0.0981687	-0.173883	0.233928	0.0914156	0.488098	-0.0374139	0.803902	-0.128829	0.601953	-0.0963445	0.897795	-0.141398	0.623938
EFR3B;S93;	-0.0233383	0.938068	-0.369621	0.0688764	-0.346283	0.208817	-0.450417	0.0378147	-0.265774	0.260186	0.184643	0.74512	0.427079	0.539763	-0.103847	0.890501
EFR3B;S95;	0.43985	0.305904	0.312004	0.471554	-0.127847	0.862374	0.0895173	0.874044	0.288437	0.558362	0.19892	0.891174	0.350333	0.897795	0.0235666	0.990349
EFTUD2;S19;	-0.282126	0.136839	-0.246232	0.184791	0.0358946	0.919624	0.0314695	0.906647	-0.13628	0.545454	-0.16775	0.73034	-0.313596	0.673568	-0.109951	0.86427
EGFR;S1121;	-0.35764	0.0713876	-0.645116	0.000624928	-0.287476	0.276195	-0.0443775	0.872908	-0.200471	0.383344	-0.156094	0.789095	-0.313263	0.709144	-0.444645	0.274502
EHBP1;S393;	0.419195	0.0342177	-0.133222	0.547077	-0.552417	0.0195171	0.221006	0.330451	0.529786	0.00979851	0.308781	0.412346	0.198189	0.879124	-0.663008	0.0651495
EHBP1;S397;	-0.434826	0.00181752	-0.468392	0.000591172	-0.0335654	0.90337	-0.77201	3.24e-07	-0.53791	0.000215362	0.2341	0.365688	0.337183	0.406454	0.0695181	0.892799
EHBP1;S401;	0.390178	0.0312957	0.346037	0.0501253	-0.0441406	0.902208	0.385377	0.0425137	0.255228	0.208643	-0.130148	0.816431	0.00480144	0.995896	0.0908093	0.890501
EHBP1L1;S1257;	-0.466177	0.291211	-0.306191	0.497574	0.159987	0.832221	-0.057053	0.924361	0.00663814	0.992418	0.0636911	0.974614	-0.409124	0.88059	-0.312829	0.819114
EHBP1L1;S1273;	0.333981	0.0829114	0.540175	0.00298836	0.206194	0.454237	0.287749	0.1647	0.276864	0.188709	-0.010885	0.992659	0.0462328	0.982046	0.263311	0.588042
EHBP1L1;S170;	0.148501	0.330771	0.413122	0.00216182	0.264621	0.141803	-0.137068	0.403792	-0.118124	0.486255	0.0189436	0.978277	0.285569	0.546854	0.531246	0.0307668
EHBP1L1;S173;	0.260842	0.0213593	0.213145	0.0549266	-0.0476969	0.81594	-0.0814665	0.562673	-0.00998033	0.952372	0.0714861	0.852608	0.342309	0.201031	0.223126	0.371838
EHBP1L1;S191;	0.262011	0.00363322	0.379318	2.29e-05	0.117307	0.357436	-0.0669658	0.551853	0.00814856	0.951308	0.0751143	0.777864	0.328977	0.0930437	0.37117	0.0191057
EHBP1L1;S285;	0.064603	0.606032	-0.0387189	0.757863	-0.103322	0.511885	0.00605831	0.972109	0.0459015	0.747447	0.0398432	0.92922	0.0585447	0.955356	-0.0846204	0.807508
EHBP1L1;S310;	0.250752	0.454579	0.646744	0.0236157	0.395992	0.331641	0.0669049	0.873752	0.0965615	0.814128	0.0296566	0.983919	0.183847	0.951803	0.550182	0.40665
EHBP1L1;T284;	-0.201297	0.00881956	-0.359975	3.21e-06	-0.158679	0.107176	-0.167094	0.0394223	-0.159007	0.0537115	0.00808762	0.983159	-0.0342024	0.964036	-0.200969	0.191779
EHD2;S332;	-0.0273492	0.907473	0.0256845	0.905893	0.0530337	0.868781	-0.435102	0.0153391	-0.431008	0.0166542	0.00409367	0.996884	0.407753	0.416474	0.456693	0.179242
EID3;S149;	0.00973397	0.963557	-0.17238	0.230981	-0.182114	0.351844	0.309747	0.0348006	0.162643	0.31684	-0.147104	0.668237	-0.300013	0.50873	-0.335023	0.242457
EIF2A;S501;	0.580973	0.000353242	0.439482	0.00533484	-0.141491	0.576662	0.274267	0.120415	0.45486	0.00743264	0.180593	0.645614	0.306706	0.607941	-0.0153781	0.986114
EIF2B1;S7;	-0.15678	0.115535	-0.0488581	0.6613	0.107922	0.441168	-0.0225279	0.869131	0.0657296	0.587592	0.0882574	0.731411	-0.134252	0.769355	-0.114588	0.662343
EIF2B5;S544;	-0.130978	0.448861	-0.0421323	0.817608	0.088846	0.735021	0.0147343	0.950249	-0.0484939	0.818732	-0.0632282	0.920579	-0.145713	0.886201	0.00636162	0.993451
EIF2S1;S237;	-0.439789	0.153735	-0.442041	0.133892	-0.00225249	0.996942	-0.347493	0.30205	-0.37561	0.265892	-0.0281175	0.984527	-0.092296	0.977469	-0.0664311	0.958544
EIF2S2;S105;	-0.111003	0.522842	-0.191969	0.210172	-0.0809665	0.757102	-0.0377043	0.858585	0.262497	0.107628	0.300201	0.222169	-0.0732983	0.961489	-0.454466	0.106644
EIF2S2;S2;	0.0541015	0.559569	-0.055088	0.529616	-0.109189	0.312328	0.108337	0.215472	0.094044	0.299783	-0.014293	0.96978	-0.0542355	0.942697	-0.149132	0.39558
EIF2S2;S67;	-0.420287	0.00126793	-0.560306	1.69e-05	-0.140019	0.469357	-0.124296	0.423934	-0.229365	0.110604	-0.105069	0.7902	-0.295991	0.471799	-0.330941	0.214375
EIF2S2;T111;	0.108856	0.245413	0.0460605	0.650683	-0.0627955	0.662656	0.113351	0.250888	0.234392	0.010501	0.12104	0.513227	-0.00449553	0.99272	-0.188331	0.320493
EIF3A;S848;	0.368925	0.000114095	0.244253	0.00821411	-0.124672	0.35215	0.309106	0.00171279	0.287115	0.00370632	-0.0219915	0.962831	0.0598183	0.951354	-0.0428622	0.902932
EIF3C;S156;	-0.89084	0.255921	-0.0458392	0.963221	0.845	0.423945	0.285815	0.775376	-0.710187	0.413727	-0.996002	0.524316	-1.17665	0.709225	0.664347	0.772233
EIF3C;S39;	0.0533327	0.404964	0.0296618	0.654872	-0.0236709	0.819826	-7.58e-05	0.999105	0.00165658	0.985368	0.00173243	0.996884	0.0534085	0.889483	0.0280052	0.892879
EIF3D;S479;	0.0371589	0.956014	-1.14878	0.00817028	-1.18594	0.0297105	0.316683	0.571539	-0.190242	0.755865	-0.506925	0.631656	-0.279524	0.952799	-0.95854	0.323513
EIF3D;S480;	1.41301	0.0120899	1.28591	0.0190348	-0.127102	0.909464	0.145788	0.855016	1.09422	0.0734406	0.948434	0.359748	1.26722	0.473989	0.191689	0.934423
EIF3G;S42;	0.138212	0.0323735	0.0130127	0.870534	-0.125199	0.130776	0.194654	0.00338855	0.122637	0.0779004	-0.0720169	0.637244	-0.0564426	0.899326	-0.109625	0.469591
EIF3G;T41;	-0.00733477	0.962795	-0.144004	0.166794	-0.13667	0.338154	0.106202	0.375612	0.0199916	0.892409	-0.0862104	0.776612	-0.113537	0.859086	-0.163996	0.509845
EIF3K;S129;	-0.604546	0.368671	-1.35742	0.0213681	-0.75287	0.382802	-0.177475	0.834198	-1.40508	0.0286796	-1.22761	0.218939	-0.42707	0.939679	0.0476677	0.987254
EIF3K;S130;	0.113311	0.337536	-0.100739	0.38496	-0.214051	0.122903	0.195334	0.090993	0.0635632	0.647675	-0.131771	0.583217	-0.0820225	0.926207	-0.164302	0.537564
EIF4B;S16;	0.439737	0.0777778	0.607876	0.0100225	0.168139	0.679517	1.16554	5.89e-06	0.362915	0.183153	-0.802625	0.0118734	-0.725804	0.21821	0.244961	0.735866
EIF4B;S450;	0.384567	0.040228	0.433623	0.0161979	0.0490565	0.892416	0.2165	0.310645	0.316821	0.121422	0.100321	0.879905	0.168067	0.895523	0.116802	0.859502
EIF4B;S500;	0.107271	0.912008	0.79411	0.27868	0.686839	0.515686	0.683526	0.40768	0.58969	0.490152	-0.0938362	0.978277	-0.576255	0.912948	0.204421	0.945383
EIF4B;S502;	0.907585	0.0144245	0.596442	0.107091	-0.311143	0.59559	0.514239	0.214762	0.511142	0.22483	-0.00309639	0.998773	0.393347	0.869617	0.0853001	0.95809
EIF4B;S503;	-0.253761	0.461221	-0.403698	0.19153	-0.149937	0.775942	-0.0533976	0.904488	0.143149	0.72311	0.196547	0.84245	-0.200363	0.947958	-0.546847	0.427647
EIF4B;S509;	-1.82211	0.0431196	-0.527419	0.604728	1.29469	0.288239	-2.02116	0.0309511	-1.6681	0.0845709	0.353063	0.927275	0.199057	0.98468	1.14068	0.631156
EIF4B;S602;	0.444523	1.2e-06	0.444575	7.78e-07	5.22e-05	0.999524	0.478233	5.07e-07	0.497525	1.69e-07	0.0192917	0.964538	-0.03371	0.973003	-0.0529495	0.867057
EIF4B;T14;	1.13194	1.69e-05	0.693102	0.00574194	-0.438836	0.204899	0.982834	0.000249705	0.537165	0.0531421	-0.445669	0.3459	0.149104	0.955356	0.155937	0.866002
EIF4B;Y614;	0.305915	0.0354556	0.326216	0.0198906	0.0203001	0.94712	0.364869	0.0157999	0.400528	0.00771508	0.0356585	0.959862	-0.0589536	0.968455	-0.074312	0.888834
EIF4EBP1;T46;	-0.35217	0.000473505	-0.490402	1.62e-06	-0.138232	0.325106	0.0651144	0.611499	-0.174194	0.117347	-0.239308	0.119114	-0.417284	0.0425128	-0.316208	0.096301
EIF4EBP1;Y34;	-0.344348	0.00155197	-0.52139	2.3e-06	-0.177042	0.228685	0.105811	0.412112	-0.159443	0.194388	-0.265254	0.106594	-0.450159	0.0426109	-0.361947	0.0720316
EIF4ENIF1;S727;	-0.271698	0.0638129	-0.746819	3.66e-07	-0.475122	0.00498781	0.115827	0.509987	-0.0389461	0.850732	-0.154773	0.661286	-0.387524	0.304208	-0.707873	0.00342411
EIF4ENIF1;S728;	-0.56453	3.93e-08	-0.00172446	0.989236	0.562805	5.73e-07	-0.58499	3.84e-08	-0.339549	0.000683306	0.245441	0.0836974	0.0204605	0.984993	0.337825	0.0532855
EIF4ENIF1;S927;	-0.270691	0.135969	-0.156757	0.404812	0.113933	0.699805	-0.233743	0.230231	-0.168393	0.41615	0.0653505	0.929762	-0.0369476	0.984993	0.0116353	0.989087
EIF4G1;S1084;	0.12608	0.299847	0.197516	0.0742101	0.0714358	0.707422	0.164441	0.185049	0.144359	0.260751	-0.0200827	0.970894	-0.0383612	0.976657	0.0531573	0.897168
EIF4G1;S1104;	-2.04695	8.01e-07	-2.03267	5.91e-07	0.0142835	0.985987	-1.22298	0.00318483	-1.35973	0.00101125	-0.136748	0.940534	-0.823973	0.544288	-0.672941	0.479912
EIF4G1;S1131;	-0.0466103	0.885349	0.14351	0.595596	0.19012	0.612006	0.0950954	0.767569	0.0740659	0.822566	-0.0210295	0.986583	-0.141706	0.955329	0.0694442	0.944855
EIF4G1;S1216;	0.0430661	0.9145	-0.0561078	0.876003	-0.0991738	0.851962	0.0726001	0.859305	-0.0109332	0.981125	-0.0835333	0.952001	-0.029534	0.987915	-0.0451746	0.973011
EIF4G1;S1245;	0.0323474	0.863149	0.155568	0.2817	0.123221	0.566058	0.00527826	0.982839	-0.108967	0.520297	-0.114246	0.777864	0.0270691	0.986612	0.264535	0.392844
EIF4G1;T1218;	-0.598125	0.00155397	-0.500419	0.00651802	0.0977055	0.770275	-0.0638455	0.807237	-0.213142	0.339781	-0.149296	0.795652	-0.534279	0.264192	-0.287277	0.544752
EIF4G1;T212;	-0.347226	0.322647	0.0969289	0.799638	0.444155	0.314779	0.00655557	0.989791	-0.237252	0.55239	-0.243808	0.80052	-0.353782	0.860119	0.334181	0.71986
EIF4G1;T214;	0.0578549	0.73022	-0.306935	0.0171011	-0.36479	0.0230768	-0.117087	0.464992	-0.331491	0.0174271	-0.214404	0.391014	0.174942	0.794248	0.0245562	0.966784
EIF4G2;S395;	0.246801	0.713774	-0.481519	0.40767	-0.72832	0.328568	0.576067	0.356404	0.139635	0.856144	-0.436432	0.785942	-0.329266	0.952961	-0.621154	0.673895
EIF4G2;T470;	-0.292914	0.000227763	-0.378155	2.38e-06	-0.0852409	0.466139	-0.26975	0.00100686	-0.400947	1.76e-06	-0.131197	0.375642	-0.0231638	0.979684	0.0227923	0.945568
EIF4G3;S494;	-0.350223	0.0291021	-0.527114	0.00066575	-0.176891	0.448831	-0.359508	0.032147	-0.542887	0.000984834	-0.183379	0.622203	0.00928461	0.992431	0.0157728	0.985113
EIF5;S389;	0.0144715	0.869844	0.0196503	0.799638	0.00517881	0.970565	-0.0604743	0.434358	-0.0254374	0.776285	0.035037	0.88031	0.0749459	0.845205	0.0450877	0.839642
EIF5;S390;	0.0144715	0.869844	0.0196503	0.799638	0.00517881	0.970565	-0.0604743	0.434358	-0.0254374	0.776285	0.035037	0.88031	0.0749459	0.845205	0.0450877	0.839642
EIF5B;S107;	-0.079261	0.694988	0.437087	0.00539939	0.516348	0.00680013	-0.480234	0.0043029	-0.401513	0.0187163	0.0787214	0.897663	0.400973	0.38291	0.8386	0.0020664
EIF5B;S113;	-0.0467722	0.70025	0.0127416	0.918052	0.0595139	0.720696	-0.199696	0.0532288	-0.130783	0.239591	0.0689129	0.821202	0.152924	0.7243	0.143525	0.557752
EIF5B;S135;	-0.0414464	0.847262	0.0721935	0.699774	0.11364	0.665826	-0.21381	0.232988	-0.0990564	0.628455	0.114754	0.818213	0.172364	0.864621	0.17125	0.708654
EIF5B;S137;	-0.0225397	0.882752	0.036553	0.784836	0.0590927	0.763287	-0.18337	0.130824	-0.138805	0.280442	0.0445649	0.925281	0.16083	0.7661	0.175358	0.520041
EIF5B;S214;	0.0213382	0.896086	0.195771	0.0987974	0.174433	0.284353	-0.30002	0.0162834	-0.145041	0.291138	0.154978	0.552132	0.321358	0.304045	0.340813	0.13879
EIF5B;Y134;	-0.149389	0.62352	-0.0314639	0.921841	0.117925	0.791927	-0.265665	0.367365	-0.0904764	0.794786	0.175189	0.828038	0.116276	0.962966	0.0590125	0.956862
EIF6;S220;	0.46521	0.156146	0.433539	0.173294	-0.031671	0.962235	0.746411	0.0227992	0.954371	0.00321506	0.20796	0.837156	-0.281201	0.896682	-0.520832	0.486028
ELMO1;S85;	-0.484025	6.72e-05	-0.624307	3.99e-07	-0.140282	0.421139	-0.537221	2.2e-05	-0.452164	0.00029115	0.0850565	0.821341	0.0531955	0.964036	-0.172143	0.576263
ELMSAN1;S661;	0.213187	0.286493	0.495591	0.00548341	0.282405	0.257491	0.213234	0.315133	0.433791	0.0260392	0.220557	0.599611	-4.75e-05	0.999934	0.0618005	0.935184
ELMSAN1;S700;	-0.781269	7.47e-09	-0.671543	1.98e-07	0.109725	0.573518	-0.426203	0.00100686	-0.558429	1.99e-05	-0.132225	0.670889	-0.355065	0.258666	-0.113115	0.774919
ELMSAN1;T655;	-0.00945937	0.966412	0.0464414	0.795711	0.0559008	0.838915	0.0630558	0.756506	0.140102	0.435504	0.0770465	0.887834	-0.0725152	0.962627	-0.0936609	0.860333
ELMSAN1;T704;	0.549223	0.202522	1.51653	0.000138949	0.967305	0.0542036	0.609196	0.175116	0.890463	0.0396431	0.281267	0.828096	-0.0599726	0.987915	0.626065	0.532205
ELMSAN1;T715;	-0.244252	0.260204	-0.1732	0.430019	0.071052	0.848913	-0.3682	0.0888919	0.0675646	0.809525	0.435764	0.173907	0.123948	0.952961	-0.240764	0.662343
ELMSAN1;Y654;	0.681118	0.0217168	1.0412	0.000300473	0.360082	0.393418	0.78658	0.0108585	0.685099	0.0285621	-0.101481	0.939743	-0.105462	0.976147	0.356101	0.659635
ELP4;T39;	-0.180493	0.225175	-0.137014	0.358662	0.0434792	0.867784	-0.0329199	0.86874	-0.180609	0.259881	-0.147689	0.667455	-0.147573	0.870428	0.0435956	0.940933
EMC1;S325;	-0.100554	0.523425	0.035709	0.828151	0.136263	0.50175	-0.121131	0.457221	-0.052271	0.778787	0.0688601	0.890295	0.020577	0.987915	0.08798	0.852885
EMC1;S330;	-0.569071	0.068269	-0.245676	0.463247	0.323395	0.474463	-0.81055	0.0111212	-0.997123	0.00166033	-0.186573	0.859994	0.241479	0.921333	0.751447	0.229923
EMCN;S224;	-0.523317	0.0102194	-0.284376	0.170911	0.238942	0.416692	-0.418143	0.0534395	-0.248828	0.29072	0.169314	0.777864	-0.105174	0.958914	-0.035547	0.969794
EMD;S171;	-0.934826	5.6e-09	-0.94248	3.18e-09	-0.00765353	0.980081	-0.706494	6.94e-06	-0.767262	1.08e-06	-0.0607688	0.922174	-0.228333	0.737365	-0.175217	0.667038
EMD;S60;	0.0925973	0.568171	-0.2757	0.03926	-0.368297	0.0264665	0.20802	0.167227	-0.0992783	0.560466	-0.307298	0.150967	-0.115422	0.907217	-0.176422	0.627636
EMD;S8;	0.639183	0.000762029	0.341959	0.0699933	-0.297223	0.249564	0.0850104	0.739982	0.449927	0.0258613	0.364917	0.2602	0.554172	0.237907	-0.107968	0.876554
EMD;S87;	0.371408	0.0119459	0.254746	0.0828825	-0.116663	0.623767	0.210988	0.200647	0.297652	0.0621167	0.086664	0.867753	0.16042	0.864252	-0.0429066	0.945568
EMILIN3;S206;	-0.206776	0.0253435	-0.136019	0.14239	0.0707577	0.633198	-0.190679	0.0504834	-0.267078	0.00525992	-0.0763987	0.777864	-0.0160975	0.987915	0.131059	0.577734
EML1;S129;	0.0511207	0.928838	-0.552681	0.169494	-0.603802	0.259253	-0.295089	0.547611	-0.492895	0.279752	-0.197806	0.893443	0.34621	0.900474	-0.0597857	0.973173
EML1;S82;	-0.0265744	0.908642	-0.375915	0.0214133	-0.349341	0.104158	-0.224427	0.234212	-0.228656	0.231667	-0.00422925	0.996884	0.197853	0.84158	-0.147259	0.783085
EML1;S84;	0.00568075	0.982407	0.145441	0.422347	0.13976	0.59559	0.0603644	0.791617	0.40392	0.021437	0.343555	0.2113	-0.0546837	0.976657	-0.258479	0.529424
EML4;S146;	0.0387312	0.785084	-0.0753623	0.538302	-0.114094	0.480811	0.038316	0.797904	-0.0372595	0.804941	-0.0755755	0.828096	0.000415163	0.99972	-0.0381028	0.934076
EML4;T908;	-0.471486	0.0121757	-0.282858	0.135368	0.188628	0.50559	-0.529833	0.00698349	-0.505728	0.0102691	0.0241051	0.979776	0.0583469	0.97815	0.22287	0.666041
EML4;T910;	-0.352451	0.0560235	-0.298826	0.0978125	0.0536253	0.87459	-0.684817	0.000263059	-0.318313	0.109072	0.366504	0.219916	0.332365	0.634676	0.0194873	0.982999
ENAH;S129;	-0.166859	0.617173	-0.330037	0.252403	-0.163179	0.733289	-0.50621	0.0888899	-0.0122575	0.977158	0.493952	0.316149	0.339351	0.828992	-0.31778	0.678523
ENAH;T696;	-0.141365	0.323546	-0.0177093	0.915544	0.123655	0.535572	-0.0132537	0.948221	-0.0593079	0.736884	-0.0460542	0.936182	-0.128111	0.882988	0.0415986	0.938616
ENDOD1;S301;	-0.124458	0.501043	-0.200055	0.22522	-0.0755973	0.789542	0.0768474	0.717986	0.0298382	0.897385	-0.0470092	0.951592	-0.201305	0.815773	-0.229893	0.570945
ENDOD1;S303;	-0.161268	0.223319	-0.141203	0.277747	0.0200648	0.937718	0.130542	0.368291	0.18288	0.189622	0.0523371	0.91933	-0.291811	0.432084	-0.324083	0.192693
ENDOD1;S307;	0.245719	0.0310999	-0.0592919	0.65177	-0.305011	0.0264665	0.211637	0.0811131	0.0548577	0.716601	-0.156779	0.512307	0.0340823	0.978972	-0.11415	0.734458
ENDOD1;S321;	0.384118	0.003192	-0.307456	0.0156423	-0.691574	4.34e-06	-0.0802964	0.630738	0.0507276	0.7785	0.131024	0.697664	0.464414	0.101844	-0.358184	0.162962
ENDOD1;S324;	0.311086	0.222852	0.662055	0.00428167	0.350969	0.283747	0.363578	0.168369	0.441017	0.0904763	0.0774383	0.946028	-0.0524925	0.984842	0.221038	0.76626
ENO1;S141;	-0.3558	7.91e-05	-0.208457	0.01668	0.147343	0.220987	0.00501983	0.973363	0.191805	0.0455277	0.186785	0.204055	-0.36082	0.0501844	-0.400262	0.00909451
ENO1;S263;	0.335494	0.00496316	-0.12866	0.308064	-0.464155	0.000812562	0.233222	0.0683875	0.1983	0.134332	-0.0349218	0.952001	0.102273	0.906664	-0.32696	0.163891
ENO1;S27;	-0.0533394	0.702838	-0.144282	0.210268	-0.0909428	0.608911	0.0448537	0.768925	0.0488046	0.749238	0.00395087	0.996258	-0.0981932	0.899849	-0.193087	0.46322
ENO1;S272;	0.154041	0.0502431	0.0562011	0.516047	-0.0978404	0.374383	0.0693944	0.457963	0.0707063	0.449703	0.00131188	0.997843	0.0846471	0.861702	-0.0145052	0.966784
ENO1;S40;	0.0795364	0.429908	-0.136566	0.126561	-0.216102	0.0488162	0.215439	0.0211057	0.112279	0.274101	-0.10316	0.618116	-0.135903	0.741812	-0.248845	0.152397
ENO1;S419;	0.051074	0.549637	0.102423	0.163922	0.0513491	0.667504	-0.114896	0.147481	-0.0578292	0.516501	0.057067	0.795652	0.16597	0.45805	0.160252	0.301294
ENO1;T26;	0.0730804	0.719958	0.112052	0.537712	0.0389717	0.90337	0.0323804	0.891212	0.041212	0.860127	0.00883159	0.992899	0.0407	0.98177	0.0708401	0.905289
ENO1;T41;	0.105031	0.687133	-0.17725	0.43978	-0.28228	0.333022	0.256336	0.284413	0.117896	0.667671	-0.13844	0.84006	-0.151305	0.936811	-0.295146	0.586529
ENO1;T85;	0.36051	0.00494272	0.157399	0.238267	-0.203111	0.241287	0.0500051	0.776975	0.0748952	0.654415	0.0248901	0.967177	0.310505	0.406454	0.0825042	0.855163
ENO1;Y44;	0.241798	0.327906	0.304038	0.187545	0.06224	0.885935	-0.0296789	0.930072	-0.0521025	0.872121	-0.0224235	0.983921	0.271477	0.833219	0.356141	0.515684
ENO3;S157;	-0.258956	0.0705647	0.0357757	0.833913	0.294731	0.0989405	0.0568795	0.766259	0.228647	0.140075	0.171767	0.583217	-0.315835	0.472048	-0.192871	0.598528
ENO3;S176;	-0.0379588	0.75642	-0.189681	0.0426417	-0.151722	0.237772	0.0260718	0.846502	0.0101153	0.94238	-0.0159564	0.972492	-0.0640305	0.947338	-0.199796	0.337873
ENO3;S177;	-0.070093	0.456174	-0.163773	0.0422871	-0.0936799	0.433867	-0.0485969	0.645563	0.00486407	0.969519	0.053461	0.844051	-0.021496	0.98177	-0.168637	0.349066
ENO3;S263;	0.063416	0.72392	0.00362551	0.986868	-0.0597905	0.816589	0.0150442	0.945105	0.0428706	0.831556	0.0278265	0.967177	0.0483718	0.976657	-0.0392451	0.94872
ENO3;S83;	-0.119498	0.21798	-0.0992193	0.299802	0.0202785	0.909985	-0.144205	0.148649	-0.0296746	0.815784	0.114531	0.566484	0.0247076	0.98177	-0.0695448	0.821202
ENO3;T205;	0.00249651	0.991945	-0.0512245	0.75326	-0.053721	0.831894	-0.137373	0.391183	-0.0305961	0.875876	0.106776	0.795652	0.139869	0.876995	-0.0206283	0.973173
ENO3;T229;	-0.133416	0.308115	-0.138288	0.270448	-0.00487214	0.984316	-0.14974	0.272427	-0.286875	0.0234872	-0.137135	0.625671	0.0163242	0.987915	0.148587	0.64697
ENO3;T72;	-0.190129	0.74798	0.0634817	0.914646	0.25361	0.754932	0.442255	0.41817	0.347917	0.543752	-0.094338	0.965721	-0.632383	0.780715	-0.284435	0.862528
ENO3;Y236;	-0.289167	0.1648	-0.15371	0.481752	0.135457	0.683582	-0.391605	0.0634555	-0.218412	0.349116	0.173194	0.754527	0.102438	0.958914	0.0647012	0.938066
ENO3;Y252;	-0.23879	0.495808	-0.286127	0.38096	-0.0473367	0.939763	-0.476694	0.151354	-0.0743566	0.864435	0.402338	0.54238	0.237904	0.921435	-0.21177	0.836943
ENSA;S131;	0.162746	0.647981	0.32687	0.284516	0.164124	0.748223	0.500597	0.112125	0.178543	0.633917	-0.322053	0.647677	-0.337851	0.845108	0.148326	0.890501
ENSA;S132;	-1.18322	0.000309638	-0.848264	0.00768989	0.334956	0.495493	-0.91077	0.00782365	-0.62551	0.0794524	0.28526	0.758379	-0.272449	0.911933	-0.222753	0.844435
ENSA;S90;	-0.504931	0.000185772	-0.398466	0.00228431	0.106465	0.623032	-0.272762	0.0570135	-0.271692	0.0614852	0.00106911	0.998773	-0.23217	0.677403	-0.126773	0.760932
ENSA;Y93;	-0.500051	0.0006609	-0.370021	0.00980228	0.130031	0.570867	-0.277133	0.0803725	-0.295358	0.063487	-0.0182247	0.981258	-0.222918	0.746555	-0.074663	0.890501
EP300;S1011;	-0.0115868	0.957767	-0.314054	0.0264123	-0.302467	0.103647	-0.0346776	0.867429	-0.189284	0.255714	-0.154607	0.666461	0.0230908	0.987915	-0.12477	0.788762
EP300;S1012;	-0.0432581	0.814891	0.322613	0.0171928	0.365871	0.0313467	-0.12147	0.473015	-0.019153	0.923515	0.102317	0.812318	0.0782124	0.955356	0.341766	0.230297
EP400;S315;	0.140403	0.425166	0.178989	0.272222	0.0385861	0.900914	0.217365	0.211697	0.0580188	0.786551	-0.159347	0.687992	-0.0769627	0.961389	0.12097	0.815759
EP400;S321;	-0.341378	0.00333788	-0.359091	0.00154523	-0.0177129	0.94211	-0.123861	0.36439	-0.343197	0.00473344	-0.219335	0.274896	-0.217517	0.620929	-0.0158941	0.977364
EP400;T314;	-0.0253347	0.903002	-0.0521881	0.775803	-0.0268535	0.930807	0.0722009	0.722401	0.162868	0.364557	0.0906669	0.864239	-0.0975355	0.94987	-0.215056	0.584484
EPB41;S542;	-1.00635	0.000269221	-1.53528	8.08e-08	-0.528933	0.13993	-0.244146	0.46488	-0.29314	0.368098	-0.0489944	0.971634	-0.7622	0.282819	-1.24214	0.00861479
EPB41;S555;	-0.529788	0.0308161	-1.07255	9.85e-06	-0.54276	0.0778686	-0.210015	0.476449	-0.281899	0.321377	-0.0718834	0.951592	-0.319773	0.795554	-0.790649	0.0802488
EPB41;S664;	-0.300252	0.00444015	-0.0337843	0.789894	0.266467	0.04019	-0.206998	0.0673205	0.151026	0.206272	0.358023	0.00909482	-0.0932542	0.899326	-0.18481	0.455441
EPB41;T736;	-0.164124	0.409126	0.286764	0.104033	0.450888	0.0367258	0.213059	0.291506	0.241946	0.228767	0.0288869	0.973401	-0.377183	0.517689	0.0448178	0.953697
EPB41;T859;	0.258936	0.203269	0.128705	0.552646	-0.130231	0.686615	0.399631	0.0491087	0.460807	0.022738	0.0611753	0.947081	-0.140695	0.932412	-0.332102	0.460335
EPB41L2;S58;	-0.958443	5.57e-05	-1.41387	1.41e-08	-0.455423	0.136787	-0.5769	0.0198587	-0.8999	0.000232608	-0.323	0.523487	-0.381543	0.709144	-0.513967	0.311638
EPB41L2;S645;	-0.176125	0.202188	-0.180516	0.173659	-0.00439021	0.986342	-0.115515	0.462859	-0.0989338	0.539455	0.0165816	0.979776	-0.06061	0.962966	-0.0815818	0.860333
EPB41L2;S648;	0.00357318	0.98246	-0.416236	6.55e-05	-0.419809	0.000624622	0.145499	0.219939	0.152071	0.203293	0.00657145	0.992295	-0.141926	0.793628	-0.568307	0.00123015
EPB41L2;S682;	-0.473787	2.31e-05	-0.610101	9.33e-08	-0.136314	0.385512	-0.23826	0.0411698	-0.282984	0.0146639	-0.0447237	0.924067	-0.235527	0.517689	-0.327117	0.122217
EPB41L2;S683;	-0.281701	0.015294	-0.442869	0.000100396	-0.161168	0.314057	-0.20126	0.1083	-0.333043	0.00591517	-0.131784	0.62957	-0.0804419	0.942697	-0.109826	0.760868
EPB41L2;S87;	0.066863	0.517461	0.171699	0.0485998	0.104836	0.41175	0.194911	0.0370755	0.169538	0.0781777	-0.025373	0.953746	-0.128048	0.7661	0.0021609	0.995979
EPB41L3;S448;	-0.228809	0.297734	-0.0490986	0.842604	0.179711	0.568871	0.161671	0.513624	-0.0190488	0.948383	-0.18072	0.746702	-0.390481	0.593414	-0.0300499	0.974031
EPB41L3;S88;	-0.16766	0.304079	0.0681244	0.697834	0.235785	0.241923	-0.0823343	0.672914	-0.340881	0.0318571	-0.258547	0.342767	-0.0853261	0.955356	0.409005	0.163079
EPB41L3;T480;	-0.925466	8.69e-11	-0.841703	9.84e-10	0.0837633	0.698446	-0.980843	6.06e-11	-0.86003	1.43e-09	0.120813	0.721795	0.0553765	0.964559	0.0183267	0.975479
EPHX1;Y339;	-0.20968	0.149716	-0.121642	0.419857	0.0880377	0.709189	0.231215	0.124598	0.188421	0.233051	-0.0427939	0.950415	-0.440895	0.164541	-0.310064	0.294
EPN1;S428;	-0.65331	0.0436734	0.0747894	0.848701	0.728099	0.0698827	-0.302718	0.424321	0.289059	0.454579	0.591777	0.285155	-0.350591	0.861509	-0.21427	0.84836
EPN1;T444;	0.706195	0.000289843	0.607694	0.00130973	-0.0985004	0.772577	0.435844	0.0338932	0.174222	0.459649	-0.261622	0.535235	0.270351	0.774109	0.433473	0.297808
EPN2;S172;	-0.0989973	0.654753	-0.46093	0.00864927	-0.361933	0.121996	-0.361117	0.0610647	-0.211915	0.316402	0.149203	0.780198	0.26212	0.765864	-0.249016	0.599111
EPN2;S173;	-0.165349	0.0973572	-0.185063	0.0516834	-0.0197142	0.917271	-0.131024	0.226775	-0.158233	0.139513	-0.0272093	0.953851	-0.0343246	0.976614	-0.0268295	0.947794
EPN2;S192;	-0.00507942	0.985513	0.0242564	0.914646	0.0293358	0.93541	0.0871374	0.709227	0.565331	0.00201461	0.478194	0.0572133	-0.0922168	0.958891	-0.541075	0.104334
EPN2;S195;	-0.403731	0.126615	-0.294117	0.266988	0.109614	0.81091	-0.114438	0.73662	0.606574	0.0234794	0.721012	0.043763	-0.289294	0.851599	-0.900691	0.0490797
EPPK1;S2847;	-0.182731	0.0135631	-0.224921	0.00172818	-0.0421899	0.744434	-0.125675	0.117216	-0.00722011	0.946963	0.118455	0.400527	-0.0570558	0.92394	-0.217701	0.126234
EPRS;S866;	-0.128557	0.604337	0.13306	0.571867	0.261617	0.372714	-0.276244	0.234212	-0.129569	0.624685	0.146676	0.820642	0.147687	0.938381	0.262628	0.634968
EPRS;S887;	-0.779826	6.64e-05	-0.967311	9.01e-07	-0.187484	0.5241	-0.495585	0.0148751	-0.501209	0.0138951	-0.00562444	0.996884	-0.284242	0.763469	-0.466101	0.24401
EPRS;S889;	-0.206538	0.334547	-0.278903	0.15768	-0.0723648	0.839823	0.0736023	0.782359	-0.294514	0.17646	-0.368117	0.268512	-0.280141	0.7661	0.0156113	0.987139
EPRS;S892;	0.0694338	0.67095	-0.0654608	0.673302	-0.134895	0.497531	0.1613	0.287702	0.133175	0.398569	-0.0281247	0.964631	-0.0918661	0.943344	-0.198636	0.549571
EPRS;S893;	0.142741	0.294552	-0.0358644	0.811805	-0.178605	0.299573	0.225128	0.0946442	0.339312	0.00952313	0.114184	0.735503	-0.0823872	0.948097	-0.375177	0.116601
EPRS;Y879;	0.0331037	0.864571	-0.0550198	0.745388	-0.0881235	0.716514	0.181473	0.260304	0.0707777	0.70984	-0.110695	0.795652	-0.148369	0.873642	-0.125797	0.782191
EPS15;S485;	-0.420594	0.0117326	-0.848254	6.14e-07	-0.427661	0.0363364	-0.125488	0.544989	-0.12169	0.56027	0.00379834	0.996884	-0.295105	0.658402	-0.726565	0.0116731
EPS15;S562;	-0.311845	0.0561452	-0.584252	0.000195713	-0.272407	0.203312	-0.477066	0.00411901	-0.287928	0.100328	0.189137	0.605935	0.16522	0.876665	-0.296324	0.416774
EPS15;S563;	-0.207813	0.127091	-0.307592	0.0154911	-0.0997784	0.636065	-0.131816	0.391506	-0.137847	0.371878	-0.00603132	0.99418	-0.0759979	0.955356	-0.169745	0.625838
EPS15;S796;	-0.377504	0.00324646	-0.240784	0.0579399	0.13672	0.474031	-0.339407	0.0118107	-0.28921	0.0347168	0.0501967	0.927377	-0.0380971	0.979684	0.048426	0.926066
EPS15;S814;	0.0265048	0.840998	0.124164	0.221182	0.097659	0.509731	-0.00499949	0.975765	0.0380361	0.778787	0.0430356	0.912081	0.0315043	0.97732	0.0861277	0.783448
EPS15L1;S229;	-0.15266	0.0419682	-0.286271	8.53e-05	-0.13361	0.170157	-0.0513593	0.580605	-0.0643336	0.47593	-0.0129742	0.971857	-0.101301	0.781124	-0.221937	0.116877
EPS15L1;S244;	0.504611	0.0493991	0.415452	0.099519	-0.0891583	0.848976	0.155265	0.630717	0.254087	0.397833	0.0988219	0.927377	0.349346	0.775943	0.161366	0.85655
EPS15L1;S250;	0.143629	0.77576	-0.062295	0.901283	-0.205924	0.764055	0.172084	0.742259	0.0473072	0.933129	-0.124777	0.946903	-0.0284553	0.990824	-0.109602	0.946795
EPS15L1;S253;	0.179945	0.687603	0.0607584	0.894785	-0.119187	0.859291	0.0422745	0.939189	-0.0102341	0.985621	-0.0525086	0.976302	0.13767	0.973003	0.0709925	0.963743
EPS15L1;S255;	0.48911	0.207887	0.394963	0.304596	-0.0941468	0.895677	0.310288	0.484541	0.0161651	0.977158	-0.294122	0.789095	0.178822	0.962225	0.378798	0.724166
EPS15L1;T251;	-0.161234	0.472836	0.042216	0.861762	0.20345	0.484579	-0.0903331	0.730411	-0.35023	0.10122	-0.259896	0.542217	-0.0709009	0.975218	0.392445	0.360575
EPS8;S667;	-0.188602	0.575895	-0.569793	0.040016	-0.381191	0.332476	-0.0628789	0.877898	0.341878	0.297116	0.404757	0.489341	-0.125723	0.964036	-0.911672	0.0833253
EPS8;S693;	-0.0859187	0.293707	-0.247288	0.000725883	-0.161369	0.0930309	-0.123313	0.132465	-0.0435214	0.657197	0.0797914	0.667455	0.037394	0.960189	-0.203766	0.170407
ERBB2IP;S852;	-0.134848	0.384957	-0.29593	0.0295024	-0.161082	0.425084	-0.178168	0.257804	-0.437856	0.00241927	-0.259687	0.280128	0.0433206	0.977666	0.141926	0.731478
ERBB2IP;S915;	0.270289	0.281972	0.669266	0.00286759	0.398977	0.195851	-0.287422	0.275635	0.321371	0.221127	0.608794	0.0685902	0.557711	0.406454	0.347894	0.547594
ERBB2IP;T917;	-1.44643	0.00626014	-0.653083	0.23463	0.793351	0.271221	-0.422296	0.515973	-1.3565	0.0149377	-0.934203	0.327543	-1.02414	0.594819	0.703417	0.615651
ERC1;S17;	-1.1103	5.52e-08	-1.60996	1.04e-12	-0.499663	0.0334658	-0.490342	0.0151603	-0.855447	2.03e-05	-0.365106	0.267045	-0.619959	0.158034	-0.754516	0.0257346
ERC1;S21;	-1.40642	1.04e-09	-1.84102	2.44e-13	-0.434597	0.106251	-0.840999	0.000117549	-0.993633	6.4e-06	-0.152634	0.814477	-0.565421	0.305128	-0.847384	0.021054
ERC1;S37;	-1.20096	3.97e-05	-0.988661	0.000445981	0.212295	0.653427	-0.931001	0.00186244	-0.367945	0.269044	0.563056	0.247561	-0.269956	0.890217	-0.620717	0.322223
ERC1;S669;	-0.50406	0.000177465	-0.300081	0.0215113	0.203979	0.261737	-0.375602	0.00723433	-0.509367	0.000247571	-0.133765	0.697779	-0.128457	0.886452	0.209286	0.526011
ERC1;T35;	-0.600559	0.0685419	-0.196345	0.596044	0.404214	0.377301	-0.0905322	0.841757	-0.140499	0.749238	-0.0499671	0.974731	-0.510027	0.721923	-0.0558458	0.969794
ERCC5-201;S384;	-0.647961	0.00190114	-0.389102	0.0600072	0.258859	0.385512	-0.35063	0.123407	-0.227023	0.35864	0.123607	0.867388	-0.297332	0.7661	-0.16208	0.816825
ERCC6;S486;	0.3973	0.00822407	0.411487	0.00474081	0.0141872	0.965121	-0.0427731	0.840288	0.0175794	0.935628	0.0603525	0.924228	0.440073	0.233071	0.393908	0.19081
ERCC6;S489;	0.20681	0.237461	0.275304	0.0908133	0.0684947	0.817739	0.0143014	0.955788	0.120676	0.555438	0.106375	0.844161	0.192508	0.84173	0.154628	0.760932
ERLIN2;S158;	-0.264126	0.0472302	-0.480639	0.000182246	-0.216513	0.219895	-0.269453	0.0530616	-0.0967282	0.555438	0.172725	0.545714	0.00532749	0.995007	-0.383911	0.12883
ERLIN2;S308;	-0.108734	0.323686	-0.118086	0.26043	-0.00935174	0.965462	0.0838274	0.493587	0.221559	0.0383229	0.137732	0.522801	-0.192562	0.598547	-0.339645	0.0651495
ERLIN2;Y280;	0.176533	0.463351	-0.214346	0.337018	-0.390879	0.154122	-0.0252927	0.938001	0.00520604	0.987843	0.0304987	0.976642	0.201826	0.886201	-0.219552	0.71986
ERMAP;S418;	-1.27815	4.66e-06	-1.61715	1.81e-08	-0.338995	0.382227	-0.55362	0.0562441	-0.39441	0.198633	0.15921	0.867753	-0.724532	0.318729	-1.22274	0.00879077
ESD;S145;	0.0297468	0.805551	-0.0110859	0.924683	-0.0408327	0.802493	-0.0014377	0.991451	0.0125362	0.923792	0.0139739	0.974868	0.0311845	0.976657	-0.0236222	0.95305
ESD;T142;	0.086119	0.624521	-0.0169664	0.927446	-0.103085	0.669114	0.0141064	0.95038	0.0656863	0.739047	0.0515799	0.935787	0.0720126	0.961393	-0.0826527	0.876043
ESF1;S657;	-0.199191	0.204374	-0.129043	0.422347	0.0701478	0.788905	-0.167296	0.32775	-0.172486	0.317762	-0.0051901	0.996258	-0.0318947	0.984988	0.0434432	0.944894
ESF1;S663;	0.329956	0.0524697	0.43646	0.00714879	0.106504	0.708761	0.296282	0.100335	0.215994	0.261955	-0.0802888	0.898432	0.0336737	0.986124	0.220466	0.618776
ESYT1;T1032;	-0.520123	0.00039166	-0.591371	4.46e-05	-0.0712483	0.782556	-0.229341	0.155057	-0.404193	0.00843884	-0.174852	0.600641	-0.290782	0.573409	-0.187178	0.63455
ESYT2;S612;	1.09488	0.00716947	0.969008	0.0145127	-0.12587	0.869154	0.595202	0.190091	0.82964	0.0587348	0.234438	0.871358	0.499675	0.829467	0.139368	0.934423
ESYT2;S615;	-0.0274592	0.958598	0.498765	0.16008	0.526225	0.268327	0.00951092	0.987317	0.207276	0.64708	0.197765	0.873058	-0.0369702	0.987915	0.291489	0.798633
ESYT2;S617;	-0.455829	0.286509	0.00685714	0.989567	0.462686	0.415566	0.0128033	0.984872	-0.0989106	0.861257	-0.111714	0.953851	-0.468632	0.836965	0.105768	0.951191
ESYT2;S628;	-0.521986	0.000532973	-0.175844	0.265509	0.346141	0.0682332	-0.562562	0.00033237	-0.47435	0.00248449	0.0882121	0.867753	0.0405761	0.98177	0.298505	0.372722
ESYT2;S660;	0.28653	0.0167697	0.240583	0.0401179	-0.0459467	0.835431	0.374645	0.00250296	0.387281	0.00180023	0.0126362	0.983159	-0.0881152	0.932288	-0.146698	0.651533
ESYT2;S661;	0.239985	0.383075	0.409637	0.0956552	0.169653	0.681554	0.449365	0.0905004	0.804866	0.00168691	0.355502	0.485758	-0.20938	0.907217	-0.395229	0.509845
ESYT2;S662;	0.328664	0.000734293	0.303674	0.00137921	-0.0249896	0.8967	0.432695	2.47e-05	0.442436	1.5e-05	0.0097412	0.983921	-0.104031	0.869132	-0.138762	0.581756
ESYT2;S663;	-0.133696	0.73704	-0.239998	0.488326	-0.106302	0.855345	0.196842	0.62116	0.00740972	0.988383	-0.189433	0.861601	-0.330538	0.870745	-0.247408	0.812911
ESYT2;S667;	-0.211015	0.228938	-0.445356	0.00513778	-0.234342	0.29949	-0.230015	0.209898	-0.06278	0.781395	0.167235	0.688953	0.0189998	0.987915	-0.382576	0.264516
ESYT2;S679;	-0.0396759	0.792625	-0.0134667	0.927293	0.0262091	0.90847	0.12219	0.36439	-0.000764301	0.996018	-0.122954	0.666297	-0.161866	0.768949	-0.0127024	0.982999
ESYT2;S682;	-0.0720588	0.371774	-0.0994337	0.180514	-0.027375	0.837543	0.0680865	0.430593	0.00261928	0.982287	-0.0654672	0.743609	-0.140145	0.59484	-0.102053	0.587244
ESYT2;S685;	-0.0119565	0.88985	-0.0864291	0.183214	-0.0744725	0.415693	0.141606	0.0342502	0.0503334	0.518469	-0.0912729	0.486363	-0.153563	0.405491	-0.136762	0.319633
ESYT2;T625;	-1.19237	1.43e-11	-1.0692	2.93e-10	0.12317	0.619251	-1.17664	7.83e-11	-0.898431	7.35e-08	0.27821	0.309445	-0.0157331	0.987915	-0.170773	0.694957
ESYT2;T629;	-0.422251	0.0571882	0.268229	0.234814	0.69048	0.00707749	-0.481298	0.0362455	0.127064	0.653736	0.608362	0.0475897	0.0590471	0.98177	0.141165	0.853659
ESYT2;T677;	-0.220621	0.456369	-0.545005	0.0312305	-0.324385	0.377301	-0.075984	0.833937	-0.0813783	0.822671	-0.00539435	0.996884	-0.144637	0.955356	-0.463627	0.438657
ETV6;S22;	-0.320712	0.100221	-0.282533	0.137238	0.0381797	0.917764	-0.16021	0.48489	-0.262364	0.221035	-0.102154	0.879905	-0.160503	0.907217	-0.0201689	0.983007
ETV6;T18;	-0.183674	0.581954	-0.248262	0.413095	-0.0645879	0.906852	-0.0104803	0.982904	-0.17141	0.633459	-0.16093	0.870961	-0.173194	0.952961	-0.0768515	0.949238
EXOC1;S448;	-0.389478	0.00550807	-0.452167	0.000946737	-0.0626886	0.802493	-0.380459	0.00961507	-0.432308	0.00306669	-0.0518495	0.93149	-0.00901903	0.991696	-0.0198582	0.976464
EXOC1;S455;	-0.43385	0.0302688	-0.46534	0.0159274	-0.0314895	0.938647	-0.457028	0.028869	-0.728015	0.000399191	-0.270987	0.524537	0.023178	0.987915	0.262675	0.616158
EXOC1;S484;	-0.491284	0.000822252	-0.547577	0.000153245	-0.0562933	0.836362	-0.145388	0.40415	-0.330366	0.0352556	-0.184978	0.56871	-0.345896	0.436249	-0.217211	0.55871
EXOC1;S486;	0.0350263	0.871045	-0.242717	0.127883	-0.277743	0.187487	0.0870717	0.674801	-0.0995795	0.624685	-0.186651	0.608794	-0.0520454	0.976733	-0.143137	0.774919
EXOC2;S432;	0.02808	0.886525	0.119359	0.448323	0.0912793	0.709245	0.264214	0.0875757	0.218869	0.173292	-0.0453448	0.948195	-0.236134	0.701542	-0.0995098	0.840567
EXOC7;S205;	-0.816532	2.88e-05	-0.611045	0.0010956	0.205486	0.470735	-0.755	0.000160713	-0.729727	0.000257135	0.0252735	0.978957	-0.0615314	0.97732	0.118681	0.862528
EXOSC9;S290;	0.0115626	0.965289	0.167132	0.38423	0.15557	0.573518	0.0326561	0.901284	0.0120081	0.964422	-0.020648	0.981926	-0.0210935	0.987915	0.155124	0.785346
EYA1;S60;	-0.211809	0.491309	-0.643283	0.012791	-0.431474	0.228487	-0.649223	0.0200469	-0.314174	0.310743	0.335049	0.566484	0.437413	0.700813	-0.329109	0.647566
EYA4;S313;	-0.113259	0.605962	-0.188828	0.330032	-0.0755696	0.821272	-0.0183629	0.948708	-0.0307329	0.906095	-0.01237	0.991819	-0.0948958	0.958891	-0.158095	0.787321
F11R;S264;	0.344745	0.62201	0.171856	0.804752	-0.172889	0.873002	1.35532	0.0259645	0.289785	0.706987	-1.06554	0.291258	-1.01058	0.666081	-0.117928	0.962267
FAAH;S241;	-0.212575	0.311423	-0.453667	0.0151888	-0.241092	0.377232	-0.127131	0.600347	-0.217182	0.336837	-0.0900506	0.904128	-0.0854442	0.964036	-0.236485	0.650144
FABP3;T30;	0.616247	0.000239875	0.359717	0.0279821	-0.256529	0.258332	0.777482	1.15e-05	0.974405	7.46e-08	0.196923	0.608794	-0.161235	0.886201	-0.614687	0.0405217
FAM110B;S261;	0.0458715	0.675728	0.0937179	0.318724	0.0478464	0.758661	0.186829	0.0469948	0.135238	0.173292	-0.0515908	0.869521	-0.140958	0.718737	-0.0415206	0.899482
FAM122A;S185;	-0.0778025	0.307601	-0.250665	0.000240348	-0.172863	0.0438727	0.0921219	0.241193	0.0173225	0.863182	-0.0747994	0.664989	-0.169924	0.401896	-0.267988	0.0302753
FAM122A;S189;	-0.085901	0.275713	-0.258302	0.000275051	-0.172401	0.0561464	0.0894619	0.28114	0.0175366	0.866392	-0.0719252	0.700112	-0.175363	0.406454	-0.275839	0.0326777
FAM122A;S312;	0.40747	0.457438	-0.278201	0.614316	-0.685671	0.299016	-0.214848	0.73856	0.277252	0.65758	0.4921	0.68665	0.622318	0.801383	-0.555453	0.674566
FAM122A;S77;	0.459248	0.0235473	-0.00457282	0.988077	-0.46382	0.0671856	0.201298	0.397193	0.180647	0.459025	-0.0206514	0.983919	0.257949	0.808175	-0.18522	0.767769
FAM122A;S79;	-0.18157	0.224386	-0.488864	0.000345401	-0.307294	0.084393	0.0552069	0.774144	-0.0607726	0.750618	-0.11598	0.778144	-0.236777	0.68619	-0.428091	0.105936
FAM124B;S49;	-0.716258	0.000795668	-1.2547	2.55e-08	-0.538443	0.0407718	0.183886	0.48049	0.120397	0.668005	-0.0634897	0.951592	-0.900144	0.0382206	-1.3751	9.55e-05
FAM129A;S579;	-0.339321	0.493786	-0.0798212	0.882112	0.259499	0.724582	1.07606	0.0166757	0.110418	0.857996	-0.965642	0.150808	-1.41538	0.138654	-0.190239	0.904184
FAM129A;S602;	0.099578	0.640462	0.196868	0.28267	0.0972903	0.750429	0.126534	0.562171	0.0666965	0.782013	-0.0598371	0.940534	-0.0269556	0.987915	0.130172	0.824306
FAM129A;S622;	-0.602749	0.0372624	-0.679179	0.0147365	-0.0764306	0.890835	-0.640633	0.0339463	-0.528807	0.0901977	0.111825	0.927377	0.0378839	0.987915	-0.150372	0.88768
FAM129A;S641;	1.35718	0.00118021	0.968966	0.017851	-0.388215	0.549242	0.504872	0.294372	0.76126	0.0974363	0.256387	0.860402	0.852308	0.560426	0.207706	0.892879
FAM129A;S646;	0.101325	0.561477	-0.301985	0.0361033	-0.403311	0.0237755	-0.0340289	0.871163	0.107937	0.557679	0.141966	0.714403	0.135354	0.891489	-0.409923	0.152452
FAM129A;S719;	0.299119	0.339379	-0.159572	0.628357	-0.458691	0.231629	-0.109612	0.778389	-0.193552	0.590919	-0.0839392	0.951592	0.408731	0.7661	0.0339793	0.981733
FAM129B;S611;	0.557282	0.119964	0.890484	0.00764097	0.333202	0.523185	0.299063	0.474411	0.501543	0.195149	0.20248	0.867753	0.258218	0.93016	0.388941	0.686824
FAM129B;S625;	0.479151	0.126373	0.410151	0.182859	-0.0690003	0.907461	0.368463	0.283167	0.236877	0.521531	-0.131586	0.912081	0.110688	0.975218	0.173274	0.872964
FAM129B;S628;	-0.869978	0.0400282	-0.479897	0.274342	0.390081	0.545397	0.20875	0.706638	-0.360708	0.480879	-0.569457	0.528628	-1.07873	0.344535	-0.119189	0.945568
FAM129B;S633;	-0.0671449	0.855705	0.235806	0.425462	0.302951	0.446324	0.124046	0.733796	0.00585419	0.989695	-0.118192	0.913268	-0.191191	0.939679	0.229952	0.794626
FAM129B;S652;	-1.81332	2.21e-15	-1.53964	5.25e-13	0.273681	0.261728	-1.01885	1.74e-07	-1.35578	7.38e-11	-0.336929	0.276482	-0.79447	0.0273596	-0.18386	0.730613
FAM129B;S678;	-0.386863	0.284775	-0.0463538	0.914214	0.340509	0.494365	0.259166	0.526886	0.276074	0.497548	0.016908	0.992899	-0.64603	0.591083	-0.322428	0.750981
FAM129B;S679;	0.45496	0.0371679	0.621274	0.00302989	0.166314	0.633413	0.675399	0.00255605	0.815542	0.000269288	0.140142	0.844819	-0.220439	0.877883	-0.194268	0.775548
FAM129B;S683;	0.658698	0.136662	0.542387	0.213219	-0.116311	0.886702	0.547886	0.251164	0.507952	0.300738	-0.0399337	0.984527	0.110812	0.98177	0.0344346	0.986998
FAM134A;S281;	0.0471486	0.838985	0.169867	0.35681	0.122718	0.665587	-0.111507	0.609132	-0.197897	0.326472	-0.0863896	0.893015	0.158656	0.891474	0.367764	0.324688
FAM134A;S283;	-0.275388	0.204687	0.116834	0.620111	0.392222	0.139552	-0.315908	0.160881	-0.210551	0.38549	0.105357	0.887723	0.0405202	0.986249	0.327386	0.509845
FAM134A;T279;	-0.0377217	0.886224	0.325452	0.0882496	0.363174	0.144694	0.0299103	0.916195	-0.147558	0.534437	-0.177468	0.730473	-0.0676321	0.976657	0.47301	0.229912
FAM134C;S216;	0.10376	0.140007	-0.00741391	0.931613	-0.111173	0.218562	0.171255	0.0150562	0.150648	0.0349093	-0.0206078	0.950415	-0.0674959	0.88059	-0.158062	0.258328
FAM134C;S223;	0.118995	0.165317	0.000724932	0.994324	-0.11827	0.291325	0.202683	0.0179871	0.167702	0.0556464	-0.034981	0.916246	-0.0836881	0.876995	-0.166977	0.349988
FAM134C;T213;	0.0836276	0.758316	0.112232	0.647633	0.0286047	0.950446	0.495433	0.0257582	0.524268	0.0185083	0.0288349	0.978277	-0.411805	0.58876	-0.412036	0.382296
FAM134C;T343;	-0.649851	0.0173823	-1.08635	5.19e-05	-0.436503	0.234382	-0.159483	0.649433	-0.724037	0.0112368	-0.564554	0.209014	-0.490368	0.647844	-0.362317	0.614678
FAM177A1;S38;	-0.243524	0.113858	-0.0803351	0.640499	0.163189	0.454149	-0.373055	0.0165459	-0.204564	0.22483	0.168491	0.62957	0.129531	0.901393	0.124229	0.798189
FAM177A1;T33;	0.224935	0.593613	0.385447	0.296985	0.160511	0.79663	0.208577	0.644522	0.0546593	0.914014	-0.153918	0.912081	0.0163584	0.99355	0.330787	0.760932
FAM177A1;T39;	-0.511457	0.00328003	-0.322405	0.0616183	0.189052	0.462149	-0.511322	0.00485086	-0.260434	0.183893	0.250887	0.487154	-0.00013525	0.999907	-0.0619709	0.932939
FAM177A1;Y37;	-0.268645	0.127765	-0.123725	0.513091	0.14492	0.585011	-0.492069	0.00512334	-0.298186	0.107735	0.193884	0.62459	0.223424	0.794431	0.17446	0.726799
FAM195A;S78;	-0.599458	0.000132436	-0.584634	0.000138796	0.0148239	0.964827	-0.224137	0.199296	-0.124655	0.517852	0.0994818	0.85209	-0.375322	0.409786	-0.45998	0.126648
FAM195A;S82;	-0.269316	0.16553	-0.00391804	0.988077	0.265398	0.295523	0.107291	0.651628	0.0328324	0.901798	-0.0744584	0.924228	-0.376607	0.553778	-0.0367504	0.963524
FAM219A;S86;	-0.0260622	0.841619	0.178457	0.0623562	0.204519	0.0986899	-0.0891748	0.442233	0.043558	0.740256	0.132733	0.523881	0.0631126	0.948997	0.134899	0.593484
FAM219A;T84;	0.168649	0.495844	0.218172	0.337097	0.0495221	0.906852	0.0595707	0.842888	0.128607	0.641387	0.0690362	0.946108	0.109079	0.958941	0.0895647	0.910647
FAM219B;S41;	0.4129	0.279662	-0.0485442	0.914646	-0.461444	0.351032	0.0583472	0.911287	-0.0541528	0.914979	-0.1125	0.946903	0.354553	0.88059	0.00560861	0.998041
FAM21A;S451;	-0.430096	0.0712756	-0.268858	0.269744	0.161238	0.679517	-0.44708	0.0731696	-0.147245	0.622013	0.299835	0.558791	0.016984	0.990824	-0.121613	0.888446
FAM21A;S965;	0.481946	0.0326076	0.708486	0.00110219	0.22654	0.498672	0.598119	0.0105251	0.54515	0.0206821	-0.0529693	0.962201	-0.116173	0.958891	0.163337	0.827495
FAM21A;S966;	-0.398205	0.228313	0.158177	0.660652	0.556382	0.170681	0.127473	0.762889	-0.268417	0.475944	-0.39589	0.561529	-0.525678	0.683854	0.426594	0.598528
FAM21A;T968;	-0.238341	0.370981	-0.401731	0.0922115	-0.163391	0.685098	-0.245735	0.382044	-0.383432	0.149293	-0.137697	0.871358	0.00739465	0.995735	-0.0182989	0.987705
FAM21C;S1100;	0.254794	0.374588	-0.0228431	0.946822	-0.277637	0.465462	-0.0444898	0.907204	0.00761248	0.985312	0.0521023	0.966667	0.299284	0.845108	-0.0304556	0.981733
FAM21C;S1101;	-0.174745	0.231837	0.0118137	0.947576	0.186558	0.326932	-0.302838	0.0357898	-0.265619	0.0733366	0.0372193	0.956332	0.128093	0.889637	0.277433	0.354897
FAM21C;S161;	0.341098	0.142916	1.2788	3.71e-08	0.937705	0.000287291	-0.132358	0.642822	-0.0101284	0.976522	0.122229	0.877796	0.473456	0.517689	1.28893	0.000468401
FAM21C;S277;	-0.211878	0.291852	-0.0100868	0.968023	0.201791	0.457246	-0.0968086	0.690573	-0.05574	0.831556	0.0410687	0.963444	-0.115069	0.952949	0.0456532	0.95479
FAM21C;S296;	0.192808	0.181298	0.13983	0.333927	-0.0529781	0.833633	0.206781	0.169807	0.118596	0.475187	-0.0881856	0.845255	-0.0139732	0.987915	0.0212343	0.973173
FAM21C;S300;	0.181082	0.327532	-0.191642	0.2776	-0.372724	0.0813074	-0.265337	0.151202	-0.181454	0.361119	0.0838834	0.893767	0.446419	0.319498	-0.0101889	0.990349
FAM21C;S483;	0.573159	0.00127156	0.41878	0.0160038	-0.154379	0.579957	0.330377	0.0856753	0.534207	0.00400062	0.203831	0.627328	0.242782	0.784976	-0.115428	0.854239
FAM21C;S670;	0.316334	0.0161798	0.10028	0.490128	-0.216054	0.220944	0.0543335	0.761471	0.152869	0.318998	0.0985356	0.805478	0.262	0.572714	-0.0525889	0.916664
FAM21C;S974;	0.274977	0.552898	0.144807	0.759113	-0.13017	0.859161	0.183956	0.725634	-0.0108943	0.985778	-0.19485	0.89382	0.0910206	0.983549	0.155701	0.918786
FAM21C;S975;	-0.458256	0.241548	-0.546981	0.136737	-0.0887244	0.902863	-0.136325	0.785208	0.730479	0.0637901	0.866803	0.118009	-0.321932	0.899326	-1.27746	0.0532855
FAM21C;T165;	-0.279555	0.233503	0.0412085	0.880937	0.320764	0.286342	-0.540363	0.0191286	-0.379278	0.116433	0.161085	0.812376	0.260808	0.837532	0.420487	0.393641
FAM21C;T275;	-1.33881	0.000343062	-0.617397	0.0977565	0.721414	0.137255	-0.544264	0.191308	-0.318073	0.486255	0.226191	0.861601	-0.794546	0.519262	-0.299323	0.811084
FAM53C;S232;	-0.265419	0.219749	-0.166073	0.454908	0.0993463	0.779886	-0.149581	0.553374	-0.296493	0.193858	-0.146912	0.816626	-0.115838	0.955356	0.13042	0.85444
FAM53C;S234;	0.107982	0.742347	0.564034	0.0246606	0.456052	0.178699	0.155484	0.637924	0.509216	0.0673119	0.353732	0.521775	-0.0475026	0.987915	0.0548172	0.960659
FAM53C;S299;	-0.0797834	0.616497	-0.218365	0.0966805	-0.138582	0.47913	0.0744069	0.662902	-0.00208613	0.992452	-0.076493	0.869577	-0.15419	0.842568	-0.216279	0.496978
FAM65A;S36;	-0.338399	0.356114	-0.845313	0.00861655	-0.506914	0.259289	-0.198285	0.641379	-0.25534	0.53355	-0.0570547	0.972202	-0.140114	0.96805	-0.589974	0.444059
FAM65B;S341;	-0.327207	0.00416196	-0.227237	0.0432593	0.0999695	0.574392	-0.354612	0.00283976	-0.130748	0.331118	0.223864	0.245371	0.0274058	0.982056	-0.0964888	0.797779
FARP1;S427;	-0.363979	0.0845748	-0.388802	0.0545985	-0.0248222	0.95422	-0.153307	0.547761	-0.153214	0.54931	9.32e-05	0.999895	-0.210672	0.876995	-0.235588	0.679259
FARP1;S920;	-0.101154	0.762259	-0.209752	0.460698	-0.108598	0.817299	0.231956	0.458037	0.154744	0.643743	-0.0772119	0.951069	-0.33311	0.804584	-0.364496	0.586529
FASTKD2;S708;	-0.0749014	0.633957	0.100094	0.483637	0.174995	0.33028	0.13846	0.358601	0.040858	0.82145	-0.0976019	0.802598	-0.213361	0.700482	0.0592361	0.902055
FASTKD2;T709;	-0.34253	0.416783	-0.357224	0.375248	-0.0146942	0.984887	-0.228959	0.632063	-0.257829	0.585144	-0.0288695	0.990482	-0.113571	0.978972	-0.0993955	0.951564
FAT4;S3117;	-0.635642	0.000194822	-0.723545	1.87e-05	-0.087903	0.769584	-0.62158	0.000431964	-0.605419	0.000594974	0.0161608	0.984527	-0.0140623	0.990262	-0.118126	0.840269
FBLN1;S105;	-0.247107	0.00547109	-0.391113	1.08e-05	-0.144006	0.230955	-0.183451	0.0528302	-0.255351	0.0060424	-0.0719002	0.789095	-0.0636557	0.938381	-0.135762	0.540869
FBP2;S238;	0.067421	0.805521	-0.211713	0.337008	-0.279134	0.333721	0.219288	0.366229	-0.0807161	0.777939	-0.300004	0.483595	-0.151867	0.933094	-0.130997	0.859485
FBP2;T28;	0.303933	0.099153	0.138037	0.484008	-0.165897	0.546227	0.170885	0.418772	0.0692339	0.7785	-0.101651	0.871883	0.133048	0.930258	0.0688029	0.92243
FBP2;Y216;	0.0187615	0.907473	0.0360663	0.796903	0.0173048	0.943777	0.00723399	0.970721	0.0606138	0.696125	0.0533798	0.907748	0.0115275	0.987915	-0.0245474	0.96141
FBP2;Y219;	0.068804	0.519764	-0.0140567	0.904458	-0.0828606	0.558688	0.0195747	0.883365	0.0547948	0.643347	0.0352201	0.92879	0.0492293	0.958318	-0.0688515	0.82313
FBP2;Y265;	0.427519	0.36914	-0.342178	0.467915	-0.769697	0.171418	-0.0443542	0.946815	0.470151	0.352136	0.514505	0.598713	0.471873	0.860724	-0.812329	0.399016
FBXL20;T419;	-0.072333	0.699987	-0.610768	3.81e-05	-0.538435	0.00211591	-0.16467	0.344812	-0.0395008	0.854681	0.125169	0.777864	0.0923367	0.952961	-0.571267	0.0319896
FBXO42;S429;	-0.434204	2.07e-05	-0.576358	3.92e-08	-0.142155	0.305658	-0.263756	0.0120693	-0.201592	0.0628763	0.062164	0.85873	-0.170448	0.684232	-0.374767	0.0361008
FBXO42;S488;	0.107751	0.651417	0.341035	0.0780735	0.233284	0.406268	0.0964416	0.709172	0.206223	0.370736	0.109782	0.875159	0.0113093	0.992431	0.134812	0.840781
FBXO42;S552;	0.0331507	0.860176	0.108233	0.47748	0.0750822	0.757102	0.173302	0.269408	0.257962	0.086157	0.0846594	0.859647	-0.140152	0.878798	-0.149729	0.704629
FBXO42;S578;	-1.03766	0.00631577	-0.810402	0.0294518	0.227256	0.730726	-0.504135	0.239209	-0.677463	0.104164	-0.173328	0.907748	-0.533523	0.769355	-0.132939	0.934076
[truncated: 6,510 more rows]
