# Supplementary material for: Phosphoproteomics Uncovers Exercise Intensity-Specific Skeletal Muscle Signaling Networks Underlying High-Intensity Interval Training in Healthy Male Participants
Source: Sports Med. 2025 Apr 21;55(8):1983–2004. doi: 10.1007/s40279-025-02217-2 (PMC12460488; doi:10.1007/s40279-025-02217-2)
Supplement: Supplementary file 6 — Supplementary Table 4 Reproducibility of phosphosites at baseline between HIIT and MICT trials (XLSX 601 kb) [file 40279_2025_2217_MOESM6_ESM.xlsx]

## Sheet: Article Information
Title: Phosphoproteomics uncovers exercise intensity-specific skeletal muscle signaling networks underlying high-intensity interval training in healthy male participants
Journal: Sports Medicine
Authors: Nolan J. Hoffman (1,7), Jamie Whitfield (1), Di Xiao (2), Bridget E. Radford (1), Veronika Suni (1), Ronnie Blazev (4,5), Pengyi Yang (2,3), Benjamin L. Parker (4,5), John A. Hawley (1,6)
Author Affiliations:
(1) Exercise and Nutrition Research Program, Mary MacKillop Institute for Health Research, Australian Catholic University, Melbourne, Victoria, Australia
(2) Computational Systems Biology Unit, Children's Medical Research Institute, Faculty of Medicine and Health, The University of Sydney, Westmead, New South Wales, Australia
(3) School of Mathematics and Statistics and Charles Perkins Centre, The University of Sydney, Sydney, New South Wales, Australia
(4) Department of Anatomy and Physiology, The University of Melbourne, Parkville, Victoria, Australia
(5) Centre for Muscle Research, The University of Melbourne, Parkville, Victoria, Australia
(6) Department of Sport and Exercise Sciences, Manchester Metropolitan University Institute of Sport, Manchester, United Kingdom
(7) Corresponding Author
Corresponding Author Email Address: nolan.hoffman@acu.edu.au

## Sheet: Supplementary Table 4
Phosphosite	CV_MICT_pre (%)	CV_HIIT_pre (%)	ICC	ICC_category
AAK1;S20;FDSRREQGGSGLGSGSSGGGGSTSGLGSGYI	1.00314	1.90415	0.467178	Fair
AAK1;S21;DSRREQGGSGLGSGSSGGGGSTSGLGSGYIG	2.17093	2.57715	0.783576	Excellent
AAK1;S624;PAVQGQKVGSLTPPSSPKTQRAGHRRILSDV	6.91759	7.30151	0.888013	Excellent
AAK1;S678;ASLNKSKSATTTPSGSPRTSQQNVYNPSEGS	2.57326	1.21763	0.170667	Poor
AAK1;T620;TTPPPAVQGQKVGSLTPPSSPKTQRAGHRRI	6.49392	6.90275	0.872562	Excellent
AAMDC;S46;GGSRTWDWRETGTEHSPGVQPADVKEVVEKG	5.99146	6.5265	0.924732	Excellent
AATF;S203;DSQGESEEDRAGDRNSEDDGVVMTFSSVKVS	2.53272	3.78038	0.421797	Fair
ABCB6;S709;TILKAPGIILLDEATSALDTSNERAIQASLA	2.17568	1.68421	0.373391	Poor
ABCB6;T708;RTILKAPGIILLDEATSALDTSNERAIQASL	3.65148	3.46681	0.750016	Excellent
ABCC1;S599;MLVTDSAGKQLQRQLSSSSSYSGDISRHHNS	1.47394	0.949075	0.180871	Poor
ABCC1;S603;DSAGKQLQRQLSSSSSYSGDISRHHNSTAEL	1.71237	0.856585	0.209658	Poor
ABCC1;S614;SSSSSYSGDISRHHNSTAELQKAEAKKEETW	5.39827	5.03377	0.736422	Good
ABCC9;S658;NRKQPGRYHLDSYEQSTRRLRPAETEDIAIK	3.96263	3.76471	0.943265	Excellent
ABCF1;S106;DDGEEKELMERLKKLSVPTSDEEDEVPAPKP	2.27923	0.52715	0.145236	Poor
ABCF1;S110;EKELMERLKKLSVPTSDEEDEVPAPKPRGGK	1.57978	1.41725	0.310307	Poor
ABCF1;S167;PKPAKPEKNRINKAVSEEQQPALKGKKGKEE	1.42196	1.51562	0.118474	Poor
ABCF1;S229;PPKQGKEKAKKAEQGSEEEGEGEEEEEEGGE	17.8691	17.489	0.980793	Excellent
ABCF1;T109;EEKELMERLKKLSVPTSDEEDEVPAPKPRGG	2.31174	2.48955	0.589924	Fair
ABCF3;S109;YDCGTKLPGLLKREQSSTVNAKKLEKAEARL	6.09517	6.92925	0.869725	Excellent
ABHD14A-ACY1;S365;LRGVDIYTRLLPALASVPALPSDS_______	2.32336	2.92639	0.534004	Fair
ABHD14A-ACY1;S371;YTRLLPALASVPALPSDS_____________	5.16882	6.80784	0.839634	Excellent
ABHD14A-ACY1;S373;RLLPALASVPALPSDS_______________	5.50015	6.94359	0.870024	Excellent
ABI1;S182;SRTNPPTQKPPSPPMSGRGTLGRNTPYKTLE	1.32651	1.33751	0.212176	Poor
ABI1;S220;PNDYMTSPARLGSQHSPGRTASLNQRPRTHS	2.60253	2.58451	0.623469	Good
ABL1;S804;KNEEAADEVFKDIMESSPGSSPPNLTPKPLR	2.74691	3.29754	0.586288	Fair
ABL1;S805;NEEAADEVFKDIMESSPGSSPPNLTPKPLRR	2.74691	3.29754	0.586288	Fair
ABL1;S808;AADEVFKDIMESSPGSSPPNLTPKPLRRQVT	2.74691	3.29754	0.586288	Fair
ABLIM1;S294;STKTEEKLRLPNIRRSSSDFFYSKSLIRRTG	3.90462	4.91846	0.186258	Poor
ABLIM1;S295;TKTEEKLRLPNIRRSSSDFFYSKSLIRRTGR	7.09746	7.48313	0.878708	Excellent
ABLIM1;S296;KTEEKLRLPNIRRSSSDFFYSKSLIRRTGRS	1.49495	4.03337	-0.486667	Poor
ABLIM1;S320;IRRTGRSPSLQPTRTSSESIYSRPGSSIPGS	1.57286	0.761947	0.141594	Poor
ABLIM1;S335;SSESIYSRPGSSIPGSPGHTIYAKVDNEILD	2.0678	5.1595	0.487459	Fair
ABLIM1;S394;TSGYDDKQERQSLGESPRTLSPTPSAEGYQD	6.20752	7.399	0.928261	Excellent
ABLIM1;S399;DKQERQSLGESPRTLSPTPSAEGYQDVRDRM	4.99464	5.41298	0.910779	Excellent
ABLIM1;S403;RQSLGESPRTLSPTPSAEGYQDVRDRMIHRS	5.2188	6.25785	0.900951	Excellent
ABLIM1;S418;SAEGYQDVRDRMIHRSTSQGSINSPVYSRHS	3.12922	3.80325	0.698805	Good
ABLIM1;S420;EGYQDVRDRMIHRSTSQGSINSPVYSRHSYT	2.83197	2.4078	0.768934	Excellent
ABLIM1;S423;QDVRDRMIHRSTSQGSINSPVYSRHSYTPTT	3.40311	4.2993	0.810309	Excellent
ABLIM1;S426;RDRMIHRSTSQGSINSPVYSRHSYTPTTSRS	4.74642	4.44034	0.88071	Excellent
ABLIM1;S441;SPVYSRHSYTPTTSRSPQHFHRPGNEPSSGR	2.73874	5.94924	0.470194	Fair
ABLIM1;S458;QHFHRPGNEPSSGRNSPLPYRPDSRPLTPTY	5.02122	6.32765	0.897592	Excellent
ABLIM1;S554;GPPSFAVVGPDMKRRSSGREEDDEELLRRRQ	4.63935	4.6035	0.812026	Excellent
ABLIM1;S555;PPSFAVVGPDMKRRSSGREEDDEELLRRRQL	1.86971	3.73183	0.485803	Fair
ABLIM1;S674;LPDGHMPAMRMDRGVSMPNMLEPKIFPYEML	3.42364	2.91479	0.76349	Excellent
ABLIM1;T397;YDDKQERQSLGESPRTLSPTPSAEGYQDVRD	4.22917	4.62525	0.907536	Excellent
ABLIM1;T401;QERQSLGESPRTLSPTPSAEGYQDVRDRMIH	4.60699	5.45064	0.912318	Excellent
ABLIM2;S12;____MSAVSQPQAAPSPLEKSPSTAILCNTC	1.66319	2.35248	0.575932	Fair
ABLIM2;S279;RQAARTEDRNKETRTSSESIISVPASSTSGS	2.69447	3.35362	0.757589	Excellent
ABLIM2;S280;QAARTEDRNKETRTSSESIISVPASSTSGSP	4.40336	3.91877	0.885971	Excellent
ABLIM2;S282;ARTEDRNKETRTSSESIISVPASSTSGSPSR	3.87598	3.84836	0.880632	Excellent
ABLIM2;S285;EDRNKETRTSSESIISVPASSTSGSPSRVIY	4.26675	5.70761	0.861189	Excellent
ABLIM2;S294;SSESIISVPASSTSGSPSRVIYAKLGGEILD	2.30806	2.91337	0.404439	Fair
ABLIM2;S364;EGDQDDRSYKQCRTSSPSSTGSVSLGRYTPT	9.33322	9.84581	0.970067	Excellent
ABLIM2;S382;STGSVSLGRYTPTSRSPQHYSRPAGTVSVGT	2.69367	3.3504	0.692237	Good
ABLIM2;S432;YIPYFRGSESGRSTPSLSVLSDSKPPPSTYQ	4.70643	4.68464	0.704525	Good
ABLIM2;S479;IYRKPPIYRQHAARRSDGEDGSLDQDNRKKS	5.08681	5.83602	0.834223	Excellent
ABLIM2;S510;SSWLMLKGDADTRTNSPDLDTQSLSHSSGTD	2.16543	3.29725	0.607619	Good
ABLIM2;S517;GDADTRTNSPDLDTQSLSHSSGTDRDPLQRM	2.5279	2.46963	0.369934	Poor
ABLIM2;S536;SSGTDRDPLQRMAGDSFHSRFPYSKSDPLPG	3.6861	3.77887	0.734109	Good
ABLIM2;T278;CRQAARTEDRNKETRTSSESIISVPASSTSG	2.38642	2.5777	0.639173	Good
ABLIM2;T506;NRKKSSWLMLKGDADTRTNSPDLDTQSLSHS	5.38329	5.54153	0.825438	Excellent
ABLIM2;T508;KKSSWLMLKGDADTRTNSPDLDTQSLSHSSG	5.89871	5.78544	0.930708	Excellent
ABLIM2;T515;LKGDADTRTNSPDLDTQSLSHSSGTDRDPLQ	1.0462	1.35203	-1.0447	Poor
ABLIM3;S280;ARAEKKLKHRRTSETSISPPGSSIGSPNRVI	0.646192	1.5585	0.231184	Poor
ABLIM3;S282;AEKKLKHRRTSETSISPPGSSIGSPNRVICA	0.789597	1.77325	0.267295	Poor
ABLIM3;S372;SQDIYENLDLRQRRASSPGYIDSPTYSRQGM	4.65741	4.51424	0.900448	Excellent
ABLIM3;S373;QDIYENLDLRQRRASSPGYIDSPTYSRQGMS	2.71143	3.11224	0.464021	Fair
ABLIM3;S379;LDLRQRRASSPGYIDSPTYSRQGMSPTFSRS	5.74197	5.9554	0.81088	Excellent
ABLIM3;S388;SPGYIDSPTYSRQGMSPTFSRSPHHYYRSAG	2.5002	3.01848	0.838567	Excellent
ABLIM3;S470;WTYHGSPKVPRARRFSSGGEEDDFDRSMHKL	2.81239	2.88569	0.840419	Excellent
ABLIM3;S471;TYHGSPKVPRARRFSSGGEEDDFDRSMHKLQ	5.80717	7.6963	0.913689	Excellent
ABLIM3;S534;REALHTAGYEMSLNGSPRSHYLADSDPLISK	0.944968	2.70377	0.220468	Poor
ABRA;S153;LEPGQPENDIDRILHSHGSPTRRRKCANLVS	9.50395	10.3614	0.934105	Excellent
ABRA;S156;GQPENDIDRILHSHGSPTRRRKCANLVSELT	16.7897	15.8375	0.986436	Excellent
ABRA;S188;GWRVMEQEEPTWRSDSVDTEDSGYGGEAEER	6.44386	8.32843	0.903051	Excellent
ABRA;S194;QEEPTWRSDSVDTEDSGYGGEAEERPEQDGV	1.82192	3.51812	0.415358	Fair
ABRA;S81;ITPPTSHQKAQSAPKSPPRLPEGHGDGQSSE	8.38032	10.147	0.920446	Excellent
ACACA;S25;PLELNQHSRFIIGSVSEDNSEDEISNLVKLD	4.24948	4.49894	0.652237	Good
ACACA;S29;NQHSRFIIGSVSEDNSEDEISNLVKLDLLEE	4.24948	4.49894	0.652237	Good
ACACB;S146;NGLSSSARPQGQQAGSPSKEDKKQANIKRQL	4.61612	4.68679	0.877643	Excellent
ACACB;S222;TGEAETRVPTMRPSMSGLHLVKRGREHKKLD	1.55939	2.01972	0.594411	Fair
ACACB;S37;IWGKMTDSKPITKSKSEANLIPSQEPFPASD	3.13933	3.74441	0.727675	Good
ACACB;S72;TPQRNGEGHTLPKTPSQAEPASHKGPKDAGR	3.08177	3.02846	0.583823	Fair
ACACB;T70;GETPQRNGEGHTLPKTPSQAEPASHKGPKDA	1.06686	1.21751	0.122422	Poor
ACIN1;S307;SHLARQQQEKEMKTTSPLEEEEREIKSSQGL	0.655527	1.77805	0.422743	Fair
ACIN1;S352;DRKKASLVALPEQTASEEETPPPLLTKEASS	5.40778	5.83339	0.900883	Excellent
ACIN1;S652;ERTSTSSSSVQARRLSQPESAEKHVTQRLQP	11.3757	9.54229	0.939196	Excellent
ACIN1;S780;KISVVSATKGVPAGNSDTEGGQPGRKRRWGA	5.17757	4.94159	0.904858	Excellent
ACIN1;S840;GQEAVVDLHADDSRISEDETERNGDDGTHDK	1.3282	3.96825	0.543838	Fair
ACIN1;S946;VSITIDDPVRTAQVPSPPRGKISNIVHISNL	5.51728	6.10774	0.922812	Excellent
ACIN1;T350;TEDRKKASLVALPEQTASEEETPPPLLTKEA	5.11095	6.83915	0.83267	Excellent
ACIN1;T356;ASLVALPEQTASEEETPPPLLTKEASSPPPH	5.40778	5.83339	0.900883	Excellent
ACIN1;T782;SVVSATKGVPAGNSDTEGGQPGRKRRWGAST	1.07868	4.31476	0.456346	Fair
ACLY;S455;NASGSTSTPAPSRTASFSESRADEVAPAKKA	3.81294	2.47269	-0.23698	Poor
ACLY;S481;PAKKAKPAMPQDSVPSPRSLQGKSTTLFSRH	1.85443	0.911377	0.454671	Fair
ACO1;S778;GLPLIVLAGKEYGAGSSRDWAAKGPFLLGIK	2.36461	2.62105	0.771936	Excellent
ACO1;S779;LPLIVLAGKEYGAGSSRDWAAKGPFLLGIKA	2.62897	2.97517	0.748563	Good
ACO2;S576;EFDPGQDTYQHPPKDSSGQHVDVSPTSQRLQ	1.55837	1.7127	0.466954	Fair
ACO2;S584;YQHPPKDSSGQHVDVSPTSQRLQLLEPFDKW	9.91794	9.74012	0.984729	Excellent
ACOT13;S69;RGAPGVSVDMNITYMSPAKLGEDIVITAHVL	4.0435	4.32955	0.851945	Excellent
ACOT2;S232;SHPEVKGPGVGLLGISKGGELCLSMASFLKG	2.5556	2.64662	0.698042	Good
ACSS2;S267;HLGRAELGMGDSTSQSPPIKRSCPDVQISWN	2.31644	2.73279	0.714865	Good
ACTA1;S302;CDIDIRKDLYANNVMSGGTTMYPGIADRMQK	4.11659	5.17742	0.816257	Excellent
ACTA1;T306;IRKDLYANNVMSGGTTMYPGIADRMQKEITA	5.03817	5.63127	0.807797	Excellent
ACTA1;Y296;YNSIMKCDIDIRKDLYANNVMSGGTTMYPGI	8.1846	9.2961	0.939416	Excellent
ACTA1;Y308;KDLYANNVMSGGTTMYPGIADRMQKEITALA	5.5861	6.02702	0.922259	Excellent
ACTBL2;S324;GIADRMQKEIITLAPSTMKIKIIAPPERKYS	7.78738	7.61186	0.953342	Excellent
ACTBL2;T325;IADRMQKEIITLAPSTMKIKIIAPPERKYSV	5.09071	5.18733	0.870258	Excellent
ACTBL2;Y54;PRHQGVMVGMGQKDCYVGDEAQSKRGVLTLK	4.51497	3.66624	0.221387	Poor
ACTC1;S201;DLTDYLMKILTERGYSFVTTAEREIVRDIKE	1.98033	2.37571	0.624998	Good
ACTC1;S370;QQMWISKQEYDEAGPSIVHRKCF________	6.85278	7.16566	0.976022	Excellent
ACTC1;T105;HTFYNELRVAPEEHPTLLTEAPLNPKANREK	0.576469	1.12553	-0.123559	Poor
ACTC1;T108;YNELRVAPEEHPTLLTEAPLNPKANREKMTQ	2.30483	1.92602	0.556632	Fair
ACTC1;T204;DYLMKILTERGYSFVTTAEREIVRDIKEKLC	3.10745	3.46342	0.80946	Excellent
ACTC1;T205;YLMKILTERGYSFVTTAEREIVRDIKEKLCY	1.49481	1.66846	0.579015	Fair
ACTC1;Y200;RDLTDYLMKILTERGYSFVTTAEREIVRDIK	5.63316	5.44076	0.925115	Excellent
ACTC1;Y364;ASLSTFQQMWISKQEYDEAGPSIVHRKCF__	1.92719	1.90453	0.504118	Fair
ACTG1;S241;ENEMATAASSSSLEKSYELPDGQVITIGNER	2.97914	3.55815	0.878032	Excellent
ACTG1;S325;GIADRMQKEITALAPSTMKIKIIAPPERKYS	2.63153	2.58074	0.706905	Good
ACTG1;S35;KAGFAGDDAPRAVFPSIVGRPRHQGVMVGMG	2.22554	2.35602	0.65352	Good
ACTG1;S54;RPRHQGVMVGMGQKDSYVGDEAQSKRGILTL	6.40718	8.15216	0.720054	Good
ACTG1;S62;VGMGQKDSYVGDEAQSKRGILTLKYPIEHGI	5.84293	6.36241	0.888455	Excellent
ACTG1;T188;LPHAILRLDLAGRDLTDYLMKILTERGYNFT	1.89983	2.5934	0.362029	Poor
ACTG1;T251;SSLEKSYELPDGQVITIGNERFRCPEALFQP	1.83263	2.13142	0.636006	Good
ACTG1;T320;TTMYPGIADRMQKEITALAPSTMKIKIIAPP	6.49606	7.47081	0.922692	Excellent
ACTG1;T326;IADRMQKEITALAPSTMKIKIIAPPERKYSV	2.7623	2.07736	0.668664	Good
ACTG1;Y190;HAILRLDLAGRDLTDYLMKILTERGYNFTTT	1.41876	2.07101	0.238199	Poor
ACTG1;Y55;PRHQGVMVGMGQKDSYVGDEAQSKRGILTLK	9.42049	9.765	0.943334	Excellent
ACTN2;S109;FHKIANVNKALDYIASKGVKLVSIGAEEIVD	3.23497	3.52964	0.697971	Good
ACTN2;S147;GMIWTIILRFAIQDISVEETSAKEGLLLWCQ	3.70417	4.15256	0.896355	Excellent
ACTN2;S152;IILRFAIQDISVEETSAKEGLLLWCQRKTAP	5.5822	5.57906	0.942916	Excellent
ACTN2;S201;LCALIHRHRPDLIDYSKLNKDDPIGNINLAM	5.23884	4.40552	0.564123	Fair
ACTN2;S431;WAYGKEQILLQKDYESASLTEVRALLRKHEA	6.40615	6.69972	0.923942	Excellent
ACTN2;S433;YGKEQILLQKDYESASLTEVRALLRKHEAFE	6.94171	7.10623	0.948397	Excellent
ACTN2;S449;LTEVRALLRKHEAFESDLAAHQDRVEQIAAI	10.8933	12.1219	0.962755	Excellent
ACTN2;S574;EQFKATLPEADGERQSIMAIQNEVEKVIQSY	2.3434	2.26376	0.735969	Good
ACTN2;S588;QSIMAIQNEVEKVIQSYNIRISSSNPYSTVT	1.72382	1.49679	0.495997	Fair
ACTN2;S594;QNEVEKVIQSYNIRISSSNPYSTVTMDELRT	6.06361	4.86904	0.8389	Excellent
ACTN2;S595;NEVEKVIQSYNIRISSSNPYSTVTMDELRTK	5.39227	5.74985	0.952368	Excellent
ACTN2;S596;EVEKVIQSYNIRISSSNPYSTVTMDELRTKW	5.96904	6.44923	0.946737	Excellent
ACTN2;S600;VIQSYNIRISSSNPYSTVTMDELRTKWDKVK	2.23363	3.30357	0.900577	Excellent
ACTN2;S624;TKWDKVKQLVPIRDQSLQEELARQHANERLR	2.5014	3.06006	0.748679	Good
ACTN2;S761;DAKGITQEQMNEFRASFNHFDRRKNGLMDHE	3.55778	4.78598	0.720828	Good
ACTN2;S834;TRETADTDTAEQVIASFRILASDKPYILAEE	5.94633	7.4352	0.92812	Excellent
ACTN2;S840;TDTAEQVIASFRILASDKPYILAEELRRELP	5.69514	5.53861	0.859663	Excellent
ACTN2;T151;TIILRFAIQDISVEETSAKEGLLLWCQRKTA	5.28953	5.63478	0.924537	Excellent
ACTN2;T237;HLDIPKMLDAEDIVNTPKPDERAIMTYVSCF	2.26657	3.21146	0.683587	Good
ACTN2;T312;IRRTIPWLENRTPEKTMQAMQKKLEDFRDYR	2.32732	1.28279	0.362207	Poor
ACTN2;T435;KEQILLQKDYESASLTEVRALLRKHEAFESD	7.19038	8.41817	0.925776	Excellent
ACTN2;T57;KTFTAWCNSHLRKAGTQIENIEEDFRNGLKL	7.44409	6.94177	0.94246	Excellent
ACTN2;T601;IQSYNIRISSSNPYSTVTMDELRTKWDKVKQ	3.03037	4.02521	0.753632	Excellent
ACTN2;T603;SYNIRISSSNPYSTVTMDELRTKWDKVKQLV	3.17112	3.51884	0.841223	Excellent
ACTN2;T609;SSSNPYSTVTMDELRTKWDKVKQLVPIRDQS	4.59683	5.09968	0.654262	Good
ACTN2;T744;TTIARTINEVETQILTRDAKGITQEQMNEFR	2.82792	3.41004	0.779323	Excellent
ACTN2;T751;NEVETQILTRDAKGITQEQMNEFRASFNHFD	4.32383	3.96619	0.883548	Excellent
ACTN2;T825;TFQSFIDFMTRETADTDTAEQVIASFRILAS	4.78183	4.58036	0.8888	Excellent
ACTN2;T827;QSFIDFMTRETADTDTAEQVIASFRILASDK	3.99917	4.41417	0.825095	Excellent
ACTN2;Y429;ETWAYGKEQILLQKDYESASLTEVRALLRKH	1.71409	1.21378	0.384914	Poor
ACTN2;Y589;SIMAIQNEVEKVIQSYNIRISSSNPYSTVTM	4.07664	3.91831	0.887037	Excellent
ACTN2;Y599;KVIQSYNIRISSSNPYSTVTMDELRTKWDKV	4.59329	5.23271	0.950285	Excellent
ACTN2;Y715;QLIQEALVFDNKHTNYTMEHIRVGWELLLTT	2.73039	3.41532	0.396339	Poor
ACTN3;S116;FHKIANVNKALDFIASKGVKLVSIGAEEIVD	3.7979	3.32027	0.829619	Excellent
ACTN3;S319;IRRTVPWLENRVGEPSMSAMQRKLEDFRDYR	5.3518	5.37971	0.901107	Excellent
ACTN3;S438;WTRGKEEMLSQRDYDSALLQEVRALLRRHEA	4.10364	3.73195	0.861292	Excellent
ACTN3;S456;LQEVRALLRRHEAFESDLAAHQDRVEHIAAL	2.35328	2.4535	0.489183	Fair
ACTN3;S712;TNIDRLEGDHQLLQESLVFDNKHTVYSMEHI	5.3326	5.28042	0.912799	Excellent
ACTN3;S758;NEVENQVLTRDAKGLSQEQLNEFRASFNHFD	3.66088	3.91841	0.821444	Excellent
ACTN3;T244;YLDIPKMLDAEDIVNTPKPDEKAIMTYVSCF	7.21433	8.61626	0.934616	Excellent
ACTN3;T697;MAGLRQQEQNIINYKTNIDRLEGDHQLLQES	5.1655	4.23508	0.742897	Good
ACTN3;T751;TSIARTINEVENQVLTRDAKGLSQEQLNEFR	6.01145	5.73571	0.951613	Excellent
ACTR1A;S3;_____________MESYDVIANQPVVIDNGS	4.00965	4.52807	0.840866	Excellent
ACYP2;S2;______________MSTAQSLKSVDYEVFGR	2.7301	3.51275	0.770204	Excellent
ACYP2;S93;RTNFSNEKTISKLEYSNFSIRY_________	1.94885	2.1306	0.675392	Good
ACYP2;T3;_____________MSTAQSLKSVDYEVFGRV	1.84584	2.09403	0.506009	Fair
ADAM17;S791;GFEKDPFPNSSTAAKSFEDLTDHPVTRSEKA	0.670221	4.56642	0.0979156	Poor
ADCY2;S292;LVKTYFVINPKGERRSPQHLFRPRHTLDGAK	8.1486	7.53629	0.968056	Excellent
ADCY2;S905;DLKTYFVNTEMSRSLSQSNVAS_________	2.35494	2.30075	0.6001	Good
ADCY2;S907;KTYFVNTEMSRSLSQSNVAS___________	4.20096	3.44206	0.806687	Excellent
ADCY9;S1257;YPKCTDHRVIPQHQLSISPDIRVQVDGSIGR	1.7077	2.22617	0.396015	Poor
ADCY9;S365;GDEESENSVKRHATSSPKNRKKKSSIQKAPI	3.00416	2.39989	0.427884	Fair
ADCY9;S610;DGSQVSSGPRGQGTASSGNVSDLAQTVKTFD	2.31678	1.19351	0.45608	Fair
ADCY9;S688;QNGLLSPPQEEKLTNSQTSLCEILQEKGRWA	3.83315	4.41748	0.635494	Good
ADCY9;S691;LLSPPQEEKLTNSQTSLCEILQEKGRWAGVS	3.70726	4.22327	0.588732	Fair
ADCY9;T690;GLLSPPQEEKLTNSQTSLCEILQEKGRWAGV	4.81098	5.37045	0.75709	Excellent
ADD1;S12;____MNGDSRAAVVTSPPPTTAPHKERYFDR	4.63466	4.01726	0.889912	Excellent
ADD1;S355;NLVLLNPEKYKAKSRSPGSPVGEGTGSPPKW	5.07355	4.71115	0.910603	Excellent
ADD1;S358;LLNPEKYKAKSRSPGSPVGEGTGSPPKWQIG	3.29201	3.97251	0.899301	Excellent
ADD1;S586;ELEEYRREVERKQKGSEENLDEAREQKEKSP	9.01451	8.4381	0.960775	Excellent
ADD1;T11;_____MNGDSRAAVVTSPPPTTAPHKERYFD	3.66984	1.94643	0.636414	Good
ADD1;T364;YKAKSRSPGSPVGEGTGSPPKWQIGEQEFEA	3.75969	3.31815	0.949135	Excellent
ADD2;S2;______________MSEETVPEAASPPPPQG	4.44073	5.79021	0.818836	Excellent
ADD2;S530;PQSQLLASVIAEKSRSPSTESQLMSKGDEDT	1.27514	1.28507	-0.477514	Poor
ADD2;S532;SQLLASVIAEKSRSPSTESQLMSKGDEDTKD	5.40721	4.16174	0.948506	Excellent
ADD2;S535;LASVIAEKSRSPSTESQLMSKGDEDTKDDSE	4.34416	4.74095	0.955433	Excellent
ADD2;S539;IAEKSRSPSTESQLMSKGDEDTKDDSEETVP	2.158	3.96364	0.385275	Poor
ADD2;S596;GEKETAPEEPGSPAKSAPASPVQSPAKEAET	3.49126	2.67242	0.846431	Excellent
ADD2;S600;TAPEEPGSPAKSAPASPVQSPAKEAETKSPL	3.49126	2.67242	0.846431	Excellent
ADD2;S697;DKTESVTSGPMSPEGSPSKSPSKKKKKFRTP	1.81704	2.17592	0.304216	Poor
ADD2;T5;___________MSEETVPEAASPPPPQGQPY	4.44073	5.79021	0.818836	Excellent
ADD2;T533;QLLASVIAEKSRSPSTESQLMSKGDEDTKDD	6.47102	6.38351	0.981583	Excellent
ADD2;T675;EILSKGLSQMTTSADTDVDTSKDKTESVTSG	4.08824	2.82172	0.785348	Excellent
ADD3;S645;IKSPEKIEEVLSPEGSPSKSPSKKKKKFRTP	1.00398	2.94937	-1.11134	Poor
ADNP;S693;DNPEEHVLKVIPEDASESEEKLDQKEDGSKY	1.35558	2.18298	0.203282	Poor
ADRB2;S246;QKIDKSEGRFHVQNLSQVEQDGRTGHGLRRS	4.3151	4.28868	0.808229	Excellent
ADSL;S207;DLRFRGVKGTTGTQASFLQLFEGDDHKVEQL	2.59336	3.0934	0.724199	Good
ADSL;S334;LQTASVQWFERTLDDSANRRICLAEAFLTAD	2.88949	2.65509	0.740793	Good
ADSL;T201;LKRVRDDLRFRGVKGTTGTQASFLQLFEGDD	2.86269	3.37078	0.803966	Excellent
ADSSL1;S7;_________MSGTRASNDRPPGAGGVKRGRL	2.97175	5.63591	0.827704	Excellent
ADSSL1;S87;TVVVDGKEYDFHLLPSGIINTKAVSFIGNGV	4.08791	3.68947	0.888567	Excellent
ADSSL1;T92;GKEYDFHLLPSGIINTKAVSFIGNGVVIHLP	2.63729	2.89218	0.558252	Fair
AFAP1L1;S603;KSHRVDPQVKVKRHASSANQYKYGKNRAEED	3.35831	3.61602	0.843663	Excellent
AFAP1L1;S747;PLPVNCVSELRKRSPSIVASNQGRVLQKAKE	2.67444	4.21752	0.906562	Excellent
AFAP1L1;S98;LRDMPEDDGEPSKGASPELAKSPRLRNAADL	2.1477	2.92806	-0.716501	Poor
AFF1;S206;DHCASVTDSAPERELSPLISLPSPVPPLSPI	8.90164	9.45089	0.944696	Excellent
AFF1;S213;DSAPERELSPLISLPSPVPPLSPIHSNQQTL	8.90164	9.45089	0.944696	Excellent
AFF1;S219;ELSPLISLPSPVPPLSPIHSNQQTLPRTQGS	8.90164	9.45089	0.944696	Excellent
AGAP1;S414;PSISSTTSPKLDPPPSPHANRKKHRRKKSTS	2.02813	3.03362	0.480103	Fair
AGAP3;S67;PAEVLSSSPKLDPPPSPHSNRKKHRRKKSTG	2.2032	3.50729	0.454797	Fair
AGFG1;S181;DSAPTLHLNKGTPSQSPVVGRSQGQQQEKKQ	3.44663	4.08669	0.624096	Good
AGFG1;T177;SLLGDSAPTLHLNKGTPSQSPVVGRSQGQQQ	3.44156	4.03615	0.618381	Good
AGFG1;Y287;SKVSTNKAGLQTADKYAALANLDNIFSAGQG	4.62239	5.25385	0.936783	Excellent
AGL;S1027;IGAYTTLLDTAWKQMSSFVQNGSTFVKHLSL	6.74908	6.96979	0.942501	Excellent
AGL;S1028;GAYTTLLDTAWKQMSSFVQNGSTFVKHLSLG	2.16707	2.28919	0.659504	Good
AGL;S1342;WNRKIQDNFEKLFHVSEDPSDLNEKHPNLVH	2.2875	2.6196	0.565536	Fair
AGL;S1346;IQDNFEKLFHVSEDPSDLNEKHPNLVHKRGI	1.71246	1.36781	0.336494	Poor
AGL;S383;EECCNWFHKRMEELNSEKHRLINYHQEQAVN	2.94179	2.65815	0.682833	Good
AGL;S672;TRGYDELVPHQISVVSEERFYTKWNPEALPS	1.73084	2.42116	0.485141	Fair
AGL;S894;LAVDNADPILKIPFASLASRLTLAELNQILY	1.53127	1.80986	0.386097	Poor
AGL;S897;DNADPILKIPFASLASRLTLAELNQILYRCE	3.20401	3.22056	0.725013	Good
AGL;S978;GDWMIDYVSNRLISRSGTIAEVGKWLQAMFF	1.2881	1.27455	0.341612	Poor
AGL;T334;QENRRVTKSDPNQHLTIIQDPEYRRFGCTVD	1.53642	1.93118	0.56115	Fair
AGL;T56;GKAVTVYTNYPFPGETFNREKFRSLDWENPT	2.5286	2.82139	0.568438	Fair
AGL;Y29;EMEKLEKTLFRLEQGYELQFRLGPTLQGKAV	1.73952	3.88171	0.392133	Poor
AGMAT;S46;RQSRQASDAPRNQPPSPEFVARPVGVCSMMR	3.34121	3.17041	0.681556	Good
AGTPBP1;S371;ECLAVRTLDPLVNTSSLIMRKCFPKNRLPLP	1.07962	2.29899	0.294664	Poor
AGTR1;S366;LLKYIPPKAKSHSNLSTKMSTLSYRPSDNVS	2.33554	3.24571	0.494582	Fair
AGTR2;S5;___________MKGNSTLATTSKNITSGLHF	4.34351	4.51086	0.881951	Excellent
AGTR2;T6;__________MKGNSTLATTSKNITSGLHFG	4.34351	4.51086	0.881951	Excellent
AHCTF1;S1513;KESVDLPEEKLPISDSPPDTQEIHVIEQEKL	0.743506	1.26015	0.032002	Poor
AHCTF1;S1944;QLRIKHVRRVRGREVSPSDVREDSNLESSQL	3.10937	2.69476	0.749719	Good
AHCTF1;S1946;RIKHVRRVRGREVSPSDVREDSNLESSQLTV	4.89791	2.4628	0.739318	Good
AHCYL1;S21;KFPTKTGRRSLSRSISQSSTDSYSSAASYTD	3.5773	4.43399	0.896636	Excellent
AHCYL1;S38;SSTDSYSSAASYTDSSDDEVSPREKQQTNSK	3.97129	5.07169	0.903922	Excellent
AHNAK;S1068;PKFKMPEMHFRAPKMSLPDVDLDLKGPKMKG	5.99329	8.07233	0.84694	Excellent
AHNAK;S135;EYQRIYTTKIKPRLKSEDGVEGDLGETQSRT	2.87102	5.44034	0.312247	Poor
AHNAK;S1747;VDVNLPKADIDVSGPSVDTDAPDLDIEGPEG	3.60817	7.77392	0.646798	Good
AHNAK;S176;TVDVTGREGAKDIDISSPEFKIKIPRHELTE	6.54031	8.14508	0.915068	Excellent
AHNAK;S177;VDVTGREGAKDIDISSPEFKIKIPRHELTEI	4.49623	4.96615	0.789037	Excellent
AHNAK;S210;VDVETQSGKTVIRLPSGSGAASPTGSAVDIR	5.94433	7.21496	0.903257	Excellent
AHNAK;S212;VETQSGKTVIRLPSGSGAASPTGSAVDIRAG	5.59312	4.89022	0.913936	Excellent
AHNAK;S216;SGKTVIRLPSGSGAASPTGSAVDIRAGAISA	5.97326	7.17911	0.913562	Excellent
AHNAK;S220;VIRLPSGSGAASPTGSAVDIRAGAISASGPE	7.48786	7.10674	0.94472	Excellent
AHNAK;S4425;VEGDLKGPEIDIKGPSLDIDTPDVNIEGPEG	3.32058	3.49008	-0.0296368	Poor
AHNAK;S4520;PKFKMPDVHFKSPQISMSDIDLNLKGPKIKG	5.98259	4.40326	0.656519	Good
AHNAK;S4522;FKMPDVHFKSPQISMSDIDLNLKGPKIKGDM	3.40273	5.36927	0.508582	Fair
AHNAK;S511;QKPKISMQDVDLSLGSPKLKGDIKVSAPGVQ	3.78821	3.63765	0.255188	Poor
AHNAK;S5110;FDIKSPKFKAEAPLPSPKLEGELQAPDLELS	2.66447	4.45252	-0.0314283	Poor
AHNAK;S5293;VSLKGPGVDLPSVNLSMPKVSGPDLDLNLKG	1.55945	3.68395	0.383582	Poor
AHNAK;S5321;LKGPSLKGDLDASVPSMKVHAPGLNLSGVGG	1.61426	0.415504	-0.175456	Poor
AHNAK;S5400;VSVGAPDLSLEASEGSIKLPKMKLPQFGIST	4.10634	5.15437	0.842175	Excellent
AHNAK;S5448;LKGPGVDVNLKGPRISAPNVDFNLEGPKVKG	4.45425	4.69964	0.792868	Excellent
AHNAK;S5552;AAPDISVKGPAFNMASPESDFGINLKGPKIK	1.87635	2.20549	-0.785574	Poor
AHNAK;S570;PRLGSPSGKTGTCRISMSEVDLNVAAPKVKG	4.94857	4.18105	0.750414	Excellent
AHNAK;S572;LGSPSGKTGTCRISMSEVDLNVAAPKVKGGV	3.80281	6.20198	0.767425	Excellent
AHNAK;S5731;KFNFSKPKGKGGVTGSPEASISGSKGDLKSS	7.56569	6.65134	0.918509	Excellent
AHNAK;S5735;SKPKGKGGVTGSPEASISGSKGDLKSSKASL	4.15837	4.47621	0.734486	Good
AHNAK;S5737;PKGKGGVTGSPEASISGSKGDLKSSKASLGS	6.67682	6.96369	0.851609	Excellent
AHNAK;S5739;GKGGVTGSPEASISGSKGDLKSSKASLGSLE	7.45461	9.70681	0.922465	Excellent
AHNAK;S5749;ASISGSKGDLKSSKASLGSLEGEAEAEASSP	2.75226	4.09647	0.657226	Good
AHNAK;S5752;SGSKGDLKSSKASLGSLEGEAEAEASSPKGK	2.8079	3.73086	0.64116	Good
AHNAK;S5762;KASLGSLEGEAEAEASSPKGKFSLFKSKKPR	5.21818	6.83615	0.828942	Excellent
AHNAK;S5763;ASLGSLEGEAEAEASSPKGKFSLFKSKKPRH	4.27685	4.60337	0.695936	Good
AHNAK;S5780;KGKFSLFKSKKPRHRSNSFSDEREFSGPSTP	3.99522	4.96613	0.756089	Excellent
AHNAK;S5782;KFSLFKSKKPRHRSNSFSDEREFSGPSTPTG	12.2859	10.9598	0.974299	Excellent
AHNAK;S5784;SLFKSKKPRHRSNSFSDEREFSGPSTPTGTL	10.0333	10.3835	0.960652	Excellent
AHNAK;S5790;KPRHRSNSFSDEREFSGPSTPTGTLEFEGGE	4.04069	6.26293	0.356011	Poor
AHNAK;S5793;HRSNSFSDEREFSGPSTPTGTLEFEGGEVSL	5.64507	6.33054	0.482938	Fair
AHNAK;S5830;GKHGKLKFGTFGGLGSKSKGHYEVTGSDDET	1.92058	3.9089	0.539245	Fair
AHNAK;S5841;GGLGSKSKGHYEVTGSDDETGKLQGSGVSLA	6.59501	7.95226	0.920155	Excellent
AHNAK;S5854;TGSDDETGKLQGSGVSLASKKSRLSSSSSND	2.36336	3.83378	0.771277	Excellent
AHNAK;S5857;DDETGKLQGSGVSLASKKSRLSSSSSNDSGN	3.47823	5.12604	0.838788	Excellent
AHNAK;S5863;LQGSGVSLASKKSRLSSSSSNDSGNKVGIQL	4.5259	5.51226	0.95357	Excellent
AHNAK;S5864;QGSGVSLASKKSRLSSSSSNDSGNKVGIQLP	2.47833	7.2998	0.0956807	Poor
AHNAK;S5866;SGVSLASKKSRLSSSSSNDSGNKVGIQLPEV	6.4918	4.65439	0.907435	Excellent
AHNAK;S5867;GVSLASKKSRLSSSSSNDSGNKVGIQLPEVE	2.20157	2.44578	0.565897	Fair
AHNAK;S5870;LASKKSRLSSSSSNDSGNKVGIQLPEVELSV	3.59411	3.10975	0.646343	Good
AHNAK;T218;KTVIRLPSGSGAASPTGSAVDIRAGAISASG	3.82044	3.05522	0.676765	Good
AHNAK;T3716;KGPEVDIKGPKVDIDTPDINIEGSEGKFKGP	1.81998	3.78065	0.322426	Poor
AHNAK;T4430;KGPEIDIKGPSLDIDTPDVNIEGPEGKLKGP	3.64388	6.53427	0.281543	Poor
AHNAK;T5729;MPKFNFSKPKGKGGVTGSPEASISGSKGDLK	2.8143	4.69891	0.657338	Good
AHNAK;T5794;RSNSFSDEREFSGPSTPTGTLEFEGGEVSLE	2.64396	7.22426	0.6641	Good
AHNAK;T5796;NSFSDEREFSGPSTPTGTLEFEGGEVSLEGG	2.2627	4.50876	0.0248114	Poor
AHNAK;T5839;TFGGLGSKSKGHYEVTGSDDETGKLQGSGVS	11.1346	12.3393	0.936502	Excellent
AHNAK;T5845;SKSKGHYEVTGSDDETGKLQGSGVSLASKKS	2.99391	7.33638	0.656522	Good
AIFM1;S367;VRREGVKVMPNAIVQSVGVSSGKLLIKLKDG	3.48513	3.87278	0.717447	Good
AIFM1;S371;GVKVMPNAIVQSVGVSSGKLLIKLKDGRKVE	2.82796	2.88077	0.592436	Fair
AIFM1;S372;VKVMPNAIVQSVGVSSGKLLIKLKDGRKVET	2.45656	1.34615	0.417352	Fair
AK1;S38;TQCEKIVQKYGYTHLSTGDLLRSEVSSGSAR	5.23369	5.6902	0.94463	Excellent
AK1;T39;QCEKIVQKYGYTHLSTGDLLRSEVSSGSARG	4.47765	4.94262	0.92309	Excellent
AK3;T131;YYQKKGVLETFSGTETNKIWPYVYAFLQTKV	3.78879	3.78826	0.82796	Excellent
AKAP1;S107;PPALLQTHPPCRRSESSGILPNTTDMRLRPG	3.79845	4.32792	0.88499	Excellent
AKAP1;S429;PPDAGLPLPGLPAEGSPPPKTYVSCLKSLLS	6.62648	6.4675	0.949364	Excellent
AKAP1;S592;SMDSVDSCCSLKKTESFQNAQAGSNPKKVDL	1.67028	2.13849	-0.403434	Poor
AKAP1;T533;DSCTETSSSPRDKAITPPLPESTVPFSNGVL	3.09079	2.99662	0.680558	Good
AKAP1;T590;RNSMDSVDSCCSLKKTESFQNAQAGSNPKKV	7.002	3.59924	0.533107	Fair
AKAP12;S276;HEPRLSAEYEKVELPSEEQVSGSQGPSEEKP	3.56286	3.96332	0.165621	Poor
AKAP12;S283;EYEKVELPSEEQVSGSQGPSEEKPAPLATEV	1.67913	4.06128	0.526767	Fair
AKAP12;S493;LAEVQQDGEAEEGATSDGEKKREGVTPWASF	1.66623	1.59261	0.258208	Poor
AKAP12;S522;SFKKMVTPKKRVRRPSESDKEDELDKVKSAT	2.99769	3.13245	0.658527	Good
AKAP12;S524;KKMVTPKKRVRRPSESDKEDELDKVKSATLS	2.89657	2.98743	0.372431	Poor
AKAP12;S543;DELDKVKSATLSSTESTASEMQEEMKGSVEE	4.3474	5.49094	0.887756	Excellent
AKAP12;S546;DKVKSATLSSTESTASEMQEEMKGSVEEPKP	4.3474	5.49094	0.887756	Excellent
AKAP12;S675;LVTPRKKSKSKLEEKSEDSIAGSGVEHSTPD	4.16156	1.86564	0.483802	Fair
AKAP12;S736;APVEDAGPTGANEDDSDVPAVVPLSEYDAVE	5.55289	4.81008	0.83519	Excellent
AKAP12;T492;GLAEVQQDGEAEEGATSDGEKKREGVTPWAS	3.12676	4.02668	0.759688	Excellent
AKAP13;S1582;GPGKNAASDAEMNHRSFSLEGLTGGAGVGNK	3.06664	3.44327	0.906943	Excellent
AKAP13;S1584;GKNAASDAEMNHRSFSLEGLTGGAGVGNKPS	3.2404	4.02963	0.858042	Excellent
AKAP13;S1624;AEELRHPFSGEERVDSLVSLSEEDLESDQRE	4.45399	5.74414	0.853364	Excellent
AKAP13;S1627;LRHPFSGEERVDSLVSLSEEDLESDQREHRM	4.02244	4.86871	0.838408	Excellent
AKAP13;S1629;HPFSGEERVDSLVSLSEEDLESDQREHRMFD	7.18315	7.74938	0.928248	Excellent
AKAP13;S1909;GVGNDENMSNTWKFLSHSTDSLNKISKVNES	1.20336	1.62109	0.176678	Poor
AKAP13;S1911;GNDENMSNTWKFLSHSTDSLNKISKVNESTE	4.49351	5.76073	0.873931	Excellent
AKAP13;S1914;ENMSNTWKFLSHSTDSLNKISKVNESTESLT	3.81642	3.86889	0.749339	Good
AKAP13;S1924;SHSTDSLNKISKVNESTESLTDEGTDMNEGQ	4.70218	4.16428	0.694611	Good
AKAP13;S1927;TDSLNKISKVNESTESLTDEGTDMNEGQLLG	2.07108	2.87775	-0.264602	Poor
AKAP13;S2679;LCQVSHPHTKLMRIPSFFPSPEEPPSPSAPS	3.5202	5.50412	0.594384	Fair
AKAP13;S2683;SHPHTKLMRIPSFFPSPEEPPSPSAPSIAKS	5.1025	6.59234	0.850577	Excellent
AKAP13;S2689;LMRIPSFFPSPEEPPSPSAPSIAKSGSLDSE	2.53865	4.44011	0.33459	Poor
AKAP13;T1912;NDENMSNTWKFLSHSTDSLNKISKVNESTES	2.20801	3.39315	0.612236	Good
AKAP2;S152;SQPRDALGDSLQVPVSPSSTTSSRCSSRDGE	2.01714	3.00176	0.572363	Fair
AKAP2;S393;GPPEDSGASAAKGQKSPGALETPSAAGSQGN	3.91756	4.10675	0.76824	Excellent
AKAP2;S630;FGSEKPQSMFEPPQVSSPVQEKRDVLPKILP	3.30766	5.53759	0.826371	Excellent
AKAP2;S631;GSEKPQSMFEPPQVSSPVQEKRDVLPKILPA	5.42863	6.85313	0.906898	Excellent
AKAP2;S720;MVGPFKLRSRKQRTLSMIEEEIRAAQEREEE	2.63857	3.37913	0.775027	Excellent
AKAP2;S748;EEELKRQRQVLQSTQSPRTKNAPSLPSRTCY	1.62182	2.20017	0.456085	Fair
AKAP6;S1335;LTKSLSKDSSFSSTKSLPDLLGGSNLVKPCA	4.00531	5.39609	0.845509	Excellent
AKAP6;S1655;ENIQSPSEQKIKRSVSDITLQSSSQKMSFTG	4.15928	5.51514	0.73373	Good
AKAP6;S424;GGKRQMVDLKPEMSRSTPSLVDPPDRSKLCL	1.13028	1.42489	0.212083	Poor
AKAP6;S481;NLENTVKFHIKEISSSLGRLNDCYKEKSRLK	1.69234	2.72959	0.0336258	Poor
AKAP6;S908;ILATDVSVEDEEGTGSPKAEVQLCYLEAQRD	3.69672	4.73458	0.520138	Fair
AKAP8;S137;FQLYEEPDTKLARVDSEGDFSENDDAAGDFR	3.8849	4.22476	0.798966	Excellent
AKAP8;S142;EPDTKLARVDSEGDFSENDDAAGDFRSGDEE	5.39295	5.62244	0.888001	Excellent
AKAP8;S153;EGDFSENDDAAGDFRSGDEEFKGEDELCDSG	4.03873	3.35579	0.727607	Good
AKR1B1;S283;ERIAENFKVFDFELSSQDMTTLLSYNRNWRV	4.48083	4.70518	0.903857	Excellent
AKR1B1;T244;LEDPRIKAIAAKHNKTTAQVLIRFPMQRNLV	2.74869	3.85511	0.76128	Excellent
AKR1B1;T245;EDPRIKAIAAKHNKTTAQVLIRFPMQRNLVV	1.47145	0.411372	0.0311752	Poor
AKR1B1;T29;PILGLGTWKSPPGQVTEAVKVAIDVGYRHID	0.480984	1.09447	0.0576446	Poor
AKR1C2;S264;QRIRQNVQVFEFQLTSEEMKAIDGLNRNVRY	3.42424	4.1765	0.821075	Excellent
AKR1C2;T263;EQRIRQNVQVFEFQLTSEEMKAIDGLNRNVR	3.16052	4.095	0.776711	Excellent
AKT1;S64;KKQEEEEMDFRSGSPSDNSGAEEMEVSLAKP	4.80919	5.7445	0.780945	Excellent
AKT1;S67;EEEEMDFRSGSPSDNSGAEEMEVSLAKPKHR	1.6826	2.95574	0.561423	Fair
AKT1S1;S117;DTQVFGDLPRPRLNTSDFQKLKRKY______	4.87198	4.95259	0.744542	Good
AKT1S1;S72;SVPVWGFKEKRTEARSSDEENGPPSSPDLDR	3.06839	2.64407	0.764303	Excellent
AKT1S1;S73;VPVWGFKEKRTEARSSDEENGPPSSPDLDRI	10.8675	10.7582	0.978224	Excellent
AKT1S1;S82;RTEARSSDEENGPPSSPDLDRIAASMRALVL	2.55428	2.87793	0.725727	Good
AKT1S1;T116;EDTQVFGDLPRPRLNTSDFQKLKRKY_____	3.44004	4.09311	0.579731	Fair
AKT2;S34;IKTWRPRYFLLKSDGSFIGYKERPEAPDQTL	4.8725	5.44513	0.845431	Excellent
AKT2;S447;SEVDTRYFDDEFTAQSITITPPDRYDSLGLL	5.55471	6.63451	0.840691	Excellent
AKT2;S474;LGLLELDQRTHFPQFSYSASIRE________	2.44884	3.85867	0.635159	Good
AKT2;S478;ELDQRTHFPQFSYSASIRE____________	4.35339	5.81992	0.82109	Excellent
AKT2;T449;VDTRYFDDEFTAQSITITPPDRYDSLGLLEL	4.0572	4.57485	0.785821	Excellent
AKT2;T451;TRYFDDEFTAQSITITPPDRYDSLGLLELDQ	3.96636	4.38344	0.886928	Excellent
AKT2;T468;PDRYDSLGLLELDQRTHFPQFSYSASIRE__	4.36163	5.4943	0.820894	Excellent
ALAD;S214;KFASCFYGPFRDAAKSSPAFGDRRCYQLPPG	2.31749	1.83789	0.666272	Good
ALDH1A1;Y426;FKSLDDVIKRANNTFYGLSAGVFTKDIDKAI	2.11702	2.4742	0.391972	Poor
ALDH1L1;S528;LKAGIPKGVVNVLPGSGSLVGQRLSDHPDVR	2.46675	3.23623	0.70329	Good
ALDH1L1;S530;AGIPKGVVNVLPGSGSLVGQRLSDHPDVRKI	5.30965	5.21591	0.893032	Excellent
ALDH9A1;S257;FLCQHPDVAKVSFTGSVPTGMKIMEMSAKGI	5.05556	5.44095	0.907343	Excellent
ALDH9A1;T260;QHPDVAKVSFTGSVPTGMKIMEMSAKGIKPV	4.23568	4.59521	0.84523	Excellent
ALDH9A1;T52;NYRGGARVEPADASGTEKAFEPATGRVIATF	3.11383	3.28432	0.699141	Good
ALDOA;S132;AGTNGETTTQGLDGLSERCAQYKKDGADFAK	3.4059	3.24572	0.844329	Excellent
ALDOA;S17;PYQYPALTPEQKKELSDIAHRIVAPGKGILA	8.76578	8.36945	0.964998	Excellent
ALDOA;S272;LRRTVPPAVTGITFLSGGQSEEEASINLNAI	6.81467	7.04831	0.943651	Excellent
ALDOA;S276;VPPAVTGITFLSGGQSEEEASINLNAINKCP	8.85853	9.28233	0.963601	Excellent
ALDOA;S309;KPWALTFSYGRALQASALKAWGGKKENLKAA	0.966385	1.84286	0.134756	Poor
ALDOA;S346;RALANSLACQGKYTPSGQAGAAASESLFVSN	3.59253	3.97557	0.821949	Excellent
ALDOA;S36;HRIVAPGKGILAADESTGSIAKRLQSIGTEN	3.54729	3.96675	0.827797	Excellent
ALDOA;S360;PSGQAGAAASESLFVSNHAY___________	3.40949	3.92923	0.783113	Excellent
ALDOA;S39;VAPGKGILAADESTGSIAKRLQSIGTENTEE	3.2651	3.68574	0.803659	Excellent
ALDOA;S46;LAADESTGSIAKRLQSIGTENTEENRRFYRQ	7.1761	7.77981	0.947966	Excellent
ALDOA;T119;VVGIKVDKGVVPLAGTNGETTTQGLDGLSER	4.5132	4.92221	0.82397	Excellent
ALDOA;T123;KVDKGVVPLAGTNGETTTQGLDGLSERCAQY	4.0429	4.35841	0.771935	Excellent
ALDOA;T124;VDKGVVPLAGTNGETTTQGLDGLSERCAQYK	3.9461	5.28288	0.853054	Excellent
ALDOA;T255;CTQKFSHEEIAMATVTALRRTVPPAVTGITF	1.54833	1.87838	0.681428	Good
ALDOA;T37;RIVAPGKGILAADESTGSIAKRLQSIGTENT	2.25638	2.22585	0.651392	Good
ALDOA;T49;DESTGSIAKRLQSIGTENTEENRRFYRQLLL	6.88976	7.05248	0.946225	Excellent
ALDOA;T52;TGSIAKRLQSIGTENTEENRRFYRQLLLTAD	3.60939	3.91247	0.787315	Excellent
ALDOA;T9;_______MPYQYPALTPEQKKELSDIAHRIV	1.19648	1.77856	0.249961	Poor
ALDOA;Y214;LKRCQYVTEKVLAAVYKALSDHHIYLEGTLL	2.72621	4.30637	0.713634	Good
ALDOA;Y3;_____________MPYQYPALTPEQKKELSD	4.28053	4.94926	0.80271	Excellent
ALDOA;Y328;AWGGKKENLKAAQEEYVKRALANSLACQGKY	1.7749	1.20722	0.194099	Poor
ALDOA;Y5;___________MPYQYPALTPEQKKELSDIA	2.91739	3.03442	0.658551	Good
ALDOC;S132;AGTDGETTTQGLDGLSERCAQYKKDGADFAK	2.38219	3.14694	0.679586	Good
ALKBH5;S53;EPYPVSGAKRKYQEDSDPERSDYEEQQLQKE	5.63372	5.68057	0.924441	Excellent
ALKBH5;S58;SGAKRKYQEDSDPERSDYEEQQLQKEEEARK	5.63372	5.68057	0.924441	Excellent
ALPK3;S1209;VPSATLTPTVEVAGLSPRTSRRILERVENNH	4.27692	2.98403	0.885666	Excellent
ALPK3;S1390;RAAGDGEATTPEERESPTVSPRGPRKSLVPG	5.78966	5.21585	0.895667	Excellent
ALPK3;S1394;DGEATTPEERESPTVSPRGPRKSLVPGSPGT	5.42915	5.07086	0.927538	Excellent
ALPK3;S1401;EERESPTVSPRGPRKSLVPGSPGTPGRERRS	3.28046	4.6729	0.812287	Excellent
ALPK3;S1406;PTVSPRGPRKSLVPGSPGTPGRERRSPTQGR	5.54377	6.12015	0.957015	Excellent
ALPK3;S1852;AKAKGSKSPSAGRKGSQLSPQPQKKGLPSPQ	8.336	7.34078	0.966169	Excellent
ALPK3;S1855;KGSKSPSAGRKGSQLSPQPQKKGLPSPQGTR	10.5668	10.4217	0.992413	Excellent
ALPK3;S1865;KGSQLSPQPQKKGLPSPQGTRKSAPSSKATP	5.80366	6.57041	0.964858	Excellent
ALPK3;S430;LRKLSPDRFQRKRRLSGAQAPGPSVPTREPE	6.75518	7.13889	0.970213	Excellent
ALPK3;S723;PECGAQSLGKAPPQASVQVPTPPARRRHGTR	3.59151	2.79947	0.838274	Excellent
ALPK3;T1190;TETSGAGGESQVGAATGGLVPSATLTPTVEV	1.4443	6.06118	0.45561	Fair
ALPK3;T1384;RFLPKVRAAGDGEATTPEERESPTVSPRGPR	1.29225	2.16633	0.46129	Fair
ALPK3;T1392;AGDGEATTPEERESPTVSPRGPRKSLVPGSP	2.7086	3.40666	0.743364	Good
ALPK3;T1409;SPRGPRKSLVPGSPGTPGRERRSPTQGRKAS	2.85717	2.61355	0.692671	Good
ALPK3;T728;QSLGKAPPQASVQVPTPPARRRHGTRDSTLQ	2.2639	2.95096	0.754419	Excellent
ALPK3;T741;VPTPPARRRHGTRDSTLQGQAGHRTPGEVLE	1.56675	3.36432	0.358032	Poor
ALS2;S1464;ERKSFCTGKSDSRSESPEPGYVVTSSGLLLP	6.60954	7.4279	0.891888	Excellent
ALS2;S483;VDIREEETEGGSRRLSLPGLLSQVSPRLLRK	4.32762	4.5957	0.890165	Excellent
ALS2;S492;GGSRRLSLPGLLSQVSPRLLRKAARVKTRTV	4.52041	4.46885	0.831719	Excellent
AMOTL1;S670;AATAAAERDTTIINHSRNGSYGESSLEAHIW	2.45188	2.86875	0.402936	Fair
AMPD1;S125;QGRKTVNLSIPLSETSSTKLSHIDEYISSSP	2.20334	3.94703	0.447722	Fair
AMPD1;S139;TSSTKLSHIDEYISSSPTYQTVPDFQRVQIT	3.54321	4.46449	0.777282	Excellent
AMPD1;S355;AACMNQKHLLRFIKKSYQIDADRVVYSTKEK	5.68392	5.58717	0.935399	Excellent
AMPD1;Y239;GEDPFRTDNLPENLGYHLKMKDGVVYVYPNE	4.39435	4.35622	0.794746	Excellent
AMPD1;Y356;ACMNQKHLLRFIKKSYQIDADRVVYSTKEKN	4.89921	5.15428	0.924484	Excellent
ANK1;S1392;RTPTPLALRYSILSESTPGSLSGTEQAEMKM	2.13094	2.44232	0.872314	Excellent
ANK1;S1428;HLGLSWAELARELQFSVEDINRIRVENPNSL	3.27497	3.58104	0.488379	Fair
ANK1;S1607;DSDATGHEWKLEGALSEEPRGPELGSLELVE	5.35969	5.27142	0.918707	Excellent
ANK1;S1666;PGSKRQDDATGAGQDSENEVSLVSGHQRGQA	3.23963	5.38587	0.84735	Excellent
ANK1;S1686;SLVSGHQRGQARITHSPTVSQVTERSQDRLQ	2.95103	3.54328	0.842574	Excellent
ANK1;S1690;GHQRGQARITHSPTVSQVTERSQDRLQDWDA	4.28387	4.3304	0.899591	Excellent
ANK1;S1839;TKKIIRKVVRQIDLSSADAAQEHEEVELRGS	2.65674	3.93547	0.699445	Good
ANK1;S429;MGHLPIVKNLLQRGASPNVSNVKVETPLHMA	2.71518	3.1957	0.809829	Excellent
ANK1;S55;IHQELDKELGESEGLSDDEETISTRVVRRRV	1.45838	2.18939	0.721054	Good
ANK1;S759;QGHTDIVTLLLKNGASPNEVSSDGTTPLAIA	2.95411	1.67716	0.309144	Poor
ANK1;S781;DGTTPLAIAKRLGYISVTDVLKVVTDETSFV	10.654	10.4727	0.982265	Excellent
ANK1;T1378;MPPCAKGSGAEDRRRTPTPLALRYSILSEST	4.02562	2.6523	0.677798	Good
ANK1;T1380;PCAKGSGAEDRRRTPTPLALRYSILSESTPG	1.71747	0.888721	0.446975	Fair
ANK1;T1688;VSGHQRGQARITHSPTVSQVTERSQDRLQDW	2.14572	2.36	0.782084	Excellent
ANK1;T961;PTRITCRLVKPQKLSTPPPLAEEEGLASRII	1.79576	1.3333	0.52319	Fair
ANK2;S1452;CNLNITLPIYTKESESDQEQEEEIDMTSEKN	2.39882	2.89787	0.648637	Good
ANK2;S1698;PGTETSETQKAMIVPSSPSKTPEEVSTPAEE	2.34045	1.0228	0.542689	Fair
ANK2;S1699;GTETSETQKAMIVPSSPSKTPEEVSTPAEEE	1.74931	3.43757	0.48239	Fair
ANK2;S1723;STPAEEEKLYLQTPTSSERGGSPIIQEPEEP	4.66866	4.40633	0.881269	Excellent
ANK2;S1724;TPAEEEKLYLQTPTSSERGGSPIIQEPEEPS	2.582	3.22722	0.75551	Excellent
ANK2;S1729;EKLYLQTPTSSERGGSPIIQEPEEPSEHREE	1.35197	1.54823	0.203616	Poor
ANK2;S1739;SERGGSPIIQEPEEPSEHREESSPRKTSLVI	3.43896	2.55856	0.661177	Good
ANK2;S1745;PIIQEPEEPSEHREESSPRKTSLVIVESADN	4.50916	3.79021	0.743475	Good
ANK2;S1788;AFEKELTEELGELEASSDEEAMVTTRVVRRR	3.09598	3.50051	0.826625	Excellent
ANK2;S1789;FEKELTEELGELEASSDEEAMVTTRVVRRRV	3.09598	3.50051	0.826625	Excellent
ANK2;S1846;TVVKKVTRKIIRRYVSSEGTEKEEIMVQGMP	6.47961	7.07279	0.934018	Excellent
ANK2;S1847;VVKKVTRKIIRRYVSSEGTEKEEIMVQGMPQ	4.69322	6.26564	0.881138	Excellent
ANK2;S898;SDRSHTLSHASYLRDSAVMDDSVVIPSHQVS	3.52658	3.62229	0.85881	Excellent
ANK2;T1720;EEVSTPAEEEKLYLQTPTSSERGGSPIIQEP	2.98842	3.59325	0.792999	Excellent
ANK3;S1622;YFSDISSIESPLRTPSRLSDGLVPSQGNIEH	5.0918	5.59082	0.917445	Excellent
ANK3;S1625;DISSIESPLRTPSRLSDGLVPSQGNIEHSAD	7.74006	8.77404	0.951343	Excellent
ANK3;S1631;SPLRTPSRLSDGLVPSQGNIEHSADGPPVVT	2.73279	3.78942	0.773413	Excellent
ANK3;S1651;EHSADGPPVVTAEDASLEDSKLEDSVPLTEM	5.17565	6.10825	0.91935	Excellent
ANK3;S1826;KKMSRTSPADGKPRLSLHEEEGSSGSEQKDL	3.56924	2.99729	0.833631	Excellent
ANK3;S1833;PADGKPRLSLHEEEGSSGSEQKDLKDSESDS	5.15527	4.89085	0.880364	Excellent
ANK3;S1834;ADGKPRLSLHEEEGSSGSEQKDLKDSESDSS	4.38394	4.24781	0.840491	Excellent
ANK3;S1836;GKPRLSLHEEEGSSGSEQKDLKDSESDSSSE	6.57076	5.63255	0.935314	Excellent
ANK3;S468;HKMNVPETMNEVLDMSDDEGEDAMTGDTDKY	2.58091	3.03785	0.636672	Good
ANK3;S914;RLIIKGEEAKNIPGESVTEEQFTDEEGNLIT	1.70009	2.55891	0.347699	Poor
ANK3;S923;GARSASDRSYTLNRSSYARDSMMIEELLVPS	2.73592	4.40148	0.300696	Poor
ANK3;S928;SDRSYTLNRSSYARDSMMIEELLVPSKEQHL	2.38812	4.43437	0.266219	Poor
ANK3;S953;SKEQHLTFTREFDSDSLRHYSWAADTLDNVN	3.92413	4.45659	0.904162	Excellent
ANK3;T1739;YLKGEAGKFEANGSHTEITPEAKTKSYFPES	3.47535	3.96428	0.790959	Excellent
ANK3;T1816;ETKPCVPVSMKKMSRTSPADGKPRLSLHEEE	2.80608	1.87743	0.459616	Fair
ANK3;T921;EAKNIPGESVTEEQFTDEEGNLITRKITRKV	1.99974	2.3613	0.656436	Good
ANK3;Y924;ARSASDRSYTLNRSSYARDSMMIEELLVPSK	4.22836	4.30058	0.804999	Excellent
ANKHD1;S2598;PLLPPSDSRGHNSSNSPSLQAGGAEGAGDRG	2.34547	4.88914	0.553212	Fair
ANKIB1;S737;QEFLASVARGVAPADSPEAPRRSFAGGTWDW	1.75397	1.878	0.313955	Poor
ANKRD17;S1928;YPMPTAKEHYPVSSPSSPSPPAQPGGVSRNS	0.865334	1.32976	0.15752	Poor
ANKRD17;S1929;PMPTAKEHYPVSSPSSPSPPAQPGGVSRNSP	0.850675	1.22618	0.178625	Poor
ANKRD2;S289;PEPGAEHNGLEGPNDSGRETPQPVPAQ____	9.73875	11.355	0.859092	Excellent
ANKRD2;S72;AALQKVKGQERVRKTSLDLRREIIDVGGIQN	1.91133	1.88165	0.0465313	Poor
ANKRD2;T293;AEHNGLEGPNDSGRETPQPVPAQ________	10.0678	11.1867	0.902871	Excellent
ANKRD26;S546;DVQTSKAAEHDLEVASEEEQEREGSENNQPQ	2.40978	2.66054	0.610824	Good
ANKRD28;S857;TFNAINRYTNTSKTVSFEALPIMRNEPSSYC	1.59124	2.69319	-0.10329	Poor
ANKRD54;S76;GGGAGLSGRASGGAQSPLRYLHVLWQQDAEP	2.29351	3.07798	0.712685	Good
ANP32A;T15;_MEMGRRIHLELRNRTPSDVKELVLDNSRSN	1.32812	1.75815	0.218753	Poor
ANXA11;Y246;KTILALMKTPVLFDIYEIKEAIKGVGTDEAC	7.76073	8.50859	0.898204	Excellent
ANXA2;T37;VHEILCKLSLEGDHSTPPSAYGSVKAYTNFD	2.0531	2.43478	-0.099325	Poor
ANXA2;Y42;CKLSLEGDHSTPPSAYGSVKAYTNFDAERDA	2.01473	3.62136	0.501038	Fair
ANXA5;Y197;KSIRSIPAYLAETLYYAMKGAGTDDHTLIRV	1.29476	2.07069	0.524935	Fair
ANXA5;Y34;KLIVALMKPSRLYDAYELKHALKGAGTNEKV	2.58868	3.6076	0.699913	Good
ANXA6;S119;DAYERDLEADIIGDTSGHFQKMLVVLLQGTR	4.91833	5.49482	0.830513	Excellent
ANXA6;S462;EDYHKSLEDALSSDTSGHFRRILISLATGHR	3.55407	4.53402	0.815594	Excellent
ANXA6;S626;EKYDKSLHQAIEGDTSGDFLKALLALCGGED	2.95619	2.46644	0.750896	Excellent
ANXA6;T118;KDAYERDLEADIIGDTSGHFQKMLVVLLQGT	0.816052	3.10413	0.232354	Poor
ANXA6;T625;IEKYDKSLHQAIEGDTSGDFLKALLALCGGE	2.77255	3.24528	0.715695	Good
AP2A1;S655;INGGMEPTPSTVSTPSPSADLLGLRAAPPPA	8.27726	8.93373	0.934981	Excellent
AP3B1;S227;KEGDELEDNGKNFYESDDDQKEKTDKKKKPY	5.77475	5.65704	0.89137	Excellent
AP3D1;S516;EARKQEQANNPFYIKSSPSPQKRYQDTPGVE	1.97795	4.34541	0.502128	Fair
APBA1;S313;QDLERPPTPAGGRPDSPGLQAPAGQQRAVGP	1.83381	2.91329	-0.295091	Poor
APBA1;T305;AEDMPEAEQDLERPPTPAGGRPDSPGLQAPA	1.83381	2.91329	-0.295091	Poor
API5;S279;VEIGQKRASEDTTSGSPPKKSSAGPKRDARQ	5.94626	6.11863	0.914839	Excellent
APOBEC2;S15;_MAQKEEAAVATEAASQNGEDLENLDDPEKL	6.50794	6.98294	0.928331	Excellent
APOE;S147;RLVQYRGEVQAMLGQSTEELRVRLASHLRKL	2.76874	2.8682	0.907701	Excellent
APOF;S323;GWAIIKSYDLDPGAGSLEI____________	1.83271	0.818427	-1.15045	Poor
APOL1;S293;VPHASASRPRVTEPISAESGEQVERVNEPSI	2.43597	2.39518	0.355349	Poor
APOL1;S296;ASASRPRVTEPISAESGEQVERVNEPSILEM	3.60345	5.56815	0.79904	Excellent
APOL1;T289;NLQSVPHASASRPRVTEPISAESGEQVERVN	3.34958	1.19794	0.312505	Poor
APOO;S44;SPPKNSVKVDELSLYSVPEGQSKYVEEARSQ	3.37568	2.63741	0.461417	Fair
APOOL;T40;ESKKQLVKPEQLPIYTAPPLQSKYVEEQPGH	3.89637	5.08141	0.835006	Excellent
APPL1;S401;TAARVNQSALEAVTPSPSFQQRHESLRPAAG	4.16414	5.58247	0.808708	Excellent
APRT;S66;KATHGGRIDYIAGLDSRGFLFGPSLAQELGL	2.00332	1.94356	0.688593	Good
AQP4;S276;RFKEAFSKAAQQTKGSYMEVEDNRSQVETDD	4.90792	7.33455	0.93029	Excellent
AQP4;S285;AQQTKGSYMEVEDNRSQVETDDLILKPGVVH	2.27057	2.04695	0.678353	Good
AQP4;S294;VIDVDRGEEKKGKDQSGEVLSSV________	2.0974	3.49977	0.652376	Good
AQP4;S299;RGEEKKGKDQSGEVLSSV_____________	3.48579	4.19444	0.823332	Excellent
AQP4;S300;GEEKKGKDQSGEVLSSV______________	2.97702	2.01474	0.888292	Excellent
AQP4;T289;KGSYMEVEDNRSQVETDDLILKPGVVHVIDV	5.21914	4.81565	0.938228	Excellent
AQP4;Y277;FKEAFSKAAQQTKGSYMEVEDNRSQVETDDL	4.12952	4.07689	0.836605	Excellent
ARAF;S157;TVCVDMSTNRQQFYHSVQDLSGGSRQHEAPS	5.32736	3.77465	0.88397	Excellent
ARAF;S214;FPAPANAPLQRIRSTSTPNVHMVSTTAPMDS	4.42157	5.16039	0.825432	Excellent
ARAF;S257;DAAGSRGGSDGTPRGSPSPASVSSGRKSPHS	2.40738	2.42643	0.551924	Fair
ARAP1;S229;EIPPKPVRLFPEFDDSDYDEVPEEGPGAPAR	3.42937	3.58828	0.707653	Good
ARFGAP2;S104;LGAKKGLGAQKVSSQSFSEIERQAQVAEKLR	3.72031	3.79592	0.529334	Fair
ARFGAP2;S232;SGPPKYKDNPFSLGESFGSRWDTDAAWGMDR	4.55461	5.05155	0.756834	Excellent
ARFGAP2;S297;SSEARQKFAGAKAISSDMFFGREVDAEYEAR	3.58473	3.5322	0.670948	Good
ARFGAP3;S231;NTDEAQKKFGNVKAISSDMYFGRQSQADYET	1.48289	3.08523	0.283636	Poor
ARFGEF1;S1569;PSPVSEKPLDTISQKSVDIHDSIQPRSVDNR	0.950288	0.538334	0.0527777	Poor
ARFGEF2;S1511;EDSSEKHLDVDLDRQSLSSIDKNPSERGQSQ	2.47968	2.1712	0.16005	Poor
ARFGEF2;S227;IQSKPQSPVIQAAAVSPKFVRLKHSQAQSKP	3.60505	4.26157	0.673892	Good
ARFGEF2;S277;KVSTENGDAPRERGSSLSGTDDGAQEVVKDI	2.98631	3.90502	0.778186	Excellent
ARHGAP1;S51;DEMPDFPKSDDSKSSSPELVTHLKWDDPYYD	2.74112	3.25523	0.806938	Excellent
ARHGAP12;S103;PNNSTKIMQSLHLQRSTENVNKLPELSSFGK	1.37125	2.22373	0.451068	Fair
ARHGAP12;S165;LDLTHNNGKFNNDSHSPKVSSQNRTRSFGHF	5.15823	5.63577	0.804391	Excellent
ARHGAP12;S213;SCDSAGEGSERIHQDSESGDELSSSSTEQIR	4.82054	5.98014	0.858744	Excellent
ARHGAP12;S215;DSAGEGSERIHQDSESGDELSSSSTEQIRAT	4.82054	5.98014	0.858744	Excellent
ARHGAP12;S240;EQIRATTPPNQGRPDSPVYANLQELKISQSA	9.29958	9.28533	0.962689	Excellent
ARHGAP12;T231;GDELSSSSTEQIRATTPPNQGRPDSPVYANL	9.07785	8.48269	0.972352	Excellent
ARHGAP12;Y243;RATTPPNQGRPDSPVYANLQELKISQSALPP	7.77887	7.73697	0.952206	Excellent
ARHGAP17;S211;GNDSDSGTLERKRPASMAVMEGDLVKKESFG	4.36546	5.0801	0.817204	Excellent
ARHGAP21;S1432;ASRKRKKPKEKAQPSSSEDELDNVFFKKENV	2.80932	2.78039	0.7796	Excellent
ARHGAP21;S1433;SRKRKKPKEKAQPSSSEDELDNVFFKKENVE	2.80932	2.78039	0.7796	Excellent
ARHGAP29;S949;IHTSESESKIFERATSFEESERKQNALGKCD	1.7064	3.24423	0.0135382	Poor
ARHGAP35;S1179;RLGRFASYRTSFSVGSDDELGPIRKKEEDQA	6.18933	7.02352	0.948638	Excellent
ARHGAP5;S51;KTLFSKAKSYYRRTHSDASDDEAFTTSKTKR	2.24555	2.55486	0.459649	Fair
ARHGAP5;S54;FSKAKSYYRRTHSDASDDEAFTTSKTKRKGR	2.24555	2.55486	0.459649	Fair
ARHGAP6;S464;RHSSTDSNKASSGDISPYDNNSPVLSERSLL	4.84951	2.81055	0.645734	Good
ARHGAP6;S470;SNKASSGDISPYDNNSPVLSERSLLAMQEDA	4.84951	2.81055	0.645734	Good
ARHGAP6;S551;HSTLKSGSKDPGMTGSSGDIFESSSLRAGPC	4.35006	4.71522	0.857539	Excellent
ARHGDIA;S24;EQLAQIAAENEEDEHSVNYKPPAQKSIQEIQ	3.11562	5.13661	0.588639	Fair
ARHGEF10;S35;TNNNEEEEGEQFDFDSGDEIPEADRQAPSAP	2.12609	4.34373	0.450806	Fair
ARHGEF11;S1458;ELAHRELLKSLGGESSGGTTPVGSFHTEAAR	2.32067	1.59974	0.643328	Good
ARHGEF11;S663;LHQSASSSTSSLSTRSLENPTPPFTPKMGRR	1.67595	5.88345	0.44309	Fair
ARHGEF11;T1462;RELLKSLGGESSGGTTPVGSFHTEAARWTDG	2.32067	1.59974	0.643328	Good
ARHGEF11;T254;NRNSVLSDPGLDSPRTSPVIMARVAQHHRRQ	1.40911	4.43939	0.24498	Poor
ARHGEF11;T668;SSSTSSLSTRSLENPTPPFTPKMGRRSIESP	2.56662	3.28348	0.517146	Fair
ARHGEF11;T672;SSLSTRSLENPTPPFTPKMGRRSIESPSLGF	2.21935	2.91332	0.425296	Fair
ARHGEF12;S1288;SVQEDWQHFPRYRTASQGPQTDSVIQNSENI	0.970847	4.85855	0.026202	Poor
ARHGEF12;S1389;LDDSGEHFFDAREAHSDENPSEGDGAVNKEE	4.19921	4.0027	0.734605	Good
ARHGEF12;S341;KSETIQDTDTQSLVGSPSTRIAPHIIGAEDD	0.958892	1.36389	-0.953155	Poor
ARHGEF12;S637;QKARHPKHLSTPSSVSPEPQDSAKLRQSGLA	4.1635	4.91998	0.693561	Good
ARHGEF15;S42;RSRAAQSPGPPHNGSSPQELPRNSNDAPTPM	1.76606	2.84756	0.655567	Good
ARHGEF16;S230;LYQEIQERGLNTSQESDDDILDESSSPEGTQ	2.37394	1.86632	0.265689	Poor
ARHGEF17;S1716;GPCGTSPMDGRALRRSSHGSFTRGSLEDLLS	0.83728	1.6635	0.42578	Fair
ARHGEF17;T1722;PMDGRALRRSSHGSFTRGSLEDLLSVDPEAY	0.726709	0.864159	0.134987	Poor
ARHGEF2;S1001;SDPDTGSEEEGSSRLSPPHSPRDFTRMQDIP	4.11278	3.6027	-1.42335	Poor
ARHGEF2;S1005;TGSEEEGSSRLSPPHSPRDFTRMQDIPEETE	4.37758	5.21252	0.00389303	Poor
ARHGEF2;S741;REPALPLEPDSGGNTSPGVTANGEARTFNGS	1.26297	3.18477	-0.0400767	Poor
ARHGEF2;S931;AEAPWARRPVDPRRRSLPAGDALYLSFNPPQ	1.61902	0.523579	0.0307887	Poor
ARHGEF2;S977;SVHRNFEDRERQELGSPEERLQDSSDPDTGS	2.2747	0.771157	0.149985	Poor
ARHGEF2;T220;NDESPLGLRRILSQSTDSLNMRNRTLSVESL	3.17963	2.88225	0.557137	Fair
ARHGEF2;T740;PREPALPLEPDSGGNTSPGVTANGEARTFNG	2.16658	6.54874	0.589795	Fair
ARHGEF40;S986;DGASSGGAQWGPRSPSPSLSSLLLPSSPGPR	2.13155	2.48679	0.303627	Poor
ARHGEF40;S997;PRSPSPSLSSLLLPSSPGPRPAPSHCSLAPC	3.39152	3.85079	0.649557	Good
ARHGEF6;S71;PSNYVREIKSSERPLSPKAVKGFETAPLTKN	1.60111	1.48588	0.181402	Poor
ARHGEF7;S155;SLHTRTSKLFQGQYRSLDMTDNSNNQLVVRA	4.96857	4.50333	0.924104	Excellent
ARHGEF7;S334;LFPNVLLMLSASPRMSGFIYQGKLPTTGMTI	2.97045	3.80189	0.764625	Excellent
ARHGEF7;T159;RTSKLFQGQYRSLDMTDNSNNQLVVRAKFNF	2.02936	3.43464	0.551536	Fair
ARID1A;S1182;STPHSQIPPLPGMSRSNSVGIQDAFNDGSDS	3.19211	2.32204	0.702372	Good
ARID1A;S363;AASGGAQQRSHHAPMSPGSSGGGGQPLARTP	3.77329	3.51625	0.619808	Good
ARID4B;S790;VSKSPERLRKDIEVLSEDTDYEEDEVTKKRK	3.69404	3.63904	0.743816	Good
ARID4B;T793;SPERLRKDIEVLSEDTDYEEDEVTKKRKDVK	4.39036	4.08353	0.83196	Excellent
ARL6IP4;S140;QVEALPGPSLDQWHRSAGEEEDGPVLTDEQK	3.11229	2.94918	0.671773	Good
ARPP21;S294;GNRDGSGRTSGSRQSSSENELKWSDHQRAWS	2.64122	1.49116	-0.267948	Poor
ARPP21;S33;EQETATPENGIVKSESLDEEEKLELQRRLEA	7.29678	7.10737	0.913122	Excellent
ARPP21;S356;STSSTRSTGKLSKAGSESSSSAGSSGSLSRT	6.39205	5.20789	0.961634	Excellent
ARRB1;S404;KGMKDDKEEEEDGTGSPQLNNR_________	2.69392	3.59785	0.480462	Fair
ARRB1;T402;RLKGMKDDKEEEEDGTGSPQLNNR_______	7.14012	7.99463	0.935489	Excellent
ARVCF;S140;GFPEGPEPRDSPSYGSLSRGLGMRPPRAGPL	2.88611	3.98731	0.80032	Excellent
ARVCF;S204;ERFQAEPYGLEDDTRSLAADDEGGPELEPDY	3.40903	4.00864	0.756154	Excellent
ARVCF;S280;PERGSMGSLDRLVRRSPSVDSARKEPRWRDP	3.30112	2.63999	0.706126	Good
ARVCF;S285;MGSLDRLVRRSPSVDSARKEPRWRDPELPEV	3.30112	2.63999	0.706126	Good
ARVCF;S846;GYSTVDRRERRPRGASSAGEASEKEPLKLDP	3.08115	2.35905	0.680938	Good
ARVCF;S847;YSTVDRRERRPRGASSAGEASEKEPLKLDPS	5.45114	4.82545	0.883245	Excellent
ASAH2;S468;RNLAKAIATDTVANLSRGPEPPFFKQLIVPL	5.09468	5.53592	0.868138	Excellent
ASAP1;S538;HVEYEWNLRQEEIDESDDDLDDKPSPIKKER	4.28187	4.5837	0.830947	Excellent
ASAP1;S949;PERKGVFPVSFVHILSD______________	5.54312	6.48303	0.909611	Excellent
ASAP2;S701;HVEYEWRLLHEDLDESDDDMDEKLQPSPNRR	3.44202	2.41269	0.41402	Fair
ASF1A;S166;INWEDNTEKLEDAESSNPNLQSLLSTDALPS	5.49425	6.35691	0.940602	Excellent
ASH2L;S101;EGAGDTSEVMDTQAGSVDEENGRQLGEVELQ	6.15202	10.8572	0.821072	Excellent
ASMTL;S181;VKHDSIPAADTFEDLSDVEGGGSEPTQRDAG	4.67232	5.43114	0.585616	Fair
ASPH;S139;KEDVRKDKKIADADLSRKESPKGKKDREKEK	2.01115	1.86255	0.522572	Fair
ASPH;S82;GDFDVDDAKVLLEGPSGVAKRKTKAKVKELT	3.412	2.80938	0.75034	Excellent
ASUN;S273;KEELAEAEIIKDSPDSPEPPNKKPLVEMDET	1.95765	0.665955	0.356413	Poor
ATAD1;S322;ALLCVREYVNSTSEESHDEDEIRPVQQQDLH	11.1304	11.3178	0.972601	Excellent
ATAD2B;S374;IKRGLSVTSEQINPHSTGARKTETRVEEAFR	7.92069	8.99195	0.886451	Excellent
ATAD2B;T375;KRGLSVTSEQINPHSTGARKTETRVEEAFRH	7.92069	8.99195	0.886451	Excellent
ATAT1;S292;PHPTARLLLAADPGGSPAQRRRTR_______	5.83259	5.59447	0.853979	Excellent
ATF7IP;S429;VIEDNKSENILENTDSMETDEIIPILEKLAP	1.85363	3.61563	-1.11094	Poor
ATF7IP;T432;DNKSENILENTDSMETDEIIPILEKLAPSED	1.85363	3.61563	-1.11094	Poor
ATG16L1;S124;ETSPVRAISRAATRRSVSSFPVPQDNVDTHP	4.68565	3.82393	0.838422	Excellent
ATG2B;S1018;FSAFKSAVHYDEESGSEEETLQYFSTVDPNY	5.1586	4.94753	0.601635	Good
ATG2B;S1579;DFGIVPPTSPAKSYISPHSSPSHTPTRHGRN	1.98132	1.73696	0.246006	Poor
ATG2B;S1583;VPPTSPAKSYISPHSSPSHTPTRHGRNTVCG	1.98132	1.73696	0.246006	Poor
ATG2B;S886;ENDGHYQEEEEGGAHSLKDVCDLRRPAPSPF	1.74695	2.33377	0.230994	Poor
ATG2B;T1022;KSAVHYDEESGSEEETLQYFSTVDPNYRSRR	5.1586	4.94753	0.601635	Good
ATG9A;S16;MAQFDTEYQRLEASYSDSPPGEEDLLVHVAE	3.65079	1.89412	0.757462	Excellent
ATG9A;S18;QFDTEYQRLEASYSDSPPGEEDLLVHVAEGS	3.65079	1.89412	0.757462	Excellent
ATG9A;S654;LQGSRHRAEVASALRSFSPLQPGQAPTGRAH	7.24608	6.56048	0.906377	Excellent
ATG9A;S656;GSRHRAEVASALRSFSPLQPGQAPTGRAHST	4.95052	4.79859	0.88163	Excellent
ATIC;S10;______MAPGQLALFSVSDKTGLVEFARNLT	5.4419	4.61745	0.915522	Excellent
ATIC;Y208;FRKQYSKGVSQMPLRYGMNPHQTPAQLYTLQ	2.54957	4.10255	0.665846	Good
ATP1A2;S214;ADLRIISANGCKVDNSSLTGESEPQTRSPDF	2.83435	2.90899	0.867692	Excellent
ATP1A2;S215;DLRIISANGCKVDNSSLTGESEPQTRSPDFT	2.89147	2.69392	0.785355	Excellent
ATP1A2;S496;NSTNKYQLSIHEREDSPQSHVLVMKGAPERI	4.94308	5.17435	0.909517	Excellent
ATP1A2;S719;RQGAIVAVTGDGVNDSPALKKADIGIAMGIS	0.37471	1.03494	0.00990168	Poor
ATP1A2;T376;AVETLGSTSTICSDKTGTLTQNRMTVAHMWF	2.5061	2.46276	0.822129	Excellent
ATP2A1;S184;KSTTLRVDQSILTGESVSVIKHTDPVPDPRA	7.76076	8.19991	0.94631	Excellent
ATP2A1;S186;TTLRVDQSILTGESVSVIKHTDPVPDPRAVN	2.93304	3.2991	0.717319	Good
ATP2A1;S488;SVIKQLMKKEFTLEFSRDRKSMSVYCTPNKP	2.59818	2.48526	0.763578	Excellent
ATP2A1;S581;TRDTPPKREEMVLDDSARFLEYETDLTFVGV	13.6633	15.6449	0.972122	Excellent
ATP2A1;S722;DAPALKKAEIGIAMGSGTAVAKTASEMVLAD	3.02263	3.12083	0.769573	Excellent
ATP2A1;S731;IGIAMGSGTAVAKTASEMVLADDNFSTIVAA	3.13503	3.52954	0.813213	Excellent
ATP2A1;S741;VAKTASEMVLADDNFSTIVAAVEEGRAIYNN	3.37011	3.68077	0.843951	Excellent
ATP2A1;T625;SIQLCRDAGIRVIMITGDNKGTAIAICRRIG	5.49633	7.52187	0.895207	Excellent
ATP2A1;T729;AEIGIAMGSGTAVAKTASEMVLADDNFSTIV	4.81911	5.25193	0.742093	Good
ATP2A1;T742;AKTASEMVLADDNFSTIVAAVEEGRAIYNNM	2.18958	2.1025	0.850285	Excellent
ATP2A2;S580;THDNPLRREEMHLEDSANFIKYETNLTFVGC	3.44962	2.76109	0.613501	Good
ATP2A2;S608;VGCVGMLDPPRIEVASSVKLCRQAGIRVIMI	9.26834	8.62602	0.918325	Excellent
ATP2A2;S609;GCVGMLDPPRIEVASSVKLCRQAGIRVIMIT	7.2094	7.14909	0.827062	Excellent
ATP2A2;S649;ICRRIGIFGQDEDVTSKAFTGREFDELNPSA	4.06549	5.48951	0.676541	Good
ATP2A2;S663;TSKAFTGREFDELNPSAQRDACLNARCFARV	3.88331	3.8933	0.829083	Excellent
ATP2A2;T537;DRCTHIRVGSTKVPMTSGVKQKIMSVIREWG	2.0407	1.52763	0.429931	Fair
ATP2A2;T648;AICRRIGIFGQDEDVTSKAFTGREFDELNPS	3.80373	3.91189	0.658716	Good
ATP2B1;S180;IQTQMDVVNAFQSGSSIQGALRRQPSIASQH	1.49123	1.73067	0.415998	Fair
ATP2B1;S190;FQSGSSIQGALRRQPSIASQHHDIRVVNAFR	2.338	4.06751	0.637691	Good
ATP2B1;S193;GSSIQGALRRQPSIASQHHDIRVVNAFRSSL	2.338	4.06751	0.637691	Good
ATP2B1;S206;IASQHHDIRVVNAFRSSLYEGLEKPESRSSI	2.53023	2.7158	0.688831	Good
ATP2B1;S207;ASQHHDIRVVNAFRSSLYEGLEKPESRSSIH	2.67168	3.68265	0.51735	Fair
ATP2B1;S235;SIHNFMTHPEFRIEDSEPHIPLIDDTDAEDD	3.77101	2.49892	0.475635	Fair
ATP2B1;S257;IDDTDAEDDAPTKRNSSPPPSPNKNNNAVDS	2.00647	2.1371	0.44456	Fair
ATP2B1;S258;DDTDAEDDAPTKRNSSPPPSPNKNNNAVDSG	5.28108	4.70879	0.853593	Excellent
ATP2B1;S262;AEDDAPTKRNSSPPPSPNKNNNAVDSGIHLT	5.28108	4.70879	0.853593	Excellent
ATP2B1;T245;FRIEDSEPHIPLIDDTDAEDDAPTKRNSSPP	2.43165	2.71548	0.552015	Fair
ATP2B2;S1138;LNRIQTQIEVVNTFKSGASFQGALRRQSSVT	4.99969	3.06622	0.870644	Excellent
ATP2B2;S1141;IQTQIEVVNTFKSGASFQGALRRQSSVTSQS	2.70925	3.05898	0.820676	Excellent
ATP2B2;S1150;TFKSGASFQGALRRQSSVTSQSQDVANLSSP	5.43363	6.48819	0.853365	Excellent
ATP2B2;S1151;FKSGASFQGALRRQSSVTSQSQDVANLSSPS	9.51889	10.2833	0.955295	Excellent
ATP2B2;S1154;GASFQGALRRQSSVTSQSQDVANLSSPSRVS	2.74647	2.05311	0.621569	Good
ATP2B2;S1169;SQSQDVANLSSPSRVSLSNALSSPTSLPPAA	7.13231	6.55895	0.909216	Excellent
ATP2B4;T1133;FMTHPEFAIEEELPRTPLLDEEEEENPDKAS	3.99428	4.3691	0.924805	Excellent
ATP5A1;S236;IAIDTIINQKRFNDGSDEKKKLYCIYVAIGQ	1.93665	1.87731	0.412318	Fair
ATP5A1;S53;ASNTHLQKTGTAEMSSILEERILGADTSVDL	3.54779	4.05992	0.871639	Excellent
ATP5B;S415;PLDSTSRIMDPNIVGSEHYDVARGVQKILQD	2.33527	3.08218	0.62893	Good
ATP5B;S528;IEEAVAKADKLAEEHSS______________	1.72291	2.00778	0.656982	Good
ATP5B;S529;EEAVAKADKLAEEHSS_______________	2.21996	1.93337	0.728709	Good
ATP5B;T213;KGGKIGLFGGAGVGKTVLIMELINNVAKAHG	13.1878	13.8678	0.987251	Excellent
ATP5F1;S165;EQEHMINWVEKHVVQSISTQQEKETIAKCIA	0.861065	1.21622	0.0817973	Poor
ATP5F1;S167;EHMINWVEKHVVQSISTQQEKETIAKCIADL	2.83617	2.59796	0.455369	Fair
ATP5F1;S94;QASIQHIQNAIDTEKSQQALVQKRHYLFDVQ	1.06654	0.871157	0.190023	Poor
ATP5F1;T168;HMINWVEKHVVQSISTQQEKETIAKCIADLK	4.50253	4.6931	0.808001	Excellent
ATP5J;S65;YKSKRQTSGGPVDASSEYQQELERELFKLKQ	0.763792	0.629048	0.0878227	Poor
ATP5O;S62;EATLSELKTVLKSFLSQGQVLKLEAKSYFFC	3.66871	3.8959	0.776682	Excellent
ATRX;S1144;KPRYRHRLLRHKLTVSDGESGEEKKTKPKEH	2.41293	2.36832	0.579686	Fair
ATRX;S1148;RHRLLRHKLTVSDGESGEEKKTKPKEHKEVK	1.9083	3.07857	0.633527	Good
ATRX;S390;TAKVTKELYVKLTPVSLSNSPIKGADCQEVP	6.66404	8.65749	0.869354	Excellent
ATRX;S394;TKELYVKLTPVSLSNSPIKGADCQEVPQDKD	3.39781	2.76975	0.587665	Fair
ATXN1;S406;PAADLEVQQATHREASPSTLNDKSGLHLGKP	4.61037	4.11985	0.82923	Excellent
ATXN2;S306;SAQYKARVALENDDRSEEEKYTAVQRNSSER	1.01297	0.498801	0.105079	Poor
ATXN2;S701;ENSSSNCTSGSSKPNSPSISPSILSNTEHKR	3.18844	3.29388	0.664731	Good
ATXN2;S703;SSSNCTSGSSKPNSPSISPSILSNTEHKRGP	1.43944	3.40263	0.475974	Fair
ATXN2;S705;SNCTSGSSKPNSPSISPSILSNTEHKRGPEV	3.07333	2.87202	0.726836	Good
ATXN2L;S111;IGSARGQSTGKGPPQSPVFEGVYNNSRMLHF	3.93263	4.196	0.794617	Excellent
ATXN2L;S391;LSSLPPRGPHHLDNSSPGPGSEARGINGGPS	5.78708	8.08088	0.851569	Excellent
ATXN2L;S565;ELRKFGAQFKLQPSSSPENSLDPFPPRILKE	2.57734	2.61992	0.532986	Fair
ATXN2L;S600;KEKEVDGLLTSEPMGSPVSSKTESVSDKEDK	2.85661	2.17675	0.170787	Poor
BABAM1;S8;________MEVAEPSSPTEEEEEEEEHSAEP	4.74577	5.41124	0.583615	Fair
BAG1;T32;EEVTREEMAAAGLTVTVTHSECRAPGNEKHD	1.36557	2.18502	0.531979	Fair
BAG1;T34;VTREEMAAAGLTVTVTHSECRAPGNEKHDLH	1.36557	2.18502	0.531979	Fair
BAG3;S115;AAAQPPASHGPERSQSPAASDCSSSSSSASL	5.1617	5.63301	0.800995	Excellent
BAG3;S136;CSSSSSSASLPSSGRSSLGSHQLPRGYISIP	2.88864	2.09715	0.0376061	Poor
BAG3;S137;SSSSSSASLPSSGRSSLGSHQLPRGYISIPV	3.17236	3.41741	0.409132	Fair
BAG3;S166;PVIHEQNVTRPAAQPSFHQAQKTHYPAQQGE	0.431192	3.75144	-0.0163385	Poor
BAG3;S225;SSVQGASSREGSPARSSTPLHSPSPIRVHTV	9.50257	11.1712	0.934871	Excellent
BAG3;S231;SSREGSPARSSTPLHSPSPIRVHTVVDRPQP	6.47045	7.49101	0.899383	Excellent
BAG3;T227;VQGASSREGSPARSSTPLHSPSPIRVHTVVD	7.23241	8.24429	0.906748	Excellent
BAG6;S1003;QGAERASPEPQRENASPAPGTTAEEAMSRGP	13.4029	13.5417	0.988984	Excellent
BAG6;S113;ASSGTGSASATHGGGSPPGTRGPGASVHDRN	10.4105	8.22398	0.90929	Excellent
BAG6;S1147;LRSDIQKRLQEDPNYSPQRFPNAQRAFADDP	0.229689	1.9727	0.0813441	Poor
BAIAP2;S136;GSDRLHMSLQQGKSSSTGNLLDKDDLAIPPP	1.28544	5.35162	0.0675767	Poor
BAZ1B;S1464;KRKKFPDRLAEDEGDSEPEAVGQSRGRRQKK	1.86197	1.95838	0.345725	Poor
BCAM;S598;REKGAPPPGEPGLSHSGSEQPEQTGLLMGGA	7.27654	8.26392	0.953771	Excellent
BCAM;S600;KGAPPPGEPGLSHSGSEQPEQTGLLMGGASG	7.25966	6.37602	0.958489	Excellent
BCAR1;S183;DPARTPLVLAAPPPDSPPAEDVYDVPPPAPD	6.16671	6.69043	0.89655	Excellent
BCKDHA;S308;QPFLIEAMTYRIGHHSTSDDSSAYRSVDEVN	15.1968	15.0689	0.98039	Excellent
BCKDHA;S310;FLIEAMTYRIGHHSTSDDSSAYRSVDEVNYW	1.28711	2.53658	0.704554	Good
BCKDHA;T309;PFLIEAMTYRIGHHSTSDDSSAYRSVDEVNY	15.019	13.9853	0.991199	Excellent
BCKDK;S31;PLRPLLGPALALRARSTSATDTHHVEMARER	10.7305	11.5753	0.958594	Excellent
BCL2L13;S281;DSNGAGEKSENNSSNSDIVHVEKEEVPEGME	3.62456	2.88539	0.699222	Good
BCL2L13;S347;GTREPDTEVITVEKSSPATSLFVELDEEEVK	3.6504	6.89864	0.561731	Fair
BCL2L13;S402;EKEINAREESLVEELSPASEKKPVPPSEGKS	3.16865	3.99176	0.710799	Good
BCL2L13;T350;EPDTEVITVEKSSPATSLFVELDEEEVKAAT	4.37702	8.37573	0.608467	Good
BCL6;S333;PPNAPLNRKGLVSPQSPQKSDCQPNSPTESC	2.63009	3.87789	0.684559	Good
BCL7B;S159;DSQPPTLGQEILEEPSLPSSEVADEPPTLTK	5.85745	4.89183	0.850663	Excellent
BCL7B;S162;PPTLGQEILEEPSLPSSEVADEPPTLTKEEP	5.85745	4.89183	0.850663	Excellent
BCL7B;S163;PTLGQEILEEPSLPSSEVADEPPTLTKEEPV	5.85745	4.89183	0.850663	Excellent
BCL7C;S114;QSFHSEGSLQKGTEPSPGGTPQPSRPVSPAG	1.58803	1.52368	0.389474	Poor
BCL7C;S122;LQKGTEPSPGGTPQPSRPVSPAGPPEGVPEE	0.514196	2.61332	0.267753	Poor
BCL7C;S126;TEPSPGGTPQPSRPVSPAGPPEGVPEEAQPP	1.24458	0.794845	0.186638	Poor
BCL7C;T118;SEGSLQKGTEPSPGGTPQPSRPVSPAGPPEG	1.06474	2.07137	0.378415	Poor
BCL9L;S934;ISINQMGSPGMGHLKSPTLSQVHSPLVTSPS	2.00667	4.51354	0.37673	Poor
BCL9L;S942;PGMGHLKSPTLSQVHSPLVTSPSANLKSPQT	1.86544	5.51517	0.468115	Fair
BCLAF1;S177;QEKQTKKAEGEPQEESPLKSKSQEEPKDTFE	4.21111	4.78454	0.89011	Excellent
BCLAF1;S198;SQEEPKDTFEHDPSESIDEFNKSSATSGDIW	1.72964	2.77413	0.396204	Poor
BCLAF1;S285;ERSGSGSVGNGSSRYSPSQNSPIHHIPSRRS	2.21261	2.1438	0.555545	Fair
BCLAF1;S287;SGSGSVGNGSSRYSPSQNSPIHHIPSRRSPA	6.29124	5.9438	0.943285	Excellent
BCLAF1;S290;GSVGNGSSRYSPSQNSPIHHIPSRRSPAKTI	2.34447	2.34182	0.664955	Good
BCLAF1;S397;DYFSDKESGKQKFNDSEGDDTEETEDYRQFR	1.13739	1.9132	0.14043	Poor
BCLAF1;S496;EDKNSERITVKKETQSPEQVKSEKLKDLFDY	5.4086	4.26502	0.83641	Excellent
BCLAF1;S512;PEQVKSEKLKDLFDYSPPLHKNLDAREKSTF	1.97454	3.37967	0.485739	Fair
BCLAF1;S648;TSYQKATEEHSTRQKSPEIHRRIDISPSTLR	2.07265	2.63503	0.503094	Fair
BCLAF1;S658;STRQKSPEIHRRIDISPSTLRKHTRLAGEER	1.64527	2.64078	0.462171	Fair
BCLAF1;T402;KESGKQKFNDSEGDDTEETEDYRQFRKSVLA	3.95637	3.61357	0.844762	Excellent
BCLAF1;T405;GKQKFNDSEGDDTEETEDYRQFRKSVLADQG	1.49454	1.13125	0.366628	Poor
BECN1;S90;QDGVSRRFIPPARMMSTESANSFTLIGEASD	2.77183	3.82723	0.468381	Fair
BIN1;S245;QNLNDVLVGLEKQHGSNTFTVKAQPRKKSKL	0.492336	1.23139	-0.127565	Poor
BIN1;S270;RKKSKLFSRLRRKKNSDNAPAKGNKSPSPPD	3.19891	5.1665	0.615684	Good
BIN1;S280;RRKKNSDNAPAKGNKSPSPPDGSPAATPEIR	8.29184	8.95944	0.972771	Excellent
BIN1;S282;KKNSDNAPAKGNKSPSPPDGSPAATPEIRVN	6.01394	6.37264	0.948312	Excellent
BIN1;S287;NAPAKGNKSPSPPDGSPAATPEIRVNHEPEP	7.42124	7.92238	0.972036	Excellent
BIN1;S315;PEPAGGATPGATLPKSPSQSSLPAVVVETFP	3.5671	3.58884	0.737262	Good
BIN1;S317;PAGGATPGATLPKSPSQSSLPAVVVETFPAT	1.58528	2.49633	0.60139	Good
BIN1;S319;GGATPGATLPKSPSQSSLPAVVVETFPATVN	3.87231	3.7962	0.794808	Excellent
BIN1;S320;GATPGATLPKSPSQSSLPAVVVETFPATVNG	4.67736	4.75368	0.927643	Excellent
BIN1;T247;LNDVLVGLEKQHGSNTFTVKAQPRKKSKLFS	1.63607	1.54252	-0.696447	Poor
BIN1;T291;KGNKSPSPPDGSPAATPEIRVNHEPEPAGGA	10.5945	9.7856	0.97296	Excellent
BIN1;T307;PEIRVNHEPEPAGGATPGATLPKSPSQSSLP	2.44268	2.22749	0.479897	Fair
BIN1;T328;PKSPSQSSLPAVVVETFPATVNGTVEGGSGA	9.58269	10.2966	0.927973	Excellent
BIN2;S417;SSGNIPSSPTASGGGSPTSPRASLGTGTASP	3.40495	2.61584	0.651718	Good
BIN2;S431;GSPTSPRASLGTGTASPRTSLEVSPNPEPPE	0.677176	3.26632	-0.0888884	Poor
BIRC6;S426;DIPKLEGDSDDLLEDSDSEEHSRSDSVTGHT	6.01774	6.59826	0.888673	Excellent
BIRC6;S428;PKLEGDSDDLLEDSDSEEHSRSDSVTGHTSQ	0.149698	0.24915	-0.014104	Poor
BIRC6;S436;DLLEDSDSEEHSRSDSVTGHTSQKEAMEVSL	2.39376	1.86655	0.294501	Poor
BLVRB;S82;GQDAVIVLLGTRNDLSPTTVMSEGARNIVAA	0.442836	2.23894	0.406616	Fair
BMP2K;S640;FGSTPFQPFLTSTSKSESNEDLFGLVPFDEI	2.78137	3.577	0.784859	Excellent
BMP2K;S642;STPFQPFLTSTSKSESNEDLFGLVPFDEITG	5.19492	4.18377	0.791897	Excellent
BMP2K;S722;TPERARRHKKVGRRDSQSSNEFLTISDSKEN	1.73965	1.65999	0.214435	Poor
BMP2K;S725;RARRHKKVGRRDSQSSNEFLTISDSKENISV	1.11442	1.36542	-0.0256917	Poor
BNIP2;T237;LPKPKTTEVIRKGSITEYTAAEEKEDGRRWR	4.91827	5.9384	0.835326	Excellent
BNIP3;S125;QTPQDTNRASETDTHSIGEKNSSQSEEDDIE	5.85055	5.889	0.921742	Excellent
BNIP3;S93;YNGDMEKILLDAQHESGRSSSKSSHCDSPPR	1.47392	3.59088	0.271087	Poor
BNIP3L;S98;MFDVEMHTSRDHSSQSEEEVVEGEKEVEALK	0.756198	2.29148	0.134524	Poor
BOLA1;S81;THFRVAVVSSRFEGLSPLQRHRLVHAALAEE	3.67616	4.19809	0.722595	Good
BOP1;S56;TEMASARIGDEYAEDSSDEEDIRNTVGNVPL	1.9001	2.18405	0.452508	Fair
BOP1;S57;EMASARIGDEYAEDSSDEEDIRNTVGNVPLE	1.9001	2.18405	0.452508	Fair
BPGM;T122;HGEEQVRLWRRSYNVTPPPIEESHPYYQEIY	3.9049	3.6523	0.932347	Excellent
BRAF;S365;DEDHRNQFGQRDRSSSAPNVHINTIEPVNID	3.06674	6.04058	0.733584	Good
BRAF;S729;IELLARSLPKIHRSASEPSLNRAGFQTEDFS	4.91863	5.62551	0.909739	Excellent
BRD2;S21;ADTTTPTPTAILAPGSPASPPGSLEPKAARL	8.40646	9.32036	0.93102	Excellent
BRD2;S24;TTPTPTAILAPGSPASPPGSLEPKAARLPPM	8.40646	9.32036	0.93102	Excellent
BRD3;S263;TTTPTTSAITASRSESPPPLSDPKQAKVVAR	3.7484	5.60765	0.801661	Excellent
BRD3;S563;RQLKKGGKQASASYDSEEEEEGLPMSYDEKR	2.02569	1.49384	0.328461	Poor
BRD4;S601;KEPAPMKSKPPPTYESEEEDKCKPMSYEEKR	4.3754	4.02072	0.747275	Good
BRD8;S259;SPQKKMLGQKATPPPSPLLSELLKKGSLLPT	4.87502	6.69662	0.839215	Excellent
BRD8;T255;VTDDSPQKKMLGQKATPPPSPLLSELLKKGS	4.87502	6.69662	0.839215	Excellent
BRF1;S315;INYSVLRGLSSAGGGSPHREDAQPEHSASAR	4.54994	2.31062	0.672247	Good
BRWD1;S413;KRLKSQTKIIPELVGSPTQSTSSRTAYLGTH	2.07468	2.66265	0.304342	Poor
BRWD1;S417;SQTKIIPELVGSPTQSTSSRTAYLGTHKTSA	2.21841	1.60845	0.216895	Poor
BSG;S166;KRRKPEDVLDDDDAGSAPLKSSGQHQNDKGK	2.40536	3.111	0.710048	Good
BTBD1;S30;GAEAEPGPAGPPPPPSPSSLGPLLPLQREPL	1.27825	2.09554	0.00264869	Poor
BTF3;S157;DDDEVPDLVENFDEASKNEAN__________	4.42075	5.53734	0.67767	Good
BTF3;T138;EALPKQSVDGKAPLATGEDDDDEVPDLVENF	4.23168	6.02148	0.87319	Excellent
BVES;S315;SDSDDGLHQFLRGTSSMSSLHVSSPHQRASA	7.08308	5.88537	0.753557	Excellent
BVES;S317;SDDGLHQFLRGTSSMSSLHVSSPHQRASAKM	7.76695	6.55097	0.804324	Excellent
BVES;S318;DDGLHQFLRGTSSMSSLHVSSPHQRASAKMK	7.76695	6.55097	0.804324	Excellent
BVES;S322;HQFLRGTSSMSSLHVSSPHQRASAKMKPIEE	14.7483	21.7018	0.994247	Excellent
BVES;S323;QFLRGTSSMSSLHVSSPHQRASAKMKPIEEG	7.97512	8.0307	0.823305	Excellent
BVES;S350;IEEGAEDDDDVFEPASPNTLKVHQLP_____	2.36178	3.54711	0.242437	Poor
C10ORF71;S1142;LELSAEDLRTLSPRGSLLDVATSPAGTSGRL	2.87397	3.54016	0.54535	Fair
C10ORF71;S1149;LRTLSPRGSLLDVATSPAGTSGRLELPAQLE	1.87381	3.47982	0.161037	Poor
C10ORF71;S116;QLPKYVQGEEKYPKTSPPPTPVQRRLEVPVS	2.48426	2.77565	0.625023	Good
C10ORF71;S1246;NFPVVRSLPPPVHRHSVSGFSEPVGRRPGGP	3.57455	2.89218	0.511753	Fair
C10ORF71;S470;HALDSADSQPAERTPSPPGQLNGYQEKEPSE	1.1629	1.93304	0.313693	Poor
C10ORF71;S512;PSLLFNLKDVRKRVKSTYSSSPLLKVLDEKT	1.78248	1.81741	-0.476	Poor
C10ORF71;S551;EPVSNGVILPNGLEESPPNELSKERPADDPT	7.59966	7.92559	0.966605	Excellent
C10ORF71;S673;GATEKMKTHQLENGLSRSVSQETEPEREAGL	2.11862	1.61082	0.227459	Poor
C10ORF71;S677;KMKTHQLENGLSRSVSQETEPEREAGLQNTH	2.96159	3.01228	0.332928	Poor
C10ORF71;S729;SQSDFMPSLKGKAKFSTSSSDQSFASFDDQQ	4.2432	7.14492	0.420022	Fair
C10ORF71;S739;GKAKFSTSSSDQSFASFDDQQKMWFTENQRE	4.80042	5.45613	0.756194	Excellent
C10ORF71;S761;MWFTENQREDRRKDVSAGDSQKDEKENVMRK	2.71191	2.57205	0.409976	Fair
C10ORF71;S816;QRERESVSGGRTRKASAEEANFRGSWIGENK	2.88118	4.8633	0.581926	Fair
C10ORF71;S844;ENKGTTFSQAKDLTPSPSSASNRHMLFTIKD	1.54478	2.257	0.393852	Poor
C10ORF71;S880;TPVIKPIMLPLLRTMSLEDSLSSGHKEEELP	2.66093	3.21075	0.850482	Excellent
C10ORF71;T115;QQLPKYVQGEEKYPKTSPPPTPVQRRLEVPV	4.16982	3.92304	0.789934	Excellent
C10ORF71;T120;YVQGEEKYPKTSPPPTPVQRRLEVPVSGLRS	2.31891	2.12493	0.546582	Fair
C10ORF71;T468;SKHALDSADSQPAERTPSPPGQLNGYQEKEP	1.1629	1.93304	0.313693	Poor
C10ORF71;T680;THQLENGLSRSVSQETEPEREAGLQNTHLNQ	4.21108	2.86174	0.474216	Fair
C10ORF71;T691;VSQETEPEREAGLQNTHLNQKFFPGPLSPEE	5.90288	4.55698	0.777128	Excellent
C10ORF71;T842;IGENKGTTFSQAKDLTPSPSSASNRHMLFTI	2.98938	3.01977	0.77484	Excellent
C10ORF71;T878;RATPVIKPIMLPLLRTMSLEDSLSSGHKEEE	5.32951	5.61508	0.880613	Excellent
C11ORF52;S62;ETTGHTYERVLQQQGSQERSPGLMSEDSNLH	4.02746	2.63759	0.683076	Good
C11ORF68;S12;____MEPGEELEEEGSPGGREDGFTAEHLAA	1.62743	1.54504	0.453723	Fair
C11ORF72;S42;LARLLKRRRRSTLMSSPRSLLCSISGPGSHL	2.31701	1.62969	0.710546	Good
C11ORF96;S112;LSLQREQLSSCKLRNSLDSSDSDSAL_____	1.3864	0.910359	-0.0852915	Poor
C11ORF96;S120;SSCKLRNSLDSSDSDSAL_____________	1.3864	0.910359	-0.0852915	Poor
C11ORF96;S93;KAKKSFLQSLECLRRSTQSLSLQREQLSSCK	3.21679	3.4429	0.503973	Fair
C11ORF96;S96;KSFLQSLECLRRSTQSLSLQREQLSSCKLRN	3.13849	2.28707	0.724576	Good
C15ORF52;S133;RNQGIEGSPGGRVTRSPPTQVAISSDSARKG	5.07374	5.15514	0.9035	Excellent
C15ORF52;S339;SPEGPKGESVASTASSVPCSPQEPDLAPLDL	7.32819	6.53116	0.962893	Excellent
C15ORF52;S343;PKGESVASTASSVPCSPQEPDLAPLDLSLGG	6.09778	5.37138	0.957575	Excellent
C16ORF13;S129;SPLRCTEPYAINGKISPQSNVDFDLMLRCRN	4.30431	5.03753	0.858989	Excellent
C16ORF13;S132;RCTEPYAINGKISPQSNVDFDLMLRCRNPEW	3.07669	3.69784	0.787502	Excellent
C17ORF85;S25;SVKAEAPAGPALGLPSPEAESGVDRGEPEPM	2.3621	2.68399	0.393506	Poor
C17ORF85;S500;STKSDIRQRLGKRPHSPEKAFSSNPVVRREP	4.25903	4.77839	0.821553	Excellent
C18ORF25;S145;GVSGATVGRKSRRSRSESETSTMAAKKNRQS	2.98119	6.27461	0.585035	Fair
C18ORF25;S34;PPKASEQETAKEEDGSVELESQVQKDGVADS	5.21442	4.91401	0.898619	Excellent
C18ORF25;S66;VISSMPCLLMELRRDSSESQLASTESDKPTT	4.94393	5.90864	0.83224	Excellent
C18ORF25;S67;ISSMPCLLMELRRDSSESQLASTESDKPTTG	2.44678	1.58691	0.810351	Excellent
C18ORF25;S69;SMPCLLMELRRDSSESQLASTESDKPTTGRV	4.78436	6.13312	0.85981	Excellent
C19ORF24;S117;RYGLLANTEDPTEMASLDSDEETVFESRNLR	4.25635	3.20087	-0.945503	Poor
C19ORF24;S120;LLANTEDPTEMASLDSDEETVFESRNLR___	4.25635	3.20087	-0.945503	Poor
C19ORF47;S84;TSAASRMITNSLNHDSPPSTPPRRPDTSTSK	3.68406	3.01443	0.650101	Good
C19ORF47;T88;SRMITNSLNHDSPPSTPPRRPDTSTSKISVT	1.61388	1.59507	0.179132	Poor
C1ORF198;S132;QGSQALKSSQGSRSSSLDALGPTRKEEEASF	2.99744	1.58341	-1.494	Poor
C1ORF21;S95;PGLVHQPRANMHISESQQEFFRMLDEKIEKG	1.62226	2.5367	0.609154	Good
C1ORF52;S158;AKKARLLPEGEETLESDDEKDEHTSKKRKVE	5.00142	5.27985	0.884801	Excellent
C1ORF64;S62;IDCTHGKQLSLAATASPPQAPSPNRGLVTPP	5.58372	2.50839	0.762893	Excellent
C1ORF64;T60;FVIDCTHGKQLSLAATASPPQAPSPNRGLVT	5.58372	2.50839	0.762893	Excellent
C2CD2L;S620;TRSDISERPSVDDIESETGSTGALETRSLKD	2.51998	2.84817	0.617371	Good
C2CD2L;S624;ISERPSVDDIESETGSTGALETRSLKDHKVS	1.87265	2.51352	0.361683	Poor
C2CD2L;S663;IFRRRPRQKEAGLSQSHDDLSNATATPSVRK	2.73648	3.43177	0.671521	Good
C2CD2L;S675;LSQSHDDLSNATATPSVRKKAGSFSRRLIKR	2.11603	3.13356	0.522365	Fair
C2CD2L;T673;AGLSQSHDDLSNATATPSVRKKAGSFSRRLI	1.4724	2.12435	-0.188362	Poor
C2CD5;S659;PIPEPRQRSRLLRSQSESSDEVTELDLSHGK	3.7661	2.78526	0.611464	Good
C2CD5;S661;PEPRQRSRLLRSQSESSDEVTELDLSHGKKD	3.25187	2.84625	0.736077	Good
C2CD5;S662;EPRQRSRLLRSQSESSDEVTELDLSHGKKDA	1.29959	1.5162	0.17984	Poor
C2ORF49;S147;NHDLTHRKSPSGPVKSPPLSPVGTTPVKLKR	2.83627	4.18956	0.463117	Fair
C2ORF49;S151;THRKSPSGPVKSPPLSPVGTTPVKLKRAAPK	2.83627	4.18956	0.463117	Fair
C2ORF57;S139;FPSHLLGKDKMSQMASVPEREPESAPSAPSA	4.01156	3.45463	0.670643	Good
C6ORF203;S111;TKSTKKSLQKVDEEDSDEESHHDEMSEQEEE	6.9742	7.77718	0.903256	Excellent
C6ORF203;S115;KKSLQKVDEEDSDEESHHDEMSEQEEELEDD	10.0161	9.91379	0.957518	Excellent
C6ORF203;S121;VDEEDSDEESHHDEMSEQEEELEDDPTVVKN	7.0292	7.81434	0.908802	Excellent
C7ORF50;S143;VQKAEALMRELDEEGSDPPLPGRAQRIRQVL	0.131684	2.82616	-0.110624	Poor
C9ORF142;S148;WSLERRLAAAEETAVSPRKSPRPAGPQLFLP	1.03394	1.46407	-0.495233	Poor
C9ORF78;S261;RPLRVGDTEKPEPERSPPNRKRPANEKATDD	0.762212	1.13197	0.147887	Poor
CA1;S229;KESISVSSEQLAQFRSLLSNVEGDNAVPMQH	3.0768	2.30895	0.702401	Good
CA1;Y21;WGYDDKNGPEQWSKLYPIANGNNQSPVDIKT	2.3886	1.70984	0.689202	Good
CA14;S325;FIARKIRKKRLENRKSVVFTSAQATTEA___	4.40107	4.92448	0.900259	Excellent
CA2;S216;PLLECVTWIVLKEPISVSSEQVLKFRKLNFN	4.4695	4.80437	0.916695	Excellent
CA2;S218;LECVTWIVLKEPISVSSEQVLKFRKLNFNGE	5.78094	6.50893	0.943926	Excellent
CA2;S219;ECVTWIVLKEPISVSSEQVLKFRKLNFNGEG	1.76862	1.41804	0.440609	Fair
CA2;T176;DVLDSIKTKGKSADFTNFDPRGLLPESLDYW	2.02653	2.25637	0.607818	Good
CA2;T87;DSQDKAVLKGGPLDGTYRLIQFHFHWGSLDG	4.04496	4.93823	0.862343	Excellent
CA3;S218;EECIVWLLLKEPMTVSSDQMAKLRSLLSSAE	11.1684	11.3383	0.973958	Excellent
CA3;S219;ECIVWLLLKEPMTVSSDQMAKLRSLLSSAEN	10.3142	10.7707	0.959024	Excellent
CA3;S48;LHTKDIRHDPSLQPWSVSYDGGSAKTILNNG	6.73772	6.87872	0.840862	Excellent
CA3;T216;PCEECIVWLLLKEPMTVSSDQMAKLRSLLSS	5.75995	5.7874	0.90526	Excellent
CA3;T58;SLQPWSVSYDGGSAKTILNNGKTCRVVFDDT	2.19936	2.14952	0.645565	Good
CA3;T73;TILNNGKTCRVVFDDTYDRSMLRGGPLPGPY	2.72901	2.31905	0.744268	Good
CA3;Y74;ILNNGKTCRVVFDDTYDRSMLRGGPLPGPYR	4.29226	4.68776	0.80092	Excellent
CAAP1;S203;EKKILKILEGDNGMDSDMEEEADDGSKMGSD	1.39458	2.82838	0.489521	Fair
CACHD1;S131;AAQVILSAIDEHDKISVLTVADTVRTCSLDQ	5.27514	5.20219	0.971158	Excellent
CACHD1;T134;VILSAIDEHDKISVLTVADTVRTCSLDQCYK	5.27514	5.20219	0.971158	Excellent
CACNA1S;S1556;RTIEEEAAPEICRTVSGDLAAEEELERAMVE	2.23141	2.13017	0.700404	Good
CACNA1S;S1598;GGLFGQVDNFLERTNSLPPVMANQRPLQFAE	2.57693	2.98317	0.796557	Excellent
CACNA1S;S1621;QRPLQFAEIEMEEMESPVFLEDFPQDPRTNP	4.76763	4.86039	0.967917	Excellent
CACNA1S;S393;VEDFREGKLSLDEGGSDTESLYEIAGLNKII	5.23069	5.52483	0.92514	Excellent
CACNA1S;S397;REGKLSLDEGGSDTESLYEIAGLNKIIQFIR	4.72698	5.04074	0.911246	Excellent
CACNA1S;S5;___________MEPSSPQDEGLRKKQPKKPV	2.07835	4.07969	0.588684	Fair
CACNA1S;T1554;GLRTIEEEAAPEICRTVSGDLAAEEELERAM	5.42238	5.98807	0.9134	Excellent
CACNA1S;T395;DFREGKLSLDEGGSDTESLYEIAGLNKIIQF	8.51265	9.1486	0.960653	Excellent
CACNA1S;T785;AVPIPEASSFFIFSPTNKIRVLCHRIVNATW	3.66678	2.71404	0.702395	Good
CACNA1S;Y399;GKLSLDEGGSDTESLYEIAGLNKIIQFIRHW	13.0239	13.6087	0.983677	Excellent
CACNB1;S186;LQEQKLRQNRLGSSKSGDNSSSSLGDVVTGT	5.15163	5.40516	0.916585	Excellent
CACNB1;S190;KLRQNRLGSSKSGDNSSSSLGDVVTGTRRPT	1.27622	0.790997	0.0717238	Poor
CACNB1;S191;LRQNRLGSSKSGDNSSSSLGDVVTGTRRPTP	4.60953	4.97398	0.928615	Excellent
CACNB1;S192;RQNRLGSSKSGDNSSSSLGDVVTGTRRPTPP	6.78307	7.76234	0.889778	Excellent
CACNB1;S193;QNRLGSSKSGDNSSSSLGDVVTGTRRPTPPA	3.71746	4.37831	0.91934	Excellent
CACNB1;S242;EEEAELGEQSGSAKTSVSSVTTPPPHGKRIP	4.27307	5.15389	0.803612	Excellent
CACNB1;S244;EAELGEQSGSAKTSVSSVTTPPPHGKRIPFF	1.22946	2.39397	-1.15036	Poor
CACNB1;S44;GKYSKRKGRFKRSDGSTSSDTTSNSFVRQGS	7.29311	6.48954	0.939274	Excellent
CACNB1;S46;YSKRKGRFKRSDGSTSSDTTSNSFVRQGSAE	1.82788	10.0236	-0.492116	Poor
CACNB1;S462;AEYLEAYWKATHPPSSTPPNPLLNRTMATAA	5.89163	7.55541	0.842962	Excellent
CACNB1;S513;RNLGFWGGLESSQRGSVVPQEQEHAM_____	3.54882	3.57891	0.930613	Excellent
CACNB1;S59;STSSDTTSNSFVRQGSAESYTSRPSDSDVSL	4.49735	1.16391	-0.0682281	Poor
CACNB1;T247;LGEQSGSAKTSVSSVTTPPPHGKRIPFFKKT	4.30405	4.18966	0.784898	Excellent
CACNB1;T248;GEQSGSAKTSVSSVTTPPPHGKRIPFFKKTE	6.99059	4.66751	0.845984	Excellent
CACNB1;T463;EYLEAYWKATHPPSSTPPNPLLNRTMATAAL	5.07387	4.13476	0.830482	Excellent
CALD1;S202;DKEKEEEEEEKPKRGSIGENQIKDEKIKKDK	2.74573	3.22567	0.614068	Good
CALD1;S202;DKEKEEEEEEKPKRGSIGENQVEVMVEEKTT	5.13954	2.76223	0.593236	Fair
CAMK2A;S344;KRKSSSSVQLMESSESTNTTIEDEDTKGRCA	2.08265	0.827838	0.11562	Poor
CAMK2A;T306;LKKFNARRKLKGAILTTMLATRNFSAAKSLL	4.07199	4.52206	0.595606	Fair
CAMK2A;T307;KKFNARRKLKGAILTTMLATRNFSAAKSLLK	2.57208	3.65389	0.460087	Fair
CAMK2A;T311;ARRKLKGAILTTMLATRNFSAAKSLLKKPDG	1.94847	2.78949	0.191538	Poor
CAMK2A;T348;SSSVQLMESSESTNTTIEDEDTKGRCATLA_	3.32232	3.57968	0.732289	Good
CAMK2B;S367;VKPQTNSTKNSAAATSPKGTLPPAALEPQTT	2.49971	7.20782	0.641897	Good
CAMK2B;S397;TVIHNPVDGIKESSDSANTTIEDEDAKAPRV	6.26896	5.83522	0.89741	Excellent
CAMK2B;S417;IEDEDAKAPRVPDILSSVRRGSGAPEAEGPL	4.45204	3.85583	0.590101	Fair
CAMK2B;S418;EDEDAKAPRVPDILSSVRRGSGAPEAEGPLP	2.01197	2.30103	0.460992	Fair
CAMK2B;S451;SPAPFSPLPAPSPRISDILNSVRRGSGTPEA	3.26296	2.4013	0.443273	Fair
CAMK2B;S456;SPLPAPSPRISDILNSVRRGSGTPEAEGPLS	4.86086	5.75766	0.892876	Excellent
CAMK2B;T321;TTMLATRNFSVGRQTTAPATMSTAASGTTMG	5.52603	5.79982	0.811338	Excellent
CAMK2B;T325;ATRNFSVGRQTTAPATMSTAASGTTMGLVEQ	5.3729	4.77591	0.857986	Excellent
CAMK2B;T334;QTTAPATMSTAASGTTMGLVEQAKSLLNKKA	7.37761	6.72312	0.918381	Excellent
CAMK2B;T371;TNSTKNSAAATSPKGTLPPAALEPQTTVIHN	3.86607	4.55767	0.707652	Good
CAMK2B;T381;TSPKGTLPPAALEPQTTVIHNPVDGIKESSD	10.2807	10.2539	0.956617	Excellent
CAMK2B;T382;SPKGTLPPAALEPQTTVIHNPVDGIKESSDS	2.165	2.61954	0.522099	Fair
CAMK2B;T400;HNPVDGIKESSDSANTTIEDEDAKAPRVPDI	1.98171	3.13928	0.538608	Fair
CAMK2B;T401;NPVDGIKESSDSANTTIEDEDAKAPRVPDIL	4.8728	5.38415	0.825661	Excellent
CAMK2D;S276;ITADQALKHPWVCQRSTVASMMHRQETVECL	6.18575	3.43553	-0.145378	Poor
CAMK2D;S280;EALKHPWICQRSTVASMMHRQETVDCLKKFN	6.83516	6.30749	0.774879	Excellent
CAMK2D;S333;KSLLKKPDGVKKRKSSSSVQMMEPQTTVIHN	3.02869	3.47941	0.584161	Fair
CAMK2D;S334;SLLKKPDGVKKRKSSSSVQMMEPQTTVIHNP	4.91507	4.19438	0.85014	Excellent
CAMK2D;S335;LLKKPDGVKKRKSSSSVQMMEPQTTVIHNPD	4.50996	5.58368	0.63464	Good
CAMK2D;S344;EPQTTVIHNPDGNKESTESSNTTIEDEDVKA	7.67829	8.49364	0.85083	Excellent
CAMK2D;S347;TTVIHNPDGNKESTESSNTTIEDEDVKARKQ	3.64619	3.82508	0.651082	Good
CAMK2D;S348;TVIHNPDGNKESTESSNTTIEDEDVKARKQE	5.87072	6.93382	0.896794	Excellent
CAMK2D;SNaN;TVIHNPDGNKESTESSNTTIEDEDVKARKQE	4.01846	4.24768	0.84309	Excellent
CAMK2D;T332;AKSLLKKPDGVKEPQTTVIHNPDGNKESTES	6.15914	8.51338	0.87423	Excellent
CAMK2D;T333;KSLLKKPDGVKEPQTTVIHNPDGNKESTESS	10.6885	12.6613	0.93387	Excellent
CAMK2D;T343;KKRKSSSSVQMMEPQTTVIHNPDGNKESTES	2.93536	3.07221	-0.048643	Poor
CAMK2D;T344;KRKSSSSVQMMEPQTTVIHNPDGNKESTESS	5.09804	2.94507	0.694879	Good
CAMK2D;T345;PQTTVIHNPDGNKESTESSNTTIEDEDVKAR	3.61941	3.90224	0.631698	Good
CAMK2D;T350;IHNPDGNKESTESSNTTIEDEDVKARKQEII	5.00345	5.59665	0.778684	Excellent
CAMK2D;T351;HNPDGNKESTESSNTTIEDEDVKARKQEIIK	6.97917	8.80147	0.888319	Excellent
CAMK2D;T352;TSPKENIPTPALEPQTTVIHNPDGNKESTES	3.16783	7.01978	-1.15269	Poor
CAMK2D;T353;SPKENIPTPALEPQTTVIHNPDGNKESTESS	1.82045	3.89185	-0.178098	Poor
CAMK2D;TNaN;HNPDGNKESTESSNTTIEDEDVKARKQEIIK	6.97917	8.80147	0.888319	Excellent
CAMK2D;TNaN;IHNPDGNKESTESSNTTIEDEDVKARKQEII	5.00345	5.59665	0.778684	Excellent
CAMK2G;S311;ARRKLKGAILTTMLVSRNFSAAKSLLNKKSD	1.78592	2.14608	0.429918	Fair
CAMK2G;S320;LTTMLVSRNFSVGRQSSAPASPAASAAGLAG	5.03505	6.19002	0.871436	Excellent
CAMK2G;S321;TTMLVSRNFSVGRQSSAPASPAASAAGLAGQ	1.84314	2.23709	0.445479	Fair
CAMK2G;S325;VSRNFSVGRQSSAPASPAASAAGLAGQAAKS	2.70228	2.54206	0.500643	Fair
CAMK2G;S338;KKSDGGVKPQSNNKNSLEPQTTVVHNATDGI	1.44755	3.81022	0.507321	Fair
CAMK2G;S346;AGLAGQAAKSLLNKKSDGGVKPQSNNKNSLV	7.56328	7.09262	0.910961	Excellent
CAMK2G;S355;SLLNKKSDGGVKKRKSSSSVHLMEPQTTVVH	3.39898	3.48397	0.340737	Poor
CAMK2G;S356;LLNKKSDGGVKKRKSSSSVHLMEPQTTVVHN	6.55929	6.60955	0.86365	Excellent
CAMK2G;S357;LNKKSDGGVKKRKSSSSVHLMEPQTTVVHNA	5.43413	5.50624	0.747028	Good
CAMK2G;S358;NKKSDGGVKKRKSSSSVHLMEPQTTVVHNAT	3.93037	4.09263	0.651562	Good
CAMK2G;S370;KKSDGGVKPQSNNKNSLVSPAQEPAPLQTAM	4.32019	3.77207	0.694352	Good
CAMK2G;T306;LRKFNARRKLKGAILTTMLVSRNFSAAKSLL	6.59693	7.42602	0.916589	Excellent
CAMK2G;T307;RKFNARRKLKGAILTTMLVSRNFSAAKSLLN	1.83742	2.37235	0.436286	Fair
CAMK2G;T343;GVKPQSNNKNSLEPQTTVVHNATDGIKGSTE	0.963385	2.07963	0.203786	Poor
CAMK2G;T344;VKPQSNNKNSLEPQTTVVHNATDGIKGSTES	1.38572	3.33606	0.509826	Fair
CAMK2G;T355;SLLNKKSDGGVKEPQTTVVHNATDGIKGSTE	1.66898	2.63506	0.684394	Good
CAMK2G;T356;LLNKKSDGGVKEPQTTVVHNATDGIKGSTES	2.62888	2.96946	0.624591	Good
CAMK2G;T366;KKRKSSSSVHLMEPQTTVVHNATDGIKGSTE	4.51643	5.49621	0.663301	Good
CAMK2G;T367;KRKSSSSVHLMEPQTTVVHNATDGIKGSTES	3.65798	3.76324	0.526276	Fair
CAMK2G;T383;KNSLVSPAQEPAPLQTAMEPQTTVVHNATDG	4.00733	3.44804	0.726045	Good
CAMK2G;T390;AQEPAPLQTAMEPQTTVVHNATDGIKGSTES	2.07284	2.4686	0.381691	Poor
CAMLG;S40;SQRRAELRRRKLLMNSEQRINRIMGFHRPGS	2.6541	4.00351	0.623109	Good
CAMSAP1;S1122;KCSSTPDNLSRTQSGSSLSLASAATTEPESV	0.693315	1.10552	-1.17434	Poor
CAMSAP1;S153;SPSHPLLPLRQKQQKSIQGEDIPDQRHRSNS	5.78527	5.77704	0.908489	Excellent
CAMSAP1;S297;PRASPRALGLTANARSPQGQLDTSESKPDSF	4.589	6.62886	0.912621	Excellent
CAMSAP1;S584;SCPAPLTTWRQKREQSPSQHGKDPASLLASE	2.49077	1.79883	0.819805	Excellent
CAMSAP2;S437;SVQRSTPNRGITRSISNEGLTLNNSHVSKHI	2.4897	4.83835	0.572637	Fair
CANX;S446;DEEEEGEEKLEEKQKSDAEEDGGTVSQEEED	8.84103	10.8895	0.89991	Excellent
CANX;S456;EEKQKSDAEEDGGTVSQEEEDRKPKAEEDEI	5.1568	5.09963	0.593662	Fair
CANX;S475;EDRKPKAEEDEILNRSPRNRKPRRE______	9.65113	11.2338	0.917742	Excellent
CANX;T454;KLEEKQKSDAEEDGGTVSQEEEDRKPKAEED	3.32007	2.30267	0.41193	Fair
CAP1;S307;VRSGPKPFSAPKPQTSPSPKRATKKEPAVLE	4.35989	7.79497	0.640663	Good
CAP1;T306;PVRSGPKPFSAPKPQTSPSPKRATKKEPAVL	4.52903	6.49812	0.643712	Good
CAP2;S145;GPPPLFENEGKKEESSPSRSALFAQLNQGEA	5.77508	6.16638	0.913169	Excellent
CAP2;S189;TYKNPSLRAQGGQTQSPTKSHTPSPTSPKSY	13.4791	14.2218	0.964198	Excellent
CAP2;S193;PSLRAQGGQTQSPTKSHTPSPTSPKSYPSQK	3.39329	3.41555	0.704982	Good
CAP2;S197;AQGGQTQSPTKSHTPSPTSPKSYPSQKHAPV	3.78372	3.41662	0.751125	Excellent
CAP2;S200;GQTQSPTKSHTPSPTSPKSYPSQKHAPVLEL	10.3175	10.026	0.976735	Excellent
CAP2;T195;LRAQGGQTQSPTKSHTPSPTSPKSYPSQKHA	1.82534	4.37202	0.408461	Fair
CAP2;T199;GGQTQSPTKSHTPSPTSPKSYPSQKHAPVLE	11.3847	9.46566	0.95159	Excellent
CAPN3;S19;VISASVAPRTAAEPRSPGPVPHPAQSKATEA	10.9929	15.1871	0.916087	Excellent
CAPN3;S615;SDRANSNKELGVDQESEEGKGKTSPDKQKQS	4.51692	3.96852	0.82537	Excellent
CAPN3;S623;ELGVDQESEEGKGKTSPDKQKQSPQPQPGSS	3.3482	3.05558	0.633506	Good
CAPN3;S630;SEEGKGKTSPDKQKQSPQPQPGSSDQESEEQ	4.27556	3.26347	0.781523	Excellent
CAPN3;S638;SPDKQKQSPQPQPGSSDQESEEQQQFRNIFK	4.35211	4.82771	0.81879	Excellent
CAPZA2;S215;EDGNVQLVSHKDIQDSLTVSNEVQTAKEFIK	3.41768	3.60024	0.794064	Excellent
CAPZA2;S9;_______MADLEEQLSDEEKVRIAAKFIIHA	3.13764	3.67468	0.711717	Good
CAPZA2;T217;GNVQLVSHKDIQDSLTVSNEVQTAKEFIKIV	4.47071	4.64675	0.849531	Excellent
CAPZB;S182;YKLTSTVMLWLQTNKSGSGTMNLGGSLTRQM	6.64966	7.5004	0.937629	Excellent
CAPZB;S245;EIYFGKTKDIVNGLRSIDAIPDNQKFKQLQR	3.3982	3.48746	0.813476	Excellent
CAPZB;S263;AIPDNQKFKQLQRELSQVLTQRQIYIQPDN_	1.07613	2.21282	0.118472	Poor
CAPZB;T267;NQKFKQLQRELSQVLTQRQIYIQPDN_____	2.74822	4.06372	0.546979	Fair
CARHSP1;S41;SRERSPSPLRGNVVPSPLPTRRTRTFSATVR	5.1289	6.27894	0.901395	Excellent
CARS;S320;GDQKALQEGEGDLSISADRLSEKRSPNDFAL	3.72014	4.39072	0.785677	Excellent
CASC3;S117;EGEYSEEENSKVELKSEANDAVNSSTKEEKG	2.32654	2.18748	0.52424	Fair
CASC3;S125;NSKVELKSEANDAVNSSTKEEKGEEKPDTKS	2.5627	1.26628	0.42876	Fair
CASC3;S148;EEKPDTKSTVTGERQSGDGQESTEPVENKVG	2.45408	2.09061	0.436614	Fair
CASC3;S363;SYRSRRLEQTSVRDPSPEADAPVLGSPEKEE	2.69444	2.50669	0.462923	Fair
CASC3;S66;QRGGRTGALHLRRVESGGAKSAEESECESED	4.2227	4.19487	0.851943	Excellent
CASC4;S113;IPKVAENVADKNEEPSSNHIPHGKEQIKRGG	4.96885	4.67627	0.89967	Excellent
CASC4;S114;PKVAENVADKNEEPSSNHIPHGKEQIKRGGD	3.75462	3.42718	0.786136	Excellent
CASC4;S247;DFHKLKQSRFFDENESPVDPQHGSKLADYNG	2.87448	2.41532	0.244575	Poor
CASKIN2;S321;PRVGLSPDSPAGDRNSVGSEGSVGSIRSAGS	2.86268	4.2935	0.348828	Poor
CASKIN2;S613;MAGGGPEPLPLPPARSPSQESIGARSRGSGH	1.24829	2.32211	0.335583	Poor
CASKIN2;S618;PEPLPLPPARSPSQESIGARSRGSGHSQEQP	1.24829	2.32211	0.335583	Poor
CASKIN2;S863;EEEEPGPEGTPPSRGSSGEGLPFAEEGNLTI	6.12104	5.79701	0.961854	Excellent
CASKIN2;S864;EEEPGPEGTPPSRGSSGEGLPFAEEGNLTIK	6.19617	5.81378	0.960216	Excellent
CASQ1;S111;AQVLEDKGVGFGLVDSEKDAAVAKKLGLTEV	0.898464	2.73559	0.25325	Poor
CASQ1;S128;KDAAVAKKLGLTEVDSMYVFKGDEVIEYDGE	5.00192	5.64169	0.910613	Excellent
CASQ1;S191;IEDEIKLIGYFKSKDSEHYKAFEDAAEEFHP	9.08227	7.9594	0.937127	Excellent
CASQ1;S81;VLALLYHEPPEDDKASQRQFEMEELILELAA	1.91343	3.68497	0.529902	Fair
CASQ1;T124;VDSEKDAAVAKKLGLTEVDSMYVFKGDEVIE	3.33643	3.8738	0.853864	Excellent
CASQ2;S176;IEDYIKLIGFFKSEDSEYYKAFEEAAEHFQP	2.82981	2.89454	0.562289	Fair
CASQ2;S277;EDDLNGIHIVAFAEKSDPDGYEFLEILKQVA	3.03732	3.58667	0.684586	Good
CASQ2;Y178;DYIKLIGFFKSEDSEYYKAFEEAAEHFQPYI	2.95628	2.49829	0.648926	Good
CASQ2;Y282;GIHIVAFAEKSDPDGYEFLEILKQVARDNTD	1.67555	1.82439	0.323403	Poor
CAST;S11;_____MSQPGQKPAASPRPRRAAAARRTHEH	3.93502	4.45701	0.701233	Good
CAST;S154;KPKEHTEPKSLPKQASDTGSNDAHNKKAVSR	4.59487	5.98467	0.733356	Good
CAST;S447;GKPLLPEPEEKPKPRSESELIDELSEDFDRS	3.69256	6.40985	0.812248	Excellent
CAST;S449;PLLPEPEEKPKPRSESELIDELSEDFDRSEC	5.12202	5.69174	0.865245	Excellent
CAST;S456;EKPKPRSESELIDELSEDFDRSECKEKPSKP	4.69022	5.95876	0.885961	Excellent
CAST;S658;TSQSDKDLDDALDKLSDSLGQRQPDPDENKP	2.13591	3.26772	0.136543	Poor
CAST;S660;QSDKDLDDALDKLSDSLGQRQPDPDENKPME	2.47158	3.07354	0.395764	Poor
CASZ1;S1758;LAALGAPGPAPTAASSP______________	6.36984	7.6627	0.85297	Excellent
CASZ1;S720;LPPSLLGAKDTEHEESSNDDLVDFSALSSKN	4.11953	3.63568	0.725941	Good
CASZ1;S721;PPSLLGAKDTEHEESSNDDLVDFSALSSKNS	4.11953	3.63568	0.725941	Good
CASZ1;T715;SGALGLPPSLLGAKDTEHEESSNDDLVDFSA	3.63799	1.82465	0.665115	Good
CAV1;S26;GNIYKPNNKAMADELSEKQVYDAHTKEIDLV	5.83349	5.23702	0.922682	Excellent
CAV1;S6;__________MADELSEKQVYDAHTKEIDLV	2.47536	2.90294	0.612002	Good
CAV2;S10;______MDDDSYSHHSGLEYADPEKFADSDQ	5.36738	6.0493	0.877742	Excellent
CAV2;S18;LETEKADVQLFMDDDSYSHHSGLEYADPEKF	7.0866	7.17349	0.954265	Excellent
CAV2;S20;TEKADVQLFMDDDSYSHHSGLEYADPEKFAD	4.65111	4.51586	0.896974	Excellent
CAV2;S23;ADVQLFMDDDSYSHHSGLEYADPEKFADSDQ	2.85495	2.49218	0.714697	Good
CAV2;S5;___________MDDDSYSHHSGLEYADPEKF	4.05677	3.84955	0.78538	Excellent
CAV2;S7;_________MDDDSYSHHSGLEYADPEKFAD	3.64653	3.48274	0.757486	Excellent
CAV2;Y19;ETEKADVQLFMDDDSYSHHSGLEYADPEKFA	5.51797	5.40665	0.926509	Excellent
CAV2;Y6;__________MDDDSYSHHSGLEYADPEKFA	3.2623	3.07977	0.702206	Good
CBFB;S46;CRDGRSEIARRQQDPSPGSNLGGGDDLKLR_	2.93973	3.33869	0.716533	Good
CBR1;S56;TRGQAAVQQLQAEGLSPRFHQLDIDDLQSIR	2.42402	2.35972	0.599598	Fair
CBX1;S89;AHETDKSEGGKRKADSDSEDKGEESKPKKKK	11.4991	12.5961	0.962611	Excellent
CBX3;S85;NSQKAGKEKDGTKRKSLSDSESDDSKSKKKR	3.6035	3.27685	0.841499	Excellent
CBX3;S87;QKAGKEKDGTKRKSLSDSESDDSKSKKKRDA	2.85313	4.28773	0.686009	Good
CBX3;S89;AGKEKDGTKRKSLSDSESDDSKSKKKRDAMR	6.65572	6.14225	0.941461	Excellent
CCAR2;S350;EEEFAGAKLEDSEVRSVASNQSEMEFSSLQD	4.0989	4.98109	0.771331	Excellent
CCAR2;S353;FAGAKLEDSEVRSVASNQSEMEFSSLQDMPK	4.0989	4.98109	0.771331	Excellent
CCAR2;S356;AKLEDSEVRSVASNQSEMEFSSLQDMPKELD	4.49065	5.457	0.794898	Excellent
CCAR2;S362;EVRSVASNQSEMEFSSLQDMPKELDPSAVLP	0.15427	2.02626	0.0632868	Poor
CCAR2;T159;DALEQAADTSRRNAETPEATTQQETDTDLPE	3.52602	4.53785	0.77265	Excellent
CCDC132;S546;KDEETEDVLASNGYESDEQEKSAYQEYDSDS	2.80409	3.94554	0.689259	Good
CCDC132;S559;YESDEQEKSAYQEYDSDSDVPEELKRDYVDE	4.18905	4.96799	0.817036	Excellent
CCDC25;S136;LMKVENMSSNQDGNDSDEFM___________	2.7503	2.97275	0.81093	Excellent
CCDC43;T139;EKQRKAALLAQYADVTDEEDEADEKDDSGAT	3.40525	3.77917	0.798568	Excellent
CCDC6;S240;EAEKRILQEKLDQPVSAPPSPRDISMEIDSP	1.98943	3.08287	0.59772	Fair
CCDC6;S244;RILQEKLDQPVSAPPSPRDISMEIDSPENMM	1.98943	3.08287	0.59772	Fair
CCDC6;S323;LQREMERREALCRQLSESESSLEMDDERYFN	5.56287	5.70662	0.905347	Excellent
CCDC6;S325;REMERREALCRQLSESESSLEMDDERYFNEM	2.58354	3.93422	0.700157	Good
CCDC85A;S255;PRSEGSPEHSKHRSASPEHPQKPRACGTPDR	4.73533	4.53486	0.901139	Excellent
CCDC86;S47;LVEFESNPEETREPGSPPSVQRAGLGSPERP	2.83488	4.50665	0.677962	Good
CCDC86;S91;AGLESPQGQPEPGAASPQRQQDLHLESPQRQ	2.08933	3.14977	0.686604	Good
CCDC86;T42;RTRRALVEFESNPEETREPGSPPSVQRAGLG	2.09198	4.40488	0.536278	Fair
CCDC9;S202;EPNPVRNFLDDPRRRSGPLEESERDRREESR	1.83063	1.47073	0.975751	Excellent
CCDC9;T385;TKEGAASPAPETPQPTSPETSPKETPMQPPE	2.92957	5.28208	0.840084	Excellent
CCDC92;S162;AAKKKLMSSSGTSDASPSGSPVLASYKPAPP	5.2721	5.32369	0.911502	Excellent
CCDC92;S166;KLMSSSGTSDASPSGSPVLASYKPAPPKDKL	5.2721	5.32369	0.911502	Excellent
CCDC94;S211;AALLEEARKRRLLEDSDSEDEAAPSPLQPAL	8.47514	7.27248	0.961732	Excellent
CCDC94;S213;LLEEARKRRLLEDSDSEDEAAPSPLQPALRP	8.47514	7.27248	0.961732	Excellent
CCDC97;S337;EEERYFDEEEPEDAPSPELDGD_________	2.09989	3.40823	0.558793	Fair
CCNK;S324;QPAQQQQPAQQPKKPSPQPSSPRQVKRAVVV	6.17575	6.16019	0.89052	Excellent
CCNK;S329;QQPAQQPKKPSPQPSSPRQVKRAVVVSPKEE	6.17575	6.16019	0.89052	Excellent
CCNL2;S108;LLPGGTQVLDGTSGFSPAPKLVESPKEGKGS	2.473	2.70012	0.835097	Excellent
CCNY;S270;CEDKYKDLRRSARKRSASADNLTLPRWSPAI	4.34035	5.48666	0.908079	Excellent
CCNY;S272;DKYKDLRRSARKRSASADNLTLPRWSPAIIS	2.60196	2.59899	0.545075	Fair
CCNYL1;S272;RLCEDKDLCRAAMRRSFSADNFIGIQRSKAI	3.46706	3.71283	0.765064	Excellent
CCNYL1;S274;CEDKDLCRAAMRRSFSADNFIGIQRSKAILS	2.07861	2.47035	0.515307	Fair
CCSER2;S128;LHQHDGSGSLHDIQLSLPSSPEPEDGDKVYK	2.45431	3.28707	0.554312	Fair
CCSER2;S131;HDGSGSLHDIQLSLPSSPEPEDGDKVYKNED	3.94235	4.33264	0.734932	Good
CCSER2;S132;DGSGSLHDIQLSLPSSPEPEDGDKVYKNEDL	2.45431	3.28707	0.554312	Fair
CCT2;S3;_____________MASLSLAPVNIFKAGADE	3.90078	4.57117	0.699687	Good
CCT2;S5;___________MASLSLAPVNIFKAGADEER	3.47891	4.61896	0.705853	Good
CCT7;T4;____________MMPTPVILLKEGTDSSQGI	5.15766	5.10469	0.895569	Excellent
CD2BP2;S195;ARGGGKGRKGPGQPSSPQRLDRLSGLADQMV	2.27224	2.12788	0.390555	Poor
CD44;S183;IYPSNPTDDDVSSGSSSERSSTSGGYIFYTF	0.819171	2.09838	0.0238792	Poor
CD44;S706;VEDRKPSGLNGEASKSQEMVHLVNKESSETP	7.64225	11.1912	0.760071	Excellent
CDC26;S42;ETRKKQKEDVEVVGGSDGEGAIGLSSDPKSR	1.46201	0.505231	-0.206752	Poor
CDC37L1;S32;EGEAEEESDFDVFPSSPRCPQLPGGGAQMYS	5.66351	7.41977	0.907841	Excellent
CDC42BPA;S971;NLSSPPSPASPRKTKSLSLESTDRGSWDP__	1.49223	1.10921	0.184128	Poor
CDC42BPA;T977;SPASPRKTKSLSLESTDRGSWDP________	3.04271	1.47733	0.0562532	Poor
CDC42BPB;S1690;KHSTPSNSSNPSGPPSPNSPHRSQLPLEGLE	2.56611	2.33022	0.0467664	Poor
CDC42EP1;S190;RDRDGSFPSEPGLRRSDSLLSFRLDLDLGPS	3.73026	4.9364	0.796941	Excellent
CDC42EP1;S195;SFPSEPGLRRSDSLLSFRLDLDLGPSLLSEL	3.57635	4.41661	0.762051	Excellent
CDC42EP4;S64;DTSFLNSKAGEPDGESLDEQPSSSSSKRSLL	1.59522	1.74832	0.449988	Fair
CDC5L;T385;MALTNVDTPLKGGLNTPLHESDFSGVTPQRQ	4.22331	2.34098	0.530987	Fair
CDK11B;S283;EKMEERDLLSDLQDISDSERKTSSAESSSAE	4.32329	5.81948	0.851483	Excellent
CDK11B;S752;TWPAKSEQQRVKRGTSPRPPEGGLGYSQLGD	4.64619	6.46481	0.824119	Excellent
CDK11B;T751;PTWPAKSEQQRVKRGTSPRPPEGGLGYSQLG	4.64619	6.46481	0.824119	Excellent
CDK12;S332;GSYSGRSPSPYGRRRSSSPFLSKRSLSRSPL	0.85288	3.13406	-0.0219556	Poor
CDK12;S334;YSGRSPSPYGRRRSSSPFLSKRSLSRSPLPR	0.76988	1.98976	0.223806	Poor
CDK12;T892;FGLARLYNSEESRPYTNKVITLWYRPPELLL	2.82341	4.15865	0.4424	Fair
CDK13;T309;FGLARLYSSEESRPYTNKVITLWYRPPELLL	1.9774	2.83682	0.230013	Poor
CDK13;T550;GSSNVAPGEKQTDPSTPQQESSKPLGGIQPS	0.61707	0.753114	-0.148748	Poor
CDK16;S110;SPVRVRMRNHPPRKISTEDINKRLSLPADIR	6.97779	6.65154	0.960492	Excellent
CDK16;S138;DIRLPEGYLEKLTLNSPIFDKPLSRRLRRVS	1.84626	1.66722	0.737273	Good
CDK16;S153;SPIFDKPLSRRLRRVSLSEIGFGKLETYIKL	3.68332	3.8032	0.924952	Excellent
CDK16;S78;LSSAPEIVHEDLKMGSDGESDQASATSSDEV	4.77817	5.1579	0.779841	Excellent
CDK16;S95;GESDQASATSSDEVQSPVRVRMRNHPPRKIS	6.68378	15.2717	0.917288	Excellent
CDK17;S137;SPTGVCLRNRIHRRISMEDLNKRLSLPADIR	2.11082	4.27731	0.561637	Fair
CDKN1B;S10;______MSNVRVSNGSPSLERMDARQAEHPK	2.23633	2.13693	0.649184	Good
CDKN1B;S106;PPRPPKGACKVPAQESQDVSGSRPAAPLIGA	5.61455	7.08929	0.854032	Excellent
CDKN1B;S178;QNKRANRTEENVSDGSPNAGSVEQTPKKPGL	2.6871	4.94414	0.64065	Good
CDV3;S106;KEVDYSGLRVQAMQISSEKEEDDNEKRQDPG	3.37825	3.69397	0.842437	Excellent
CDV3;S107;EVDYSGLRVQAMQISSEKEEDDNEKRQDPGD	5.1468	4.55377	0.903735	Excellent
CDYL2;S68;DEFNGLHMSKDKRIKSGKQSSTSKLLRDSRG	2.61194	3.88279	0.652287	Good
CDYL2;S72;GLHMSKDKRIKSGKQSSTSKLLRDSRGPSVE	2.61194	3.88279	0.652287	Good
CDYL2;S73;LHMSKDKRIKSGKQSSTSKLLRDSRGPSVEK	2.61194	3.88279	0.652287	Good
CDYL2;S75;MSKDKRIKSGKQSSTSKLLRDSRGPSVEKLS	2.61194	3.88279	0.652287	Good
CDYL2;T74;HMSKDKRIKSGKQSSTSKLLRDSRGPSVEKL	2.61194	3.88279	0.652287	Good
CEBPZ;S629;KAKPGLRSQLDDHPESDDEENFIDANDDEDM	4.35243	6.14594	0.782515	Excellent
CENPV;S42;SAAAALAPSATRTRRSASQAGSKSQAVEKPP	4.60705	2.99617	0.204994	Poor
CENPV;S44;AAALAPSATRTRRSASQAGSKSQAVEKPPSE	6.23859	8.39765	0.8407	Excellent
CEP170;S258;NPPQMLWERTEEDSKSIKSDVPVYLKRLKGN	1.51593	2.51386	0.284681	Poor
CEP170;S261;QMLWERTEEDSKSIKSDVPVYLKRLKGNKHD	1.51593	2.51386	0.284681	Poor
CEP170;S410;RGGHGVPHGKLLKQKSEEPSVSIPFLQTALL	5.72917	5.86435	0.911704	Excellent
CEP170;S802;GGDKKESSKSLVRQGSFTIEKPSPNIPIELI	2.60184	2.60523	0.615169	Good
CEP170;S843;PSSLALTSASRIRERSESLDPDSSMDTTLIL	5.33664	5.59084	0.906007	Excellent
CEP170;S845;SLALTSASRIRERSESLDPDSSMDTTLILKD	4.80402	4.30038	0.75898	Excellent
CEP170;S894;DEGPDTPSYNRDNSISPESDVDTASTISLVT	1.33364	2.74067	0.320424	Poor
CEP170;S897;PDTPSYNRDNSISPESDVDTASTISLVTGET	1.33364	2.74067	0.320424	Poor
CEP350;S1613;DSTSIATEYSLKFDESMTEDEIEEQSFRSLL	4.01363	4.45337	0.715248	Good
CEP350;S1805;KLQEKLKSAGESKLDSHSDDDTKDNKATSPG	2.07736	1.86775	0.405864	Fair
CEP350;T1615;TSIATEYSLKFDESMTEDEIEEQSFRSLLPS	4.01363	4.45337	0.715248	Good
CFL1;S3;_____________MASGVAVSDGVIKVFNDM	4.13848	3.91968	0.791819	Excellent
CFL2;S23;NDEVIKVFNDMKVRKSSTQEEIKKRKKAVLF	1.32836	1.51568	0.349326	Poor
CFL2;S3;_____________MASGVTVNDEVIKVFNDM	4.82104	4.60292	0.910785	Excellent
CFL2;T6;__________MASGVTVNDEVIKVFNDMKVR	6.83157	7.63532	0.938262	Excellent
CHAMP1;S204;KSVPVCESQKLAPVPSPEPQKPAPVSPESVK	5.05596	5.0263	0.799685	Excellent
CHAMP1;S214;LAPVPSPEPQKPAPVSPESVKATLSNPKPQK	5.05596	5.0263	0.799685	Excellent
CHAMP1;S432;PELRKPGPPLSPEIRSPAGSPELRKPSGSPD	1.30671	2.1399	0.439846	Fair
CHAMP1;S436;KPGPPLSPEIRSPAGSPELRKPSGSPDLWKL	1.30671	2.1399	0.439846	Fair
CHAMP1;S627;LFPSSKKLKKDNQESSDAELSSSEYIKTDLD	2.45522	2.59422	0.585715	Fair
CHAMP1;S632;KKLKKDNQESSDAELSSSEYIKTDLDAMDIK	4.10579	1.01605	0.429771	Fair
CHAMP1;S651;YIKTDLDAMDIKGQESSSDQEQVDVESIDFS	2.42327	5.97154	0.766774	Excellent
CHAMP1;S653;KTDLDAMDIKGQESSSDQEQVDVESIDFSKE	2.43594	5.29942	0.772243	Excellent
CHCHD3;S44;SENVIDRMKESSPSGSKSQRYSGAYGASVSD	7.91559	8.24099	0.930216	Excellent
CHCHD3;S50;RMKESSPSGSKSQRYSGAYGASVSDEELKRR	4.02976	3.62862	0.823744	Excellent
CHD4;S1559;WSMPELAEVEENKKMSQPGSPSPKTPTPSTP	2.18197	1.9696	0.394172	Poor
CHD4;S1563;ELAEVEENKKMSQPGSPSPKTPTPSTPGDTQ	2.18197	1.9696	0.394172	Poor
CHD4;T1568;EENKKMSQPGSPSPKTPTPSTPGDTQPNTPA	2.95871	1.70558	0.602875	Good
CHD4;T1570;NKKMSQPGSPSPKTPTPSTPGDTQPNTPAPV	2.50678	1.98354	0.570922	Fair
CHD4;T1581;PKTPTPSTPGDTQPNTPAPVPPAEDGIKIEE	3.23645	2.81527	0.721391	Good
CHD8;S646;TRHFSTLKDDDLVEFSDLESEDDERPRSRRH	2.4262	1.79151	0.413755	Fair
CHD8;S650;STLKDDDLVEFSDLESEDDERPRSRRHDRHH	2.4262	1.79151	0.413755	Fair
CHERP;S828;SKSYSPGRRRRSRSRSPTPPSSAGLGSNSAP	3.84946	3.86267	0.782987	Excellent
CHERP;T830;SYSPGRRRRSRSRSPTPPSSAGLGSNSAPPI	3.84946	3.86267	0.782987	Excellent
CHL2;S182;PDSCCQACKDEASEQSDEEDSVQSLHGVRHP	4.00282	3.39057	0.664805	Good
CHMP2B;S169;AARSLPSASTSKATISDEEIERQLKALGVD_	3.68618	3.85467	0.811401	Excellent
CHMP3;S134;TDALPEPEPPGAMAASEDEEEEEEALEAMQS	2.71278	3.16162	0.692671	Good
CHMP5;S86;QKRMYEQQRDNLAQQSFNMEQANYTIQSLKD	0.895182	2.88205	0.134882	Poor
CHTOP;T217;TKGHLDAELDAYMAQTDPETND_________	4.48888	5.47557	0.857862	Excellent
CIC;S1371;RFAELPEFRPEEVLPSPTLQSLATSPRAILG	6.39493	8.10215	0.823336	Excellent
CIRBP;S163;SGGYSDRSSGGSYRDSYDSYATHNE______	3.95283	4.67675	0.778239	Excellent
CISD1;S6;__________MSLTSSSSVRVEWIAAVTIAA	3.46831	4.42523	0.823072	Excellent
CKB;S178;SSLDGDLAGRYYALKSMTEAEQQQLIDDHFL	3.8285	2.97652	0.7247	Good
CKB;S205;DHFLFDKPVSPLLLASGMARDWPDARGIWHN	7.61719	7.60725	0.926231	Excellent
CKB;S24;ALKLRFPAEDEFPDLSAHNNHMAKVLTPELY	5.02868	6.16764	0.824232	Excellent
CKB;T180;LDGDLAGRYYALKSMTEAEQQQLIDDHFLFD	4.67057	5.21153	0.932577	Excellent
CKB;T322;KFSEVLKRLRLQKRGTGGVDTAAVGGVFDVS	4.39292	4.39817	0.824522	Excellent
CKM;S128;ENLKGGDDLDPNYVLSSRVRTGRSIKGYTLP	4.63995	4.61689	0.933274	Excellent
CKM;S129;NLKGGDDLDPNYVLSSRVRTGRSIKGYTLPP	5.54816	5.56644	0.890214	Excellent
CKM;S158;PPHCSRGERRAVEKLSVEALNSLTGEFKGKY	1.08607	1.52124	0.0506621	Poor
CKM;S164;GERRAVEKLSVEALNSLTGEFKGKYYPLKSM	5.52898	6.12297	0.923102	Excellent
CKM;S199;QQQLIDDHFLFDKPVSPLLLASGMARDWPDA	2.22585	2.36612	0.546496	Fair
CKM;S205;DHFLFDKPVSPLLLASGMARDWPDARGIWHN	7.37768	7.5224	0.923879	Excellent
CKM;S24;KFKLNYKPEEEYPDLSKHNNHMAKVLTLELY	2.85169	2.87169	0.647548	Good
CKM;S332;LQKRGTGGVDTAAVGSVFDVSNADRLGSSEV	3.10649	3.05583	0.92158	Excellent
CKM;S337;TGGVDTAAVGSVFDVSNADRLGSSEVEQVQL	6.8458	7.08155	0.971954	Excellent
CKM;S344;AVGSVFDVSNADRLGSSEVEQVQLVVDGVKL	2.8738	3.08424	0.616671	Good
CKM;S345;VGSVFDVSNADRLGSSEVEQVQLVVDGVKLM	6.37431	6.36194	0.892789	Excellent
CKM;S372;VKLMVEMEKKLEKGQSIDDMIPAQK______	4.36739	4.65956	0.899904	Excellent
CKM;S94;EESYEVFKELFDPIISDRHGGYKPTDKHKTD	2.29162	2.70488	0.817331	Excellent
CKM;T108;ISDRHGGYKPTDKHKTDLNHENLKGGDDLDP	2.75116	3.56367	0.502929	Fair
CKM;T166;RRAVEKLSVEALNSLTGEFKGKYYPLKSMTE	4.00884	4.04135	0.874322	Excellent
CKM;T313;KLAHLSKHPKFEEILTRLRLQKRGTGGVDTA	2.8457	3.41062	0.835078	Excellent
CKM;T322;KFEEILTRLRLQKRGTGGVDTAAVGSVFDVS	2.33176	2.33367	0.865846	Excellent
CKM;T327;LTRLRLQKRGTGGVDTAAVGSVFDVSNADRL	2.92988	2.91904	0.825381	Excellent
CKM;T6;__________MPFGNTHNKFKLNYKPEEEYP	2.42435	2.71434	0.39067	Poor
CKM;Y125;LNHENLKGGDDLDPNYVLSSRVRTGRSIKGY	2.34581	3.10541	0.829143	Excellent
CKM;Y14;__MPFGNTHNKFKLNYKPEEEYPDLSKHNNH	2.46518	2.86898	0.395991	Poor
CKM;Y174;VEALNSLTGEFKGKYYPLKSMTEKEQQQLID	3.78843	3.96402	0.432255	Fair
CKM;Y20;NTHNKFKLNYKPEEEYPDLSKHNNHMAKVLT	2.31829	2.60721	0.520124	Fair
CKM;Y39;SKHNNHMAKVLTLELYKKLRDKETPSGFTVD	3.93265	5.26492	0.775762	Excellent
CKMT2;S148;GYDPRVMKHTTDLDASKITQGQFDEHYVLSS	11.3989	12.7329	0.957554	Excellent
CKMT2;S162;ASKITQGQFDEHYVLSSRVRTGRSIRGLSLP	4.03698	4.88652	0.882098	Excellent
CKMT2;S371;TGGVDTAAVADVYDISNIDRIGRSEVELVQI	4.18944	4.52016	0.90467	Excellent
CKMT2;T142;IKLRHNGYDPRVMKHTTDLDASKITQGQFDE	4.13114	3.88004	0.544529	Fair
CKMT2;T143;KLRHNGYDPRVMKHTTDLDASKITQGQFDEH	2.36683	1.62061	0.293334	Poor
CKMT2;T151;PRVMKHTTDLDASKITQGQFDEHYVLSSRVR	1.99036	2.15328	0.621148	Good
CKMT2;T214;LKGDLAGRYYKLSEMTEQDQQRLIDDHFLFD	3.52693	3.67279	0.84277	Excellent
CKMT2;T356;RFSKILENLRLQKRGTGGVDTAAVADVYDIS	2.49969	2.97006	0.810408	Excellent
CKMT2;T361;LENLRLQKRGTGGVDTAAVADVYDISNIDRI	1.65747	1.08962	-0.307181	Poor
CKMT2;Y159;DLDASKITQGQFDEHYVLSSRVRTGRSIRGL	1.56746	1.98787	0.456261	Fair
CKMT2;Y368;KRGTGGVDTAAVADVYDISNIDRIGRSEVEL	1.37859	1.18859	0.555273	Fair
CLASP1;S1069;LLHNHLKNSSNTSVGSPSNTIGRTPSRHTSS	4.63115	7.0245	0.848667	Excellent
CLASP1;S1135;SLRGVTEAIEKFSFRSQEDLNEPIKRDGKKE	5.49875	6.82788	0.914325	Excellent
CLASP1;S246;NMIQSANDKNFDDEDSVDGNRPSSASSTSSK	4.83748	5.74821	0.885223	Excellent
CLASP1;S555;LKNSDSIVSLPQSDRSSSSSQESLNRPLSAK	3.56019	4.80718	0.913389	Excellent
CLASP1;S556;KNSDSIVSLPQSDRSSSSSQESLNRPLSAKR	1.1241	0.632982	0.0880138	Poor
CLASP1;S559;DSIVSLPQSDRSSSSSQESLNRPLSAKRSPT	2.78017	3.17357	0.73405	Good
CLASP1;S562;VSLPQSDRSSSSSQESLNRPLSAKRSPTGST	3.19474	2.23716	0.682009	Good
CLASP1;S598;TVSTKSVSTTGSLQRSRSDIDVNAAASAKSK	7.15	7.09529	0.944577	Excellent
CLASP1;S600;STKSVSTTGSLQRSRSDIDVNAAASAKSKVS	11.3506	11.6486	0.97872	Excellent
CLASP1;S662;EYIGLDSGRIRTRRQSSGSATNVASTPDNRG	6.81166	6.91287	0.943299	Excellent
CLASP1;S665;GLDSGRIRTRRQSSGSATNVASTPDNRGRSR	2.67421	4.16349	0.621042	Good
CLASP1;S685;ASTPDNRGRSRAKVVSQSQPGSRSSSPGKLL	3.96737	4.30509	0.772066	Excellent
CLASP1;S687;TPDNRGRSRAKVVSQSQPGSRSSSPGKLLGS	2.28676	3.24685	0.726717	Good
CLASP1;S691;RGRSRAKVVSQSQPGSRSSSPGKLLGSGYGG	1.56208	2.53286	0.590104	Fair
CLASP2;S1008;PRSRDYNPYNYSDSISPFNKSALKEAMFDDD	3.31957	4.66996	0.586717	Fair
CLASP2;S313;PSYQKSLQTYLKSSGSVASLPQSDRSSSSSQ	4.64168	3.3473	0.770826	Excellent
CLASP2;S326;SGSVASLPQSDRSSSSSQESLNRPFSSKWST	10.0165	10.0235	0.984847	Excellent
CLASP2;S327;GSVASLPQSDRSSSSSQESLNRPFSSKWSTA	5.72145	5.12274	0.88788	Excellent
CLASP2;S330;ASLPQSDRSSSSSQESLNRPFSSKWSTANPS	3.95639	3.78778	0.904736	Excellent
CLASP2;S368;AGSSKASSLPGSLQRSRSDIDVNAAAGAKAH	4.5169	4.37689	0.820914	Excellent
CLASP2;S370;SSKASSLPGSLQRSRSDIDVNAAAGAKAHHA	3.34356	3.71777	0.743276	Good
CLASP2;S575;RLSSSVSAMRVLNTGSDVEEAVADALKKPAR	3.71188	3.5171	0.786695	Excellent
CLASP2;S8;________MAMGDDKSFDDEESVDGNRPSSA	2.39511	2.84012	0.637526	Good
CLASP2;S934;SLRGVTEAIQNFSFRSQEDMNEPLKRDSKKD	1.8582	1.9171	0.277973	Poor
CLASP2;T573;SSRLSSSVSAMRVLNTGSDVEEAVADALKKP	3.63183	3.81207	0.8469	Excellent
CLCN1;S707;LAGEGLPGAPPGRPESFAFVDEDEDEDLSGK	3.08827	3.23748	0.756564	Excellent
CLCN1;T978;EEELADILQGPSLRSTDEEDEDELIL_____	1.07158	2.88894	0.33269	Poor
CLDND1;S185;TIATGILHLLAVTKESMLPAGAESKHTATPA	8.13829	8.35186	0.945954	Excellent
CLINT1;S281;TIDLGAAAHYTGDKASPDQNASTHTPQSSVK	3.79203	4.19839	0.902026	Excellent
CLIP1;S1242;EAALNGNGDDLNNYDSDDQEKQSKKKPRLFC	3.63961	3.69249	0.828513	Excellent
CLIP1;S143;VQAEDEANGLQTTPASRATSPLCTSTASMVS	10.615	11.8729	0.971692	Excellent
CLIP1;S195;SATPPISNLTKTASESISNLSEAGSIKKGER	3.33735	3.76831	0.722424	Good
CLIP1;S197;TPPISNLTKTASESISNLSEAGSIKKGEREL	8.12125	9.40262	0.883962	Excellent
CLIP1;S200;ISNLTKTASESISNLSEAGSIKKGERELKIG	5.93199	6.51535	0.858159	Excellent
CLIP1;S204;TKTASESISNLSEAGSIKKGERELKIGDRVL	6.60301	7.13303	0.891696	Excellent
CLIP1;S310;AVRRVMATTSASLKRSPSASSLSSMSSVASS	0.62365	1.80748	0.148304	Poor
CLIP1;S312;RRVMATTSASLKRSPSASSLSSMSSVASSVS	3.22194	3.13728	0.830698	Excellent
CLIP1;S314;VMATTSASLKRSPSASSLSSMSSVASSVSSR	3.87046	4.66767	0.678437	Good
CLIP1;S315;MATTSASLKRSPSASSLSSMSSVASSVSSRP	3.25081	3.69391	0.912967	Excellent
CLIP1;S317;TTSASLKRSPSASSLSSMSSVASSVSSRPSR	0.406615	0.214597	0.0201308	Poor
CLIP1;S318;TSASLKRSPSASSLSSMSSVASSVSSRPSRT	1.89975	3.19169	0.46867	Fair
CLIP1;S348;TGLLTETSSRYARKISGTTALQEALKEKQQH	4.34136	5.18848	0.807497	Excellent
CLIP1;S47;PVEKTISSEKASSTPSSETQEEFVDDFRVGE	4.65086	5.26303	0.784651	Excellent
CLIP1;S48;VEKTISSEKASSTPSSETQEEFVDDFRVGER	6.3887	6.04542	0.937058	Excellent
CLIP1;T140;TRKVQAEDEANGLQTTPASRATSPLCTSTAS	1.70148	1.13756	0.677506	Good
CLK1;S164;FGSATYDDEHHSTLVSTRHYRAPEVILALGW	2.51267	1.97858	0.573058	Fair
CLK1;T161;VVDFGSATYDDEHHSTLVSTRHYRAPEVILA	4.74791	5.86083	0.939409	Excellent
CLK1;T165;GSATYDDEHHSTLVSTRHYRAPEVILALGWS	2.98074	2.60776	0.715323	Good
CLN6;S23;QHLGATGGPGAQLGASFLQARHGSVSADEAA	2.86349	3.92784	0.570759	Fair
CLNS1A;S102;EEESKEPVADEEEEDSDDDVEPITEFRFVPS	2.75906	2.56074	0.862194	Excellent
CLUAP1;S428;TKPNRRVRKSEPLDESDNDF___________	1.75743	2.66118	0.270872	Poor
CLUH;S605;SLESKSEDPPGQEAGSEEEGSSASGLAKVKE	2.77831	2.997	0.750275	Excellent
CMBL;S188;FIFAENDVVIPLKDVSLLTQKLKEHCKVEYQ	1.44454	2.30564	0.425246	Fair
CMBL;T191;AENDVVIPLKDVSLLTQKLKEHCKVEYQIKT	8.80081	7.82834	0.968235	Excellent
CMYA5;S112;ASEESQTSGVCSREGSTVNSPPGNVSFIVDE	3.35496	7.1465	0.642633	Good
CMYA5;S1157;ASSSVAAIPAALPAQSSIVKEETKPASPHSV	6.5579	6.9815	0.882182	Excellent
CMYA5;S1158;SSSVAAIPAALPAQSSIVKEETKPASPHSVL	4.66033	4.56737	0.786941	Excellent
CMYA5;S116;SQTSGVCSREGSTVNSPPGNVSFIVDEVKKV	6.19117	6.6501	0.920934	Excellent
CMYA5;S12;____MASRDSNHAGESFLGSDGDEEATRELE	0.763195	0.986663	0.0389404	Poor
CMYA5;S142;EVKKVRKRTHKSKHGSPSLRRKGNRKRNSFE	2.27935	2.62975	0.614972	Good
CMYA5;S1425;HSVLAEEDKVAIKGASPIETSSKHLAWSEAE	1.79412	2.39553	0.457423	Fair
CMYA5;S1546;LSLWGEIKKKETELPSSQNVSPASKHIIPKG	6.46241	6.44123	0.848647	Excellent
CMYA5;S1547;SLWGEIKKKETELPSSQNVSPASKHIIPKGK	2.73893	2.49494	0.609709	Good
CMYA5;S155;HGSPSLRRKGNRKRNSFESQDVPTNKKGSPL	12.2821	12.4245	0.988361	Excellent
CMYA5;S1551;EIKKKETELPSSQNVSPASKHIIPKGKDEET	1.71179	1.90717	0.378857	Poor
CMYA5;S158;PSLRRKGNRKRNSFESQDVPTNKKGSPLTSA	10.9109	11.8201	0.983463	Excellent
CMYA5;S16;MASRDSNHAGESFLGSDGDEEATRELETEEE	4.31155	4.57575	0.881509	Excellent
CMYA5;S1708;TMPAISELSSLLREESQNEEIKPFSPKIISL	5.25151	5.52199	0.767169	Excellent
CMYA5;S1717;SLLREESQNEEIKPFSPKIISLESKEPPASV	3.68133	2.46952	-0.820154	Poor
CMYA5;S2056;KLPPERFFQKPVSGLSVEQVKSETISSSVKT	1.31714	1.63905	0.296269	Poor
CMYA5;S2092;EGVEPALGNEKEAHRSTPPFPEEKPLEESKM	2.72058	3.65594	0.780534	Excellent
CMYA5;S2145;TQRKPISSIHAREPQSPESPEVTQNPPTQPK	3.62135	7.06657	0.668232	Good
CMYA5;S2148;KPISSIHAREPQSPESPEVTQNPPTQPKVAK	1.95993	5.15498	0.534839	Fair
CMYA5;S2207;PDNKVAEQEDLETQPSPSVEKAVTVIDPEGT	2.87356	3.89082	0.482774	Fair
CMYA5;S2374;ISIFKEEPRSDQKQKSLLSFDVVDKVPQQPK	4.05978	3.14422	0.340862	Poor
CMYA5;S2377;FKEEPRSDQKQKSLLSFDVVDKVPQQPKSAS	9.04955	9.00938	0.899252	Excellent
CMYA5;S2479;SYTLAEKKVLAEKQNSVAPLELRDSNEIGKT	1.43997	2.27118	0.277563	Poor
CMYA5;S268;VIKEIHYRKGKDASISLEPDLDNSGSNTVSK	3.37595	3.28858	0.748497	Good
CMYA5;S2686;EEKEQFRESELSKGGSVDITKETVKQGFQEK	2.25856	2.40288	0.558105	Fair
CMYA5;S2825;YLLSPVKPQTLASGASPEINAVKKKEMPRSE	9.59491	7.58864	0.963565	Excellent
CMYA5;S291;SGSNTVSKTRKLVAQSIEDKVKEVFPPWRGA	1.42266	1.49971	0.190348	Poor
CMYA5;S3064;EEDYFEKYTLIDYNISPDPEKQKAPQKLNVE	2.67846	3.18498	0.769881	Excellent
CMYA5;S3132;GPEKGHNILSHPETQSQNSADRNVSKDTKRD	8.73654	5.87759	0.943644	Excellent
CMYA5;S3135;KGHNILSHPETQSQNSADRNVSKDTKRDVDS	4.05134	2.43785	0.666758	Good
CMYA5;S3228;EGDSVNSEASFPSRNSDTDDGTGIYFEKYIL	7.37531	7.05126	0.961919	Excellent
CMYA5;S3307;EKSLEEQKGVYGEGESVDHVETVGNVAMQKK	4.02122	3.85989	0.778601	Excellent
CMYA5;S3457;SSESTPEDVLSQGKESFEHISENEFASEAEQ	5.5151	5.23027	0.931	Excellent
CMYA5;S3462;PEDVLSQGKESFEHISENEFASEAEQSTPAE	3.19456	2.62799	0.734064	Good
CMYA5;S362;SSGRAEQGIQLRHSQSVPQQPEDEAKPHEVE	4.46544	4.74722	0.804534	Excellent
CMYA5;S52;DETAAESEEEPDSRLSDQDEEGKIKQEYIIS	6.73659	7.11413	0.885236	Excellent
CMYA5;S570;VEHKEEELILPLLAASSPEHVALSEEEREEI	3.57253	4.49956	0.68205	Good
CMYA5;S571;EHKEEELILPLLAASSPEHVALSEEEREEIA	4.84365	4.75425	0.857459	Excellent
CMYA5;S578;ILPLLAASSPEHVALSEEEREEIASVSTGSA	4.673	4.8119	0.869708	Excellent
CMYA5;S750;EKEDTGSFTPAVAPASEPSLSPSTTEKTSEC	5.0056	7.97436	0.878342	Excellent
CMYA5;S755;GSFTPAVAPASEPSLSPSTTEKTSECQSPLP	2.16335	2.6179	0.302988	Poor
CMYA5;S897;LSDEEAVELERYTPSSTSASEFSVPPYATPE	1.1573	1.62844	0.618552	Good
CMYA5;T113;SEESQTSGVCSREGSTVNSPPGNVSFIVDEV	2.13299	2.1105	0.272168	Poor
CMYA5;T2093;GVEPALGNEKEAHRSTPPFPEEKPLEESKMV	2.43444	2.13783	0.554332	Fair
CMYA5;T3230;DSVNSEASFPSRNSDTDDGTGIYFEKYILKD	6.04442	5.74103	0.973521	Excellent
CMYA5;T894;YVVLSDEEAVELERYTPSSTSASEFSVPPYA	5.29541	6.12642	0.816884	Excellent
CMYA5;T898;SDEEAVELERYTPSSTSASEFSVPPYATPEA	1.08719	1.10965	-0.457017	Poor
CNBD2;S323;QHLELIDGRPLKTHLSEYSPMERFKEFQIKS	3.18645	2.51573	0.250087	Poor
CNN3;S277;YHGEYQDDYPRDYQYSDQGIDY_________	1.65209	2.20698	-0.03677	Poor
CNOT2;S145;GIPSRTNSMSSSGLGSPNRSSPSIICMPKQQ	2.80455	4.03647	0.748676	Good
CNOT4;S307;SNPVIPISSSNHSARSPFEGAVTESQSLFSD	4.53842	4.53504	0.867271	Excellent
CNOT4;S415;DLIEKELSVQDQPSLSPTSLQNSSSHTTTAK	0.369766	1.45878	-0.112573	Poor
COASY;S178;VEPLDVPLPSTIRPASPVAGSPKQPVRGYYR	2.23859	2.63072	0.537479	Fair
COBL;S212;LLRDNIAGEELELSKSLNELGIKELYAWDNR	1.27339	2.36992	0.138304	Poor
COBL;S234;KELYAWDNRRETFRKSSLGNDETDKEKKKFL	3.21896	4.89224	0.776841	Excellent
COBL;S235;ELYAWDNRRETFRKSSLGNDETDKEKKKFLG	4.78428	5.88359	0.871634	Excellent
COBL;S284;VNKRSNSKGCLTTPNSPSMHSRSLTLGPSLS	2.50931	3.51849	0.728927	Good
COBL;S301;KGCLTTPNSPSMHSRSLTLGPSLSLGSISGV	2.22165	5.32332	-0.453792	Poor
COBL;S307;PNSPSMHSRSLTLGPSLSLGSISGVSVKSEM	6.67787	7.37179	0.876795	Excellent
COBL;S309;SPSMHSRSLTLGPSLSLGSISGVSVKSEMKK	3.06641	3.72006	0.653283	Good
COBL;S312;MHSRSLTLGPSLSLGSISGVSVKSEMKKRRA	2.56439	3.25945	0.557373	Fair
COBL;S314;SRSLTLGPSLSLGSISGVSVKSEMKKRRAPP	7.07311	8.19639	0.931848	Excellent
COBL;S317;LTLGPSLSLGSISGVSVKSEMKKRRAPPPPG	4.59812	5.88172	0.812387	Excellent
COBL;S342;APPPPGSGPPVQDKASEKVSLGSQIDLQKKK	2.93785	2.52751	0.353352	Poor
COBL;S346;PGSGPPVQDKASEKVSLGSQIDLQKKKRRAP	3.14848	3.77138	0.710099	Good
COBL;S349;GPPVQDKASEKVSLGSQIDLQKKKRRAPAPP	2.85146	3.27094	0.708361	Good
COBL;S372;KRRAPAPPPPQPPPPSPLIPNRTEDKEENRK	3.68202	4.34123	0.887017	Excellent
COBL;S47;HVHSDQKPPHDGALGSQQNLVRMKEALRAST	10.3496	10.4167	0.951411	Excellent
COBL;S61;GSQQNLVRMKEALRASTMDVTVVLPSGLEKR	2.1655	2.1107	0.575581	Fair
COBL;T280;GFFKVNKRSNSKGCLTTPNSPSMHSRSLTLG	2.50931	3.51849	0.728927	Good
COBL;T303;CLTTPNSPSMHSRSLTLGPSLSLGSISGVSV	5.75492	6.48166	0.733284	Good
COBL;T62;SQQNLVRMKEALRASTMDVTVVLPSGLEKRS	3.01221	4.27559	0.808755	Excellent
COBL;T66;LVRMKEALRASTMDVTVVLPSGLEKRSVLNG	2.75461	5.69435	0.532105	Fair
COBLL1;S296;FSFFQRSKKKRDQTASAPATPLVNKHRPTFT	0.89486	2.40342	0.254729	Poor
COBLL1;T300;QRSKKKRDQTASAPATPLVNKHRPTFTRSNT	1.77748	3.07927	0.503925	Fair
COIL;S568;FWKELIDPRLIIESPSNTSSTEPA_______	3.97507	4.36931	0.865601	Excellent
COL18A1;T282;GAALKPRLPAPPPVTTPPLAGGSSTEDSRSE	1.33766	3.45764	0.384752	Poor
COL4A3BP;S273;AFSSVGTHRFVQKPYSRSSSMSSIDLVSASD	2.99072	6.17372	0.472151	Fair
COL4A3BP;S275;SSVGTHRFVQKPYSRSSSMSSIDLVSASDDV	5.81133	7.88912	0.898026	Excellent
COL4A3BP;S277;VGTHRFVQKPYSRSSSMSSIDLVSASDDVHR	2.69222	2.3097	0.397727	Poor
COL4A3BP;S279;THRFVQKPYSRSSSMSSIDLVSASDDVHRFS	3.76443	3.80287	0.696873	Good
COL4A3BP;S280;HRFVQKPYSRSSSMSSIDLVSASDDVHRFSS	2.99862	4.09995	0.544637	Fair
COL4A3BP;S54;WIDAIEQHKTESGYGSESSLRRHGSMVSLVS	1.24948	1.58884	0.311776	Poor
COL4A3BP;S57;AIEQHKTESGYGSESSLRRHGSMVSLVSGAS	1.24948	1.58884	0.311776	Poor
COL6A3;S1577;QRGVKVFAVGVRNIDSEEVGKIASNSATAFR	2.53593	2.55965	0.147857	Poor
COPB2;S830;PSRSTAQQELDGKPASPTPVIVASHTANKEE	4.08055	5.67969	0.732715	Good
COPB2;T832;RSTAQQELDGKPASPTPVIVASHTANKEEKS	4.21262	9.40705	0.665584	Good
COPS3;S332;QEITVNPQFVQKSMGSQEDDSGNKPSSYS__	2.06382	2.81372	0.57541	Fair
COX4I1;S58;DHPLPEVAHVKHLSASQKALKEKEKASWSSL	4.09662	3.682	0.795043	Excellent
CPEB3;S411;FLDDSHGDQALSSGLSSPTRCQNGERVERYS	1.55709	4.04734	0.578177	Fair
CPEB4;S99;QQEQQDPLEKQQLSPSPGQEAGILPETEKAK	3.51746	3.61229	0.769202	Excellent
CPSF4;S84;PPAKQSNNPPLQRSSSLIQLTSQNSSPNQQR	2.36269	3.15476	0.392816	Poor
CPSF7;T194;RAHSRDSSDSADGRATPSENLVPSSARVDKP	3.55231	4.41061	0.760939	Excellent
CPT1B;S330;TTRIPGKDTDVLQHLSDSRHVAVYHKGRFFK	2.93442	2.61958	0.634457	Good
CPT1B;S402;GGRVEWAQARQAFFSSGKNKAALEAIERAAF	2.06835	1.93251	0.349346	Poor
CRAT;S293;VYRSHVAGQMLHGGGSRLNSGNRWFDKTLQF	4.79091	3.06119	0.602805	Good
CRK;S41;LLQGQRHGVFLVRDSSTSPGDYVLSVSENSR	3.60665	4.91401	0.769038	Excellent
CRKL;S107;YLDTTTLIEPAPRYPSPPMGSVSAPNLPTAE	4.13143	4.05957	0.679164	Good
CRLF2;T219;LAKTEAESPRMLDPQTEEKEASGGSLQLPHQ	3.13628	3.08342	0.744918	Good
CRTC1;S110;MYLSPPADTSWRRTNSDSALHQSTMTPTQPE	3.45736	0.929983	-0.551061	Poor
CRTC1;S79;YRERGRLGSPHRRPLSVDKHGRQADSCPYGT	1.81898	2.7692	0.479994	Fair
CRTC2;S70;QKLRLAYTRSSHYGGSLPNVNQIGSGLAEFQ	1.51613	0.448036	0.270638	Poor
CRTC3;S329;THLGIRSSSGLQSSRSNPSIQATLNKTVLSS	2.51305	3.29098	0.409405	Fair
CRTC3;S370;PNASALHPSLRLFSLSNPSLSTTNLSGPSRR	3.45668	3.93279	0.7286	Good
CRYAB;S139;IPADVDPLTITSSLSSDGVLTVNGPRKQVSG	2.54158	1.61912	0.410869	Fair
CRYAB;S153;SSDGVLTVNGPRKQVSGPERTIPITREEKPA	4.06974	4.57452	0.757512	Excellent
CRYAB;S85;LEKDRFSVNLDVKHFSPEELKVKVLGDVIEV	5.6897	6.4794	0.773108	Excellent
CRYBG3;S457;SDGSDTTEQESTNLPSPNKSIRHEHLQLPES	2.49711	3.34364	0.525817	Fair
CRYZ;S182;PLEKVAEAHENIIHGSGATGKMILLL_____	5.09887	5.59992	0.864927	Excellent
CS;S115;LNSESNFARAYAQGISRTKYWELIYEDSMDL	2.85864	2.63337	0.797778	Excellent
CSDE1;S46;SSGTKKQKRTPTYQRSMSFDPNLLHNNGHNG	2.19639	2.12998	0.490347	Fair
CSDE1;S48;GTKKQKRTPTYQRSMSFDPNLLHNNGHNGYP	3.71187	4.40433	0.851005	Excellent
CSNK1A1;T152;AQQAASSSGQGQQAQTPTGKQTDKTKSNMKG	1.7082	2.44424	0.141809	Poor
CSNK1A1;T232;AQQAASSSGQGQQAQTPTGF___________	3.02058	4.04105	0.821528	Excellent
CSNK1D;S331;RHSRNPATRGLPSTASGRLRGTQEVAPPTPL	1.74315	2.15797	0.417556	Fair
CSNK1D;S384;VSMRLHRGAPVNISSSDLTGRQDTSRMSTSQ	1.29729	1.45015	0.29134	Poor
CSNK1D;T387;RLHRGAPVNISSSDLTGRQDTSRMSTSQRSR	1.67344	1.57057	0.438117	Fair
CSNK1E;S108;SSDLTGRQEVSRIPASQTSVPFDHLGK____	4.8456	4.69933	0.890808	Excellent
CSNK1E;S111;LTGRQEVSRIPASQTSVPFDHLGK_______	2.48717	2.4967	0.56735	Fair
CSNK1E;S92;RKVSMRLHRGAPANVSSSDLTGRQEVSRIPA	1.43305	1.87225	-0.346282	Poor
CSNK1E;T110;DLTGRQEVSRIPASQTSVPFDHLGK______	3.32242	1.32934	0.388643	Poor
CSNK1G3;S93;QLPTPVGAVQQDPALSSNREAHQHRDKMQQS	2.42554	2.45245	0.623563	Good
CSRP1;S159;PKGFGFGQGAGALVHSE______________	3.49215	2.96115	0.554393	Fair
CSRP3;S101;EHLGLQFQQSPKPARSVTTSNPSKFTAKFGE	6.44242	7.90106	0.968974	Excellent
CSRP3;S108;QQSPKPARSVTTSNPSKFTAKFGESEKCPRC	2.52677	2.3885	0.679528	Good
CSRP3;S153;KPWHKTCFRCAICGKSLESTNVTDKDGELYC	1.5512	1.38826	0.405509	Fair
CSRP3;T104;GLQFQQSPKPARSVTTSNPSKFTAKFGESEK	4.68609	3.64289	0.900742	Excellent
CSRP3;T179;GELYCKVCYAKNFGPTGIGFGGLTQQVEKKE	1.05515	1.20348	0.251462	Poor
CSRP3;T187;YAKNFGPTGIGFGGLTQQVEKKE________	4.37713	5.28264	0.649246	Good
CSTF2;S544;MQGASIQGGSQPGGFSPGQNQVTPQDHEKAA	3.43863	5.14869	0.813682	Excellent
CTDP1;S750;LESMDKEVDDILGEGSDDSDSEKRRPEEQEE	3.12732	3.47071	0.530284	Fair
CTDP1;S753;MDKEVDDILGEGSDDSDSEKRRPEEQEEEPQ	3.12732	3.47071	0.530284	Fair
CTIF;S299;DTAGDTGHSSLEAPRSPDTLAPVASERLPPQ	0.738423	1.39112	-0.436312	Poor
CTNNA1;S641;RKAVLMIRTPEELDDSDFETEDFDVRSRTSV	1.7206	2.57479	0.176968	Poor
CTNNA1;S652;ELDDSDFETEDFDVRSRTSVQTEDDQLIAGQ	2.05598	2.6908	0.582516	Fair
CTNNA1;S655;DSDFETEDFDVRSRTSVQTEDDQLIAGQSAR	2.3758	2.62284	0.72375	Good
CTNNA1;T645;LMIRTPEELDDSDFETEDFDVRSRTSVQTED	3.18778	4.61179	0.818919	Excellent
CTNNA1;T654;DDSDFETEDFDVRSRTSVQTEDDQLIAGQSA	7.10139	8.23698	0.971659	Excellent
CTNNA1;T658;FETEDFDVRSRTSVQTEDDQLIAGQSARAIM	4.23274	4.78826	0.882718	Excellent
CTNNA3;S637;CSVMMIRTPEELEDVSDLEEEHEVRSHTSIQ	2.83536	3.1921	0.481529	Fair
CTNNA3;S647;ELEDVSDLEEEHEVRSHTSIQTEGKTDRAKM	7.86704	5.65772	0.769882	Excellent
CTNNA3;S650;DVSDLEEEHEVRSHTSIQTEGKTDRAKMTQL	6.29571	4.50149	0.659609	Good
CTNNA3;T649;EDVSDLEEEHEVRSHTSIQTEGKTDRAKMTQ	7.97629	6.35569	0.844898	Excellent
CTNNB1;S552;VQLLVRAHQDTQRRTSMGGTQQQFVEGVRME	3.2201	4.38602	0.913417	Excellent
CTNNB1;T551;LVQLLVRAHQDTQRRTSMGGTQQQFVEGVRM	5.43345	5.39336	0.964301	Excellent
CTNND1;S230;RHYEDGYPGGSDNYGSLSRVTRIEERYRPSM	2.43214	3.94832	0.157489	Poor
CTNND1;S268;RQDVYGPQPQVRVGGSSVDLHRFHPEPYGLE	5.08888	6.62346	0.883795	Excellent
CTNND1;S269;QDVYGPQPQVRVGGSSVDLHRFHPEPYGLED	4.79899	3.90355	0.647372	Good
CTNND1;S288;HRFHPEPYGLEDDQRSMGYDDLDYGMMSDYG	1.7719	3.04153	0.628084	Good
CTNND1;S346;SDQYYWAPLAQHERGSLASLDSLRKGGPPPP	4.78288	6.79919	0.737298	Good
CTNND1;S349;YYWAPLAQHERGSLASLDSLRKGGPPPPNWR	3.07195	3.37877	0.686932	Good
CTNND1;S352;APLAQHERGSLASLDSLRKGGPPPPNWRQPE	2.83454	3.19166	0.643986	Good
CTNND1;S4;____________MDDSEVESTASILASVKEQ	3.71748	5.27771	0.775308	Excellent
CTNND1;S861;KSDFQVNLNNASRSQSSHSYDDSTLPLIDRN	1.66137	3.48098	0.813346	Excellent
CTNND1;S864;FQVNLNNASRSQSSHSYDDSTLPLIDRNQKS	2.32303	2.7605	0.794887	Excellent
CTNND1;T177;GLPVDASSVSNNYIQTLGRDFRKNGNGGPGP	2.75458	3.97941	0.279637	Poor
CTNND1;T304;MGYDDLDYGMMSDYGTARRTGTPSDPRRRLR	1.43436	3.07099	0.694596	Good
CTNND1;T59;VRVSPQDANPLMANGTLTRRHQNGRFVGDAD	2.77198	5.21678	0.777021	Excellent
CTPS1;S415;QKGCRLSPRDTYSDRSGSSSPDSEITELKFP	3.40853	3.54897	0.696069	Good
CTPS1;S417;GCRLSPRDTYSDRSGSSSPDSEITELKFPSI	5.82287	5.77746	0.811815	Excellent
CTPS1;S418;CRLSPRDTYSDRSGSSSPDSEITELKFPSIN	4.91378	6.20905	0.823385	Excellent
CTPS1;S419;RLSPRDTYSDRSGSSSPDSEITELKFPSINH	4.98787	4.81918	0.920965	Excellent
CTPS1;S422;PRDTYSDRSGSSSPDSEITELKFPSINHD__	2.56418	2.75918	0.472397	Fair
CTPS2;S568;AYLQQGCKLSSSDRYSDASDDSFSEPRIAEL	1.18918	0.89531	0.148183	Poor
CTR9;S970;RKKKKRRRHPKGEEGSDDDETENGPKPKKRR	4.14797	4.11006	0.744293	Good
CTR9;T925;RSKKGGEFDEFVNDDTDDDLPISKKKKRRKG	3.19367	2.64341	0.811221	Excellent
CTR9;T975;RRRHPKGEEGSDDDETENGPKPKKRRPPKAE	8.20742	9.4417	0.920773	Excellent
CTTN;S261;CALGWDHQEKLQLHESQKDYSKGFGGKYGVQ	2.0873	3.60681	-0.812526	Poor
CTTN;S368;KLEEQARAKTQTPPVSPAPQPTEERLPSSPV	1.59553	1.79502	0.549232	Fair
CTTN;S380;PPVSPAPQPTEERLPSSPVYEDAASFKAELS	4.48269	3.58484	0.600479	Good
CTTN;S381;PVSPAPQPTEERLPSSPVYEDAASFKAELSY	1.97764	3.52308	0.375155	Poor
CTTN;S389;TEERLPSSPVYEDAASFKAELSYRGPVSGTE	4.34026	9.49157	0.689863	Good
CTTN;T362;QEEARRKLEEQARAKTQTPPVSPAPQPTEER	4.78227	2.889	0.798094	Excellent
CTTN;T364;EARRKLEEQARAKTQTPPVSPAPQPTEERLP	2.4124	3.04124	0.787173	Excellent
CUX1;S1174;EEIQAGSQGQAGASDSPSARSGRAAPSSEGD	3.32736	4.60427	0.669876	Good
CXORF38;T195;LCLHQKLDSQEPGRQTPDRKA__________	5.45506	4.60421	0.828343	Excellent
CYB5R1;S150;LDSLKVGDVVEFRGPSGLLTYTGKGHFNIQP	5.31846	5.51464	0.90601	Excellent
CYB5R1;T55;LLDPNEKYLLRLLDKTTVSHNTKRFRFALPT	2.87934	2.93412	0.6665	Good
CYB5R1;T56;LDPNEKYLLRLLDKTTVSHNTKRFRFALPTA	1.45627	1.47657	0.295427	Poor
CYB5R1;Y84;PTAHHTLGLPVGKHIYLSTRIDGSLVIRPYT	2.01099	1.89228	0.460616	Fair
CYB5R3;S123;LESMQIGDTIEFRGPSGLLVYQGKGKFAIRP	4.97393	5.15452	0.89982	Excellent
CYB5R3;T116;GGKMSQYLESMQIGDTIEFRGPSGLLVYQGK	1.87374	2.54802	0.640933	Good
CYBRD1;S190;TILHPNGGTEQGARGSMPAYSGNNMDKSDSE	5.11424	6.41162	0.837466	Excellent
CYBRD1;S195;NGGTEQGARGSMPAYSGNNMDKSDSELNSEV	2.04384	2.30202	0.33839	Poor
CYBRD1;S202;ARGSMPAYSGNNMDKSDSELNSEVAARKRNL	6.75806	7.04671	0.928536	Excellent
CYC1;S182;RPGKLFDYFPKPYPNSEAARAANNGALPPDL	4.41563	4.26303	0.824868	Excellent
CYCS;S48;LHGLFGRKTGQAPGYSYTAANKNKGIIWGED	2.50197	3.11888	0.801561	Excellent
CYCS;T29;KCSQCHTVEKGGKHKTGPNLHGLFGRKTGQA	2.32009	2.95598	0.739804	Good
CYCS;T50;GLFGRKTGQAPGYSYTAANKNKGIIWGEDTL	3.60307	4.01822	0.92626	Excellent
CYLD;S395;DPAKSLTEISTDFDRSSPPLQPPPVNSLTTE	4.60094	4.45618	0.81357	Excellent
CYLD;S396;PAKSLTEISTDFDRSSPPLQPPPVNSLTTEN	3.70656	4.39516	0.676861	Good
DAB2IP;S637;VTRSSGVQPSPARSSSYSEANEPDLQMANGG	2.89748	3.38495	0.832079	Excellent
DAB2IP;S887;PSTRLRQQSSSSKGDSPELKPRAVHKQGPSP	2.28678	2.78146	0.589809	Fair
DAK;S575;VAAAAILRAILEVLQS_______________	3.58776	4.92419	0.763868	Excellent
DAXX;S420;EDEEEEAAAGKDGDKSPMSSLQISNEKNLEP	1.3109	1.44966	0.257485	Poor
DBI;S2;______________MSQAEFEKAAEEVRHLK	2.48814	1.81926	0.564839	Fair
DBN1;S142;GAIGQRLSNGLARLSSPVLHRLRLREDENAE	3.16599	3.90392	0.505704	Fair
DBN1;S337;LDSHRRMAPTPIPTRSPSDSSTASTPVAEQI	0.674119	2.66906	0.186726	Poor
DBNDD2;S133;SSSSDSSTNLHSPNPSDDGADTPLAQSDEEE	3.75168	7.67116	0.602604	Good
DBNDD2;S144;SPNPSDDGADTPLAQSDEEEERGDGGAEPGA	11.3331	9.34587	0.915941	Excellent
DBNDD2;T139;STNLHSPNPSDDGADTPLAQSDEEEERGDGG	8.41618	9.31573	0.921021	Excellent
DBNL;S198;AVHPREIFKQKERAMSTTSISSPQPGKLRSP	2.01733	4.20698	0.527681	Fair
DBNL;S204;IFKQKERAMSTTSISSPQPGKLRSPFLQKQL	2.43596	1.93358	0.480553	Fair
DBNL;T220;PQPGKLRSPFLQKQLTQPETHFGREPAAAIS	1.28027	2.43645	0.212499	Poor
DCAF5;S566;PERSTSTLEIQPSRASPTSDIESVERKIYKA	1.5456	1.02345	0.0774024	Poor
DCAF6;S336;PRARPESERERDGEQSPNVSLMQRMSDMLSR	1.93885	1.75022	0.502	Fair
DCAF6;S340;PESERERDGEQSPNVSLMQRMSDMLSRWFEE	4.48563	4.35563	0.827236	Excellent
DCAF6;S474;SDSPSSVVNKQLGSMSLDEQQDNNNEKLSPK	2.34847	2.87815	0.536498	Fair
DCAF6;S677;EETSTRDSALQDTDDSDDDPVLIPGARYRAG	3.65547	3.56438	0.877225	Excellent
DCAF6;T674;SAHEETSTRDSALQDTDDSDDDPVLIPGARY	3.65547	3.56438	0.877225	Excellent
DCAF8;S27;TDLANGSLSSSPEEMSGAEEGRETSSGIEVE	5.89975	4.9001	0.902321	Excellent
DCLK1;S307;RRSTTKSPGPSRRSKSPASTSSVNGTPGSQL	1.86772	9.82571	0.308426	Poor
DCLK1;S330;NGTPGSQLSTPRSGKSPSPSPTSPGSLRKQR	9.1666	9.07211	0.568385	Fair
DCLK1;S337;LSTPRSGKSPSPSPTSPGSLRKQRDLYRPLS	9.00012	8.5992	0.535115	Fair
DCLK1;S352;SPGSLRKQRDLYRPLSSDDLDSVGDSV____	7.47535	11.4598	0.439068	Fair
DCLK1;S353;PGSLRKQRSSQHGGSSTSLASTKVCSSMDEN	0.792876	5.02041	-0.0996905	Poor
DCLK1;S355;SLRKQRSSQHGGSSTSLASTKVCSSMDENDG	6.08244	5.03731	0.650337	Good
DCLK1;S358;KQRDLYRPLSSDDLDSVGDSV__________	3.82746	10.6994	0.288756	Poor
DCLK1;S362;LYRPLSSDDLDSVGDSV______________	7.44803	11.4138	0.599459	Fair
DCP1A;S277;TQSNEKHAPTYTIPLSPVLSPTLPAEAPTAQ	3.92232	2.53623	0.775399	Excellent
DCP1A;S281;EKHAPTYTIPLSPVLSPTLPAEAPTAQVPPS	3.92232	2.53623	0.775399	Excellent
DCP1A;S485;QQTVTRSSDLERKASSPSPLTIGTPESQRKP	4.33183	3.88665	0.797988	Excellent
DCP1A;S487;TVTRSSDLERKASSPSPLTIGTPESQRKPSI	4.12084	5.16818	0.902703	Excellent
DCP1A;T283;HAPTYTIPLSPVLSPTLPAEAPTAQVPPSLP	3.92232	2.53623	0.775399	Excellent
DDAH1;S161;AKVYEKLKDHMLIPVSMSELEKVDGLLTCCS	3.00517	2.77907	0.712197	Good
DDHD1;S316;EPTSVSENEGISTIPSPVTSPVLSRRHYGES	3.98939	4.81065	0.672448	Good
DDHD1;S320;VSENEGISTIPSPVTSPVLSRRHYGESITNI	4.75105	5.34082	0.879328	Excellent
DDHD1;T313;PAKEPTSVSENEGISTIPSPVTSPVLSRRHY	5.09597	6.24853	0.794548	Excellent
DDHD1;T319;SVSENEGISTIPSPVTSPVLSRRHYGESITN	4.51966	4.30372	0.715212	Good
DDI2;S105;NLPRIDFSSIAVPGTSSPRQRQPPGTQQSHS	5.95816	7.30056	0.883591	Excellent
DDI2;S106;LPRIDFSSIAVPGTSSPRQRQPPGTQQSHSS	0.728593	1.12348	0.164031	Poor
DDI2;S121;SPRQRQPPGTQQSHSSPGEITSSPQGLDNPA	5.54156	4.88428	0.913786	Excellent
DDI2;S128;PGTQQSHSSPGEITSSPQGLDNPALLRDMLL	1.83476	0.805538	0.270088	Poor
DDX10;S557;NDEVEEFRAYFNEKMSILQKGGKRLEGTEHR	4.67552	6.81188	0.83366	Excellent
DDX20;S311;TPVDDRISLEQPPNGSDTPNPEKYQESPGIQ	2.70921	2.98654	0.603001	Good
DDX21;S53;VVSSKTKKVTKNEEPSEEEIDAPKPKKMKKE	1.18578	3.05991	0.379243	Poor
DDX23;S106;DRDKDGHRRDKDRKRSSLSPGRGKDFKSRKD	3.06024	2.72594	0.754621	Excellent
DDX23;S109;KDGHRRDKDRKRSSLSPGRGKDFKSRKDRDS	3.06024	2.72594	0.754621	Excellent
DDX3X;S606;SRFSGGFGARDYRQSSGASSSSFSSSRASSS	0.34642	4.55796	0.113746	Poor
DDX3X;S612;FGARDYRQSSGASSSSFSSSRASSSRSGGGG	1.37903	1.13486	0.487917	Fair
DDX41;S21;PERKRARTDEVPAGGSRSEAEDEDDEDYVPY	3.38438	3.78504	0.832146	Excellent
DDX41;S23;RKRARTDEVPAGGSRSEAEDEDDEDYVPYVP	2.47932	3.17975	0.473611	Fair
DDX42;S109;ENSPTRQQFHSKPVDSDSDDDPLEAFMAEVE	1.8419	4.55452	0.365991	Poor
DDX42;S111;SPTRQQFHSKPVDSDSDDDPLEAFMAEVEDQ	1.8419	4.55452	0.365991	Poor
DDX42;S185;AGVVQEEEEDNLEYDSDGNPIAPTKKIIDPL	5.7911	7.13195	0.937517	Excellent
DDX42;Y183;PTAGVVQEEEEDNLEYDSDGNPIAPTKKIID	3.70274	2.41455	0.65259	Good
DDX46;S804;NERKKLQKAALGLQDSDDEDAAVDIDEQIES	6.36807	5.87764	0.899594	Excellent
DDX51;S83;RRPRRRRRVNDAEPGSPEAPQGKRRKADGED	2.41456	3.18961	0.697874	Good
DDX60;S545;RSVQKYHVFQRFYGNSLETVSSKIIVTQTIK	3.40845	1.87231	-0.00578184	Poor
DEK;T13;___MSASAPAAEGEGTPTQPASEKEPEMPGP	1.86118	1.96741	0.56679	Fair
DENND1B;S596;DQGKLAAAKSLDFFRSMDDIDYKPTNKSNAP	1.29786	1.95556	0.0946891	Poor
DENND4A;S1555;RDLRRPGRYFLKSSPSTENMHFPSSISSQTR	3.16016	3.49391	0.440294	Fair
DENND4B;S1103;PPPELPPDLPPPARRSPMDSLLHPRERPGST	2.94747	4.20726	0.39104	Poor
DENND4C;S1638;SVPNSLSKRNVSLTRSHSVGGPLQNIDFTQR	1.31826	1.08981	0.250958	Poor
DENND4C;S1640;PNSLSKRNVSLTRSHSVGGPLQNIDFTQRPF	2.35867	3.20993	0.679031	Good
DENND4C;S989;PTEPPAWGSSIVKVPSGIFDVNSRKSSTGSI	2.41573	3.11459	0.592387	Fair
DENR;S73;EKNFPNEFAKLTVENSPKQEAGISEGQGTAG	2.20213	2.67672	0.560791	Fair
DEPTOR;S143;ELLNEKSPSSQETHDSPFCLRKQSHDNRKST	3.53109	1.7675	0.473972	Fair
DEPTOR;S157;DSPFCLRKQSHDNRKSTSFMSVSPSKEIKIV	4.22613	5.71541	0.748718	Good
DEPTOR;S159;PFCLRKQSHDNRKSTSFMSVSPSKEIKIVSA	5.13962	3.17929	0.806093	Excellent
DEPTOR;S164;KQSHDNRKSTSFMSVSPSKEIKIVSAVRRSS	4.7202	4.51179	0.856456	Excellent
DEPTOR;T140;RLMELLNEKSPSSQETHDSPFCLRKQSHDNR	0.586282	1.31384	0.0174489	Poor
DES;S266;QAQLQEQQVQVEMDMSKPDLTAALRDIRAQY	1.95636	3.1292	0.384048	Poor
DES;S28;SYRRTFGGAPGFPLGSPLSSPVFPRAGFGSK	6.31674	6.61047	0.895896	Excellent
DES;S298;TIAAKNISEAEEWYKSKVSDLTQAANKNNDA	3.09825	5.25796	0.709638	Good
DES;S301;AKNISEAEEWYKSKVSDLTQAANKNNDALRQ	7.89028	8.38998	0.90764	Excellent
DES;S31;RTFGGAPGFPLGSPLSSPVFPRAGFGSKGSS	6.51268	6.09722	0.885485	Excellent
DES;S32;TFGGAPGFPLGSPLSSPVFPRAGFGSKGSSS	4.32358	4.88294	0.760603	Excellent
DES;S361;MRQMRELEDRFASEASGYQDNIARLEEEIRH	1.6718	1.82344	0.329714	Poor
DES;S424;LEGEESRINLPIQTYSALNFRETSPEQRGSE	7.71982	6.34616	0.930401	Excellent
DES;S432;NLPIQTYSALNFRETSPEQRGSEVHTKKTVM	3.14943	1.66727	0.14409	Poor
DES;S438;YSALNFRETSPEQRGSEVHTKKTVMIKTIET	3.42372	4.60643	0.910664	Excellent
DES;S68;VYQVSRTSGGAGGLGSLRASRLGTTRTPSSY	2.35792	2.86367	0.345485	Poor
DES;T17;SQAYSSSQRVSSYRRTFGGAPGFPLGSPLSS	11.5203	11.1274	0.938384	Excellent
DES;T304;ISEAEEWYKSKVSDLTQAANKNNDALRQAKQ	1.60169	1.52898	0.272253	Poor
DES;T442;NFRETSPEQRGSEVHTKKTVMIKTIETRDGE	3.08893	2.37682	0.903029	Excellent
DES;T463;IKTIETRDGEVVSEATQQQHEVL________	1.615	1.11077	0.351196	Poor
DES;T59;GSSSSVTSRVYQVSRTSGGAGGLGSLRASRL	2.35792	2.86367	0.345485	Poor
DES;Y363;QMRELEDRFASEASGYQDNIARLEEEIRHLK	5.04609	5.34244	0.785508	Excellent
DGKH;S599;ICPGLRAGLAASIAGSSIINKMLLANIDPFG	7.94328	7.24902	0.977498	Excellent
DGKH;S600;CPGLRAGLAASIAGSSIINKMLLANIDPFGA	7.94328	7.24902	0.977498	Excellent
DHCR7;S14;__MAAKSQPNIPKAKSLDGVTNDRTASQGQW	2.8726	2.11742	0.60622	Good
DHX16;S43;RALLEKNRSYRLLEDSEESSEETVSRAGSSL	2.59736	1.12702	0.288849	Poor
DHX29;S200;KSRPKFQSPQIQATISPPLQPKTKTYEEDPK	2.69063	2.90384	0.605574	Good
DIDO1;S1040;LSVPPSPNISTSESRSPPEGDTTLFLSRLST	2.98017	3.03367	0.703274	Good
DIDO1;S805;KKTAPRQEAIPDLEDSPPVSDSEEQQESARA	5.50798	6.95377	0.883911	Excellent
DIDO1;S809;PRQEAIPDLEDSPPVSDSEEQQESARAVPEK	5.50798	6.95377	0.883911	Excellent
DIS3L;S669;ALDKYTHFTSPIRRYSDIVVHRLLMAAISKD	1.07717	1.74755	0.269801	Poor
DIS3L;S682;RYSDIVVHRLLMAAISKDKKMEIKGNLFSNK	1.07717	1.74755	0.269801	Poor
DIS3L;Y668;LALDKYTHFTSPIRRYSDIVVHRLLMAAISK	1.07717	1.74755	0.269801	Poor
DKC1;S451;QVVAEAAKTAKRKRESESESDETPPAAPQLI	5.0164	4.17712	0.56438	Fair
DKC1;S494;AKAGLESGAEPGDGDSDTTKKKKKKKKAKEV	4.52915	5.46941	0.857785	Excellent
DKC1;T458;KTAKRKRESESESDETPPAAPQLIKKEKKKS	5.75006	6.27085	0.593633	Fair
DKFZP586F0420;S108;SIQDLTVTGTEPGQVSSRSSSPSVRMITTSG	5.01382	5.15073	0.895207	Excellent
DKFZP586F0420;S109;IQDLTVTGTEPGQVSSRSSSPSVRMITTSGP	3.04051	2.40314	0.400299	Fair
DKFZP586F0420;S70;SSVESLPPTSEGKRMSADMSEIEARIAATTG	2.42068	3.02633	0.724556	Good
DKFZP586F0420;S93;ARIAATTGNGQPRRRSIQDLTVTGTEPGQVS	3.83122	4.1567	0.789781	Excellent
DKFZP686H16130;S47;GAKDRLTIGKHLDMGSPQLRTRDRGWPSPRP	3.29855	3.45843	0.744254	Good
DKFZP686H16130;S90;PTCTESRWKSEEEVESDDEYLALPARLTQVS	1.2489	1.47038	0.321608	Poor
DLAT;S307;VRKELNKILEGRSKISVNDFIIKASALACLK	2.63696	2.69405	0.642255	Good
DLD;S274;TKKSDGKIDVSIEAASGGKAEVITCDVLLVC	5.95766	5.11282	0.908402	Excellent
DLG1;S573;HDLREQMMNSSISSGSGSLRTSQKRSLYVRA	2.54362	2.47184	0.903186	Excellent
DLG1;S575;LREQMMNSSISSGSGSLRTSQKRSLYVRALF	3.10163	3.08214	0.708633	Good
DLG1;S709;EQETSDADQHVTSNASDSESSYRGQEEYVLS	1.72268	3.79548	0.428558	Fair
DLGAP4;S266;KRLLAAKRAASVRQNSATESADSIEIYVPEA	1.82298	1.96053	0.420302	Fair
DLGAP4;T268;LLAAKRAASVRQNSATESADSIEIYVPEAQT	0.598475	5.57576	0.116526	Poor
DMD;S1099;RLLVSDIQTIQPSLNSVNEGGQKIKNEAEPE	1.17234	0.623024	-0.488605	Poor
DMD;S1434;MKKHNQGKEAAQRVLSQIDVAQKKLQDVSMK	4.90562	5.11317	0.805259	Excellent
DMD;S1945;EDGAAMAVEPTQIQLSKRWREIESKFAQFRR	4.16257	5.2129	0.925718	Excellent
DMD;S2429;AKQPDLAPGLTTIGASPTQTVTLVTQPVVTK	4.49541	5.79338	0.769352	Excellent
DMD;S2455;PVVTKETAISKLEMPSSLMLEVPALADFNRA	11.9555	14.2526	0.970127	Excellent
DMD;S2456;VVTKETAISKLEMPSSLMLEVPALADFNRAW	4.95393	5.4983	0.889599	Excellent
DMD;S283;QQITVSLAQGYERTSSPKPRFKSYAYTQAAY	3.05004	2.87889	0.473418	Fair
DMD;S2985;VKALRGEIAPLKENVSHVNDLARQLTTLGIQ	4.01181	3.96706	0.638184	Good
DMD;S307;AYTQAAYVTTSDPTRSPFPSQHLEAPEDKSF	1.4419	4.1459	0.581023	Fair
DMD;S324;FPSQHLEAPEDKSFGSSLMESEVNLDRYQTA	3.16862	2.62154	0.582317	Fair
DMD;S325;PSQHLEAPEDKSFGSSLMESEVNLDRYQTAL	3.86946	3.26711	0.837499	Excellent
DMD;S329;LEAPEDKSFGSSLMESEVNLDRYQTALEEVL	3.80613	4.27716	0.928114	Excellent
DMD;S3434;QLSHDDTHSRIEHYASRLAEMENSNGSYLND	3.5732	4.63179	0.742031	Good
DMD;S3482;YCQSLNQDSPLSQPRSPAQILISLESEERGE	8.89028	9.922	0.963533	Excellent
DMD;S3492;LSQPRSPAQILISLESEERGELERILADLEE	4.43213	5.08164	0.903691	Excellent
DMD;S3529;AEYDRLKQQHEHKGLSPLPSPPEMMPTSPQS	3.08978	5.75884	0.767349	Excellent
DMD;S3533;RLKQQHEHKGLSPLPSPPEMMPTSPQSPRDA	3.42329	3.43797	0.500668	Fair
DMD;S3541;KGLSPLPSPPEMMPTSPQSPRDAELIAEAKL	4.01524	4.16362	0.717646	Good
DMD;S3544;SPLPSPPEMMPTSPQSPRDAELIAEAKLLRQ	3.45254	4.13744	0.757576	Excellent
DMD;S3615;GTTVSSPSTSLQRSDSSQPMLLRVVGSQTSD	5.89542	6.27262	0.932543	Excellent
DMD;S3616;TTVSSPSTSLQRSDSSQPMLLRVVGSQTSDS	3.91999	4.90772	0.914418	Excellent
DMD;T1104;GYLPVQTVLEGDNMETPASSPQLSHDDTHSR	2.29913	2.84189	0.752746	Excellent
DMD;T3540;HKGLSPLPSPPEMMPTSPQSPRDAELIAEAK	3.51305	4.84466	0.811562	Excellent
DMTN;S152;DSNIYKKPPIYKQRESVGGSPQTKHLIEDLI	8.69833	6.39718	0.938365	Excellent
DMTN;S156;YKKPPIYKQRESVGGSPQTKHLIEDLIIESS	1.69588	2.15749	0.429269	Fair
DMTN;S16;MERLQKQPLTSPGSVSPSRDSSVPGSPSSIV	0.925878	2.57234	0.213495	Poor
DMTN;S289;TPFHTSLHQGTSKSSSLPAYGRTTLSRLQST	4.81439	4.76394	0.832144	Excellent
DMTN;S350;KLPPGVDRMRLERHLSAEDFSRVFAMSPEEF	4.38599	5.12456	0.896496	Excellent
DNAJA4;S79;YDQGGEQAIKEGGSGSPSFSSPMDIFDMFFG	5.14391	6.91451	0.873677	Excellent
DNAJA4;S81;QGGEQAIKEGGSGSPSFSSPMDIFDMFFGGG	5.07321	4.76167	0.925812	Excellent
DNAJB2;S313;GTQEGARGEATKRSPSPEEKASRCLIL____	3.25969	2.97539	0.686203	Good
DNAJB4;T223;WKEGTKITFPREGDETPNSIPADIVFIIKDK	0.909627	1.92265	0.291897	Poor
DNAJB6;S277;PPRPASLLRHAPHCLSEEEGEQDRPRAPGPW	2.76972	4.65035	0.142931	Poor
DNAJB6;S315;GVQREAAVEQAQSETSLGARGQRGHKPRLGC	2.05456	1.11475	0.18375	Poor
DNAJB6;T314;AGVQREAAVEQAQSETSLGARGQRGHKPRLG	2.43008	1.4204	0.573507	Fair
DNAJC1;S479;RAKRQKDFDIAEQNESSDEESLRKERARSAE	5.79753	5.81376	0.816892	Excellent
DNAJC1;S480;AKRQKDFDIAEQNESSDEESLRKERARSAEE	5.79753	5.81376	0.816892	Excellent
DNAJC2;S60;NASASFQELEDKKELSEESEDEELQLEEFPM	5.60469	5.92827	0.876679	Excellent
DNAJC2;S63;ASFQELEDKKELSEESEDEELQLEEFPMLKT	5.60469	5.92827	0.876679	Excellent
DNAJC21;S167;LQEMEARYEKEFGDGSDENEMEEHELKDEED	0.956973	1.96866	0.184584	Poor
DNAJC21;S254;NFSRPQIDENPLDDNSEEEMEDAPKQKLSKK	5.18698	4.69995	0.843945	Excellent
DNAJC21;S307;EGVKVDPEDTNLNQDSAKELEDSPQENVSVT	3.27037	3.94741	0.815992	Excellent
DNAJC5;S10;______MADQRQRSLSTSGESLYHVLGLDKN	0.714175	0.86306	0.233936	Poor
DNAJC5;S12;____MADQRQRSLSTSGESLYHVLGLDKNAT	2.37286	2.12942	0.603227	Good
DNAJC5;S15;_MADQRQRSLSTSGESLYHVLGLDKNATSDD	7.24117	5.94953	0.907864	Excellent
DNAJC5;Y17;ADQRQRSLSTSGESLYHVLGLDKNATSDDIK	4.08334	4.4598	0.838146	Excellent
DNM1L;S413;LLAEEKSKPIPIMPASPQKGHAVNLLDVPVP	3.07075	3.74776	0.60849	Good
DNMT1;T327;SDEKDEDEKEEKRRKTTPKEPTEKKMARAKT	6.77939	6.66828	0.94312	Excellent
DNMT1;T333;DEKEEKRRKTTPKEPTEKKMARAKTVMNSKT	6.77939	6.66828	0.94312	Excellent
DNMT3A;S105;NGDLEKRSEPQPEEGSPAGGQKGGAPAEGEG	4.21186	4.63956	0.819488	Excellent
DNPH1;S238;LDRYFEADPPGQVAASPDPTT__________	6.38846	6.99686	0.938221	Excellent
DOCK6;S880;RGSGRPASLYLARSKSISSSNPDLAVAPGSV	3.03523	3.31699	0.55709	Fair
DOCK7;S896;RSAVRPASLNLNRSRSLSNSNPDISGTPTSP	6.94175	6.87173	0.948713	Excellent
DOCK7;S900;RPASLNLNRSRSLSNSNPDISGTPTSPDDEV	6.94175	6.87173	0.948713	Excellent
DOCK9;S439;VRQMLATTSPALMNGSGQSPSVLKGILHEAA	1.16198	1.65379	0.418065	Fair
DOCK9;S442;MLATTSPALMNGSGQSPSVLKGILHEAAMQY	2.69542	2.89032	0.383259	Poor
DOPEY2;S555;QMPPSYLDTESTSGTSSPVKGENGKIILETK	3.14899	3.29533	0.756797	Excellent
DOPEY2;T2196;FLSDVEENHQECKPHTVRILELLKLKFGEIS	7.53797	7.7995	0.978506	Excellent
DPH2;S261;VSGRRGIAIAYEDEGSG______________	2.98557	2.95605	0.481611	Fair
DPYD;T617;PGQSSFLNIELISEKTAAYWCQSVTELKADF	1.54285	2.27611	0.46314	Fair
DPYSL2;S647;QAPPVRNLHQSGFSLSGAQIDDNIPRRTTQR	2.38805	1.66823	0.505995	Fair
DPYSL3;S178;TRPNPPVRNLHQSGFSLSGTQVDEGVRSASK	2.20572	3.3882	0.522145	Fair
DPYSL3;T148;VPRGMYDGPVFDLTTTPKGGTPAGSARGSPT	1.52947	2.46828	0.13777	Poor
DST;S2239;LSALLSHDKLMHSQGSFNDTHTPESNGNKCE	5.44286	5.84791	0.769111	Excellent
DST;S2919;TLKDEPNNLQIIVSKSPVQFENLEEIFDTSV	3.2088	1.94317	0.518682	Fair
DST;S3968;ADDINGLMTKLKRQKSFSEDVISHKGDLRYI	2.21297	5.85864	-0.191008	Poor
DST;S7255;PCRVHHHGSKMLRSESNSSITTTQPTIAKGR	1.65802	2.80587	0.476664	Fair
DST;S7258;VHHHGSKMLRSESNSSITTTQPTIAKGRTNM	1.58257	3.84221	0.0856234	Poor
DTNA;S106;RLAAESSSSQPPQQRSAPDISFTIDANKQQR	2.07989	2.42428	0.600512	Good
DTNA;S211;GLMKLLKTQGAGSPRSSPSHTISRPIPMPIR	2.65216	2.8985	0.91745	Excellent
DTNA;S212;LMKLLKTQGAGSPRSSPSHTISRPIPMPIRS	4.52462	4.84167	0.972701	Excellent
DTNA;S271;SSRRNLRNDLLVAADSITNTMSSLVKELNSE	3.10233	3.53237	0.594875	Fair
DTNA;S285;DSITNTMSSLVKELNSEVGSETESNVDSEFA	5.88773	7.42094	0.949473	Excellent
DTNA;S289;NTMSSLVKELNSEVGSETESNVDSEFARTQF	6.63127	7.50627	0.958557	Excellent
DTNA;S293;SLVKELNSEVGSETESNVDSEFARTQFEDLV	3.11933	3.83601	0.735286	Good
DTNA;S310;VDSEFARTQFEDLVPSPTSEKAFLAQIHARK	3.93939	5.48951	0.726501	Good
DTNA;S313;EFARTQFEDLVPSPTSEKAFLAQIHARKPGY	3.81154	3.971	0.745428	Good
DTNA;S362;ADPYVQPEDENYENDSVRQLENELQMEEYLK	2.33458	3.12117	0.866651	Excellent
DTNA;S44;FSHSVPSSGSPFITRSSPPKDSEVEQNKLLA	4.31313	4.14473	0.645596	Good
DTNA;S45;SHSVPSSGSPFITRSSPPKDSEVEQNKLLAR	4.72725	5.54336	0.735456	Good
DTNA;T152;EIQRLRLEHEQASQPTPEKAQQNPTLLAELR	2.66833	2.76153	0.434471	Fair
DTNA;T291;MSSLVKELNSEVGSETESNVDSEFARTQFED	5.7298	6.25247	0.92363	Excellent
DTNA;T312;SEFARTQFEDLVPSPTSEKAFLAQIHARKPG	4.11381	4.44328	0.868639	Excellent
DTNBP1;S160;TCTDSATRDISEGGESPVVQSDEEEVQVDTA	4.67317	5.3683	0.831431	Excellent
DTNBP1;S165;ATRDISEGGESPVVQSDEEEVQVDTALATSH	4.67317	5.3683	0.831431	Excellent
DUSP27;S1030;GREMHKFSRSTYNETSSSREESPEPYFFRRT	5.27207	5.61059	0.787004	Excellent
DUSP27;S1031;REMHKFSRSTYNETSSSREESPEPYFFRRTP	4.22657	5.03376	0.714898	Good
DUSP27;S1032;EMHKFSRSTYNETSSSREESPEPYFFRRTPE	3.44096	3.06168	0.279944	Poor
DUSP27;S1036;FSRSTYNETSSSREESPEPYFFRRTPESSER	4.1093	3.76093	0.483652	Fair
DUSP27;S15;_MATRKDTEEEQVVPSEEDEANVRAVQAHYL	4.5851	4.79395	0.775576	Excellent
DUSP27;S292;KLMEEREEDYGREGGSAEAEEGEGTGSMLGA	2.96598	4.25713	0.723555	Good
DUSP27;S303;REGGSAEAEEGEGTGSMLGARVHALTVEEED	5.76875	5.62905	0.820026	Excellent
DUSP27;S566;RIQFGFHKKDLGAGDSSGEPGAEEAVGEKNP	4.85581	3.46412	0.699724	Good
DUSP27;S567;IQFGFHKKDLGAGDSSGEPGAEEAVGEKNPS	1.72209	2.26331	0.0596414	Poor
DUSP27;S891;EDEDDGVGDGDEDTDSAIGSFRYSSRSNSQK	2.44583	2.58049	0.196528	Poor
DUSP27;S985;ETESKSSSYKFSKSQSEEQDTSSYHEANGNS	1.70927	2.29459	0.334587	Poor
DUSP27;T889;VKEDEDDGVGDGDEDTDSAIGSFRYSSRSNS	3.33173	2.90884	0.755911	Excellent
DUSP28;S13;___MGPAEAGRRGAASPVPPPLVRVAPSLFL	5.8608	5.49152	0.919398	Excellent
DUSP3;S43;QPCNEVTPRIYVGNASVAQDIPKLQKLGITH	4.05645	4.44622	0.781692	Excellent
DVL1;S194;STALSSELESSSFVDSDEDGSTSRLSSSTEQ	7.95225	6.9942	0.935719	Excellent
DVL1;S374;SGVGSSWRERPAGQLSRGSSPRSQASATAPG	2.79761	2.50517	0.863816	Excellent
DVL3;S192;STLMSSELETTSFFDSDEDDSTSRFSSSTEQ	8.27548	9.79142	0.920257	Excellent
DVL3;S48;FKGVLQRPSYKFFFKSMDDDFGVVKEEISDD	0.825839	4.75244	-0.277198	Poor
DYNC1H1;S247;FGDKVEDPTFLNQLQSGVNRWIREIQKVTKL	2.43954	1.47655	0.597734	Fair
DYNC1I1;S142;VSYSKETQTPLATHQSEEDEEDEEMVESKVG	4.7042	4.58587	0.771046	Excellent
DYNC1I2;S73;REAEALLQSMGLTPESPIVPPPMSPSSKSVS	4.10805	5.99805	0.698016	Good
DYNC1I2;S81;SMGLTPESPIVPPPMSPSSKSVSTPSEAGSQ	3.6606	5.49643	0.61177	Good
DYNC1I2;S95;MSPSSKSVSTPSEAGSQDSGDGAVGSRTLHW	6.11437	5.94261	0.93211	Excellent
DYNC1I2;S98;SSKSVSTPSEAGSQDSGDGAVGSRTLHW___	2.14885	2.39185	0.612915	Good
DYNC1LI1;S207;RDFQEYVEPGEDFPASPQRRNTASQEDKDDS	3.1948	3.77511	0.550047	Fair
DYNC1LI1;S516;RITRKPVTVSPTTPTSPTEGEAS________	6.06543	4.89698	0.946574	Excellent
DYNC1LI1;T513;ELDRITRKPVTVSPTTPTSPTEGEAS_____	8.32091	4.57123	0.580531	Fair
DYNC1LI1;T515;DRITRKPVTVSPTTPTSPTEGEAS_______	1.83522	5.49974	-0.673768	Poor
DYRK1A;S324;GSSCQLGQRIYQYIQSRFYRSPEVLLGMPYD	2.34386	1.5362	0.633208	Good
DYRK1A;Y321;VDFGSSCQLGQRIYQYIQSRFYRSPEVLLGM	1.57985	1.8563	0.63763	Good
DYRK4;Y379;IDFGSSCYEHQKVYTYIQSRFYRSPEVILGH	1.75782	2.53934	0.597175	Fair
DYSF;S366;PLERKDPSEDKEDIESNLLRPTGVALRGAHF	2.06123	2.07322	0.721749	Good
DYSF;S554;RGRLLLSLETKLVEHSEQKVEDLPADDILRV	2.77973	2.31186	0.71062	Good
EAPP;S88;VATAPTRYYDDIYFDSDSEDEDRAVQVTKKK	3.00563	3.04538	0.658879	Good
EAPP;S90;TAPTRYYDDIYFDSDSEDEDRAVQVTKKKKK	5.26657	5.29879	0.878423	Excellent
EAPP;Y85;NGKVATAPTRYYDDIYFDSDSEDEDRAVQVT	3.02894	1.84976	0.4212	Fair
EBAG9;S36;FLKRLICRSGRGRKLSGDQITLPTTVDYSSV	2.93547	3.60482	0.710077	Good
EDC4;S342;SLELQEVEPLGLPQASPSRTRSPDVISSAST	6.51706	6.62652	0.922951	Excellent
EDC4;S490;LAFHRPPYHLLQQRDSQDASAEQSDHDDEVA	4.04903	5.06716	0.514636	Fair
EDC4;S494;RPPYHLLQQRDSQDASAEQSDHDDEVASLAS	2.49869	0.907245	-0.0977917	Poor
EDC4;S498;HLLQQRDSQDASAEQSDHDDEVASLASASGG	2.95721	4.48416	0.663003	Good
EDC4;S506;QDASAEQSDHDDEVASLASASGGFGTKVPAP	2.85376	3.38133	0.0847615	Poor
EEF1A2;S224;PWFKGWKVERKEGNASGVSLLEALDTILPPT	9.46403	10.1417	0.959602	Excellent
EEF1A2;S227;KGWKVERKEGNASGVSLLEALDTILPPTRPT	7.13754	6.36741	0.925107	Excellent
EEF1A2;T142;ISKNGQTREHALLAYTLGVKQLIVGVNKMDS	4.06002	4.28442	0.833528	Excellent
EEF1A2;Y141;GISKNGQTREHALLAYTLGVKQLIVGVNKMD	2.63225	2.81164	0.725371	Good
EEF1B2;S106;GATDSKDDDDIDLFGSDDEEESEEAKRLREE	2.13846	2.24027	0.565242	Fair
EEF1B2;S90;ALGKYGPADVEDTTGSGATDSKDDDDIDLFG	5.77341	6.68585	0.92921	Excellent
EEF1B2;S95;GPADVEDTTGSGATDSKDDDDIDLFGSDDEE	2.0756	2.21901	0.425814	Fair
EEF1B2;T93;KYGPADVEDTTGSGATDSKDDDDIDLFGSDD	5.65396	6.30081	0.917158	Excellent
EEF1D;S109;SSPGHRATAPQTQHVSPMRQVEPPAKKPATP	13.4757	14.0956	0.986967	Excellent
EEF1D;S138;TPAEDDEDDDIDLFGSDNEEEDKEAAQLREE	3.98499	3.99517	0.817192	Excellent
EEF1D;S162;TPAEDDEDDDIDLFGSDNEEED_________	5.41479	5.47438	0.930293	Excellent
EEF1D;T123;VSPMRQVEPPAKKPATPAEDDEDDDIDLFGS	7.47679	5.39348	0.808605	Excellent
EEF2;T54;LVCKAGIIASARAGETRFTDTRKDEQERCIT	4.46977	3.88226	0.643151	Good
EEF2;T57;KAGIIASARAGETRFTDTRKDEQERCITIKS	12.1646	11.8382	0.93009	Excellent
EEF2;T59;GIIASARAGETRFTDTRKDEQERCITIKSTA	12.0446	11.699	0.924658	Excellent
EEF2K;S18;DEDLIFRLEGVDGGQSPRAGHDGDSDGDSDD	2.45927	2.58326	0.419909	Fair
EEF2K;S445;DNHRESENSGDSGYPSEKRGELDDPEPREHG	3.01482	3.03112	0.553158	Fair
EEF2K;S470;EPREHGHSYSNRKYESDEDSLGSSGRVCVEK	4.41093	2.91374	0.716193	Good
EEF2K;S474;HGHSYSNRKYESDEDSLGSSGRVCVEKWNLL	5.0953	5.64432	0.961189	Excellent
EEF2K;S477;SYSNRKYESDEDSLGSSGRVCVEKWNLLNSS	3.77346	4.97212	0.810677	Excellent
EEF2K;S72;NKYYSNLTKSERYSSSGSPANSFHFKEAWKH	2.72168	4.86291	0.383676	Poor
EEF2K;S74;YYSNLTKSERYSSSGSPANSFHFKEAWKHAI	3.0654	4.85492	0.419486	Fair
EEPD1;S106;LEQVKFEICVSSKGSSAQHSPSSLRRDLLAE	1.31325	1.57227	0.221525	Poor
EEPD1;S110;KFEICVSSKGSSAQHSPSSLRRDLLAEQQPH	1.54925	1.73298	0.428231	Fair
EEPD1;S200;AAFLDRIRHQVFAERSRPPSTHTNGGLTFTA	3.85225	4.0089	0.657401	Good
EEPD1;S204;DRIRHQVFAERSRPPSTHTNGGLTFTAKPHP	2.67802	5.06969	0.63289	Good
EEPD1;S21;GCHRSIPRDPSDLSHSRKFSAACNFSNILVN	3.41535	2.94408	0.909531	Excellent
EEPD1;T205;RIRHQVFAERSRPPSTHTNGGLTFTAKPHPS	2.89339	5.46465	0.682106	Good
EEPD1;T207;RHQVFAERSRPPSTHTNGGLTFTAKPHPSPT	3.25612	4.9602	0.644523	Good
EFHD2;S74;LLRRADLNQGIGEPQSPSRRVFNPYTEFKEF	2.05356	2.31652	0.220953	Poor
EFR3A;S721;LSVPYVPQVTDEDRLSRRKSIVDTVSIQVDI	2.90905	2.76707	0.701337	Good
EFR3B;S93;SLLFNLQHVEEAESRSPSPLQAPEKEKESPA	3.46549	2.82934	0.657848	Good
EFR3B;S95;LFNLQHVEEAESRSPSPLQAPEKEKESPAEL	5.00454	7.62222	0.893144	Excellent
EFTUD2;S19;DLYDEFGNYIGPELDSDEDDDELGRETKDLD	2.49933	1.63777	0.437908	Fair
EGFR;S1121;FDSPAHWAQKGSHQISLDNPDYQQDFFPKEA	3.79979	3.18385	0.459007	Fair
EHBP1;S393;VLNENTVSAGKDLSTSPKPSPIPSPVLGRKP	2.84712	0.606431	-0.188504	Poor
EHBP1;S397;NTVSAGKDLSTSPKPSPIPSPVLGRKPNASQ	1.59215	2.53935	0.237138	Poor
EHBP1;S401;AGKDLSTSPKPSPIPSPVLGRKPNASQSLLV	3.49223	3.74379	0.65077	Good
EHBP1L1;S1257;GAGAPGGGGVRLRRPSVNGEPGSVPPPRAHG	7.35432	9.85953	0.957664	Excellent
EHBP1L1;S1273;VNGEPGSVPPPRAHGSFSHVRDADLLKKRRS	3.30352	3.30014	0.502368	Fair
EHBP1L1;S170;GVLLREGRATDDDMQSLASLMSVKPSDVGNL	3.16945	3.51615	0.815541	Excellent
EHBP1L1;S173;LREGRATDDDMQSLASLMSVKPSDVGNLDDF	3.16945	3.51615	0.815541	Excellent
EHBP1L1;S191;SVKPSDVGNLDDFAESDEDEAHGPGAPEARA	2.86022	2.64483	0.77907	Excellent
EHBP1L1;S285;AGGQVGPEAPRPPETSPEMRSSRQPAQDTAP	3.70458	3.63525	0.891928	Excellent
EHBP1L1;S310;AQDTAPTPAPRLRKGSDALRPPVPQGEDEVP	4.71537	6.77427	0.860666	Excellent
EHBP1L1;T284;EAGGQVGPEAPRPPETSPEMRSSRQPAQDTA	1.54973	1.91437	0.544921	Fair
EHD2;S332;YDEIFYNLAPADGKLSGSKAKTWMVGTKLPN	3.84524	2.3832	0.589581	Fair
EID3;S149;GDPDKLSDCDDSIALSFWKAIEKEATSWMVK	3.2755	4.26039	0.862515	Excellent
EIF2A;S501;HEAKKAAKQEARSDKSPDLAPTPAPQSTPRN	3.45406	4.60501	0.725394	Good
EIF2B1;S7;_________XRGRLGSPGAPQQEDAMDDKEL	1.69497	0.861871	0.130251	Poor
EIF2B5;S544;SEQSMDSEEPDSRGGSPQMDDIKVFQNEVLG	3.37553	3.80934	0.798611	Excellent
EIF2S1;S237;KRGVFNVQMEVRSIDSFLIMTQEVPKRSSCR	3.93135	2.94778	0.741917	Good
EIF2S2;S105;DIDEAEEGVKDLKIESDVQEPTEPEDDLDIM	5.30624	6.67016	0.852286	Excellent
EIF2S2;S2;______________MSGDEMIFDPTMSKKKK	2.52839	2.64508	0.660714	Good
EIF2S2;S67;KDLEADEEDTRKKDASDDLDDLNFFNQKKKK	2.73845	3.86841	0.728536	Good
EIF2S2;T111;EGVKDLKIESDVQEPTEPEDDLDIMLGNKKK	1.89744	2.41336	0.56492	Fair
EIF3A;S848;ERERRREEERRLGDSSLSRKDSRWGDRDSEG	1.62408	2.47785	0.46789	Fair
EIF3C;S156;DFESHITSYKQNPEQSADEDAEKNEEDSEGS	9.27989	11.6511	0.927826	Excellent
EIF3C;S39;TKPVGGNYGKQPLLLSEDEEDTKRVVRSAKD	1.17023	1.30228	0.280247	Poor
EIF3D;S479;NKQVIRVYSLPDGTFSSDEDEEEEEEEEEEE	8.42868	8.93748	0.900046	Excellent
EIF3D;S480;KQVIRVYSLPDGTFSSDEDEEEEEEEEEEEE	8.42868	8.93748	0.900046	Excellent
EIF3G;S42;TSELLKGIPLATGDTSPEPELLPGAPLPPPK	1.69703	2.58587	0.622672	Good
EIF3G;T41;VTSELLKGIPLATGDTSPEPELLPGAPLPPP	3.42288	4.34813	0.818435	Excellent
EIF3K;S129;IVEKIDFDSVSSIMASSQ_____________	10.2231	9.93519	0.954471	Excellent
EIF3K;S130;VEKIDFDSVSSIMASSQ______________	3.82657	3.97089	0.856886	Excellent
EIF4B;S16;MAASAKKKNKKGKTISLTDFLAEDGGTGGGS	3.22614	5.96706	0.740203	Good
EIF4B;S450;RSKSDQDARRRESEKSLENETLNKEEDCHSP	8.18374	10.0532	0.918433	Excellent
EIF4B;S500;KENAWVKRSSNPPARSQSSDTEQQSPTSGGG	12.9187	12.4864	0.958995	Excellent
EIF4B;S502;NAWVKRSSNPPARSQSSDTEQQSPTSGGGKV	14.3484	12.7687	0.976162	Excellent
EIF4B;S503;AWVKRSSNPPARSQSSDTEQQSPTSGGGKVA	7.581	7.85233	0.951541	Excellent
EIF4B;S509;SNPPARSQSSDTEQQSPTSGGGKVAPAQPSE	16.3837	18.9594	0.956206	Excellent
EIF4B;S602;NPASKFSSASKYAALSVDGEDENEGEDYAE_	2.19055	2.3786	0.487863	Fair
EIF4B;T14;__MAASAKKKNKKGKTISLTDFLAEDGGTGG	3.22614	5.96706	0.740203	Good
EIF4B;Y614;AALSVDGEDENEGEDYAE_____________	5.00434	5.99742	0.847202	Excellent
EIF4EBP1;T46;PGDYSTTPGGTLFSTTPGGTRIIYDRKFLME	3.21325	3.0517	0.581184	Fair
EIF4EBP1;Y34;RRVVLGDGVQLPPGDYSTTPGGTLFSTTPGG	3.3942	3.38117	0.549905	Fair
EIF4ENIF1;S727;ENLLSSSSVPSADRDSSPTTNSKLSALQRSS	1.50411	2.83716	0.371917	Poor
EIF4ENIF1;S728;NLLSSSSVPSADRDSSPTTNSKLSALQRSSC	1.0715	1.1718	0.275203	Poor
EIF4ENIF1;S927;HMHSQLEHRPSQRSSSPVGLAKWFGSDVLQQ	3.01664	3.27653	0.810318	Excellent
EIF4G1;S1084;RPIDTSRLTKITKPGSIDSNNQLFAPGGRLS	2.05901	2.52319	0.258846	Poor
EIF4G1;S1104;NQLFAPGGRLSWGKGSSGGSGAKPSDAASEA	3.08809	1.91798	0.265557	Poor
EIF4G1;S1131;ASEAARPATSTLNRFSALQQAVPTESTDNRR	2.03521	2.32587	0.502547	Fair
EIF4G1;S1216;SRERPSQPEGLRKAASLTEDRDRGRDAVKRE	13.1283	13.2218	0.993186	Excellent
EIF4G1;S1245;REAALPPVSPLKAALSEEELEKKSKAIIEEY	0.975112	2.5561	0.154392	Poor
EIF4G1;T1218;ERPSQPEGLRKAASLTEDRDRGRDAVKREAA	3.7902	3.44586	0.888558	Excellent
EIF4G1;T212;KDITEEIMSGARTASTPTPPQTGGGLEPQAN	4.51559	0.85737	0.279736	Poor
EIF4G1;T214;ITEEIMSGARTASTPTPPQTGGGLEPQANGE	1.02286	2.94892	0.291834	Poor
EIF4G2;S395;GSGIGTGPGVIQDRFSPTMGRHRSNQLFNGH	11.0265	11.7102	0.958507	Excellent
EIF4G2;T470;QITMIPPSAQPPRTQTPPLGQTPQLGLKTNP	1.41986	2.11402	0.29912	Poor
EIF4G3;S494;QTEEILDSQNLNSRRSPVPAQIAITVPKTWK	2.44488	4.388	0.593897	Fair
EIF5;S389;KAEPFIKWLKEAEEESSGGEEEDEDENIEVV	2.50442	2.42377	0.696222	Good
EIF5;S390;AEPFIKWLKEAEEESSGGEEEDEDENIEVVY	2.50442	2.42377	0.696222	Good
EIF5B;S107;TSKDKKKKGQKGKKQSFDDNDSEELEDKDSK	4.67592	4.69798	0.831696	Excellent
EIF5B;S113;KKGQKGKKQSFDDNDSEELEDKDSKSKKTAK	5.35722	6.1295	0.881155	Excellent
EIF5B;S135;DSKSKKTAKPKVEMYSGSDDDDDFNKLPKKA	2.30003	2.48815	0.60959	Good
EIF5B;S137;KSKKTAKPKVEMYSGSDDDDDFNKLPKKAKG	1.96438	1.99788	0.489523	Fair
EIF5B;S214;GQKKNQKNKPGPNIESGNEDDDASFKIKTVA	4.34959	5.25438	0.822334	Excellent
EIF5B;Y134;KDSKSKKTAKPKVEMYSGSDDDDDFNKLPKK	7.40318	8.51552	0.943129	Excellent
EIF6;S220;LNEAQPSTIATSMRDSLIDSLT_________	12.458	12.5136	0.972507	Excellent
ELMO1;S85;RIAFDAESEPNNSSGSMEKRKSMYTRDYKKL	0.686665	2.25993	0.311302	Poor
ELMSAN1;S661;ERSFELPPYTPPPILSPVREGSGLYFNAIIS	5.15989	8.59455	0.805165	Excellent
ELMSAN1;S700;PITPKSAHRTLLRTNSAEVTPPVLSVMGEAT	1.14731	2.45882	0.173536	Poor
ELMSAN1;T655;LADHPSERSFELPPYTPPPILSPVREGSGLY	3.65213	3.97312	0.735823	Good
ELMSAN1;T704;KSAHRTLLRTNSAEVTPPVLSVMGEATPVSI	6.37278	13.0287	0.724299	Good
ELMSAN1;T715;SAEVTPPVLSVMGEATPVSIEPRINVGSRFQ	2.04093	3.10594	0.580831	Fair
ELMSAN1;Y654;RLADHPSERSFELPPYTPPPILSPVREGSGL	6.3289	9.14425	0.774982	Excellent
ELP4;T39;SNVTSFQRRGPRASVTNDSGPRLVSIAGTRP	0.985306	1.767	0.203082	Poor
EMC1;S325;VAAVMACRNEVQKSSSSEDGSMGSFSEKSSS	1.94037	2.28779	0.59634	Fair
EMC1;S330;ACRNEVQKSSSSEDGSMGSFSEKSSSKDSLA	3.92199	4.32986	0.880386	Excellent
EMCN;S224;GTPENGNDQPQSDKESVKLLTVKTISHESGE	3.62673	4.69083	0.838434	Excellent
EMD;S171;GRDSAYQSITHYRPVSASRSSLDLSYYPTSS	1.41647	3.29038	0.457868	Fair
EMD;S60;RRRLSPPSSSAASSYSFSDLNSTRGDADMYD	2.5277	1.32506	0.397644	Poor
EMD;S8;________MDNYADLSDTELTTLLRRYNIPH	4.86237	7.25912	0.648241	Good
EMD;S87;DMYDLPKKEDALLYQSKGYNDDYYEESYFTT	2.03001	1.65012	0.28244	Poor
EMILIN3;S206;QRLAQTYGTLSGLVASHEDPNRMTGGPRAPA	1.73983	1.65618	0.510227	Fair
EML1;S129;RESNGDSRGNRNRTGSTSSSSSGKKNSESKP	5.3089	7.64454	0.880268	Excellent
EML1;S82;NNGTVLPKKPTGSLPSPSGVRKETAVPATKS	3.80904	4.2499	0.91941	Excellent
EML1;S84;GTVLPKKPTGSLPSPSGVRKETAVPATKSNI	0.839618	2.39893	0.197405	Poor
EML4;S146;ESHSNDQSPQIRASPSPQPSSQPLQIHRQTP	1.26078	3.14029	0.293683	Poor
EML4;T908;TKAPVSSTESVIQSNTPTPPPSQPLNETAEE	3.09379	2.00948	0.357127	Poor
EML4;T910;APVSSTESVIQSNTPTPPPSQPLNETAEEES	3.09379	2.00948	0.357127	Poor
ENAH;S129;QETVFYLGPTLPRQNSQLPAQVQNGPSQEEL	3.57792	7.71371	0.777719	Excellent
ENAH;T696;SALLARRRRIAEKGSTIETEQKEDKGEDSEP	0.87779	2.21471	0.298019	Poor
ENDOD1;S301;VNQIQDEERMVQSQKSSSPLSSTRSKRSTLL	5.06685	4.82819	0.901593	Excellent
ENDOD1;S303;QIQDEERMVQSQKSSSPLSSTRSKRSTLLPP	2.83925	3.1543	0.674001	Good
ENDOD1;S307;EERMVQSQKSSSPLSSTRSKRSTLLPPEASE	1.3004	1.57176	0.302756	Poor
ENDOD1;S321;SSTRSKRSTLLPPEASEGSSSFLGKLMGFIA	2.14061	2.13791	0.715558	Good
ENDOD1;S324;RSKRSTLLPPEASEGSSSFLGKLMGFIATPF	3.81289	3.8089	0.85702	Excellent
ENO1;S141;KGVPLYRHIADLAGNSEVILPVPAFNVINGG	3.22317	3.95734	0.713916	Good
ENO1;S263;ASEFFRSGKYDLDFKSPDDPSRYISPDQLAD	0.111968	2.03397	-0.0199555	Poor
ENO1;S27;FDSRGNPTVEVDLFTSKGLFRAAVPSGASTG	3.21706	3.26696	0.691494	Good
ENO1;S272;YDLDFKSPDDPSRYISPDQLADLYKSFIKDY	2.69074	3.29732	0.711613	Good
ENO1;S40;FTSKGLFRAAVPSGASTGIYEALELRDNDKT	2.49939	2.85618	0.763725	Excellent
ENO1;S419;LAKYNQLLRIEEELGSKAKFAGRNFRNPLAK	2.0072	2.61173	0.536541	Fair
ENO1;T26;IFDSRGNPTVEVDLFTSKGLFRAAVPSGAST	7.29796	8.04867	0.936275	Excellent
ENO1;T41;TAKGRFRAAVPSGASTGIYEALELRDGDKGR	8.45826	9.23171	0.970636	Excellent
ENO1;T85;NEFLAPALCTQKLNVTEQEKIDKLMIEMDGT	2.86599	3.26521	0.747508	Good
ENO1;Y44;GLFRAAVPSGASTGIYEALELRDNDKTRYMG	4.53995	4.3796	0.92284	Excellent
ENO3;S157;DLILPVPAFNVINGGSHAGNKLAMQEFMILP	5.97627	5.95385	0.773046	Excellent
ENO3;S176;NKLAMQEFMILPVGASSFKEAMRIGAEVYHH	2.21458	2.12288	0.568318	Fair
ENO3;S177;KLAMQEFMILPVGASSFKEAMRIGAEVYHHL	2.12191	3.09076	0.621711	Good
ENO3;S263;ASEFYRNGKYDLDFKSPDDPARHITGEKLGE	4.33222	4.82126	0.812601	Excellent
ENO3;S83;NINNTLGPALLQKKLSVVDQEKVDKFMIELD	2.09623	2.54409	0.457352	Fair
ENO3;T205;HHLKGVIKAKYGKDATNVGDEGGFAPNILEN	5.35916	6.19783	0.768877	Excellent
ENO3;T229;APNILENNEALELLKTAIQAAGYPDKVVIGM	3.30558	3.479	0.828696	Excellent
ENO3;T72;YLGKGVLKAVENINNTLGPALLQKKLSVVDQ	10.2727	11.9732	0.910022	Excellent
ENO3;Y236;NEALELLKTAIQAAGYPDKVVIGMDVAASEF	4.81108	4.37621	0.788761	Excellent
ENO3;Y252;PDKVVIGMDVAASEFYRNGKYDLDFKSPDDP	4.84031	4.9481	0.928071	Excellent
ENSA;S131;TGDHIPTPQDLPQRKSSLVTSKLAG______	4.27377	3.53089	0.145334	Poor
ENSA;S132;GDHIPTPQDLPQRKSSLVTSKLAG_______	5.90971	6.76612	0.855742	Excellent
ENSA;S90;KEVLRMKSVEQKYFDSGDYNMAKAKMKNKQL	2.31233	1.73848	-0.0115973	Poor
ENSA;Y93;ASAEEQKQKYFDSGDYNMAKAKMKNKQLPTA	3.06206	3.51952	0.531601	Fair
EP300;S1011;EIKEEEDQPSTSATQSSPAPGQSKKKIFKPE	2.37985	0.746773	0.325631	Poor
EP300;S1012;IKEEEDQPSTSATQSSPAPGQSKKKIFKPEE	2.12706	2.7993	0.651739	Good
EP400;S315;VLLPGAGGAAGFGMTSPPPPTSPSRTAVPPG	2.98004	3.90136	0.590137	Fair
EP400;S321;GGAAGFGMTSPPPPTSPSRTAVPPGLSSLPL	2.01081	1.69442	0.00487612	Poor
EP400;T314;GVLLPGAGGAAGFGMTSPPPPTSPSRTAVPP	3.17273	4.50452	0.642063	Good
EPB41;S542;PAPHFERTASKRASRSLDGAAAVDSADRSPR	5.46835	4.9598	0.909087	Excellent
EPB41;S555;SRSLDGAAAVDSADRSPRPTSAPAITQGQVA	3.1975	4.06176	0.926314	Excellent
EPB41;S664;KKRERLDGENIYIRHSNLMLEDLDKSQEEIK	2.11545	2.58773	0.259658	Poor
EPB41;T736;GQIPTGEGPPLVKTQTVTISDNANAVKSEIP	0.68328	3.47394	0.227907	Poor
EPB41;T859;QHPDMSVTKVVVHQETEIADE__________	5.19997	5.06535	0.93212	Excellent
EPB41L2;S58;EEKGSQPPPAAESQSSLRRQKREKETSESRG	3.81338	5.14617	0.891702	Excellent
EPB41L2;S645;KDERVITEEMNGKEISPGSGPGEIRKVEPVT	1.45344	2.3234	0.0208527	Poor
EPB41L2;S648;RVITEEMNGKEISPGSGPGEIRKVEPVTQKD	0.725389	1.97634	-0.380088	Poor
EPB41L2;S682;WEKRRITPLSLQTQGSSHETLNIVEEKKRAE	0.901763	1.75267	0.311447	Poor
EPB41L2;S683;EKRRITPLSLQTQGSSHETLNIVEEKKRAEV	3.78304	5.05703	0.733617	Good
EPB41L2;S87;RGISRFIPPWLKKQKSYTLVVAKDGGDKKEP	2.23298	3.08327	0.511959	Fair
EPB41L3;S448;SSSKRYTMSRSLDGASVNENHEIYMKDSMSA	3.23713	5.16379	0.0991959	Poor
EPB41L3;S88;AAKQLEYQQLEDDKLSQKSSSSKLSRSPLKI	2.51794	2.83824	-0.0265089	Poor
EPB41L3;T480;EVGTGQYATTKGISQTNLITTVTPEKKAEEE	2.75895	2.90582	-2.55031	Poor
EPHX1;Y339;YILEKFSTWTNTEFRYLEDGGLERKFSLDDL	2.42784	2.1361	0.566511	Fair
EPN1;S428;FDMSGVRGSLAEAVGSPPPAATPTPTPPTRK	3.57596	5.24379	0.850139	Excellent
EPN1;T444;PPPAATPTPTPPTRKTPESFLGPNAALVDLD	1.71146	3.28557	0.317007	Poor
EPN2;S172;VATGMGSNQITFGRGSSQPNLSTSHSEQEYG	3.74551	3.65096	0.491735	Fair
EPN2;S173;ATGMGSNQITFGRGSSQPNLSTSHSEQEYGK	1.47631	3.09771	0.386312	Poor
EPN2;S192;LSTSHSEQEYGKAGGSPASYHGSTSPRVSSE	2.55898	3.603	0.747717	Good
EPN2;S195;SHSEQEYGKAGGSPASYHGSTSPRVSSELEQ	6.33839	6.93422	0.935508	Excellent
EPPK1;S2847;RGYFDEEMNRVLADPSDDTKGFFDPNTHENL	0.724931	1.09034	0.175651	Poor
EPRS;S866;KSPKAKINEAVECLLSLKAQYKEKTGKEYIP	5.13523	5.02293	0.85281	Excellent
EPRS;S887;KEKTGKEYIPGQPPLSQSSDSSPTRNSEPAG	3.61187	4.29938	0.86875	Excellent
EPRS;S889;KTGKEYIPGQPPLSQSSDSSPTRNSEPAGLE	2.39336	3.61136	0.695241	Good
EPRS;S892;KEYIPGQPPLSQSSDSSPTRNSEPAGLETPE	4.83751	6.19434	0.915288	Excellent
EPRS;S893;EYIPGQPPLSQSSDSSPTRNSEPAGLETPEA	4.03305	3.66698	0.843512	Excellent
EPRS;Y879;LLSLKAQYKEKTGKEYIPGQPPLSQSSDSSP	5.62569	6.31877	0.898622	Excellent
EPS15;S485;SGKAQLEPLQQHLQDSQQEISSMQMKLMEMK	2.95552	3.79691	0.842914	Excellent
EPS15;S562;SNLESEPIHQESPARSSPELLPSGVTDENEV	2.83756	2.5776	0.646149	Good
EPS15;S563;NLESEPIHQESPARSSPELLPSGVTDENEVT	2.83756	2.5776	0.646149	Good
EPS15;S796;PCPLPPGKRSINKLDSPDPFKLNDPFQPFPG	2.24937	2.56293	0.400585	Fair
EPS15;S814;PFKLNDPFQPFPGNDSPKEKDPEIFCDPFTS	3.12775	4.1279	0.621078	Good
EPS15L1;S229;RKKTVFPGAVPVLPASPPPKDSLRSTPSHGS	2.39965	2.51444	0.60663	Good
EPS15L1;S244;SPPPKDSLRSTPSHGSVSSLNSTGSLSPKHS	3.6753	3.55944	0.72382	Good
EPS15L1;S250;SLRSTPSHGSVSSLNSTGSLSPKHSLKQTQP	4.15875	5.00712	0.813726	Excellent
EPS15L1;S253;STPSHGSVSSLNSTGSLSPKHSLKQTQPTVN	6.2471	5.83506	0.832345	Excellent
EPS15L1;S255;PSHGSVSSLNSTGSLSPKHSLKQTQPTVNWV	9.21814	10.4215	0.938482	Excellent
EPS15L1;T251;LRSTPSHGSVSSLNSTGSLSPKHSLKQTQPT	2.43513	4.94664	0.691029	Good
EPS8;S667;PVPVSKVPANITRQNSSSSDSGGSIVRDSQR	3.03574	3.61526	0.457317	Fair
EPS8;S693;RDSQRHKQLPVDRRKSQMEEVQDELIHRLTI	1.48156	1.23183	0.235558	Poor
ERBB2IP;S852;EPHDSDCSVDLGISKSTEDLSPQKSGPVGSV	3.78424	4.34049	0.72001	Good
ERBB2IP;S915;KITSAVDGKNIVRSKSATLLYDQPLQVFTGS	4.25529	4.2393	0.55755	Fair
ERBB2IP;T917;TSAVDGKNIVRSKSATLLYDQPLQVFTGSSS	8.21312	0.853769	0.243382	Poor
ERC1;S17;YGSARSVGKVEPSSQSPGRSPRLPRSPRLGH	2.68528	4.13362	0.799799	Excellent
ERC1;S21;RSVGKVEPSSQSPGRSPRLPRSPRLGHRRTN	2.68528	4.13362	0.799799	Excellent
ERC1;S37;PRLPRSPRLGHRRTNSTGGSSGSSVGGGSGK	6.70187	5.41297	0.93277	Excellent
ERC1;S669;LKDLKEKVSLLQGDLSEKEASLLDLKEHASS	2.51078	1.34721	0.532202	Fair
ERC1;T35;RSPRLPRSPRLGHRRTNSTGGSSGSSVGGGS	4.20172	5.34459	0.932112	Excellent
ERCC5-201;S384;ARGRNAPAAVDEGSISPRTLSAIKRALDDDE	3.43985	4.95962	0.73757	Good
ERCC6;S486;LRLQDKEKRLKLEDDSEESDAEFDEGFKVPG	2.80911	3.03943	0.317903	Poor
ERCC6;S489;QDKEKRLKLEDDSEESDAEFDEGFKVPGFLF	2.80911	3.03943	0.317903	Poor
ERLIN2;S158;QIDENLKLALQQDLTSMAPGLVIQAVRVTKP	3.81949	4.6902	0.770311	Excellent
ERLIN2;S308;SKIYFGKDIPNMFMDSAGSVSKQFEGLADKL	2.90585	2.38745	0.61668	Good
ERLIN2;Y280;AMKIAEANKLKLTPEYLQLMKYKAIASNSKI	2.91339	3.26243	0.739625	Good
ERMAP;S418;GKNTAPLVICSELHKSEESIVPRPEGKGHAN	3.72483	3.07834	0.565281	Fair
ESD;S145;PWGKKAFSGYLGTDQSKWKAYDATHLVKSYP	3.19066	2.90643	0.71438	Good
ESD;T142;VLCPWGKKAFSGYLGTDQSKWKAYDATHLVK	5.60323	5.74498	0.897968	Excellent
ESF1;S657;KKRLKRKQKALAEEASEEELPSDVDLNDPYF	7.13991	7.31174	0.9119	Excellent
ESF1;S663;KQKALAEEASEEELPSDVDLNDPYFAEEVKQ	7.13991	7.31174	0.9119	Excellent
ESYT1;T1032;DKNRGTKRRTSQKKRTLSPEFNERFEWELPL	0.204389	2.34877	-0.0179505	Poor
ESYT2;S612;KRPSVSKEGRKTSIKSHMSGSPGPGGSNTAP	4.42069	6.24979	0.845122	Excellent
ESYT2;S615;SVSKEGRKTSIKSHMSGSPGPGGSNTAPSTP	4.70531	6.98248	0.882406	Excellent
ESYT2;S617;SKEGRKTSIKSHMSGSPGPGGSNTAPSTPVI	4.70531	6.98248	0.882406	Excellent
ESYT2;S628;HMSGSPGPGGSNTAPSTPVIGGSDKPGMEEK	2.00231	1.81269	0.0711313	Poor
ESYT2;S660;QPPEAGPQGLHDLGRSSSSLLASPGHISVKE	4.02799	4.45983	0.803956	Excellent
ESYT2;S661;PPEAGPQGLHDLGRSSSSLLASPGHISVKEP	3.45903	3.70566	0.665868	Good
ESYT2;S662;PEAGPQGLHDLGRSSSSLLASPGHISVKEPT	3.23783	3.25821	0.673014	Good
ESYT2;S663;EAGPQGLHDLGRSSSSLLASPGHISVKEPTP	5.13401	4.38026	0.84871	Excellent
ESYT2;S667;QGLHDLGRSSSSLLASPGHISVKEPTPSIAS	2.64554	2.85462	0.685986	Good
ESYT2;S679;LLASPGHISVKEPTPSIASDISLPIATQELR	4.02745	5.08276	0.811542	Excellent
ESYT2;S682;SPGHISVKEPTPSIASDISLPIATQELRQRL	2.75568	3.79573	0.789403	Excellent
ESYT2;S685;HISVKEPTPSIASDISLPIATQELRQRLRQL	3.06805	4.07348	0.807221	Excellent
ESYT2;T625;IKSHMSGSPGPGGSNTAPSTPVIGGSDKPGM	2.28056	3.96065	0.345015	Poor
ESYT2;T629;MSGSPGPGGSNTAPSTPVIGGSDKPGMEEKA	2.44844	4.8892	0.48197	Fair
ESYT2;T677;SSLLASPGHISVKEPTPSIASDISLPIATQE	8.75087	8.88528	0.957431	Excellent
ETV6;S22;QCSIKQERISYTPPESPVPSYASSTPLHVPV	4.10573	4.22128	0.749797	Good
ETV6;T18;ETPAQCSIKQERISYTPPESPVPSYASSTPL	4.18938	5.40922	0.802903	Excellent
EXOC1;S448;MTGTTKESKKFGLHGSSGKLTGSTSSLNKLS	1.93533	2.43677	0.418542	Fair
EXOC1;S455;SKKFGLHGSSGKLTGSTSSLNKLSVQSSGNR	1.91562	3.61388	-0.178017	Poor
EXOC1;S484;NRRSQSSSLLDMGNMSASDLDVADRTKFDKI	1.89119	1.76183	0.474046	Fair
EXOC1;S486;RSQSSSLLDMGNMSASDLDVADRTKFDKIFE	4.49097	5.95667	0.791887	Excellent
EXOC2;S432;VLGHLSQTASLKRGSSFQSGRDDTWRYKTPH	3.55381	3.79757	0.871791	Excellent
EXOC7;S205;KEHFHKSSSSSGVPYSPAIPNKRKDTPTKKP	3.3916	4.53995	0.714528	Good
EXOSC9;S290;QRITAFKMEKAPIDTSDVEEKAEEIIAEAEP	2.27806	2.9791	0.609442	Good
EYA1;S60;SDGKSRGRGRRNNNPSPPPDSDLERVFIWDL	4.2494	3.81862	0.750799	Excellent
EYA4;S313;SSGSKSRGRGRKNNPSPPPDSDLERVFVWDL	5.07062	4.12493	0.849078	Excellent
F11R;S264;TKKGTSSKKVIYSQPSARSEGEFKQTSSFLV	4.13386	5.67907	0.595499	Fair
FAAH;S241;GSGGSPLGLGTDIGGSIRFPSSFCGICGLKP	2.82178	3.45866	0.768067	Excellent
FABP3;T30;KNFDDYMKSLGVGFATRQVASMTKPTTIIEK	1.40545	2.41573	0.377629	Poor
FAM110B;S261;PACGVSRRPSLQRSKSDLSDRYFRVDADVER	1.03485	1.8832	0.289643	Poor
FAM122A;S185;VEKSASPKRIDFIPVSPAPSPTRGIGKQCFS	2.03212	2.1348	0.597193	Fair
FAM122A;S189;ASPKRIDFIPVSPAPSPTRGIGKQCFSPSLQ	2.21953	2.11059	0.618729	Good
FAM122A;S312;CNSPAKVSTTTDSPVSPAQAASPFIPLDELS	8.93775	9.78445	0.952945	Excellent
FAM122A;S77;PAEGGGSGGGGGLRRSNSAPLIHGLSDTSPV	3.48679	4.90278	0.771041	Excellent
FAM122A;S79;EGGGSGGGGGLRRSNSAPLIHGLSDTSPVFQ	3.32478	4.33574	0.800149	Excellent
FAM124B;S49;CICPEVRLFQVSERASPVKYCEKSHSKRSRF	4.67651	4.85038	0.92264	Excellent
FAM129A;S579;KKHNLFEDNMALPSESVSSLTDLKPPTGSNQ	3.70594	7.24755	0.730503	Good
FAM129A;S602;KPPTGSNQASPARRASAILPGVLGSETLSNE	3.73175	3.44176	0.769385	Excellent
FAM129A;S622;GVLGSETLSNEVFQESEEEKQPEVPSSLAKG	4.03102	5.00525	0.891296	Excellent
FAM129A;S641;KQPEVPSSLAKGESLSLPGPSPPPDGTEQVI	5.5268	6.12955	0.912126	Excellent
FAM129A;S646;PSSLAKGESLSLPGPSPPPDGTEQVIISRVD	3.56281	4.06206	0.72919	Good
FAM129A;S719;TASGSLKALRKLLTASVEVPVDSAPVMEEDT	2.97779	4.50738	0.777236	Excellent
FAM129B;S611;SATLSEKRRRAKQVVSVVQDEEVGLPFEASP	9.58448	8.23183	0.918411	Excellent
FAM129B;S625;VSVVQDEEVGLPFEASPESPPPASPDGVTEI	6.74695	6.23155	0.834277	Excellent
FAM129B;S628;VQDEEVGLPFEASPESPPPASPDGVTEIRGL	9.54021	8.35087	0.894865	Excellent
FAM129B;S633;VGLPFEASPESPPPASPDGVTEIRGLLAQGL	7.71115	6.76355	0.753519	Excellent
FAM129B;S652;VTEIRGLLAQGLRPESPPPAGPLLNGAPAGE	2.7043	5.92495	0.0433151	Poor
FAM129B;S678;APAGESPQPKAAPEASSPPASPLQHLLPGKA	4.50829	4.56351	0.645201	Good
FAM129B;S679;PAGESPQPKAAPEASSPPASPLQHLLPGKAV	5.1928	5.25123	0.714236	Good
FAM129B;S683;SPQPKAAPEASSPPASPLQHLLPGKAVDLGP	5.54376	5.71699	0.841548	Excellent
FAM134A;S281;KNAPPGGDEPLAETESESEAELAGFSPVVDV	6.20493	6.59148	0.721302	Good
FAM134A;S283;APPGGDEPLAETESESEAELAGFSPVVDVKK	6.20493	6.59148	0.721302	Good
FAM134A;T279;QGKNAPPGGDEPLAETESESEAELAGFSPVV	6.20493	6.59148	0.721302	Good
FAM134C;S216;GTFNLSRGQTPLTEGSEDLDGHSDPEESFAR	1.41221	2.13512	0.481788	Fair
FAM134C;S223;GQTPLTEGSEDLDGHSDPEESFARDLPDFPS	2.10231	2.60393	0.670998	Good
FAM134C;T213;TDNGTFNLSRGQTPLTEGSEDLDGHSDPEES	2.52068	3.34929	0.703684	Good
FAM134C;T343;RATRGFLRSPSSDLDTDAEGDDFELLDQSEL	5.40714	5.27189	0.847541	Excellent
FAM177A1;S38;RRVIHFVSGETMEEYSTDEDEVDGLEKKDVL	4.97974	3.63916	0.72416	Good
FAM177A1;T33;KKKVPRRVIHFVSGETMEEYSTDEDEVDGLE	5.82074	6.44917	0.798845	Excellent
FAM177A1;T39;RVIHFVSGETMEEYSTDEDEVDGLEKKDVLP	4.97974	3.63916	0.72416	Good
FAM177A1;Y37;PRRVIHFVSGETMEEYSTDEDEVDGLEKKDV	5.02226	4.30141	0.740371	Good
FAM195A;S78;GPRLVFNRVNGRRAPSTSPSFEGTQETYTVA	3.23	2.47997	0.499716	Fair
FAM195A;S82;VFNRVNGRRAPSTSPSFEGTQETYTVAHEEN	3.23938	2.40065	0.490608	Fair
FAM219A;S86;DQSPDEKPLVALDTDSDDDFDMSRYSSSGYS	2.84174	2.87309	0.740361	Good
FAM219A;T84;SLDQSPDEKPLVALDTDSDDDFDMSRYSSSG	6.5672	6.77468	0.954421	Excellent
FAM219B;S41;LSQSPDENLVSLDSDSDGELGSRYSSGYSSA	6.31544	5.86949	0.826816	Excellent
FAM21A;S451;NLKPSSETKTQKGLFSDEEDSEDLFSSQSAS	5.99793	4.86196	0.885948	Excellent
FAM21A;S965;RRPQTRAARRLAAQESSETEDMSVPRGPIAQ	4.56401	4.56548	0.822917	Excellent
FAM21A;S966;RPQTRAARRLAAQESSETEDMSVPRGPIAQW	5.05648	4.40157	0.751494	Excellent
FAM21A;T968;QTRAARRLAAQESSETEDMSVPRGPIAQWAD	2.69425	2.92051	-0.348565	Poor
FAM21C;S1100;GGKAKSPMFPALGEASSDDDLFQSAKPKPAK	4.21397	6.18244	0.802352	Excellent
FAM21C;S1101;GKAKSPMFPALGEASSDDDLFQSAKPKPAKK	3.44356	3.92006	0.771007	Excellent
FAM21C;S161;GELSSEEGSVGSDRGSIVDTEEEKEEEESDE	4.34292	4.30061	0.955291	Excellent
FAM21C;S277;KPRKTLKEKKERRTPSDDEEDNLFAPPKLTD	5.72735	4.89489	0.813863	Excellent
FAM21C;S296;EDNLFAPPKLTDEDFSPFGSGGGLFSGGKGL	4.68934	5.66216	0.801546	Excellent
FAM21C;S300;FAPPKLTDEDFSPFGSGGGLFSGGKGLFDDE	4.02844	4.31177	0.743943	Good
FAM21C;S483;NLKPSSETKTQKGLFSDEEDSEDLFSSQSAS	2.553	4.69956	0.393724	Poor
FAM21C;S670;TKKKETVSEAPPLLFSDEEEKEAQLGVKSVD	3.12202	4.33538	0.740354	Good
FAM21C;S974;RRPQTRAARRLAAQESSEAEDMSVPRGPIAQ	7.6265	7.06581	0.91538	Excellent
FAM21C;S975;RPQTRAARRLAAQESSEAEDMSVPRGPIAQW	8.02012	6.01645	0.890107	Excellent
FAM21C;T165;SEEGSVGSDRGSIVDTEEEKEEEESDEDFAH	4.34292	4.30061	0.955291	Excellent
FAM21C;T275;EAKPRKTLKEKKERRTPSDDEEDNLFAPPKL	7.19338	6.0213	0.850018	Excellent
FAM53C;S232;SDAESLSPCPPQRRFSLSPSLGPQASRFLPS	3.76053	3.40999	0.846976	Excellent
FAM53C;S234;AESLSPCPPQRRFSLSPSLGPQASRFLPSAR	3.76053	3.40999	0.846976	Excellent
FAM53C;S299;GVKRRHEEDPRRLRPSLDFDKMNQKPYSGGL	2.21515	1.49186	0.408136	Fair
FAM65A;S36;RPQRRLLSARVNRSQSFAGVLGSHERGPRAY	4.5423	8.26493	0.843432	Excellent
FAM65B;S341;SSGAGNKAAALQRRMSMYSQGTPETPTFKDH	1.28245	2.06865	-0.0235557	Poor
FARP1;S427;GKEPKVSAGEPGSHPSPAPRRSPAGNKQADG	3.18628	4.22303	0.700702	Good
FARP1;S920;PDNKSPDEATAADQESEDDLSASRTSLERQA	7.11626	7.52933	0.944273	Excellent
FASTKD2;S708;IYSVEALPVAAVNVQSTQ_____________	4.27538	5.22972	0.806159	Excellent
FASTKD2;T709;YSVEALPVAAVNVQSTQ______________	9.26779	10.1146	0.88786	Excellent
FAT4;S3117;MVYTSRMPKLSQVNESDADDEDNYGARLKPR	2.35	2.77799	-0.0325288	Poor
FBLN1;S105;VGYQCGQVFQACCVKSQETGDLDVGGLQETD	1.22946	2.16955	-0.310216	Poor
FBP2;S238;ATTEYVQKKKFPEDGSAPYGARYVGSMVADV	3.1999	4.89558	0.740395	Good
FBP2;T28;TLTRYVMEKGRQAKGTGELTQLLNSMLTAIK	5.16701	5.64299	0.861894	Excellent
FBP2;Y216;VKIKKKGKIYSLNEGYAKYFDAATTEYVQKK	3.12045	3.06076	0.737774	Good
FBP2;Y219;KKKGKIYSLNEGYAKYFDAATTEYVQKKKFP	2.21847	2.04467	0.507999	Fair
FBP2;Y265;VADVHRTLVYGGIFLYPANQKSPKGKLRLLY	8.3528	9.26296	0.9412	Excellent
FBXL20;T419;THLPNIKVHAYFAPVTPPPSVGGSRQRFCRC	2.14914	3.08934	0.412444	Fair
FBXO42;S429;RAQRQTPSGSREGSLSPARGDGSPILNGGSL	1.07121	1.64507	0.4192	Fair
FBXO42;S488;GYDLKIGLSLAPRRGSLPDQKDLRLGSIDLN	4.81246	3.1369	0.768247	Excellent
FBXO42;S552;VHTPPHVASALAGAVSPGALRRSLEAIKAMS	5.35769	5.60358	0.631065	Good
FBXO42;S578;IKAMSSKGPSASAALSPPLGSSPGSPGSQSL	5.65365	5.02795	0.902881	Excellent
[truncated: 6,510 more rows]
