# Supplementary material for: Phosphoproteomics Uncovers Exercise Intensity-Specific Skeletal Muscle Signaling Networks Underlying High-Intensity Interval Training in Healthy Male Participants
Source: Sports Med. 2025 Apr 21;55(8):1983–2004. doi: 10.1007/s40279-025-02217-2 (PMC12460488; doi:10.1007/s40279-025-02217-2)
Supplement: Supplementary file 7 — Supplementary Table 5 Phosphosites significantly correlated with plasma lactate concentrations from each timepoint and exercise intensity (XLSX 630 kb) [file 40279_2025_2217_MOESM7_ESM.xlsx]

## Sheet: Article Information
Title: Phosphoproteomics uncovers exercise intensity-specific skeletal muscle signaling networks underlying high-intensity interval training in healthy male participants
Journal: Sports Medicine
Authors: Nolan J. Hoffman (1,7), Jamie Whitfield (1), Di Xiao (2), Bridget E. Radford (1), Veronika Suni (1), Ronnie Blazev (4,5), Pengyi Yang (2,3), Benjamin L. Parker (4,5), John A. Hawley (1,6)
Author Affiliations:
(1) Exercise and Nutrition Research Program, Mary MacKillop Institute for Health Research, Australian Catholic University, Melbourne, Victoria, Australia
(2) Computational Systems Biology Unit, Children's Medical Research Institute, Faculty of Medicine and Health, The University of Sydney, Westmead, New South Wales, Australia
(3) School of Mathematics and Statistics and Charles Perkins Centre, The University of Sydney, Sydney, New South Wales, Australia
(4) Department of Anatomy and Physiology, The University of Melbourne, Parkville, Victoria, Australia
(5) Centre for Muscle Research, The University of Melbourne, Parkville, Victoria, Australia
(6) Department of Sport and Exercise Sciences, Manchester Metropolitan University Institute of Sport, Manchester, United Kingdom
(7) Corresponding Author
Corresponding Author Email Address: nolan.hoffman@acu.edu.au

## Sheet: Supplementary Table 5
VarID1	VarID2	VarVar	cor	pval	qval
log2(plasma lactate (mmol/l))	camsap1_s1122_kcsstpdnlsrtqsgsslslasaattepesv	camsap1_s1122_kcsstpdnlsrtqsgsslslasaattepesv_log2(plasma lactate (mmol/l))	-0.872261	1.14141e-19	1.15032e-15
mycbp2_s2751_sdaaklrsdshsrslspnhntlqtlksdgrm	log2(plasma lactate (mmol/l))	log2(plasma lactate (mmol/l))_mycbp2_s2751_sdaaklrsdshsrslspnhntlqtlksdgrm	-0.862461	8.45269e-19	7.03463e-15
ralbp1_s463_rqecetkiaqeiaslskedvskeemneneev	log2(plasma lactate (mmol/l))	log2(plasma lactate (mmol/l))_ralbp1_s463_rqecetkiaqeiaslskedvskeemneneev	-0.869407	2.07918e-19	8.6365e-15
log2(plasma lactate (mmol/l))	pdha1_s201_pcificennrygmgtsveraaastdyykrgd	log2(plasma lactate (mmol/l))_pdha1_s201_pcificennrygmgtsveraaastdyykrgd	-0.868378	2.57203e-19	1.047e-14
ppp1r14a_s26_lsklqspsrargpggspgglqkrharvtvky	log2(plasma lactate (mmol/l))	log2(plasma lactate (mmol/l))_ppp1r14a_s26_lsklqspsrargpggspgglqkrharvtvky	-0.859832	1.4091e-18	4.55244e-14
log2(plasma lactate (mmol/l))	bag3_t227_vqgassregsparsstplhspspirvhtvvd	bag3_t227_vqgassregsparsstplhspspirvhtvvd_log2(plasma lactate (mmol/l))	-0.848835	1.07369e-17	7.28725e-14
rptor_s859_narpqrvldtssltqsapasptnkgvhihqa	log2(plasma lactate (mmol/l))	log2(plasma lactate (mmol/l))_rptor_s859_narpqrvldtssltqsapasptnkgvhihqa	-0.855154	3.41188e-18	9.59174e-14
zak_s339_eqsntplllplaarmseesyfeskteesnsa	log2(plasma lactate (mmol/l))	log2(plasma lactate (mmol/l))_zak_s339_eqsntplllplaarmseesyfeskteesnsa	0.853899	4.30285e-18	1.17479e-13
log2(plasma lactate (mmol/l))	bag3_s231_ssregsparsstplhspspirvhtvvdrpqp	bag3_s231_ssregsparsstplhspspirvhtvvdrpqp_log2(plasma lactate (mmol/l))	-0.840547	4.47345e-17	2.67538e-13
fam129b_s652_vteirgllaqglrpespppagpllngapage	log2(plasma lactate (mmol/l))	fam129b_s652_vteirgllaqglrpespppagpllngapage_log2(plasma lactate (mmol/l))	-0.838293	6.50309e-17	3.70903e-13
log2(plasma lactate (mmol/l))	obscn_t5711_lwealarkrrmsreptldsiselpeedgrsq	log2(plasma lactate (mmol/l))_obscn_t5711_lwealarkrrmsreptldsiselpeedgrsq	0.844683	2.21745e-17	4.56814e-13
log2(plasma lactate (mmol/l))	pcbp1_s264_ammhggtgfagidssspevkgywasldastq	log2(plasma lactate (mmol/l))_pcbp1_s264_ammhggtgfagidssspevkgywasldastq	-0.835249	1.06814e-16	1.6775e-12
log2(plasma lactate (mmol/l))	obscn_s5716_arkrrmsreptldsiselpeedgrsqrlpqe	log2(plasma lactate (mmol/l))_obscn_s5716_arkrrmsreptldsiselpeedgrsqrlpqe	0.833474	1.42007e-16	2.14419e-12
mast4_s1393_lhlspplgrqlsrpksaepprspllkrvqsa	log2(plasma lactate (mmol/l))	log2(plasma lactate (mmol/l))_mast4_s1393_lhlspplgrqlsrpksaepprspllkrvqsa	-0.82547	4.92551e-16	2.32943e-12
sdpr_s293_nhqkissgksspfkvspltfgrkkvregesh	log2(plasma lactate (mmol/l))	log2(plasma lactate (mmol/l))_sdpr_s293_nhqkissgksspfkvspltfgrkkvregesh	-0.831342	1.99028e-16	2.84927e-12
txlnb_s75_nrqlediintygsaastagkegsaraseqpe	log2(plasma lactate (mmol/l))	log2(plasma lactate (mmol/l))_txlnb_s75_nrqlediintygsaastagkegsaraseqpe	0.831357	1.98549e-16	2.84927e-12
ckmt2_t361_lenlrlqkrgtggvdtaavadvydisnidri	log2(plasma lactate (mmol/l))	ckmt2_t361_lenlrlqkrgtggvdtaavadvydisnidri_log2(plasma lactate (mmol/l))	-0.822805	7.34875e-16	3.34498e-12
prkar2a_s373_rnishyeeqlvkmfgssvdlgnlgq______	log2(plasma lactate (mmol/l))	log2(plasma lactate (mmol/l))_prkar2a_s373_rnishyeeqlvkmfgssvdlgnlgq______	0.829505	2.65241e-16	3.68904e-12
emd_s171_grdsayqsithyrpvsasrssldlsyyptss	log2(plasma lactate (mmol/l))	emd_s171_grdsayqsithyrpvsasrssldlsyyptss_log2(plasma lactate (mmol/l))	-0.821596	8.79234e-16	3.92176e-12
tfeb_s123_eylsetygnkfaahispaqgspkpppaaspg	log2(plasma lactate (mmol/l))	log2(plasma lactate (mmol/l))_tfeb_s123_eylsetygnkfaahispaqgspkpppaaspg	-0.828211	3.24017e-16	4.31041e-12
tfeb_s128_tygnkfaahispaqgspkpppaaspgvragh	log2(plasma lactate (mmol/l))	log2(plasma lactate (mmol/l))_tfeb_s128_tygnkfaahispaqgspkpppaaspgvragh	-0.828211	3.24017e-16	4.31041e-12
tfeb_s136_hispaqgspkpppaaspgvraghvlsssagn	log2(plasma lactate (mmol/l))	log2(plasma lactate (mmol/l))_tfeb_s136_hispaqgspkpppaaspgvraghvlsssagn	-0.828211	3.24017e-16	4.31041e-12
log2(plasma lactate (mmol/l))	arhgef2_s741_repalplepdsggntspgvtangeartfngs	arhgef2_s741_repalplepdsggntspgvtangeartfngs_log2(plasma lactate (mmol/l))	-0.820519	1.03044e-15	4.51811e-12
psmb6_s216_dgssggvirlaaiaesgverqvllgdqipkf	log2(plasma lactate (mmol/l))	log2(plasma lactate (mmol/l))_psmb6_s216_dgssggvirlaaiaesgverqvllgdqipkf	-0.827816	3.44343e-16	4.53927e-12
mylk2_s587_nfiavsaanrfkkisssgalmalgv______	log2(plasma lactate (mmol/l))	log2(plasma lactate (mmol/l))_mylk2_s587_nfiavsaanrfkkisssgalmalgv______	0.819346	1.22336e-15	5.26592e-12
dock9_s439_vrqmlattspalmngsgqspsvlkgilheaa	log2(plasma lactate (mmol/l))	dock9_s439_vrqmlattspalmngsgqspsvlkgilheaa_log2(plasma lactate (mmol/l))	-0.819298	1.23185e-15	5.29392e-12
lmod2_t384_ydggpnlrtkvwqrgtpssspyvsprhspws	log2(plasma lactate (mmol/l))	lmod2_t384_ydggpnlrtkvwqrgtpssspyvsprhspws_log2(plasma lactate (mmol/l))	-0.816418	1.86735e-15	7.55048e-12
tbc1d4_s588_nifsrganrmrgrlgsvdsfersnslasekd	log2(plasma lactate (mmol/l))	log2(plasma lactate (mmol/l))_tbc1d4_s588_nifsrganrmrgrlgsvdsfersnslasekd	0.823227	6.9003e-16	7.97084e-12
upf1_s1089_qpelsqdsylgdefksqidvalsqdstyqge	log2(plasma lactate (mmol/l))	log2(plasma lactate (mmol/l))_upf1_s1089_qpelsqdsylgdefksqidvalsqdstyqge	-0.822975	7.16537e-16	8.23032e-12
fhod3_t1476_nhrernktrgkmitdtdeeeevesgkfsgss	log2(plasma lactate (mmol/l))	fhod3_t1476_nhrernktrgkmitdtdeeeevesgkfsgss_log2(plasma lactate (mmol/l))	-0.815665	2.07929e-15	8.30676e-12
unc93b1_s550_kvrgyryleednsdesdaegehgdgaeeeap	log2(plasma lactate (mmol/l))	log2(plasma lactate (mmol/l))_unc93b1_s550_kvrgyryleednsdesdaegehgdgaeeeap	-0.821034	9.55337e-16	1.02664e-11
erc1_s21_rsvgkvepssqspgrsprlprsprlghrrtn	log2(plasma lactate (mmol/l))	erc1_s21_rsvgkvepssqspgrsprlprsprlghrrtn_log2(plasma lactate (mmol/l))	-0.813859	2.68605e-15	1.03286e-11
agfg1_t177_sllgdsaptlhlnkgtpsqspvvgrsqgqqq	log2(plasma lactate (mmol/l))	agfg1_t177_sllgdsaptlhlnkgtpsqspvvgrsqgqqq_log2(plasma lactate (mmol/l))	-0.812457	3.27046e-15	1.22405e-11
cobll1_s296_fsffqrskkkrdqtasapatplvnkhrptft	log2(plasma lactate (mmol/l))	cobll1_s296_fsffqrskkkrdqtasapatplvnkhrptft_log2(plasma lactate (mmol/l))	-0.812049	3.46191e-15	1.28788e-11
mycbp2_s2749_lksdaaklrsdshsrslspnhntlqtlksdg	log2(plasma lactate (mmol/l))	log2(plasma lactate (mmol/l))_mycbp2_s2749_lksdaaklrsdshsrslspnhntlqtlksdg	-0.811405	3.78653e-15	1.39438e-11
log2(plasma lactate (mmol/l))	obscn_s5714_alarkrrmsreptldsiselpeedgrsqrlp	log2(plasma lactate (mmol/l))_obscn_s5714_alarkrrmsreptldsiselpeedgrsqrlp	0.818582	1.36709e-15	1.40107e-11
hcg_1984214_s223_ettqlsknleelnissaq_____________	log2(plasma lactate (mmol/l))	hcg_1984214_s223_ettqlsknleelnissaq______________log2(plasma lactate (mmol/l))	-0.809013	5.26694e-15	1.87733e-11
lmod2_s387_gpnlrtkvwqrgtpssspyvsprhspwsspk	log2(plasma lactate (mmol/l))	lmod2_s387_gpnlrtkvwqrgtpssspyvsprhspwsspk_log2(plasma lactate (mmol/l))	-0.808085	5.97912e-15	2.10215e-11
cobll1_t300_qrskkkrdqtasapatplvnkhrptftrsnt	log2(plasma lactate (mmol/l))	cobll1_t300_qrskkkrdqtasapatplvnkhrptftrsnt_log2(plasma lactate (mmol/l))	-0.805882	8.05678e-15	2.72372e-11
ralgapa2_s638_krehegitilvrrssspaeldlkddlqqtqg	log2(plasma lactate (mmol/l))	log2(plasma lactate (mmol/l))_ralgapa2_s638_krehegitilvrrssspaeldlkddlqqtqg	-0.812292	3.34662e-15	2.88138e-11
sm-m20_s25_eftrnrksqsdsppaspsptaktlrherlsr	log2(plasma lactate (mmol/l))	log2(plasma lactate (mmol/l))_sm-m20_s25_eftrnrksqsdsppaspsptaktlrherlsr	-0.812111	3.4324e-15	2.93784e-11
tppp_s160_egkapiisgvtkaissptvsrltdttkftgs	log2(plasma lactate (mmol/l))	log2(plasma lactate (mmol/l))_tppp_s160_egkapiisgvtkaissptvsrltdttkftgs	-0.811879	3.54516e-15	3.01991e-11
log2(plasma lactate (mmol/l))	ablim2_t515_lkgdadtrtnspdldtqslshssgtdrdplq	ablim2_t515_lkgdadtrtnspdldtqslshssgtdrdplq_log2(plasma lactate (mmol/l))	-0.803761	1.06978e-14	3.46997e-11
epb41l3_t480_evgtgqyattkgisqtnlittvtpekkaeee	log2(plasma lactate (mmol/l))	epb41l3_t480_evgtgqyattkgisqtnlittvtpekkaeee_log2(plasma lactate (mmol/l))	-0.803545	1.10089e-14	3.55933e-11
gkap1_s27_tasrfallqvdsgsgsdsepgkgkgrntgks	log2(plasma lactate (mmol/l))	gkap1_s27_tasrfallqvdsgsgsdsepgkgkgrntgks_log2(plasma lactate (mmol/l))	-0.803273	1.14142e-14	3.67376e-11
ppp1r14a_s109_qpglrqpspshdgslsplqdrartahp____	log2(plasma lactate (mmol/l))	log2(plasma lactate (mmol/l))_ppp1r14a_s109_qpglrqpspshdgslsplqdrartahp____	-0.810186	4.48279e-15	3.69697e-11
cmya5_s1158_sssvaaipaalpaqssivkeetkpasphsvl	log2(plasma lactate (mmol/l))	cmya5_s1158_sssvaaipaalpaqssivkeetkpasphsvl_log2(plasma lactate (mmol/l))	0.801921	1.36442e-14	4.28663e-11
mycbp2_s2751_sdaaklrsdshsrslspnhntlqtlksdgrm	plasma lactate (mmol/l)	mycbp2_s2751_sdaaklrsdshsrslspnhntlqtlksdgrm_plasma lactate (mmol/l)	-0.800929	1.55385e-14	4.80073e-11
lmod2_s392_tkvwqrgtpssspyvsprhspwsspklpkkv	log2(plasma lactate (mmol/l))	lmod2_s392_tkvwqrgtpssspyvsprhspwsspklpkkv_log2(plasma lactate (mmol/l))	-0.800751	1.59055e-14	4.88959e-11
rtn4_s738_kveqpvpdhselvedsspdsepvdlfsddsi	log2(plasma lactate (mmol/l))	log2(plasma lactate (mmol/l))_rtn4_s738_kveqpvpdhselvedsspdsepvdlfsddsi	-0.807427	6.53862e-15	5.02965e-11
log2(plasma lactate (mmol/l))	pbx2_s330_iyavktavsvtqgghsrtssptppssagsgg	log2(plasma lactate (mmol/l))_pbx2_s330_iyavktavsvtqgghsrtssptppssagsgg	-0.806397	7.51679e-15	5.65388e-11
xirp1_s138_vqatsrkfeegsfanstdqeptrpqpgggdv	log2(plasma lactate (mmol/l))	log2(plasma lactate (mmol/l))_xirp1_s138_vqatsrkfeegsfanstdqeptrpqpgggdv	0.805572	8.39979e-15	6.16949e-11
mast4_s1399_ivrhivrpksaepprspllkrvqseeklsps	log2(plasma lactate (mmol/l))	log2(plasma lactate (mmol/l))_mast4_s1399_ivrhivrpksaepprspllkrvqseeklsps	-0.797963	2.28273e-14	6.69098e-11
tns1_s1521_pvasgmsspsggstvsfshtlpdfskysmpd	log2(plasma lactate (mmol/l))	log2(plasma lactate (mmol/l))_tns1_s1521_pvasgmsspsggstvsfshtlpdfskysmpd	-0.803043	1.17671e-14	8.24171e-11
unc93b1_s547_pqhkvrgyryleednsdesdaegehgdgaee	log2(plasma lactate (mmol/l))	log2(plasma lactate (mmol/l))_unc93b1_s547_pqhkvrgyryleednsdesdaegehgdgaee	-0.802891	1.20061e-14	8.35159e-11
vcpip1_s768_dgpssapatptkapyspttskekkirittnd	log2(plasma lactate (mmol/l))	log2(plasma lactate (mmol/l))_vcpip1_s768_dgpssapatptkapyspttskekkirittnd	-0.801557	1.4313e-14	9.58926e-11
akap2_s152_sqprdalgdslqvpvspssttssrcssrdge	log2(plasma lactate (mmol/l))	akap2_s152_sqprdalgdslqvpvspssttssrcssrdge_log2(plasma lactate (mmol/l))	0.793872	3.84047e-14	1.04671e-10
tpr_s379_krkgailseeelaamsptaaavakivkpgmk	log2(plasma lactate (mmol/l))	log2(plasma lactate (mmol/l))_tpr_s379_krkgailseeelaamsptaaavakivkpgmk	-0.799825	1.79439e-14	1.14706e-10
mtfr1l_s141_ssseeddcvslskassfadmmgilkdfhrmk	log2(plasma lactate (mmol/l))	log2(plasma lactate (mmol/l))_mtfr1l_s141_ssseeddcvslskassfadmmgilkdfhrmk	0.791221	5.34668e-14	1.39226e-10
dpyd_t617_pgqssflnielisektaaywcqsvtelkadf	log2(plasma lactate (mmol/l))	dpyd_t617_pgqssflnielisektaaywcqsvtelkadf_log2(plasma lactate (mmol/l))	-0.790883	5.57523e-14	1.44192e-10
ttn_s9895_ekefeelvsfiqqrlsqtepvtlikdienqt	log2(plasma lactate (mmol/l))	log2(plasma lactate (mmol/l))_ttn_s9895_ekefeelvsfiqqrlsqtepvtlikdienqt	0.797633	2.38166e-14	1.4531e-10
eef2_t59_giiasaragetrftdtrkdeqercitiksta	log2(plasma lactate (mmol/l))	eef2_t59_giiasaragetrftdtrkdeqercitiksta_log2(plasma lactate (mmol/l))	0.790122	6.12374e-14	1.56334e-10
vamp5_s41_kvlergvklaelqqrsdqlldmsstfnkttq	log2(plasma lactate (mmol/l))	log2(plasma lactate (mmol/l))_vamp5_s41_kvlergvklaelqqrsdqlldmsstfnkttq	0.796474	2.76224e-14	1.63816e-10
eef2k_s470_eprehghsysnrkyesdedslgssgrvcvek	log2(plasma lactate (mmol/l))	eef2k_s470_eprehghsysnrkyesdedslgssgrvcvek_log2(plasma lactate (mmol/l))	-0.789463	6.64062e-14	1.67682e-10
clip1_s195_satppisnltktasesisnlseagsikkger	log2(plasma lactate (mmol/l))	clip1_s195_satppisnltktasesisnlseagsikkger_log2(plasma lactate (mmol/l))	0.789252	6.81548e-14	1.71555e-10
limch1_s903_vettiarasvldtsmsagsgspsktvtpkav	log2(plasma lactate (mmol/l))	limch1_s903_vettiarasvldtsmsagsgspsktvtpkav_log2(plasma lactate (mmol/l))	-0.788369	7.59228e-14	1.87279e-10
log2(plasma lactate (mmol/l))	c2orf49_s147_nhdlthrkspsgpvkspplspvgttpvklkr	c2orf49_s147_nhdlthrkspsgpvkspplspvgttpvklkr_log2(plasma lactate (mmol/l))	-0.787805	8.13215e-14	1.98455e-10
phldb1_s489_trttpdpklnrevaesprprrwaahgasped	log2(plasma lactate (mmol/l))	log2(plasma lactate (mmol/l))_phldb1_s489_trttpdpklnrevaesprprrwaahgasped	-0.794297	3.64015e-14	2.05009e-10
dmd_s325_psqhleapedksfgsslmesevnldryqtal	log2(plasma lactate (mmol/l))	dmd_s325_psqhleapedksfgsslmesevnldryqtal_log2(plasma lactate (mmol/l))	-0.785811	1.03516e-13	2.44347e-10
eef2k_s477_sysnrkyesdedslgssgrvcvekwnllnss	log2(plasma lactate (mmol/l))	eef2k_s477_sysnrkyesdedslgssgrvcvekwnllnss_log2(plasma lactate (mmol/l))	0.785579	1.06443e-13	2.50369e-10
eif4g2_t470_qitmippsaqpprtqtpplgqtpqlglktnp	log2(plasma lactate (mmol/l))	eif4g2_t470_qitmippsaqpprtqtpplgqtpqlglktnp_log2(plasma lactate (mmol/l))	-0.785434	1.08315e-13	2.53788e-10
dclk1_s353_pgslrkqrssqhggsstslastkvcssmden	log2(plasma lactate (mmol/l))	dclk1_s353_pgslrkqrssqhggsstslastkvcssmden_log2(plasma lactate (mmol/l))	-0.785178	1.11702e-13	2.6014e-10
sec16a_s1149_ekrdnnwrydprftgsfdddpdphrdpygee	log2(plasma lactate (mmol/l))	log2(plasma lactate (mmol/l))_sec16a_s1149_ekrdnnwrydprftgsfdddpdphrdpygee	0.789218	6.84396e-14	3.45142e-10
ttn_t14448_repktfrwlkgtqeitgddrfelikdgtkhs	log2(plasma lactate (mmol/l))	log2(plasma lactate (mmol/l))_ttn_t14448_repktfrwlkgtqeitgddrfelikdgtkhs	0.788636	7.34854e-14	3.65398e-10
plasma lactate (mmol/l)	camsap1_s1122_kcsstpdnlsrtqsgsslslasaattepesv	camsap1_s1122_kcsstpdnlsrtqsgsslslasaattepesv_plasma lactate (mmol/l)	-0.781827	1.66381e-13	3.65864e-10
log2(plasma lactate (mmol/l))	camk2b_s418_ededakaprvpdilssvrrgsgapeaegplp	camk2b_s418_ededakaprvpdilssvrrgsgapeaegplp_log2(plasma lactate (mmol/l))	0.781637	1.70132e-13	3.73321e-10
erc1_s21_rsvgkvepssqspgrsprlprsprlghrrtn	plasma lactate (mmol/l)	erc1_s21_rsvgkvepssqspgrsprlprsprlghrrtn_plasma lactate (mmol/l)	-0.781293	1.77155e-13	3.86161e-10
mark3_s419_nlslakvrpssdlnnstgqsphhkvqrsvss	plasma lactate (mmol/l)	mark3_s419_nlslakvrpssdlnnstgqsphhkvqrsvss_plasma lactate (mmol/l)	-0.780701	1.89919e-13	4.08394e-10
speg_t2380_gaeeedgiyrpspagtplelvrrpersrsvq	log2(plasma lactate (mmol/l))	log2(plasma lactate (mmol/l))_speg_t2380_gaeeedgiyrpspagtplelvrrpersrsvq	-0.786673	9.32939e-14	4.42265e-10
lrrfip2_s235_psecsyyssrissarsspgftnddtasivss	log2(plasma lactate (mmol/l))	log2(plasma lactate (mmol/l))_lrrfip2_s235_psecsyyssrissarsspgftnddtasivss	-0.779692	2.13665e-13	4.50288e-10
dusp27_s292_klmeereedygreggsaeaeegegtgsmlga	log2(plasma lactate (mmol/l))	dusp27_s292_klmeereedygreggsaeaeegegtgsmlga_log2(plasma lactate (mmol/l))	-0.779042	2.30463e-13	4.80542e-10
log2(plasma lactate (mmol/l))	pdha1_s262_gpilmelqtyryhghsmsdpgvsyrtreeiq	log2(plasma lactate (mmol/l))_pdha1_s262_gpilmelqtyryhghsmsdpgvsyrtreeiq	-0.785354	1.09368e-13	5.0136e-10
eef2k_s445_dnhresensgdsgypsekrgelddpeprehg	log2(plasma lactate (mmol/l))	eef2k_s445_dnhresensgdsgypsekrgelddpeprehg_log2(plasma lactate (mmol/l))	0.778527	2.44656e-13	5.05484e-10
svil_s941_kraltgrdsgmekygsfeeaeasypilnrar	log2(plasma lactate (mmol/l))	log2(plasma lactate (mmol/l))_svil_s941_kraltgrdsgmekygsfeeaeasypilnrar	0.785228	1.11033e-13	5.07618e-10
jph2_t525_gawngepsgegsrsvtpsegagrrsparpat	log2(plasma lactate (mmol/l))	jph2_t525_gawngepsgegsrsvtpsegagrrsparpat_log2(plasma lactate (mmol/l))	-0.778186	2.54513e-13	5.21673e-10
srrm2_s1382_psldmkeqstrssghssselspdavekagms	log2(plasma lactate (mmol/l))	log2(plasma lactate (mmol/l))_srrm2_s1382_psldmkeqstrssghssselspdavekagms	-0.78419	1.25706e-13	5.60112e-10
map1a_t742_srairgekelssepqtppaqkgtvplptisg	log2(plasma lactate (mmol/l))	log2(plasma lactate (mmol/l))_map1a_t742_srairgekelssepqtppaqkgtvplptisg	-0.776993	2.92035e-13	5.87005e-10
flnc_s1624_rytitikyggdeipyspfrihalptgdaskc	log2(plasma lactate (mmol/l))	flnc_s1624_rytitikyggdeipyspfrihalptgdaskc_log2(plasma lactate (mmol/l))	-0.7769	2.95172e-13	5.92713e-10
log2(plasma lactate (mmol/l))	ablim2_s510_sswlmlkgdadtrtnspdldtqslshssgtd	ablim2_s510_sswlmlkgdadtrtnspdldtqslshssgtd_log2(plasma lactate (mmol/l))	-0.776644	3.03986e-13	6.07212e-10
ralbp1_s463_rqecetkiaqeiaslskedvskeemneneev	plasma lactate (mmol/l)	plasma lactate (mmol/l)_ralbp1_s463_rqecetkiaqeiaslskedvskeemneneev	-0.78324	1.40763e-13	6.14551e-10
prkar2a_s374_nishyeeqlvkmfgssvdlgnlgq_______	log2(plasma lactate (mmol/l))	log2(plasma lactate (mmol/l))_prkar2a_s374_nishyeeqlvkmfgssvdlgnlgq_______	0.782156	1.60043e-13	6.80621e-10
cdk12_t892_fglarlynseesrpytnkvitlwyrppelll	log2(plasma lactate (mmol/l))	cdk12_t892_fglarlynseesrpytnkvitlwyrppelll_log2(plasma lactate (mmol/l))	-0.774924	3.69959e-13	7.19032e-10
plasma lactate (mmol/l)	pdha1_s201_pcificennrygmgtsveraaastdyykrgd	pdha1_s201_pcificennrygmgtsveraaastdyykrgd_plasma lactate (mmol/l)	-0.780377	1.9725e-13	8.08122e-10
crtc3_s329_thlgirsssglqssrsnpsiqatlnktvlss	log2(plasma lactate (mmol/l))	crtc3_s329_thlgirsssglqssrsnpsiqatlnktvlss_log2(plasma lactate (mmol/l))	-0.773339	4.42728e-13	8.32598e-10
gars_s653_ltrhgvshkvddssgsigrryartdeigvaf	log2(plasma lactate (mmol/l))	gars_s653_ltrhgvshkvddssgsigrryartdeigvaf_log2(plasma lactate (mmol/l))	-0.773276	4.45868e-13	8.37521e-10
log2(plasma lactate (mmol/l))	bag1_t32_eevtreemaaagltvtvthsecrapgnekhd	bag1_t32_eevtreemaaagltvtvthsecrapgnekhd_log2(plasma lactate (mmol/l))	-0.771965	5.167e-13	9.48964e-10
log2(plasma lactate (mmol/l))	ablim1_s674_lpdghmpamrmdrgvsmpnmlepkifpyeml	ablim1_s674_lpdghmpamrmdrgvsmpnmlepkifpyeml_log2(plasma lactate (mmol/l))	-0.771782	5.27386e-13	9.64383e-10
dhx16_s43_ralleknrsyrlledseesseetvsragssl	log2(plasma lactate (mmol/l))	dhx16_s43_ralleknrsyrlledseesseetvsragssl_log2(plasma lactate (mmol/l))	-0.771498	5.44406e-13	9.9063e-10
plasma lactate (mmol/l)	pbx2_s330_iyavktavsvtqgghsrtssptppssagsgg	pbx2_s330_iyavktavsvtqgghsrtssptppssagsgg_plasma lactate (mmol/l)	-0.777685	2.69669e-13	1.03405e-09
eef2_t57_kagiiasaragetrftdtrkdeqercitiks	log2(plasma lactate (mmol/l))	eef2_t57_kagiiasaragetrftdtrkdeqercitiks_log2(plasma lactate (mmol/l))	0.770223	6.27484e-13	1.11407e-09
cnot4_s307_snpvipisssnhsarspfegavtesqslfsd	log2(plasma lactate (mmol/l))	cnot4_s307_snpvipisssnhsarspfegavtesqslfsd_log2(plasma lactate (mmol/l))	-0.770183	6.30273e-13	1.11853e-09
plec_t3893_sdarkltfrglrkqitmeelvrsqvmdeata	log2(plasma lactate (mmol/l))	log2(plasma lactate (mmol/l))_plec_t3893_sdarkltfrglrkqitmeelvrsqvmdeata	0.776793	2.98801e-13	1.12374e-09
log2(plasma lactate (mmol/l))	c10orf71_s844_enkgttfsqakdltpspssasnrhmlftikd	c10orf71_s844_enkgttfsqakdltpspssasnrhmlftikd_log2(plasma lactate (mmol/l))	-0.769929	6.48308e-13	1.14721e-09
speg_s2376_gpfrgaeeedgiyrpspagtplelvrrpers	log2(plasma lactate (mmol/l))	log2(plasma lactate (mmol/l))_speg_s2376_gpfrgaeeedgiyrpspagtplelvrrpers	-0.776215	3.19305e-13	1.18673e-09
log2(plasma lactate (mmol/l))	camk2g_t366_kkrkssssvhlmepqttvvhnatdgikgste	camk2g_t366_kkrkssssvhlmepqttvvhnatdgikgste_log2(plasma lactate (mmol/l))	0.76918	7.04325e-13	1.2295e-09
zmynd8_s611_dvvgktppsttvgshsppetpvltrssaqts	log2(plasma lactate (mmol/l))	log2(plasma lactate (mmol/l))_zmynd8_s611_dvvgktppsttvgshsppetpvltrssaqts	-0.774874	3.72072e-13	1.34226e-09
zak_s339_eqsntplllplaarmseesyfeskteesnsa	plasma lactate (mmol/l)	plasma lactate (mmol/l)_zak_s339_eqsntplllplaarmseesyfeskteesnsa	0.774095	4.06474e-13	1.4428e-09
stk10_s448_qggdlspaanrsqkasqsrpnssaletlgge	plasma lactate (mmol/l)	plasma lactate (mmol/l)_stk10_s448_qggdlspaanrsqkasqsrpnssaletlgge	-0.774053	4.08417e-13	1.44771e-09
tmx1_s270_egtnkdfpqnairqrslgpslatdks_____	log2(plasma lactate (mmol/l))	log2(plasma lactate (mmol/l))_tmx1_s270_egtnkdfpqnairqrslgpslatdks_____	0.772128	5.07309e-13	1.72093e-09
esyt2_t625_ikshmsgspgpggsntapstpviggsdkpgm	log2(plasma lactate (mmol/l))	esyt2_t625_ikshmsgspgpggsntapstpviggsdkpgm_log2(plasma lactate (mmol/l))	-0.764094	1.22673e-12	1.94805e-09
kif21a_s201_rpmsdkvagkvtrklsssdapaqdtgssaaa	log2(plasma lactate (mmol/l))	kif21a_s201_rpmsdkvagkvtrklsssdapaqdtgssaaa_log2(plasma lactate (mmol/l))	-0.763911	1.25121e-12	1.97947e-09
log2(plasma lactate (mmol/l))	c7orf50_s143_vqkaealmreldeegsdpplpgraqrirqvl	c7orf50_s143_vqkaealmreldeegsdpplpgraqrirqvl_log2(plasma lactate (mmol/l))	-0.763788	1.26779e-12	2.00175e-09
log2(plasma lactate (mmol/l))	nup214_s645_svlpspsgrsaqgssspvpsmvqkspritpp	log2(plasma lactate (mmol/l))_nup214_s645_svlpspsgrsaqgssspvpsmvqkspritpp	-0.7694	6.87383e-13	2.19291e-09
eif4b_s602_npaskfssaskyaalsvdgedenegedyae_	log2(plasma lactate (mmol/l))	eif4b_s602_npaskfssaskyaalsvdgedenegedyae__log2(plasma lactate (mmol/l))	0.762002	1.53507e-12	2.35138e-09
dcp1a_t283_haptytiplspvlsptlpaeaptaqvppslp	log2(plasma lactate (mmol/l))	dcp1a_t283_haptytiplspvlsptlpaeaptaqvppslp_log2(plasma lactate (mmol/l))	-0.761795	1.56926e-12	2.39139e-09
gatad2a_s107_mkserrppspdvivlsdneqpssprvngltt	plasma lactate (mmol/l)	gatad2a_s107_mkserrppspdvivlsdneqpssprvngltt_plasma lactate (mmol/l)	-0.761393	1.63789e-12	2.47304e-09
ahnak_s1747_vdvnlpkadidvsgpsvdtdapdldiegpeg	log2(plasma lactate (mmol/l))	ahnak_s1747_vdvnlpkadidvsgpsvdtdapdldiegpeg_log2(plasma lactate (mmol/l))	-0.761273	1.65884e-12	2.50124e-09
log2(plasma lactate (mmol/l))	ngfr_s217_pegeklhsdsgisvdsqslhdqqphtqtasg	log2(plasma lactate (mmol/l))_ngfr_s217_pegeklhsdsgisvdsqslhdqqphtqtasg	-0.76775	8.24407e-13	2.53393e-09
erc1_s17_ygsarsvgkvepssqspgrsprlprsprlgh	log2(plasma lactate (mmol/l))	erc1_s17_ygsarsvgkvepssqspgrsprlprsprlgh_log2(plasma lactate (mmol/l))	-0.759995	1.89943e-12	2.80851e-09
myot_s229_nseharlqvptsqvrsrstsrgdvndqdaiq	log2(plasma lactate (mmol/l))	log2(plasma lactate (mmol/l))_myot_s229_nseharlqvptsqvrsrstsrgdvndqdaiq	-0.766491	9.46101e-13	2.82578e-09
svil_s941_kraltgrdsgmekygsfeeaeasypilnrar	plasma lactate (mmol/l)	plasma lactate (mmol/l)_svil_s941_kraltgrdsgmekygsfeeaeasypilnrar	0.766304	9.65612e-13	2.87167e-09
clasp1_s1069_llhnhlknssntsvgspsntigrtpsrhtss	log2(plasma lactate (mmol/l))	clasp1_s1069_llhnhlknssntsvgspsntigrtpsrhtss_log2(plasma lactate (mmol/l))	-0.759167	2.07265e-12	3.01607e-09
plasma lactate (mmol/l)	arhgef2_s741_repalplepdsggntspgvtangeartfngs	arhgef2_s741_repalplepdsggntspgvtangeartfngs_plasma lactate (mmol/l)	-0.757527	2.46107e-12	3.49369e-09
log2(plasma lactate (mmol/l))	aqp4_s300_geekkgkdqsgevlssv______________	aqp4_s300_geekkgkdqsgevlssv_______________log2(plasma lactate (mmol/l))	-0.757318	2.51535e-12	3.55552e-09
fam129b_s652_vteirgllaqglrpespppagpllngapage	plasma lactate (mmol/l)	fam129b_s652_vteirgllaqglrpespppagpllngapage_plasma lactate (mmol/l)	-0.756751	2.66827e-12	3.73932e-09
iws1_s237_sdseseepprhqasdseneelpkprisdses	log2(plasma lactate (mmol/l))	iws1_s237_sdseseepprhqasdseneelpkprisdses_log2(plasma lactate (mmol/l))	0.756323	2.78954e-12	3.87869e-09
plasma lactate (mmol/l)	pcbp1_s264_ammhggtgfagidssspevkgywasldastq	pcbp1_s264_ammhggtgfagidssspevkgywasldastq_plasma lactate (mmol/l)	-0.762486	1.4578e-12	3.97316e-09
stk10_s448_qggdlspaanrsqkasqsrpnssaletlgge	log2(plasma lactate (mmol/l))	log2(plasma lactate (mmol/l))_stk10_s448_qggdlspaanrsqkasqsrpnssaletlgge	-0.762136	1.51327e-12	4.09692e-09
fhod1_s510_tpqspapcvllraqrslapepkeplipaspk	log2(plasma lactate (mmol/l))	fhod1_s510_tpqspapcvllraqrslapepkeplipaspk_log2(plasma lactate (mmol/l))	0.755101	3.16533e-12	4.32309e-09
log2(plasma lactate (mmol/l))	bag3_s225_ssvqgassregsparsstplhspspirvhtv	bag3_s225_ssvqgassregsparsstplhspspirvhtv_log2(plasma lactate (mmol/l))	-0.754626	3.32406e-12	4.49082e-09
ckmt2_t361_lenlrlqkrgtggvdtaavadvydisnidri	plasma lactate (mmol/l)	ckmt2_t361_lenlrlqkrgtggvdtaavadvydisnidri_plasma lactate (mmol/l)	-0.753625	3.68397e-12	4.88631e-09
xirp1_s138_vqatsrkfeegsfanstdqeptrpqpgggdv	plasma lactate (mmol/l)	plasma lactate (mmol/l)_xirp1_s138_vqatsrkfeegsfanstdqeptrpqpgggdv	0.759175	2.07082e-12	5.25808e-09
fhl3_s238_sckrpivglgggkyvsfedrhwhhncfscar	log2(plasma lactate (mmol/l))	fhl3_s238_sckrpivglgggkyvsfedrhwhhncfscar_log2(plasma lactate (mmol/l))	0.751474	4.58688e-12	5.86423e-09
csnk1e_s92_rkvsmrlhrgapanvsssdltgrqevsripa	log2(plasma lactate (mmol/l))	csnk1e_s92_rkvsmrlhrgapanvsssdltgrqevsripa_log2(plasma lactate (mmol/l))	-0.750224	5.20485e-12	6.50886e-09
log2(plasma lactate (mmol/l))	obscn_s5725_ptldsiselpeedgrsqrlpqeaeevapdls	log2(plasma lactate (mmol/l))_obscn_s5725_ptldsiselpeedgrsqrlpqeaeevapdls	-0.755036	3.18663e-12	7.42608e-09
mcm3_t208_dakdgdsydpydfsdteeempqvhtpktads	log2(plasma lactate (mmol/l))	log2(plasma lactate (mmol/l))_mcm3_t208_dakdgdsydpydfsdteeempqvhtpktads	0.748619	6.11502e-12	7.47287e-09
log2(plasma lactate (mmol/l))	palmd_s345_slkeqeeslgspvhhspfdaqttgdgtedps	log2(plasma lactate (mmol/l))_palmd_s345_slkeqeeslgspvhhspfdaqttgdgtedps	-0.75462	3.32621e-12	7.67231e-09
mark3_s414_sssssnlslakvrpssdlnnstgqsphhkvq	plasma lactate (mmol/l)	mark3_s414_sssssnlslakvrpssdlnnstgqsphhkvq_plasma lactate (mmol/l)	-0.748135	6.41781e-12	7.78819e-09
mlip_t697_gksesttpnhrspvstpslpisltrteelis	log2(plasma lactate (mmol/l))	log2(plasma lactate (mmol/l))_mlip_t697_gksesttpnhrspvstpslpisltrteelis	-0.747927	6.5525e-12	7.9252e-09
zdhhc5_s423_rsptfgksfhfdplssgsrssslksaqgtgf	log2(plasma lactate (mmol/l))	log2(plasma lactate (mmol/l))_zdhhc5_s423_rsptfgksfhfdplssgsrssslksaqgtgf	-0.753956	3.56126e-12	8.10245e-09
wfs1_s32_papqpqarsrlnatasleqerserprapgpq	log2(plasma lactate (mmol/l))	log2(plasma lactate (mmol/l))_wfs1_s32_papqpqarsrlnatasleqerserprapgpq	0.753684	3.66176e-12	8.28178e-09
plasma lactate (mmol/l)	obscn_s5725_ptldsiselpeedgrsqrlpqeaeevapdls	obscn_s5725_ptldsiselpeedgrsqrlpqeaeevapdls_plasma lactate (mmol/l)	-0.753376	3.77917e-12	8.50564e-09
ctnnd1_t304_mgyddldygmmsdygtarrtgtpsdprrrlr	log2(plasma lactate (mmol/l))	ctnnd1_t304_mgyddldygmmsdygtarrtgtpsdprrrlr_log2(plasma lactate (mmol/l))	-0.74703	7.16433e-12	8.54127e-09
naca_s257_aspqvkdttissvlispqnpgslslkgpvsp	log2(plasma lactate (mmol/l))	log2(plasma lactate (mmol/l))_naca_s257_aspqvkdttissvlispqnpgslslkgpvsp	-0.753079	3.89566e-12	8.72479e-09
erc1_s17_ygsarsvgkvepssqspgrsprlprsprlgh	plasma lactate (mmol/l)	erc1_s17_ygsarsvgkvepssqspgrsprlprsprlgh_plasma lactate (mmol/l)	-0.746486	7.5616e-12	8.92447e-09
add3_s645_ikspekieevlspegspskspskkkkkfrtp	log2(plasma lactate (mmol/l))	add3_s645_ikspekieevlspegspskspskkkkkfrtp_log2(plasma lactate (mmol/l))	-0.746147	7.81898e-12	9.16866e-09
prkar2a_s373_rnishyeeqlvkmfgssvdlgnlgq______	plasma lactate (mmol/l)	plasma lactate (mmol/l)_prkar2a_s373_rnishyeeqlvkmfgssvdlgnlgq______	0.752454	4.15214e-12	9.182e-09
mcm3_t208_dakdgdsydpydfsdteeempqvhtpktads	plasma lactate (mmol/l)	mcm3_t208_dakdgdsydpydfsdteeempqvhtpktads_plasma lactate (mmol/l)	0.745591	8.26051e-12	9.58535e-09
slc25a4_s42_apiervklllqvqhaskqisaekqykgiidc	log2(plasma lactate (mmol/l))	log2(plasma lactate (mmol/l))_slc25a4_s42_apiervklllqvqhaskqisaekqykgiidc	0.751612	4.52295e-12	9.80806e-09
plasma lactate (mmol/l)	camk2g_s370_kksdggvkpqsnnknslvspaqepaplqtam	camk2g_s370_kksdggvkpqsnnknslvspaqepaplqtam_plasma lactate (mmol/l)	0.74507	8.69549e-12	1.00059e-08
cdk13_t550_gssnvapgekqtdpstpqqesskplggiqps	log2(plasma lactate (mmol/l))	cdk13_t550_gssnvapgekqtdpstpqqesskplggiqps_log2(plasma lactate (mmol/l))	-0.744696	9.02191e-12	1.03089e-08
psmb6_s216_dgssggvirlaaiaesgverqvllgdqipkf	plasma lactate (mmol/l)	plasma lactate (mmol/l)_psmb6_s216_dgssggvirlaaiaesgverqvllgdqipkf	-0.750669	4.97633e-12	1.06059e-08
rptor_s859_narpqrvldtssltqsapasptnkgvhihqa	plasma lactate (mmol/l)	plasma lactate (mmol/l)_rptor_s859_narpqrvldtssltqsapasptnkgvhihqa	-0.750559	5.03197e-12	1.06998e-08
rbmx_s75_sldgkaikveqatkpsfesgrrgppppprsr	log2(plasma lactate (mmol/l))	log2(plasma lactate (mmol/l))_rbmx_s75_sldgkaikveqatkpsfesgrrgppppprsr	-0.750385	5.12072e-12	1.08432e-08
ttn_s30313_rvraenrygvsqplvssiivakhqfripgpp	log2(plasma lactate (mmol/l))	log2(plasma lactate (mmol/l))_ttn_s30313_rvraenrygvsqplvssiivakhqfripgpp	-0.75026	5.186e-12	1.09281e-08
kank3_s293_grsegalqvldgevgsldgtpqtrevaaeav	log2(plasma lactate (mmol/l))	kank3_s293_grsegalqvldgevgsldgtpqtrevaaeav_log2(plasma lactate (mmol/l))	-0.743848	9.80374e-12	1.10275e-08
tbc1d4_s588_nifsrganrmrgrlgsvdsfersnslasekd	plasma lactate (mmol/l)	plasma lactate (mmol/l)_tbc1d4_s588_nifsrganrmrgrlgsvdsfersnslasekd	0.750021	5.31203e-12	1.11165e-08
ryr1_s2950_yavtrglkdmeldsssiekrfafgflqqllr	log2(plasma lactate (mmol/l))	log2(plasma lactate (mmol/l))_ryr1_s2950_yavtrglkdmeldsssiekrfafgflqqllr	-0.75001	5.31801e-12	1.11267e-08
flnc_t1250_vpkfptrvhvqpavdtsgvkvsgpgvephgv	log2(plasma lactate (mmol/l))	flnc_t1250_vpkfptrvhvqpavdtsgvkvsgpgvephgv_log2(plasma lactate (mmol/l))	-0.743332	1.03104e-11	1.15245e-08
dclk1_s358_kqrdlyrplssddldsvgdsv__________	log2(plasma lactate (mmol/l))	dclk1_s358_kqrdlyrplssddldsvgdsv___________log2(plasma lactate (mmol/l))	-0.743263	1.038e-11	1.15828e-08
igkc_s52_akvqwkvdnalqsgnsqesvteqdskdstys	log2(plasma lactate (mmol/l))	igkc_s52_akvqwkvdnalqsgnsqesvteqdskdstys_log2(plasma lactate (mmol/l))	-0.741946	1.17999e-11	1.2894e-08
na_s258_hpslarslsvpprprssasavdeppsssvrs	log2(plasma lactate (mmol/l))	log2(plasma lactate (mmol/l))_na_s258_hpslarslsvpprprssasavdeppsssvrs	-0.747804	6.63345e-12	1.33177e-08
trappc12_s78_nehmmesvlisdspnsegdagdlgrvrdeae	plasma lactate (mmol/l)	plasma lactate (mmol/l)_trappc12_s78_nehmmesvlisdspnsegdagdlgrvrdeae	-0.74727	6.99554e-12	1.39019e-08
gemin5_s765_rtpvklesidgneeesmkensgpvengvsdq	plasma lactate (mmol/l)	gemin5_s765_rtpvklesidgneeesmkensgpvengvsdq_plasma lactate (mmol/l)	0.740277	1.38648e-11	1.47345e-08
rcsd1_s52_ksppnashppkfkvkssplieklqanltfdp	plasma lactate (mmol/l)	plasma lactate (mmol/l)_rcsd1_s52_ksppnashppkfkvkssplieklqanltfdp	-0.746411	7.61787e-12	1.48091e-08
mark3_s414_sssssnlslakvrpssdlnnstgqsphhkvq	log2(plasma lactate (mmol/l))	log2(plasma lactate (mmol/l))_mark3_s414_sssssnlslakvrpssdlnnstgqsphhkvq	-0.739927	1.43391e-11	1.51343e-08
kiaa0368_t1100_svaardawqmteeeytppagakvndvvpwvl	log2(plasma lactate (mmol/l))	kiaa0368_t1100_svaardawqmteeeytppagakvndvvpwvl_log2(plasma lactate (mmol/l))	-0.739806	1.45076e-11	1.528e-08
sdpr_s287_kksltsnhqkissgksspfkvspltfgrkkv	log2(plasma lactate (mmol/l))	log2(plasma lactate (mmol/l))_sdpr_s287_kksltsnhqkissgksspfkvspltfgrkkv	-0.745802	8.09087e-12	1.55386e-08
tmem230_s111_hlriayyaskgyrgysyddipdfdd______	log2(plasma lactate (mmol/l))	log2(plasma lactate (mmol/l))_tmem230_s111_hlriayyaskgyrgysyddipdfdd______	0.744926	8.81969e-12	1.66238e-08
log2(plasma lactate (mmol/l))	ank3_t1739_ylkgeagkfeangshteitpeaktksyfpes	ank3_t1739_ylkgeagkfeangshteitpeaktksyfpes_log2(plasma lactate (mmol/l))	-0.738373	1.66409e-11	1.70609e-08
ttn_t27499_dsmvvtwarpvddggteiegyilekrdkegv	log2(plasma lactate (mmol/l))	log2(plasma lactate (mmol/l))_ttn_t27499_dsmvvtwarpvddggteiegyilekrdkegv	-0.744286	9.39208e-12	1.74482e-08
log2(plasma lactate (mmol/l))	camk2g_s370_kksdggvkpqsnnknslvspaqepaplqtam	camk2g_s370_kksdggvkpqsnnknslvspaqepaplqtam_log2(plasma lactate (mmol/l))	0.737583	1.7942e-11	1.80981e-08
log2(plasma lactate (mmol/l))	c10orf71_s1142_lelsaedlrtlsprgslldvatspagtsgrl	c10orf71_s1142_lelsaedlrtlsprgslldvatspagtsgrl_log2(plasma lactate (mmol/l))	-0.737542	1.80121e-11	1.81528e-08
log2(plasma lactate (mmol/l))	pdap1_s176_rkakddatlsgkrmqslslnk__________	log2(plasma lactate (mmol/l))_pdap1_s176_rkakddatlsgkrmqslslnk__________	0.743727	9.92012e-12	1.81967e-08
mark3_s492_kssgsavggkgiapaspmlgnasnpnkadip	log2(plasma lactate (mmol/l))	log2(plasma lactate (mmol/l))_mark3_s492_kssgsavggkgiapaspmlgnasnpnkadip	-0.737075	1.88281e-11	1.87936e-08
phkb_s20_pdavvspssaflrsgsvyeplksinlprpdn	log2(plasma lactate (mmol/l))	log2(plasma lactate (mmol/l))_phkb_s20_pdavvspssaflrsgsvyeplksinlprpdn	0.743305	1.0338e-11	1.88107e-08
cmya5_s1551_eikkketelpssqnvspaskhiipkgkdeet	log2(plasma lactate (mmol/l))	cmya5_s1551_eikkketelpssqnvspaskhiipkgkdeet_log2(plasma lactate (mmol/l))	-0.736845	1.92434e-11	1.91337e-08
stbd1_s188_lpssnllknrakeemslsdlnsqdrvdheew	log2(plasma lactate (mmol/l))	log2(plasma lactate (mmol/l))_stbd1_s188_lpssnllknrakeemslsdlnsqdrvdheew	0.742944	1.0709e-11	1.93301e-08
myoz1_s106_lptvggqlgtagqgfsysksngrggsqaggs	log2(plasma lactate (mmol/l))	log2(plasma lactate (mmol/l))_myoz1_s106_lptvggqlgtagqgfsysksngrggsqaggs	0.742467	1.12176e-11	2.0049e-08
ttn_s10463_tkvpevskkivpqkpsrtpvqeevievkvpa	log2(plasma lactate (mmol/l))	log2(plasma lactate (mmol/l))_ttn_s10463_tkvpevskkivpqkpsrtpvqeevievkvpa	0.742419	1.12694e-11	2.01241e-08
tfe3_s560_raasdpllssvspavskassrrssfsmeees	log2(plasma lactate (mmol/l))	log2(plasma lactate (mmol/l))_tfe3_s560_raasdpllssvspavskassrrssfsmeees	-0.742415	1.12742e-11	2.0129e-08
acss2_s267_hlgraelgmgdstsqsppikrscpdvqiswn	log2(plasma lactate (mmol/l))	acss2_s267_hlgraelgmgdstsqsppikrscpdvqiswn_log2(plasma lactate (mmol/l))	-0.7361	2.06486e-11	2.02495e-08
dusp27_s292_klmeereedygreggsaeaeegegtgsmlga	plasma lactate (mmol/l)	dusp27_s292_klmeereedygreggsaeaeegegtgsmlga_plasma lactate (mmol/l)	-0.735973	2.0899e-11	2.04442e-08
larp6_t450_rrrqaemgtqekspgtspllsrkmqtadglp	log2(plasma lactate (mmol/l))	larp6_t450_rrrqaemgtqekspgtspllsrkmqtadglp_log2(plasma lactate (mmol/l))	-0.735593	2.16619e-11	2.10669e-08
cmya5_s116_sqtsgvcsregstvnsppgnvsfivdevkkv	log2(plasma lactate (mmol/l))	cmya5_s116_sqtsgvcsregstvnsppgnvsfivdevkkv_log2(plasma lactate (mmol/l))	0.735367	2.21275e-11	2.14259e-08
ppp1r14a_s109_qpglrqpspshdgslsplqdrartahp____	plasma lactate (mmol/l)	plasma lactate (mmol/l)_ppp1r14a_s109_qpglrqpspshdgslsplqdrartahp____	-0.741303	1.25577e-11	2.19696e-08
trappc12_s78_nehmmesvlisdspnsegdagdlgrvrdeae	log2(plasma lactate (mmol/l))	log2(plasma lactate (mmol/l))_trappc12_s78_nehmmesvlisdspnsegdagdlgrvrdeae	-0.740829	1.31465e-11	2.27765e-08
gatad2a_s113_ppspdvivlsdneqpssprvnglttvalk__	plasma lactate (mmol/l)	gatad2a_s113_ppspdvivlsdneqpssprvnglttvalk___plasma lactate (mmol/l)	-0.734355	2.43346e-11	2.31568e-08
eef2k_s72_nkyysnltkserysssgspansfhfkeawkh	log2(plasma lactate (mmol/l))	eef2k_s72_nkyysnltkserysssgspansfhfkeawkh_log2(plasma lactate (mmol/l))	-0.734328	2.43952e-11	2.31952e-08
zc3h18_s917_nskapaapadrkrqlspqskssskvtsvpgk	log2(plasma lactate (mmol/l))	log2(plasma lactate (mmol/l))_zc3h18_s917_nskapaapadrkrqlspqskssskvtsvpgk	-0.740443	1.36449e-11	2.33813e-08
dcp1a_s281_ekhaptytiplspvlsptlpaeaptaqvpps	log2(plasma lactate (mmol/l))	dcp1a_s281_ekhaptytiplspvlsptlpaeaptaqvpps_log2(plasma lactate (mmol/l))	-0.734209	2.46693e-11	2.34251e-08
svil_s288_arprvkvreklvkeesarnspelasesvtqr	log2(plasma lactate (mmol/l))	log2(plasma lactate (mmol/l))_svil_s288_arprvkvreklvkeesarnspelasesvtqr	-0.740388	1.37175e-11	2.34753e-08
ppp1r14a_s26_lsklqspsrargpggspgglqkrharvtvky	plasma lactate (mmol/l)	plasma lactate (mmol/l)_ppp1r14a_s26_lsklqspsrargpggspgglqkrharvtvky	-0.739755	1.4578e-11	2.45788e-08
na_s114_prpaeaprmvaalprsphtpiihhvasplqk	log2(plasma lactate (mmol/l))	log2(plasma lactate (mmol/l))_na_s114_prpaeaprmvaalprsphtpiihhvasplqk	-0.739738	1.46016e-11	2.46064e-08
irs1_s1101_kviradpqgcrrrhssetfsstpsatrvgnt	log2(plasma lactate (mmol/l))	irs1_s1101_kviradpqgcrrrhssetfsstpsatrvgnt_log2(plasma lactate (mmol/l))	-0.733368	2.66882e-11	2.5004e-08
synpo2_s820_sikiaqpsypparpastlnvagpfkgpqaav	log2(plasma lactate (mmol/l))	log2(plasma lactate (mmol/l))_synpo2_s820_sikiaqpsypparpastlnvagpfkgpqaav	-0.73878	1.60066e-11	2.64013e-08
myh7_t167_phifsisdnayqymltdrenqsilitgesga	log2(plasma lactate (mmol/l))	log2(plasma lactate (mmol/l))_myh7_t167_phifsisdnayqymltdrenqsilitgesga	-0.732333	2.93864e-11	2.70817e-08
ppp1r3a_s375_qihgeictdlfqrslspsssaessvkgdfyc	log2(plasma lactate (mmol/l))	log2(plasma lactate (mmol/l))_ppp1r3a_s375_qihgeictdlfqrslspsssaessvkgdfyc	-0.737367	1.83129e-11	2.92984e-08
cmya5_s1158_sssvaaipaalpaqssivkeetkpasphsvl	plasma lactate (mmol/l)	cmya5_s1158_sssvaaipaalpaqssivkeetkpasphsvl_plasma lactate (mmol/l)	0.731003	3.32401e-11	2.99941e-08
log2(plasma lactate (mmol/l))	arfgap2_s297_ssearqkfagakaissdmffgrevdaeyear	arfgap2_s297_ssearqkfagakaissdmffgrevdaeyear_log2(plasma lactate (mmol/l))	0.730708	3.41576e-11	3.06767e-08
strip2_s329_mraasppsytldlgesqlapppsklrgrrgs	log2(plasma lactate (mmol/l))	log2(plasma lactate (mmol/l))_strip2_s329_mraasppsytldlgesqlapppsklrgrrgs	0.736643	1.96156e-11	3.08777e-08
dmd_s325_psqhleapedksfgsslmesevnldryqtal	plasma lactate (mmol/l)	dmd_s325_psqhleapedksfgsslmesevnldryqtal_plasma lactate (mmol/l)	-0.730466	3.49263e-11	3.12164e-08
ttn_s30313_rvraenrygvsqplvssiivakhqfripgpp	plasma lactate (mmol/l)	plasma lactate (mmol/l)_ttn_s30313_rvraenrygvsqplvssiivakhqfripgpp	-0.73634	2.01857e-11	3.16041e-08
lrrfip2_s263_vssdrasrgrresvvsaadyfsrsnrrgsvv	log2(plasma lactate (mmol/l))	log2(plasma lactate (mmol/l))_lrrfip2_s263_vssdrasrgrresvvsaadyfsrsnrrgsvv	0.730266	3.55754e-11	3.16762e-08
cnn3_s277_yhgeyqddyprdyqysdqgidy_________	log2(plasma lactate (mmol/l))	cnn3_s277_yhgeyqddyprdyqysdqgidy__________log2(plasma lactate (mmol/l))	-0.730186	3.58382e-11	3.18642e-08
clasp1_s691_rgrsrakvvsqsqpgsrssspgkllgsgygg	log2(plasma lactate (mmol/l))	clasp1_s691_rgrsrakvvsqsqpgsrssspgkllgsgygg_log2(plasma lactate (mmol/l))	-0.729819	3.70685e-11	3.27109e-08
cdk12_t892_fglarlynseesrpytnkvitlwyrppelll	plasma lactate (mmol/l)	cdk12_t892_fglarlynseesrpytnkvitlwyrppelll_plasma lactate (mmol/l)	-0.729238	3.90969e-11	3.41701e-08
kank3_s177_rgsgrsspapnlapaspgpaqlqlvreqmaa	log2(plasma lactate (mmol/l))	kank3_s177_rgsgrsspapnlapaspgpaqlqlvreqmaa_log2(plasma lactate (mmol/l))	-0.728682	4.11379e-11	3.56339e-08
phrf1_s1202_trshsperkgavreaspaplaqgepgredlp	plasma lactate (mmol/l)	phrf1_s1202_trshsperkgavreaspaplaqgepgredlp_plasma lactate (mmol/l)	-0.733902	2.53879e-11	3.78416e-08
log2(plasma lactate (mmol/l))	camk2g_t367_krkssssvhlmepqttvvhnatdgikgstes	camk2g_t367_krkssssvhlmepqttvvhnatdgikgstes_log2(plasma lactate (mmol/l))	0.727857	4.4355e-11	3.79396e-08
fxr2_s601_nrsrrrrnrgnrtdgsisgdrqpvtvadyis	log2(plasma lactate (mmol/l))	fxr2_s601_nrsrrrrnrgnrtdgsisgdrqpvtvadyis_log2(plasma lactate (mmol/l))	-0.72779	4.46275e-11	3.81364e-08
agfg1_s181_dsaptlhlnkgtpsqspvvgrsqgqqqekkq	log2(plasma lactate (mmol/l))	agfg1_s181_dsaptlhlnkgtpsqspvvgrsqgqqqekkq_log2(plasma lactate (mmol/l))	-0.727776	4.46814e-11	3.81743e-08
log2(plasma lactate (mmol/l))	arhgef2_s1005_tgseeegssrlspphsprdftrmqdipeete	arhgef2_s1005_tgseeegssrlspphsprdftrmqdipeete_log2(plasma lactate (mmol/l))	-0.727763	4.47381e-11	3.82106e-08
dpyd_t617_pgqssflnielisektaaywcqsvtelkadf	plasma lactate (mmol/l)	dpyd_t617_pgqssflnielisektaaywcqsvtelkadf_plasma lactate (mmol/l)	-0.727738	4.48389e-11	3.82762e-08
mcm3_s206_qpdakdgdsydpydfsdteeempqvhtpkta	plasma lactate (mmol/l)	mcm3_s206_qpdakdgdsydpydfsdteeempqvhtpkta_plasma lactate (mmol/l)	0.727702	4.49853e-11	3.83703e-08
epb41l2_s683_ekrritplslqtqgsshetlniveekkraev	plasma lactate (mmol/l)	epb41l2_s683_ekrritplslqtqgsshetlniveekkraev_plasma lactate (mmol/l)	-0.727576	4.55059e-11	3.87216e-08
uhrf1bp1l_s603_lshiplkdpllfksasdtnlqkgisfmdyls	plasma lactate (mmol/l)	plasma lactate (mmol/l)_uhrf1bp1l_s603_lshiplkdpllfksasdtnlqkgisfmdyls	0.733437	2.65148e-11	3.91748e-08
yap1_t358_stdsglsmssysvprtpddflnsvdemdtgd	log2(plasma lactate (mmol/l))	log2(plasma lactate (mmol/l))_yap1_t358_stdsglsmssysvprtpddflnsvdemdtgd	0.733149	2.72368e-11	4.00266e-08
ctnnd1_t59_vrvspqdanplmangtltrrhqngrfvgdad	log2(plasma lactate (mmol/l))	ctnnd1_t59_vrvspqdanplmangtltrrhqngrfvgdad_log2(plasma lactate (mmol/l))	-0.72647	5.03071e-11	4.19506e-08
tram1_s279_tengvngtltsnvadsprnkkekss______	log2(plasma lactate (mmol/l))	log2(plasma lactate (mmol/l))_tram1_s279_tengvngtltsnvadsprnkkekss______	-0.732458	2.90463e-11	4.20901e-08
unc93b1_s550_kvrgyryleednsdesdaegehgdgaeeeap	plasma lactate (mmol/l)	plasma lactate (mmol/l)_unc93b1_s550_kvrgyryleednsdesdaegehgdgaeeeap	-0.732345	2.93552e-11	4.2429e-08
rftn1_s486_kqqaeeneknledqsskagdmgncvsgqqqe	log2(plasma lactate (mmol/l))	log2(plasma lactate (mmol/l))_rftn1_s486_kqqaeeneknledqsskagdmgncvsgqqqe	-0.73216	2.9862e-11	4.29541e-08
kmt2c_s90_tetetivetaeikeqsaeedaeaevdnskql	log2(plasma lactate (mmol/l))	kmt2c_s90_tetetivetaeikeqsaeedaeaevdnskql_log2(plasma lactate (mmol/l))	-0.726107	5.19884e-11	4.31024e-08
sdpr_s293_nhqkissgksspfkvspltfgrkkvregesh	plasma lactate (mmol/l)	plasma lactate (mmol/l)_sdpr_s293_nhqkissgksspfkvspltfgrkkvregesh	-0.73208	3.0086e-11	4.32274e-08
log2(plasma lactate (mmol/l))	obscn_t6526_aklqvpggdsdedsktpsasprhgrsrpsss	log2(plasma lactate (mmol/l))_obscn_t6526_aklqvpggdsdedsktpsasprhgrsrpsss	-0.731942	3.0472e-11	4.36402e-08
irs2_s306_mkalkelfefrprsksqssgssathpisvpg	log2(plasma lactate (mmol/l))	irs2_s306_mkalkelfefrprsksqssgssathpisvpg_log2(plasma lactate (mmol/l))	-0.725902	5.29562e-11	4.37403e-08
synm_s855_hiklgpsevwrtermsyegptaevvemdvsn	log2(plasma lactate (mmol/l))	log2(plasma lactate (mmol/l))_synm_s855_hiklgpsevwrtermsyegptaevvemdvsn	0.73178	3.09349e-11	4.41603e-08
lrrfip2_s235_psecsyyssrissarsspgftnddtasivss	plasma lactate (mmol/l)	lrrfip2_s235_psecsyyssrissarsspgftnddtasivss_plasma lactate (mmol/l)	-0.725652	5.41689e-11	4.45717e-08
zdhhc5_s423_rsptfgksfhfdplssgsrssslksaqgtgf	plasma lactate (mmol/l)	plasma lactate (mmol/l)_zdhhc5_s423_rsptfgksfhfdplssgsrssslksaqgtgf	-0.73102	3.31865e-11	4.67562e-08
mycbp2_s2749_lksdaaklrsdshsrslspnhntlqtlksdg	plasma lactate (mmol/l)	mycbp2_s2749_lksdaaklrsdshsrslspnhntlqtlksdg_plasma lactate (mmol/l)	-0.724428	6.04741e-11	4.87091e-08
igf2r_s2479_sssaqqktvsstklvsfhddsdedllhi___	log2(plasma lactate (mmol/l))	igf2r_s2479_sssaqqktvsstklvsfhddsdedllhi____log2(plasma lactate (mmol/l))	0.724263	6.13709e-11	4.92864e-08
lmna_s303_aheelqqsriridslsaqlsqlqkqlaakea	log2(plasma lactate (mmol/l))	lmna_s303_aheelqqsriridslsaqlsqlqkqlaakea_log2(plasma lactate (mmol/l))	-0.724112	6.22081e-11	4.98138e-08
mapt_s554_epkkvavvrtppkspssaksrlqtapvpmpd	log2(plasma lactate (mmol/l))	log2(plasma lactate (mmol/l))_mapt_s554_epkkvavvrtppkspssaksrlqtapvpmpd	-0.72399	6.28953e-11	5.02484e-08
rcsd1_s52_ksppnashppkfkvkssplieklqanltfdp	log2(plasma lactate (mmol/l))	log2(plasma lactate (mmol/l))_rcsd1_s52_ksppnashppkfkvkssplieklqanltfdp	-0.729666	3.75927e-11	5.14836e-08
ttn_t17093_pilhyvlerreagrrtyipvmsgenklswtv	log2(plasma lactate (mmol/l))	log2(plasma lactate (mmol/l))_ttn_t17093_pilhyvlerreagrrtyipvmsgenklswtv	0.729517	3.81107e-11	5.20625e-08
log2(plasma lactate (mmol/l))	c1orf21_s95_pglvhqpranmhisesqqeffrmldekiekg	c1orf21_s95_pglvhqpranmhisesqqeffrmldekiekg_log2(plasma lactate (mmol/l))	0.723374	6.64532e-11	5.26025e-08
ttn_s35541_seitpqkkavvqeeisqkalrseeikmseak	log2(plasma lactate (mmol/l))	log2(plasma lactate (mmol/l))_ttn_s35541_seitpqkkavvqeeisqkalrseeikmseak	0.729305	3.88578e-11	5.28746e-08
vamp5_s41_kvlergvklaelqqrsdqlldmsstfnkttq	plasma lactate (mmol/l)	plasma lactate (mmol/l)_vamp5_s41_kvlergvklaelqqrsdqlldmsstfnkttq	0.729259	3.90243e-11	5.30514e-08
epb41l2_s58_eekgsqpppaaesqsslrrqkreketsesrg	log2(plasma lactate (mmol/l))	epb41l2_s58_eekgsqpppaaesqsslrrqkreketsesrg_log2(plasma lactate (mmol/l))	-0.723159	6.77402e-11	5.33994e-08
plasma lactate (mmol/l)	ablim2_t515_lkgdadtrtnspdldtqslshssgtdrdplq	ablim2_t515_lkgdadtrtnspdldtqslshssgtdrdplq_plasma lactate (mmol/l)	-0.723132	6.79052e-11	5.35084e-08
sema4d_s857_rdkpfdvkcelkfadsdadgd__________	plasma lactate (mmol/l)	plasma lactate (mmol/l)_sema4d_s857_rdkpfdvkcelkfadsdadgd__________	-0.729055	3.97578e-11	5.38524e-08
vcpip1_s768_dgpssapatptkapyspttskekkirittnd	plasma lactate (mmol/l)	plasma lactate (mmol/l)_vcpip1_s768_dgpssapatptkapyspttskekkirittnd	-0.729054	3.97617e-11	5.38524e-08
dock9_s439_vrqmlattspalmngsgqspsvlkgilheaa	plasma lactate (mmol/l)	dock9_s439_vrqmlattspalmngsgqspsvlkgilheaa_plasma lactate (mmol/l)	-0.722681	7.06928e-11	5.51671e-08
jph2_t525_gawngepsgegsrsvtpsegagrrsparpat	plasma lactate (mmol/l)	jph2_t525_gawngepsgegsrsvtpsegagrrsparpat_plasma lactate (mmol/l)	-0.722665	7.07906e-11	5.52273e-08
speg_s1946_elpsvprplqpefsgsrvsltdiptedealg	log2(plasma lactate (mmol/l))	log2(plasma lactate (mmol/l))_speg_s1946_elpsvprplqpefsgsrvsltdiptedealg	0.728547	4.16483e-11	5.59165e-08
crtc1_s110_mylsppadtswrrtnsdsalhqstmtptqpe	log2(plasma lactate (mmol/l))	crtc1_s110_mylsppadtswrrtnsdsalhqstmtptqpe_log2(plasma lactate (mmol/l))	-0.722287	7.32112e-11	5.67725e-08
sgca_s150_mfnvhtgerlpprvdsaqvplildqh_____	log2(plasma lactate (mmol/l))	log2(plasma lactate (mmol/l))_sgca_s150_mfnvhtgerlpprvdsaqvplildqh_____	0.728332	4.24748e-11	5.68387e-08
mylk2_s151_qaaarrgspaflhspscpaiisssekllakk	log2(plasma lactate (mmol/l))	log2(plasma lactate (mmol/l))_mylk2_s151_qaaarrgspaflhspscpaiisssekllakk	0.722192	7.38367e-11	5.71745e-08
wnk2_s49_arpgpqrflrrsvvesdqeeppgleaaeapg	log2(plasma lactate (mmol/l))	log2(plasma lactate (mmol/l))_wnk2_s49_arpgpqrflrrsvvesdqeeppgleaaeapg	-0.728251	4.27891e-11	5.71916e-08
sync_s26_dgaaqaarktrveansplpknsgslneaeal	log2(plasma lactate (mmol/l))	log2(plasma lactate (mmol/l))_sync_s26_dgaaqaarktrveansplpknsgslneaeal	-0.728242	4.28241e-11	5.72158e-08
rabgap1l_s118_lildpsnteistprpsspgglpeedsvlfnk	log2(plasma lactate (mmol/l))	log2(plasma lactate (mmol/l))_rabgap1l_s118_lildpsnteistprpsspgglpeedsvlfnk	-0.728226	4.28886e-11	5.72735e-08
ttn_t28555_vaikaldpftvpspptsleitsvtkesmtlc	log2(plasma lactate (mmol/l))	log2(plasma lactate (mmol/l))_ttn_t28555_vaikaldpftvpspptsleitsvtkesmtlc	-0.72799	4.38193e-11	5.82549e-08
cnn3_s277_yhgeyqddyprdyqysdqgidy_________	plasma lactate (mmol/l)	cnn3_s277_yhgeyqddyprdyqysdqgidy__________plasma lactate (mmol/l)	-0.721072	8.15396e-11	6.17645e-08
dcp1a_s277_tqsnekhaptytiplspvlsptlpaeaptaq	log2(plasma lactate (mmol/l))	dcp1a_s277_tqsnekhaptytiplspvlsptlpaeaptaq_log2(plasma lactate (mmol/l))	-0.721019	8.19239e-11	6.19559e-08
ubr3_s201_lvaerrkkfqeiinrssseanqvvrpktssk	log2(plasma lactate (mmol/l))	log2(plasma lactate (mmol/l))_ubr3_s201_lvaerrkkfqeiinrssseanqvvrpktssk	0.72704	4.77752e-11	6.21897e-08
gars_s653_ltrhgvshkvddssgsigrryartdeigvaf	plasma lactate (mmol/l)	gars_s653_ltrhgvshkvddssgsigrryartdeigvaf_plasma lactate (mmol/l)	-0.720729	8.40493e-11	6.32881e-08
eef2k_s477_sysnrkyesdedslgssgrvcvekwnllnss	plasma lactate (mmol/l)	eef2k_s477_sysnrkyesdedslgssgrvcvekwnllnss_plasma lactate (mmol/l)	0.720595	8.50493e-11	6.3854e-08
log2(plasma lactate (mmol/l))	acacb_s37_iwgkmtdskpitkskseanlipsqepfpasd	acacb_s37_iwgkmtdskpitkskseanlipsqepfpasd_log2(plasma lactate (mmol/l))	0.72057	8.5238e-11	6.39485e-08
uhrf1bp1l_s603_lshiplkdpllfksasdtnlqkgisfmdyls	log2(plasma lactate (mmol/l))	log2(plasma lactate (mmol/l))_uhrf1bp1l_s603_lshiplkdpllfksasdtnlqkgisfmdyls	0.726391	5.06704e-11	6.51255e-08
log2(plasma lactate (mmol/l))	npepps_s596_tvgfyrtqyssamlesllpgirdlslppvdr	log2(plasma lactate (mmol/l))_npepps_s596_tvgfyrtqyssamlesllpgirdlslppvdr	-0.726071	5.21552e-11	6.65896e-08
tmx1_s270_egtnkdfpqnairqrslgpslatdks_____	plasma lactate (mmol/l)	plasma lactate (mmol/l)_tmx1_s270_egtnkdfpqnairqrslgpslatdks_____	0.72523	5.62638e-11	7.062e-08
ubxn6_s72_nqvrkelqaeatvsgspeapgtnvvsepree	log2(plasma lactate (mmol/l))	log2(plasma lactate (mmol/l))_ubxn6_s72_nqvrkelqaeatvsgspeapgtnvvsepree	-0.725158	5.66332e-11	7.0996e-08
dennd4c_s989_pteppawgssivkvpsgifdvnsrksstgsi	log2(plasma lactate (mmol/l))	dennd4c_s989_pteppawgssivkvpsgifdvnsrksstgsi_log2(plasma lactate (mmol/l))	0.719076	9.72052e-11	7.10677e-08
ckmt2_t143_klrhngydprvmkhttdldaskitqgqfdeh	log2(plasma lactate (mmol/l))	ckmt2_t143_klrhngydprvmkhttdldaskitqgqfdeh_log2(plasma lactate (mmol/l))	-0.719007	9.77949e-11	7.14362e-08
jph1_s165_gmatvirsplrtslaslrseqsngsvlhdaa	log2(plasma lactate (mmol/l))	jph1_s165_gmatvirsplrtslaslrseqsngsvlhdaa_log2(plasma lactate (mmol/l))	0.71867	1.00727e-10	7.3128e-08
kank3_s177_rgsgrsspapnlapaspgpaqlqlvreqmaa	plasma lactate (mmol/l)	kank3_s177_rgsgrsspapnlapaspgpaqlqlvreqmaa_plasma lactate (mmol/l)	-0.718472	1.02488e-10	7.40971e-08
tjp2_s275_fgpsrdrdrdrsrgrsidqdyerayhraydp	log2(plasma lactate (mmol/l))	log2(plasma lactate (mmol/l))_tjp2_s275_fgpsrdrdrdrsrgrsidqdyerayhraydp	-0.724457	6.03163e-11	7.46658e-08
fxr2_s601_nrsrrrrnrgnrtdgsisgdrqpvtvadyis	plasma lactate (mmol/l)	fxr2_s601_nrsrrrrnrgnrtdgsisgdrqpvtvadyis_plasma lactate (mmol/l)	-0.718157	1.05346e-10	7.58006e-08
plasma lactate (mmol/l)	bag3_t227_vqgassregsparsstplhspspirvhtvvd	bag3_t227_vqgassregsparsstplhspspirvhtvvd_plasma lactate (mmol/l)	-0.717803	1.08647e-10	7.76867e-08
stxbp5_s106_kpdldvkdnsfsrsrsssvtsidkesreais	log2(plasma lactate (mmol/l))	log2(plasma lactate (mmol/l))_stxbp5_s106_kpdldvkdnsfsrsrsssvtsidkesreais	0.723777	6.41035e-11	7.84098e-08
irs2_s306_mkalkelfefrprsksqssgssathpisvpg	plasma lactate (mmol/l)	irs2_s306_mkalkelfefrprsksqssgssathpisvpg_plasma lactate (mmol/l)	-0.717464	1.11902e-10	7.9503e-08
eef2k_s74_yysnltkserysssgspansfhfkeawkhai	log2(plasma lactate (mmol/l))	eef2k_s74_yysnltkserysssgspansfhfkeawkhai_log2(plasma lactate (mmol/l))	-0.71741	1.12434e-10	7.97745e-08
mark3_s419_nlslakvrpssdlnnstgqsphhkvqrsvss	log2(plasma lactate (mmol/l))	log2(plasma lactate (mmol/l))_mark3_s419_nlslakvrpssdlnnstgqsphhkvqrsvss	-0.717354	1.12983e-10	8.01076e-08
jph1_t161_svpygmatvirsplrtslaslrseqsngsvl	log2(plasma lactate (mmol/l))	jph1_t161_svpygmatvirsplrtslaslrseqsngsvl_log2(plasma lactate (mmol/l))	0.717312	1.13391e-10	8.03684e-08
lmo7_s224_cssditlrggregfesdtdseftfkmqdynk	log2(plasma lactate (mmol/l))	lmo7_s224_cssditlrggregfesdtdseftfkmqdynk_log2(plasma lactate (mmol/l))	-0.717288	1.13629e-10	8.05081e-08
mtfp1_s129_iihpidrsvdflldsslrklyptvgkpsss_	plasma lactate (mmol/l)	mtfp1_s129_iihpidrsvdflldsslrklyptvgkpsss__plasma lactate (mmol/l)	0.717019	1.16327e-10	8.21362e-08
clip1_s195_satppisnltktasesisnlseagsikkger	plasma lactate (mmol/l)	clip1_s195_satppisnltktasesisnlseagsikkger_plasma lactate (mmol/l)	0.717006	1.16457e-10	8.21989e-08
plec_s1595_skrasfaektaqlerslqeehvavaqlreea	log2(plasma lactate (mmol/l))	log2(plasma lactate (mmol/l))_plec_s1595_skrasfaektaqlerslqeehvavaqlreea	0.722998	6.87196e-11	8.29529e-08
clasp2_s8_________mamgddksfddeesvdgnrpssa	log2(plasma lactate (mmol/l))	clasp2_s8_________mamgddksfddeesvdgnrpssa_log2(plasma lactate (mmol/l))	0.716701	1.19575e-10	8.39409e-08
ttn_t14448_repktfrwlkgtqeitgddrfelikdgtkhs	plasma lactate (mmol/l)	plasma lactate (mmol/l)_ttn_t14448_repktfrwlkgtqeitgddrfelikdgtkhs	0.722283	7.32409e-11	8.71103e-08
dopey2_s555_qmppsyldtestsgtsspvkgengkiiletk	log2(plasma lactate (mmol/l))	dopey2_s555_qmppsyldtestsgtsspvkgengkiiletk_log2(plasma lactate (mmol/l))	-0.716086	1.26126e-10	8.76855e-08
cmya5_s2479_sytlaekkvlaekqnsvaplelrdsneigkt	log2(plasma lactate (mmol/l))	cmya5_s2479_sytlaekkvlaekqnsvaplelrdsneigkt_log2(plasma lactate (mmol/l))	0.71595	1.27621e-10	8.84802e-08
fnbp1_s296_diefedytqpmkrtvsdnslsnsrgegkpdl	log2(plasma lactate (mmol/l))	fnbp1_s296_diefedytqpmkrtvsdnslsnsrgegkpdl_log2(plasma lactate (mmol/l))	-0.715805	1.29224e-10	8.93582e-08
fhod3_t1476_nhrernktrgkmitdtdeeeevesgkfsgss	plasma lactate (mmol/l)	fhod3_t1476_nhrernktrgkmitdtdeeeevesgkfsgss_plasma lactate (mmol/l)	-0.715639	1.31099e-10	9.03834e-08
csnk1a1_t152_aqqaasssgqgqqaqtptgkqtdktksnmkg	log2(plasma lactate (mmol/l))	csnk1a1_t152_aqqaasssgqgqqaqtptgkqtdktksnmkg_log2(plasma lactate (mmol/l))	-0.715633	1.31166e-10	9.04038e-08
rtn2_s266_pgtgalasaaaavsgskakae__________	log2(plasma lactate (mmol/l))	log2(plasma lactate (mmol/l))_rtn2_s266_pgtgalasaaaavsgskakae__________	0.721644	7.75096e-11	9.09783e-08
abcf1_s110_ekelmerlkklsvptsdeedevpapkprggk	log2(plasma lactate (mmol/l))	abcf1_s110_ekelmerlkklsvptsdeedevpapkprggk_log2(plasma lactate (mmol/l))	0.715461	1.33131e-10	9.14514e-08
tram1_s279_tengvngtltsnvadsprnkkekss______	plasma lactate (mmol/l)	plasma lactate (mmol/l)_tram1_s279_tengvngtltsnvadsprnkkekss______	-0.721556	7.81171e-11	9.15352e-08
sptbn1_s2167_mvngateqrtsskesspipsptsdrkaktal	log2(plasma lactate (mmol/l))	log2(plasma lactate (mmol/l))_sptbn1_s2167_mvngateqrtsskesspipsptsdrkaktal	-0.721306	7.98716e-11	9.31727e-08
kif21a_s201_rpmsdkvagkvtrklsssdapaqdtgssaaa	plasma lactate (mmol/l)	kif21a_s201_rpmsdkvagkvtrklsssdapaqdtgssaaa_plasma lactate (mmol/l)	-0.714873	1.40045e-10	9.52765e-08
filip1_s880_kqksgdttlgperamspvtittfsrektpes	plasma lactate (mmol/l)	filip1_s880_kqksgdttlgperamspvtittfsrektpes_plasma lactate (mmol/l)	-0.71481	1.40815e-10	9.56698e-08
ctif_s299_dtagdtghssleaprspdtlapvaserlppq	log2(plasma lactate (mmol/l))	ctif_s299_dtagdtghssleaprspdtlapvaserlppq_log2(plasma lactate (mmol/l))	-0.714756	1.41469e-10	9.60331e-08
plasma lactate (mmol/l)	c2orf49_s147_nhdlthrkspsgpvkspplspvgttpvklkr	c2orf49_s147_nhdlthrkspsgpvkspplspvgttpvklkr_plasma lactate (mmol/l)	-0.714557	1.43911e-10	9.72889e-08
dync1li1_t515_dritrkpvtvspttptsptegeas_______	plasma lactate (mmol/l)	dync1li1_t515_dritrkpvtvspttptsptegeas________plasma lactate (mmol/l)	-0.714427	1.4553e-10	9.81186e-08
epb41l2_s683_ekrritplslqtqgsshetlniveekkraev	log2(plasma lactate (mmol/l))	epb41l2_s683_ekrritplslqtqgsshetlniveekkraev_log2(plasma lactate (mmol/l))	-0.714365	1.46304e-10	9.84958e-08
mpp1_s80_tvarilhggmihrqgslhvgdeileingtnv	log2(plasma lactate (mmol/l))	log2(plasma lactate (mmol/l))_mpp1_s80_tvarilhggmihrqgslhvgdeileingtnv	-0.714318	1.46893e-10	9.87323e-08
flnc_t2178_trggetkrevrveestqvggdpfpavfgdfl	log2(plasma lactate (mmol/l))	flnc_t2178_trggetkrevrveestqvggdpfpavfgdfl_log2(plasma lactate (mmol/l))	-0.714294	1.47208e-10	9.88549e-08
plasma lactate (mmol/l)	ngfr_s217_pegeklhsdsgisvdsqslhdqqphtqtasg	ngfr_s217_pegeklhsdsgisvdsqslhdqqphtqtasg_plasma lactate (mmol/l)	-0.720419	8.63769e-11	9.91475e-08
kpna3_s56_rdehllkkrnvpqeesledsdvdadfkaqnv	plasma lactate (mmol/l)	kpna3_s56_rdehllkkrnvpqeesledsdvdadfkaqnv_plasma lactate (mmol/l)	0.714112	1.49515e-10	1.00018e-07
tanc1_s63_aedtyrvslakgvsmslpsspllprqshlvq	log2(plasma lactate (mmol/l))	log2(plasma lactate (mmol/l))_tanc1_s63_aedtyrvslakgvsmslpsspllprqshlvq	-0.720084	8.89656e-11	1.01603e-07
klc1_s599_ssresepknpgmkrasslnvlnvggkaaedr	log2(plasma lactate (mmol/l))	klc1_s599_ssresepknpgmkrasslnvlnvggkaaedr_log2(plasma lactate (mmol/l))	-0.71383	1.53185e-10	1.02021e-07
ccdc9_s202_epnpvrnflddprrrsgpleeserdrreesr	log2(plasma lactate (mmol/l))	ccdc9_s202_epnpvrnflddprrrsgpleeserdrreesr_log2(plasma lactate (mmol/l))	-0.713785	1.53773e-10	1.02319e-07
kif13b_s236_spgrerpdleapapgspfrvrrvraselrsf	log2(plasma lactate (mmol/l))	kif13b_s236_spgrerpdleapapgspfrvrrvraselrsf_log2(plasma lactate (mmol/l))	-0.713763	1.54068e-10	1.0249e-07
limch1_s76_vvlrgssdgrgsdsesdlphrklpdvkkddm	log2(plasma lactate (mmol/l))	limch1_s76_vvlrgssdgrgsdsesdlphrklpdvkkddm_log2(plasma lactate (mmol/l))	-0.713485	1.57775e-10	1.04348e-07
larp6_s447_wvrrrrqaemgtqekspgtspllsrkmqtad	log2(plasma lactate (mmol/l))	larp6_s447_wvrrrrqaemgtqekspgtspllsrkmqtad_log2(plasma lactate (mmol/l))	-0.713428	1.58554e-10	1.04698e-07
tmem63b_s40_samhgdshdryerltsvsssvdfdqrdngfc	plasma lactate (mmol/l)	plasma lactate (mmol/l)_tmem63b_s40_samhgdshdryerltsvsssvdfdqrdngfc	-0.71923	9.58975e-11	1.07838e-07
log2(plasma lactate (mmol/l))	acacb_s222_tgeaetrvptmrpsmsglhlvkrgrehkkld	acacb_s222_tgeaetrvptmrpsmsglhlvkrgrehkkld_log2(plasma lactate (mmol/l))	0.712728	1.68323e-10	1.09818e-07
ralgapa2_s638_krehegitilvrrssspaeldlkddlqqtqg	plasma lactate (mmol/l)	plasma lactate (mmol/l)_ralgapa2_s638_krehegitilvrrssspaeldlkddlqqtqg	-0.718899	9.87262e-11	1.10348e-07
strip2_s318_laedsiqvvksmraasppsytldlgesqlap	log2(plasma lactate (mmol/l))	log2(plasma lactate (mmol/l))_strip2_s318_laedsiqvvksmraasppsytldlgesqlap	0.718777	9.97819e-11	1.11247e-07
tns1_s1518_vsspvasgmsspsggstvsfshtlpdfskys	log2(plasma lactate (mmol/l))	log2(plasma lactate (mmol/l))_tns1_s1518_vsspvasgmsspsggstvsfshtlpdfskys	-0.718647	1.00929e-10	1.12304e-07
srrm1_s662_spppkqrsspvtkrrspslsskhrkgsspsr	plasma lactate (mmol/l)	plasma lactate (mmol/l)_srrm1_s662_spppkqrsspvtkrrspslsskhrkgsspsr	-0.718629	1.01085e-10	1.12391e-07
speg_s119_eagsgggtrrlpgspssvpqsglrreepdlq	log2(plasma lactate (mmol/l))	log2(plasma lactate (mmol/l))_speg_s119_eagsgggtrrlpgspssvpqsglrreepdlq	-0.718626	1.01116e-10	1.12402e-07
akt1s1_s117_dtqvfgdlprprlntsdfqklkrky______	log2(plasma lactate (mmol/l))	akt1s1_s117_dtqvfgdlprprlntsdfqklkrky_______log2(plasma lactate (mmol/l))	-0.712321	1.74266e-10	1.12758e-07
got1_s364_qveylvnekhiyllpsgrinvsglttknldy	plasma lactate (mmol/l)	got1_s364_qveylvnekhiyllpsgrinvsglttknldy_plasma lactate (mmol/l)	-0.712061	1.78165e-10	1.14856e-07
elmo1_s85_riafdaesepnnssgsmekrksmytrdykkl	log2(plasma lactate (mmol/l))	elmo1_s85_riafdaesepnnssgsmekrksmytrdykkl_log2(plasma lactate (mmol/l))	-0.712029	1.78656e-10	1.15087e-07
rbms3_s38_qtksyapaphpmappspstnsssnnssnnss	log2(plasma lactate (mmol/l))	log2(plasma lactate (mmol/l))_rbms3_s38_qtksyapaphpmappspstnsssnnssnnss	-0.718205	1.04901e-10	1.15536e-07
phldb1_s419_spfreppgservlttspsrqlvgrtfsdgla	log2(plasma lactate (mmol/l))	log2(plasma lactate (mmol/l))_phldb1_s419_spfreppgservlttspsrqlvgrtfsdgla	-0.718105	1.05828e-10	1.16394e-07
unc93b1_s547_pqhkvrgyryleednsdesdaegehgdgaee	plasma lactate (mmol/l)	plasma lactate (mmol/l)_unc93b1_s547_pqhkvrgyryleednsdesdaegehgdgaee	-0.718055	1.06287e-10	1.16709e-07
clasp2_s8_________mamgddksfddeesvdgnrpssa	plasma lactate (mmol/l)	clasp2_s8_________mamgddksfddeesvdgnrpssa_plasma lactate (mmol/l)	0.711765	1.82703e-10	1.17231e-07
ttn_t28555_vaikaldpftvpspptsleitsvtkesmtlc	plasma lactate (mmol/l)	plasma lactate (mmol/l)_ttn_t28555_vaikaldpftvpspptsleitsvtkesmtlc	-0.717765	1.09007e-10	1.19e-07
lmo7_s224_cssditlrggregfesdtdseftfkmqdynk	plasma lactate (mmol/l)	lmo7_s224_cssditlrggregfesdtdseftfkmqdynk_plasma lactate (mmol/l)	-0.71131	1.899e-10	1.2088e-07
tmem245_s320_aeavdrgesaptlstspspsspsptspsptl	plasma lactate (mmol/l)	plasma lactate (mmol/l)_tmem245_s320_aeavdrgesaptlstspspsspsptspsptl	-0.717433	1.1221e-10	1.21651e-07
dennd4c_s989_pteppawgssivkvpsgifdvnsrksstgsi	plasma lactate (mmol/l)	dennd4c_s989_pteppawgssivkvpsgifdvnsrksstgsi_plasma lactate (mmol/l)	0.711084	1.93571e-10	1.22758e-07
plasma lactate (mmol/l)	cachd1_t134_vilsaidehdkisvltvadtvrtcsldqcyk	cachd1_t134_vilsaidehdkisvltvadtvrtcsldqcyk_plasma lactate (mmol/l)	-0.711055	1.94057e-10	1.22999e-07
speg_s1946_elpsvprplqpefsgsrvsltdiptedealg	plasma lactate (mmol/l)	plasma lactate (mmol/l)_speg_s1946_elpsvprplqpefsgsrvsltdiptedealg	0.717223	1.14276e-10	1.23523e-07
plasma lactate (mmol/l)	paxbp1_s557_areqtgkmadhleglssddeetstditnfnl	paxbp1_s557_areqtgkmadhleglssddeetstditnfnl_plasma lactate (mmol/l)	0.717201	1.14494e-10	1.23706e-07
ttn_s28552_lesvaikaldpftvpspptsleitsvtkesm	log2(plasma lactate (mmol/l))	log2(plasma lactate (mmol/l))_ttn_s28552_lesvaikaldpftvpspptsleitsvtkesm	-0.717194	1.14564e-10	1.23755e-07
plasma lactate (mmol/l)	acly_s481_pakkakpampqdsvpsprslqgksttlfsrh	acly_s481_pakkakpampqdsvpsprslqgksttlfsrh_plasma lactate (mmol/l)	-0.71096	1.95626e-10	1.23757e-07
sipa1_s740_erteflhsqnslsprsslsdeapvlpnttpd	log2(plasma lactate (mmol/l))	log2(plasma lactate (mmol/l))_sipa1_s740_erteflhsqnslsprsslsdeapvlpnttpd	-0.717181	1.14692e-10	1.2388e-07
flnc_s1624_rytitikyggdeipyspfrihalptgdaskc	plasma lactate (mmol/l)	flnc_s1624_rytitikyggdeipyspfrihalptgdaskc_plasma lactate (mmol/l)	-0.710847	1.97512e-10	1.24694e-07
akap2_s152_sqprdalgdslqvpvspssttssrcssrdge	plasma lactate (mmol/l)	akap2_s152_sqprdalgdslqvpvspssttssrcssrdge_plasma lactate (mmol/l)	0.71073	1.99473e-10	1.25713e-07
log2(plasma lactate (mmol/l))	bin1_s245_qnlndvlvglekqhgsntftvkaqprkkskl	bin1_s245_qnlndvlvglekqhgsntftvkaqprkkskl_log2(plasma lactate (mmol/l))	-0.710598	2.01717e-10	1.26798e-07
fkbp15_s1114_tsdpeegdplalgpespgepqppqlkkddvt	log2(plasma lactate (mmol/l))	fkbp15_s1114_tsdpeegdplalgpespgepqppqlkkddvt_log2(plasma lactate (mmol/l))	-0.71022	2.08259e-10	1.30194e-07
plasma lactate (mmol/l)	bag3_s231_ssregsparsstplhspspirvhtvvdrpqp	bag3_s231_ssregsparsstplhspspirvhtvvdrpqp_plasma lactate (mmol/l)	-0.709118	2.28519e-10	1.4028e-07
mylk2_s587_nfiavsaanrfkkisssgalmalgv______	plasma lactate (mmol/l)	mylk2_s587_nfiavsaanrfkkisssgalmalgv_______plasma lactate (mmol/l)	0.709084	2.29171e-10	1.40641e-07
upf1_s1089_qpelsqdsylgdefksqidvalsqdstyqge	plasma lactate (mmol/l)	plasma lactate (mmol/l)_upf1_s1089_qpelsqdsylgdefksqidvalsqdstyqge	-0.715154	1.36703e-10	1.42206e-07
log2(plasma lactate (mmol/l))	obscn_s7899_eaareeqatllakapsfetalrlpasgthla	log2(plasma lactate (mmol/l))_obscn_s7899_eaareeqatllakapsfetalrlpasgthla	0.715107	1.37251e-10	1.42587e-07
serbp1_s243_kdeltespkyiqkqisynysdldqsnvteet	log2(plasma lactate (mmol/l))	log2(plasma lactate (mmol/l))_serbp1_s243_kdeltespkyiqkqisynysdldqsnvteet	0.715092	1.37432e-10	1.42746e-07
hcg_1984214_s223_ettqlsknleelnissaq_____________	plasma lactate (mmol/l)	hcg_1984214_s223_ettqlsknleelnissaq______________plasma lactate (mmol/l)	-0.708393	2.42845e-10	1.47394e-07
cnot4_s307_snpvipisssnhsarspfegavtesqslfsd	plasma lactate (mmol/l)	cnot4_s307_snpvipisssnhsarspfegavtesqslfsd_plasma lactate (mmol/l)	-0.708174	2.47356e-10	1.49712e-07
plasma lactate (mmol/l)	nfatc1_s890_ptagprllpevhedgspnlapipvtvkrepe	nfatc1_s890_ptagprllpevhedgspnlapipvtvkrepe_plasma lactate (mmol/l)	-0.714281	1.47368e-10	1.50879e-07
map4_s2073_pssttprlsrlatntsapdlknvrskvgste	log2(plasma lactate (mmol/l))	log2(plasma lactate (mmol/l))_map4_s2073_pssttprlsrlatntsapdlknvrskvgste	0.708	2.50979e-10	1.51527e-07
log2(plasma lactate (mmol/l))	arhgef12_s341_ksetiqdtdtqslvgspstriaphiigaedd	arhgef12_s341_ksetiqdtdtqslvgspstriaphiigaedd_log2(plasma lactate (mmol/l))	-0.70793	2.52456e-10	1.52187e-07
log2(plasma lactate (mmol/l))	ank3_s923_garsasdrsytlnrssyardsmmieellvps	ank3_s923_garsasdrsytlnrssyardsmmieellvps_log2(plasma lactate (mmol/l))	-0.707633	2.5879e-10	1.55387e-07
mcm3_s206_qpdakdgdsydpydfsdteeempqvhtpkta	log2(plasma lactate (mmol/l))	log2(plasma lactate (mmol/l))_mcm3_s206_qpdakdgdsydpydfsdteeempqvhtpkta	0.707475	2.62241e-10	1.5707e-07
plasma lactate (mmol/l)	camk2g_t366_kkrkssssvhlmepqttvvhnatdgikgste	camk2g_t366_kkrkssssvhlmepqttvvhnatdgikgste_plasma lactate (mmol/l)	0.707009	2.72637e-10	1.62023e-07
agfg1_t177_sllgdsaptlhlnkgtpsqspvvgrsqgqqq	plasma lactate (mmol/l)	agfg1_t177_sllgdsaptlhlnkgtpsqspvvgrsqgqqq_plasma lactate (mmol/l)	-0.706792	2.77591e-10	1.64418e-07
gemin5_s765_rtpvklesidgneeesmkensgpvengvsdq	log2(plasma lactate (mmol/l))	gemin5_s765_rtpvklesidgneeesmkensgpvengvsdq_log2(plasma lactate (mmol/l))	0.706678	2.80243e-10	1.65621e-07
csnk1a1_t152_aqqaasssgqgqqaqtptgkqtdktksnmkg	plasma lactate (mmol/l)	csnk1a1_t152_aqqaasssgqgqqaqtptgkqtdktksnmkg_plasma lactate (mmol/l)	-0.706229	2.90909e-10	1.70852e-07
log2(plasma lactate (mmol/l))	ampd1_s125_qgrktvnlsiplsetsstklshideyisssp	ampd1_s125_qgrktvnlsiplsetsstklshideyisssp_log2(plasma lactate (mmol/l))	0.706202	2.91564e-10	1.71186e-07
tmem245_s332_lstspspsspsptspsptlgrrrpeigtflr	plasma lactate (mmol/l)	plasma lactate (mmol/l)_tmem245_s332_lstspspsspsptspsptlgrrrpeigtflr	-0.712198	1.76106e-10	1.7331e-07
ubxn6_s72_nqvrkelqaeatvsgspeapgtnvvsepree	plasma lactate (mmol/l)	plasma lactate (mmol/l)_ubxn6_s72_nqvrkelqaeatvsgspeapgtnvvsepree	-0.711503	1.86817e-10	1.81378e-07
log2(plasma lactate (mmol/l))	nfatc1_s890_ptagprllpevhedgspnlapipvtvkrepe	log2(plasma lactate (mmol/l))_nfatc1_s890_ptagprllpevhedgspnlapipvtvkrepe	-0.711438	1.87855e-10	1.8209e-07
log2(plasma lactate (mmol/l))	camk2b_t371_tnstknsaaatspkgtlppaalepqttvihn	camk2b_t371_tnstknsaaatspkgtlppaalepqttvihn_log2(plasma lactate (mmol/l))	0.705115	3.19038e-10	1.8385e-07
log2(plasma lactate (mmol/l))	pcbp2_s360_ylinvrlssetggmgss______________	log2(plasma lactate (mmol/l))_pcbp2_s360_ylinvrlssetggmgss______________	-0.710615	2.01414e-10	1.92285e-07
iws1_s237_sdseseepprhqasdseneelpkprisdses	plasma lactate (mmol/l)	iws1_s237_sdseseepprhqasdseneelpkprisdses_plasma lactate (mmol/l)	0.704247	3.42724e-10	1.94681e-07
log2(plasma lactate (mmol/l))	oxr1_s13____msvsnlswlkkksqsvdinapgfnplag	log2(plasma lactate (mmol/l))_oxr1_s13____msvsnlswlkkksqsvdinapgfnplag	-0.710081	2.10712e-10	1.99088e-07
sec16a_s1149_ekrdnnwrydprftgsfdddpdphrdpygee	plasma lactate (mmol/l)	plasma lactate (mmol/l)_sec16a_s1149_ekrdnnwrydprftgsfdddpdphrdpygee	0.710082	2.10698e-10	1.99088e-07
log2(plasma lactate (mmol/l))	ank3_s928_sdrsytlnrssyardsmmieellvpskeqhl	ank3_s928_sdrsytlnrssyardsmmieellvpskeqhl_log2(plasma lactate (mmol/l))	-0.703373	3.68258e-10	2.06185e-07
stim1_s402_iegvhpgslveklpdspalakkallalnhgl	log2(plasma lactate (mmol/l))	log2(plasma lactate (mmol/l))_stim1_s402_iegvhpgslveklpdspalakkallalnhgl	-0.709354	2.24025e-10	2.08683e-07
lmna_s533_ntwgcgnslrtalinstgeevamrklvrsvt	plasma lactate (mmol/l)	lmna_s533_ntwgcgnslrtalinstgeevamrklvrsvt_plasma lactate (mmol/l)	-0.7031	3.76608e-10	2.10008e-07
gphn_s257_qsrcsskenilrashsavditkvarrhrmsp	log2(plasma lactate (mmol/l))	gphn_s257_qsrcsskenilrashsavditkvarrhrmsp_log2(plasma lactate (mmol/l))	0.703098	3.76643e-10	2.10013e-07
map4_s2013_svpadlsrpkststssmkktttlsgtapaag	log2(plasma lactate (mmol/l))	log2(plasma lactate (mmol/l))_map4_s2013_svpadlsrpkststssmkktttlsgtapaag	-0.70307	3.77523e-10	2.10387e-07
log2(plasma lactate (mmol/l))	nif3l1_y134_gactsrpihpskapnyptegnhrvefnvnyt	log2(plasma lactate (mmol/l))_nif3l1_y134_gactsrpihpskapnyptegnhrvefnvnyt	-0.709107	2.28739e-10	2.12079e-07
gatad2a_s107_mkserrppspdvivlsdneqpssprvngltt	log2(plasma lactate (mmol/l))	gatad2a_s107_mkserrppspdvivlsdneqpssprvngltt_log2(plasma lactate (mmol/l))	-0.702906	3.82622e-10	2.12547e-07
dkfzp586f0420_s109_iqdltvtgtepgqvssrssspsvrmittsgp	log2(plasma lactate (mmol/l))	dkfzp586f0420_s109_iqdltvtgtepgqvssrssspsvrmittsgp_log2(plasma lactate (mmol/l))	-0.702593	3.92575e-10	2.16722e-07
log2(plasma lactate (mmol/l))	nrap_s848_ligakdvqgdsqmshslqmsklqseleykkg	log2(plasma lactate (mmol/l))_nrap_s848_ligakdvqgdsqmshslqmsklqseleykkg	-0.708285	2.45056e-10	2.23728e-07
plasma lactate (mmol/l)	arfgef1_s1569_pspvsekpldtisqksvdihdsiqprsvdnr	arfgef1_s1569_pspvsekpldtisqksvdihdsiqprsvdnr_plasma lactate (mmol/l)	-0.701781	4.19492e-10	2.28741e-07
synpo2_s363_phkhrarharlrrseslsekqvkeakskcks	log2(plasma lactate (mmol/l))	log2(plasma lactate (mmol/l))_synpo2_s363_phkhrarharlrrseslsekqvkeakskcks	0.70776	2.56075e-10	2.31253e-07
plasma lactate (mmol/l)	aqp4_s300_geekkgkdqsgevlssv______________	aqp4_s300_geekkgkdqsgevlssv_______________plasma lactate (mmol/l)	-0.701449	4.30989e-10	2.33783e-07
rilpl1_t345_eenripqpppiahprtspqpesgikrlifta	log2(plasma lactate (mmol/l))	log2(plasma lactate (mmol/l))_rilpl1_t345_eenripqpppiahprtspqpesgikrlifta	-0.70742	2.63441e-10	2.36357e-07
eepd1_t205_rirhqvfaersrppsthtnggltftakphps	log2(plasma lactate (mmol/l))	eepd1_t205_rirhqvfaersrppsthtnggltftakphps_log2(plasma lactate (mmol/l))	-0.700176	4.77918e-10	2.53853e-07
specc1_s55_slafesrlsrlkrassedtlnkpgstaasgv	log2(plasma lactate (mmol/l))	log2(plasma lactate (mmol/l))_specc1_s55_slafesrlsrlkrassedtlnkpgstaasgv	-0.706267	2.8998e-10	2.54886e-07
mllt4_s1234_tdsnhssiaiqrvtrsqeelredkayqlerh	log2(plasma lactate (mmol/l))	log2(plasma lactate (mmol/l))_mllt4_s1234_tdsnhssiaiqrvtrsqeelredkayqlerh	-0.699985	4.85368e-10	2.56889e-07
speg_t2380_gaeeedgiyrpspagtplelvrrpersrsvq	plasma lactate (mmol/l)	plasma lactate (mmol/l)_speg_t2380_gaeeedgiyrpspagtplelvrrpersrsvq	-0.706079	2.94538e-10	2.58112e-07
speg_s2940_tkvtvqslspakevvsspgssprssprpegt	log2(plasma lactate (mmol/l))	log2(plasma lactate (mmol/l))_speg_s2940_tkvtvqslspakevvsspgssprssprpegt	-0.705944	2.97874e-10	2.60296e-07
dclk1_s358_kqrdlyrplssddldsvgdsv__________	plasma lactate (mmol/l)	dclk1_s358_kqrdlyrplssddldsvgdsv___________plasma lactate (mmol/l)	-0.699739	4.95119e-10	2.60911e-07
log2(plasma lactate (mmol/l))	pdha1_s269_qtyryhghsmsdpgvsyrtreeiqevrsksd	log2(plasma lactate (mmol/l))_pdha1_s269_qtyryhghsmsdpgvsyrtreeiqevrsksd	-0.705667	3.04779e-10	2.64806e-07
strn3_s214_rvrsllglsnsepngsvetknleqilngges	log2(plasma lactate (mmol/l))	log2(plasma lactate (mmol/l))_strn3_s214_rvrsllglsnsepngsvetknleqilngges	0.705285	3.14573e-10	2.71462e-07
mtfr1l_s6___________mqrnasvpnlrgseerllalk	log2(plasma lactate (mmol/l))	log2(plasma lactate (mmol/l))_mtfr1l_s6___________mqrnasvpnlrgseerllalk	0.69905	5.23475e-10	2.73316e-07
log2(plasma lactate (mmol/l))	caskin2_s321_prvglspdspagdrnsvgsegsvgsirsags	caskin2_s321_prvglspdspagdrnsvgsegsvgsirsags_log2(plasma lactate (mmol/l))	-0.698863	5.31412e-10	2.76612e-07
sos1_t1242_sdhgnaffpnspspftppppqtpsphgtrrh	log2(plasma lactate (mmol/l))	log2(plasma lactate (mmol/l))_sos1_t1242_sdhgnaffpnspspftppppqtpsphgtrrh	-0.704802	3.27385e-10	2.79978e-07
ttn_s21661_ltspkmvaqfpfgvpsepknarvtkvnkdci	log2(plasma lactate (mmol/l))	log2(plasma lactate (mmol/l))_ttn_s21661_ltspkmvaqfpfgvpsepknarvtkvnkdci	-0.704504	3.35538e-10	2.85137e-07
clasp1_s559_dsivslpqsdrsssssqeslnrplsakrspt	log2(plasma lactate (mmol/l))	clasp1_s559_dsivslpqsdrsssssqeslnrplsakrspt_log2(plasma lactate (mmol/l))	-0.698288	5.56579e-10	2.87032e-07
add3_s645_ikspekieevlspegspskspskkkkkfrtp	plasma lactate (mmol/l)	add3_s645_ikspekieevlspegspskspskkkkkfrtp_plasma lactate (mmol/l)	-0.697657	5.85493e-10	2.98853e-07
dst_s2919_tlkdepnnlqiivskspvqfenleeifdtsv	log2(plasma lactate (mmol/l))	dst_s2919_tlkdepnnlqiivskspvqfenleeifdtsv_log2(plasma lactate (mmol/l))	-0.697492	5.93291e-10	3.02024e-07
naca_t1385_tppaatpshkggpamtppspkrgpaipspkg	log2(plasma lactate (mmol/l))	log2(plasma lactate (mmol/l))_naca_t1385_tppaatpshkggpamtppspkrgpaipspkg	-0.703604	3.61333e-10	3.02403e-07
speg_s2376_gpfrgaeeedgiyrpspagtplelvrrpers	plasma lactate (mmol/l)	plasma lactate (mmol/l)_speg_s2376_gpfrgaeeedgiyrpspagtplelvrrpers	-0.703267	3.71482e-10	3.09092e-07
plasma lactate (mmol/l)	camk2g_t367_krkssssvhlmepqttvvhnatdgikgstes	camk2g_t367_krkssssvhlmepqttvvhnatdgikgstes_plasma lactate (mmol/l)	0.696952	6.19481e-10	3.12691e-07
epb41l2_s58_eekgsqpppaaesqsslrrqkreketsesrg	plasma lactate (mmol/l)	epb41l2_s58_eekgsqpppaaesqsslrrqkreketsesrg_plasma lactate (mmol/l)	-0.696905	6.21839e-10	3.13664e-07
ttn_s28552_lesvaikaldpftvpspptsleitsvtkesm	plasma lactate (mmol/l)	plasma lactate (mmol/l)_ttn_s28552_lesvaikaldpftvpspptsleitsvtkesm	-0.702925	3.8203e-10	3.1588e-07
smtn_s798_gsgstmmqtktfsssssskkmgsifdredqa	log2(plasma lactate (mmol/l))	log2(plasma lactate (mmol/l))_smtn_s798_gsgstmmqtktfsssssskkmgsifdredqa	0.70264	3.91067e-10	3.21653e-07
vamp5_s48_klaelqqrsdqlldmsstfnkttqnlaqkkc	log2(plasma lactate (mmol/l))	log2(plasma lactate (mmol/l))_vamp5_s48_klaelqqrsdqlldmsstfnkttqnlaqkkc	-0.702638	3.91123e-10	3.21673e-07
hdac7_s543_plaqgghrplsraqsspaapaslsapepasq	log2(plasma lactate (mmol/l))	hdac7_s543_plaqgghrplsraqsspaapaslsapepasq_log2(plasma lactate (mmol/l))	-0.696424	6.46165e-10	3.23426e-07
slc9a1_t695_innyltvpahkldsptmsrarigsdplayep	log2(plasma lactate (mmol/l))	log2(plasma lactate (mmol/l))_slc9a1_t695_innyltvpahkldsptmsrarigsdplayep	-0.702505	3.95387e-10	3.24289e-07
rreb1_s389_vagdapveqataetaspvhreehgrgeshep	log2(plasma lactate (mmol/l))	log2(plasma lactate (mmol/l))_rreb1_s389_vagdapveqataetaspvhreehgrgeshep	-0.702183	4.05955e-10	3.30983e-07
tfeb_s123_eylsetygnkfaahispaqgspkpppaaspg	plasma lactate (mmol/l)	plasma lactate (mmol/l)_tfeb_s123_eylsetygnkfaahispaqgspkpppaaspg	-0.70201	4.11702e-10	3.3465e-07
tfeb_s128_tygnkfaahispaqgspkpppaaspgvragh	plasma lactate (mmol/l)	plasma lactate (mmol/l)_tfeb_s128_tygnkfaahispaqgspkpppaaspgvragh	-0.70201	4.11702e-10	3.3465e-07
tfeb_s136_hispaqgspkpppaaspgvraghvlsssagn	plasma lactate (mmol/l)	plasma lactate (mmol/l)_tfeb_s136_hispaqgspkpppaaspgvraghvlsssagn	-0.70201	4.11702e-10	3.3465e-07
ttn_s9895_ekefeelvsfiqqrlsqtepvtlikdienqt	plasma lactate (mmol/l)	plasma lactate (mmol/l)_ttn_s9895_ekefeelvsfiqqrlsqtepvtlikdienqt	0.701839	4.17511e-10	3.38345e-07
usp19_s330_plagekavppgndpvspamvrsrnpgkddca	plasma lactate (mmol/l)	plasma lactate (mmol/l)_usp19_s330_plagekavppgndpvspamvrsrnpgkddca	-0.701734	4.2109e-10	3.40595e-07
dync1li1_t515_dritrkpvtvspttptsptegeas_______	log2(plasma lactate (mmol/l))	dync1li1_t515_dritrkpvtvspttptsptegeas________log2(plasma lactate (mmol/l))	-0.695492	6.95982e-10	3.43034e-07
uqcrc2_s367_kaaynqvktiaqgnlsntdvqaakrqrslfl	log2(plasma lactate (mmol/l))	log2(plasma lactate (mmol/l))_uqcrc2_s367_kaaynqvktiaqgnlsntdvqaakrqrslfl	-0.701194	4.40021e-10	3.53115e-07
ppp1r3a_s375_qihgeictdlfqrslspsssaessvkgdfyc	plasma lactate (mmol/l)	plasma lactate (mmol/l)_ppp1r3a_s375_qihgeictdlfqrslspsssaessvkgdfyc	-0.701124	4.42537e-10	3.54765e-07
clasp2_s327_gsvaslpqsdrsssssqeslnrpfsskwsta	log2(plasma lactate (mmol/l))	clasp2_s327_gsvaslpqsdrsssssqeslnrpfsskwsta_log2(plasma lactate (mmol/l))	-0.694663	7.43255e-10	3.61332e-07
emd_s171_grdsayqsithyrpvsasrssldlsyyptss	plasma lactate (mmol/l)	emd_s171_grdsayqsithyrpvsasrssldlsyyptss_plasma lactate (mmol/l)	-0.694593	7.47411e-10	3.62911e-07
plasma lactate (mmol/l)	caskin2_s321_prvglspdspagdrnsvgsegsvgsirsags	caskin2_s321_prvglspdspagdrnsvgsegsvgsirsags_plasma lactate (mmol/l)	-0.694471	7.54635e-10	3.65726e-07
tmem63b_s40_samhgdshdryerltsvsssvdfdqrdngfc	log2(plasma lactate (mmol/l))	log2(plasma lactate (mmol/l))_tmem63b_s40_samhgdshdryerltsvsssvdfdqrdngfc	-0.70022	4.76215e-10	3.75483e-07
speg_s2949_pakevvsspgssprssprpegttlrqgppqk	plasma lactate (mmol/l)	plasma lactate (mmol/l)_speg_s2949_pakevvsspgssprssprpegttlrqgppqk	-0.700214	4.76463e-10	3.7562e-07
mecp2_s68_saepaeagkaetsegsgsapavpeasaspkq	log2(plasma lactate (mmol/l))	log2(plasma lactate (mmol/l))_mecp2_s68_saepaeagkaetsegsgsapavpeasaspkq	-0.693696	8.02341e-10	3.83693e-07
micall1_s640_qvkssckenpfnrkpspaaspatkkatkgsk	log2(plasma lactate (mmol/l))	log2(plasma lactate (mmol/l))_micall1_s640_qvkssckenpfnrkpspaaspatkkatkgsk	-0.693482	8.16006e-10	3.88926e-07
stk11ip_s761_chppghgdhldraknsppqapstrdhgswsl	plasma lactate (mmol/l)	plasma lactate (mmol/l)_stk11ip_s761_chppghgdhldraknsppqapstrdhgswsl	-0.69965	4.98707e-10	3.89266e-07
ubap2l_s465_spavatstaappppssplpskstsapqmspg	log2(plasma lactate (mmol/l))	log2(plasma lactate (mmol/l))_ubap2l_s465_spavatstaappppssplpskstsapqmspg	-0.69938	5.09716e-10	3.96188e-07
ptma_s2_______________msdaavdtsseittkdl	log2(plasma lactate (mmol/l))	log2(plasma lactate (mmol/l))_ptma_s2_______________msdaavdtsseittkdl	-0.699297	5.13137e-10	3.98026e-07
tpr_s379_krkgailseeelaamsptaaavakivkpgmk	plasma lactate (mmol/l)	plasma lactate (mmol/l)_tpr_s379_krkgailseeelaamsptaaavakivkpgmk	-0.699174	5.18236e-10	4.01278e-07
plasma lactate (mmol/l)	ank3_t1739_ylkgeagkfeangshteitpeaktksyfpes	ank3_t1739_ylkgeagkfeangshteitpeaktksyfpes_plasma lactate (mmol/l)	-0.692784	8.62073e-10	4.05974e-07
na_t79_tslspvseashdqevtaphaaegphpaeapr	log2(plasma lactate (mmol/l))	log2(plasma lactate (mmol/l))_na_t79_tslspvseashdqevtaphaaegphpaeapr	-0.698935	5.28332e-10	4.07165e-07
fhl3_s238_sckrpivglgggkyvsfedrhwhhncfscar	plasma lactate (mmol/l)	fhl3_s238_sckrpivglgggkyvsfedrhwhhncfscar_plasma lactate (mmol/l)	0.692684	8.68899e-10	4.08515e-07
zmynd8_s611_dvvgktppsttvgshsppetpvltrssaqts	plasma lactate (mmol/l)	plasma lactate (mmol/l)_zmynd8_s611_dvvgktppsttvgshsppetpvltrssaqts	-0.698499	5.47191e-10	4.18162e-07
spen_s49_dsdssssssddsparsvqsaavpaptsqlls	log2(plasma lactate (mmol/l))	log2(plasma lactate (mmol/l))_spen_s49_dsdssssssddsparsvqsaavpaptsqlls	-0.698251	5.58212e-10	4.24607e-07
log2(plasma lactate (mmol/l))	pcdh1_s973_yppgspdlgrhyrsnsplpsiqlqpqspsas	log2(plasma lactate (mmol/l))_pcdh1_s973_yppgspdlgrhyrsnsplpsiqlqpqspsas	-0.697753	5.81012e-10	4.3786e-07
plasma lactate (mmol/l)	arhgef2_s1005_tgseeegssrlspphsprdftrmqdipeete	arhgef2_s1005_tgseeegssrlspphsprdftrmqdipeete_plasma lactate (mmol/l)	-0.691483	9.54644e-10	4.39759e-07
sorbs1_s467_nrdddsdlysprysfsedtksplsvprskse	log2(plasma lactate (mmol/l))	log2(plasma lactate (mmol/l))_sorbs1_s467_nrdddsdlysprysfsedtksplsvprskse	-0.69757	5.896e-10	4.42791e-07
snx29_t641_elidlrgpvpgdlsqtsedqslsdfeisnra	log2(plasma lactate (mmol/l))	log2(plasma lactate (mmol/l))_snx29_t641_elidlrgpvpgdlsqtsedqslsdfeisnra	-0.697552	5.90429e-10	4.43282e-07
rtn4_s738_kveqpvpdhselvedsspdsepvdlfsddsi	plasma lactate (mmol/l)	plasma lactate (mmol/l)_rtn4_s738_kveqpvpdhselvedsspdsepvdlfsddsi	-0.697283	6.03318e-10	4.50466e-07
log2(plasma lactate (mmol/l))	c10orf71_s673_gatekmkthqlenglsrsvsqetepereagl	c10orf71_s673_gatekmkthqlenglsrsvsqetepereagl_log2(plasma lactate (mmol/l))	-0.690908	9.98484e-10	4.56069e-07
plasma lactate (mmol/l)	c10orf71_t842_igenkgttfsqakdltpspssasnrhmlfti	c10orf71_t842_igenkgttfsqakdltpspssasnrhmlfti_plasma lactate (mmol/l)	-0.690888	1.00006e-09	4.56647e-07
filip1_s880_kqksgdttlgperamspvtittfsrektpes	log2(plasma lactate (mmol/l))	filip1_s880_kqksgdttlgperamspvtittfsrektpes_log2(plasma lactate (mmol/l))	-0.690887	1.00016e-09	4.56652e-07
pgm3_s64_rskqtkstigvmvtashnpeedngvklvdpl	log2(plasma lactate (mmol/l))	log2(plasma lactate (mmol/l))_pgm3_s64_rskqtkstigvmvtashnpeedngvklvdpl	-0.6968	6.27055e-10	4.64407e-07
log2(plasma lactate (mmol/l))	arhgap6_s551_hstlksgskdpgmtgssgdifessslragpc	arhgap6_s551_hstlksgskdpgmtgssgdifessslragpc_log2(plasma lactate (mmol/l))	-0.690611	1.02193e-09	4.64892e-07
na_s85_kdsiggtgdadslftslseraasperpprka	log2(plasma lactate (mmol/l))	log2(plasma lactate (mmol/l))_na_s85_kdsiggtgdadslftslseraasperpprka	0.696768	6.28687e-10	4.65269e-07
ppp1r12b_s29_sarmrraeqlrrwrgslteqepaerrgagrq	log2(plasma lactate (mmol/l))	log2(plasma lactate (mmol/l))_ppp1r12b_s29_sarmrraeqlrrwrgslteqepaerrgagrq	0.696524	6.41058e-10	4.72509e-07
plasma lactate (mmol/l)	obscn_s5716_arkrrmsreptldsiselpeedgrsqrlpqe	obscn_s5716_arkrrmsreptldsiselpeedgrsqrlpqe_plasma lactate (mmol/l)	0.696393	6.47798e-10	4.76372e-07
log2(plasma lactate (mmol/l))	pdap1_s19_ggrkgghkgrarqytspeeidaqlqaekqka	log2(plasma lactate (mmol/l))_pdap1_s19_ggrkgghkgrarqytspeeidaqlqaekqka	0.695945	6.71299e-10	4.90221e-07
stbd1_s188_lpssnllknrakeemslsdlnsqdrvdheew	plasma lactate (mmol/l)	plasma lactate (mmol/l)_stbd1_s188_lpssnllknrakeemslsdlnsqdrvdheew	0.695644	6.87614e-10	4.99695e-07
myh7_s1435_rlqneiedlmvdversnaaaaaldkkqrnfd	log2(plasma lactate (mmol/l))	log2(plasma lactate (mmol/l))_myh7_s1435_rlqneiedlmvdversnaaaaaldkkqrnfd	-0.689343	1.12781e-09	5.02291e-07
hdac7_s543_plaqgghrplsraqsspaapaslsapepasq	plasma lactate (mmol/l)	hdac7_s543_plaqgghrplsraqsspaapaslsapepasq_plasma lactate (mmol/l)	-0.689034	1.15511e-09	5.11578e-07
sos1_s1082_ripesetestasapnsprtpltpppasgass	log2(plasma lactate (mmol/l))	log2(plasma lactate (mmol/l))_sos1_s1082_ripesetestasapnsprtpltpppasgass	-0.695161	7.14481e-10	5.14735e-07
log2(plasma lactate (mmol/l))	arhgef40_s997_prspspslsslllpsspgprpapshcslapc	arhgef40_s997_prspspslsslllpsspgprpapshcslapc_log2(plasma lactate (mmol/l))	-0.688931	1.16434e-09	5.14925e-07
txlnb_s75_nrqlediintygsaastagkegsaraseqpe	plasma lactate (mmol/l)	plasma lactate (mmol/l)_txlnb_s75_nrqlediintygsaastagkegsaraseqpe	0.694844	7.3266e-10	5.24453e-07
lrrfip2_s260_asivssdrasrgrresvvsaadyfsrsnrrg	log2(plasma lactate (mmol/l))	log2(plasma lactate (mmol/l))_lrrfip2_s260_asivssdrasrgrresvvsaadyfsrsnrrg	0.688578	1.19656e-09	5.26148e-07
na_s67_ggthlapprafrtslspvseashdqevtaph	log2(plasma lactate (mmol/l))	log2(plasma lactate (mmol/l))_na_s67_ggthlapprafrtslspvseashdqevtaph	-0.694449	7.55983e-10	5.37218e-07
ttn_t34268_llerppeftlplynktayvgenvrfgvtitv	plasma lactate (mmol/l)	plasma lactate (mmol/l)_ttn_t34268_llerppeftlplynktayvgenvrfgvtitv	-0.694407	7.58506e-10	5.38748e-07
synpo_s743_yarrqsrmekyviessshtpelarcpsptms	log2(plasma lactate (mmol/l))	log2(plasma lactate (mmol/l))_synpo_s743_yarrqsrmekyviessshtpelarcpsptms	-0.694311	7.64256e-10	5.41976e-07
rin1_t231_sseeegvpgsrgspatsphlgrrrpllrsms	log2(plasma lactate (mmol/l))	log2(plasma lactate (mmol/l))_rin1_t231_sseeegvpgsrgspatsphlgrrrpllrsms	-0.693728	8.00298e-10	5.62193e-07
sptbn1_s2167_mvngateqrtsskesspipsptsdrkaktal	plasma lactate (mmol/l)	plasma lactate (mmol/l)_sptbn1_s2167_mvngateqrtsskesspipsptsdrkaktal	-0.693069	8.4295e-10	5.84664e-07
mark3_s152_sevrpssdlnnstgqsphhkvqrsvsssqkq	log2(plasma lactate (mmol/l))	log2(plasma lactate (mmol/l))_mark3_s152_sevrpssdlnnstgqsphhkvqrsvsssqkq	-0.686804	1.37179e-09	5.877e-07
rpl34_s12_____mvqrltyrrrlsyntasnktrlsrtpg	plasma lactate (mmol/l)	plasma lactate (mmol/l)_rpl34_s12_____mvqrltyrrrlsyntasnktrlsrtpg	-0.692837	8.58455e-10	5.93179e-07
synm_t1109_tpqgpvsatvevssptgfaqsqvledvsqaa	log2(plasma lactate (mmol/l))	log2(plasma lactate (mmol/l))_synm_t1109_tpqgpvsatvevssptgfaqsqvledvsqaa	-0.69279	8.61651e-10	5.94822e-07
iqsec1_s1049_sagslesnvegsiissphmrrratstrecps	plasma lactate (mmol/l)	iqsec1_s1049_sagslesnvegsiissphmrrratstrecps_plasma lactate (mmol/l)	-0.686324	1.42324e-09	6.04851e-07
sptb_s2124_atertspvslwsrlsssweslqpepshpy__	plasma lactate (mmol/l)	plasma lactate (mmol/l)_sptb_s2124_atertspvslwsrlsssweslqpepshpy__	-0.692457	8.84539e-10	6.07613e-07
map4_s2073_pssttprlsrlatntsapdlknvrskvgste	plasma lactate (mmol/l)	map4_s2073_pssttprlsrlatntsapdlknvrskvgste_plasma lactate (mmol/l)	0.686031	1.45552e-09	6.15236e-07
ttn_t27499_dsmvvtwarpvddggteiegyilekrdkegv	plasma lactate (mmol/l)	plasma lactate (mmol/l)_ttn_t27499_dsmvvtwarpvddggteiegyilekrdkegv	-0.692103	9.09394e-10	6.21082e-07
plasma lactate (mmol/l)	npepps_s596_tvgfyrtqyssamlesllpgirdlslppvdr	npepps_s596_tvgfyrtqyssamlesllpgirdlslppvdr_plasma lactate (mmol/l)	-0.691898	9.24132e-10	6.2891e-07
kank3_s293_grsegalqvldgevgsldgtpqtrevaaeav	plasma lactate (mmol/l)	kank3_s293_grsegalqvldgevgsldgtpqtrevaaeav_plasma lactate (mmol/l)	-0.685587	1.50579e-09	6.3218e-07
myoz1_s106_lptvggqlgtagqgfsysksngrggsqaggs	plasma lactate (mmol/l)	myoz1_s106_lptvggqlgtagqgfsysksngrggsqaggs_plasma lactate (mmol/l)	0.691698	9.38753e-10	6.36471e-07
spag9_s732_agldtegskqrsasqssldkldqelkeqqke	log2(plasma lactate (mmol/l))	log2(plasma lactate (mmol/l))_spag9_s732_agldtegskqrsasqssldkldqelkeqqke	-0.691698	9.3876e-10	6.36471e-07
lmod2_t384_ydggpnlrtkvwqrgtpssspyvsprhspws	plasma lactate (mmol/l)	lmod2_t384_ydggpnlrtkvwqrgtpssspyvsprhspws_plasma lactate (mmol/l)	-0.685297	1.53957e-09	6.43191e-07
fkbp15_s1114_tsdpeegdplalgpespgepqppqlkkddvt	plasma lactate (mmol/l)	fkbp15_s1114_tsdpeegdplalgpespgepqppqlkkddvt_plasma lactate (mmol/l)	-0.68499	1.57596e-09	6.55482e-07
log2(plasma lactate (mmol/l))	nolc1_s547_ddsseeeeeklkgkgsprpqapkangtsalt	log2(plasma lactate (mmol/l))_nolc1_s547_ddsseeeeeklkgkgsprpqapkangtsalt	-0.690907	9.98586e-10	6.6858e-07
got1_s364_qveylvnekhiyllpsgrinvsglttknldy	log2(plasma lactate (mmol/l))	got1_s364_qveylvnekhiyllpsgrinvsglttknldy_log2(plasma lactate (mmol/l))	-0.68429	1.66218e-09	6.83333e-07
triobp_s171_rqaldyvelspltqaspqrartpartpdrla	plasma lactate (mmol/l)	plasma lactate (mmol/l)_triobp_s171_rqaldyvelspltqaspqrartpartpdrla	-0.690241	1.05182e-09	6.95848e-07
map1b_s1793_lspksdispltpressplysptfsdstsavk	log2(plasma lactate (mmol/l))	log2(plasma lactate (mmol/l))_map1b_s1793_lspksdispltpressplysptfsdstsavk	-0.683817	1.72303e-09	7.02844e-07
svil_s130_qlaekygltldpeadseylsrytksrkepda	log2(plasma lactate (mmol/l))	log2(plasma lactate (mmol/l))_svil_s130_qlaekygltldpeadseylsrytksrkepda	-0.690022	1.06989e-09	7.04912e-07
akt1s1_t116_edtqvfgdlprprlntsdfqklkrky_____	log2(plasma lactate (mmol/l))	akt1s1_t116_edtqvfgdlprprlntsdfqklkrky______log2(plasma lactate (mmol/l))	-0.683701	1.73829e-09	7.07193e-07
plasma lactate (mmol/l)	obscn_t5711_lwealarkrrmsreptldsiselpeedgrsq	obscn_t5711_lwealarkrrmsreptldsiselpeedgrsq_plasma lactate (mmol/l)	0.689703	1.0967e-09	7.18576e-07
plasma lactate (mmol/l)	pcdh1_s962_gdsprihlplnyppgspdlgrhyrsnsplps	pcdh1_s962_gdsprihlplnyppgspdlgrhyrsnsplps_plasma lactate (mmol/l)	-0.689585	1.1068e-09	7.23252e-07
plasma lactate (mmol/l)	brd8_s259_spqkkmlgqkatpppspllsellkkgsllpt	brd8_s259_spqkkmlgqkatpppspllsellkkgsllpt_plasma lactate (mmol/l)	0.683243	1.79963e-09	7.2624e-07
plasma lactate (mmol/l)	brd8_t255_vtddspqkkmlgqkatpppspllsellkkgs	brd8_t255_vtddspqkkmlgqkatpppspllsellkkgs_plasma lactate (mmol/l)	0.683243	1.79963e-09	7.2624e-07
speg_s119_eagsgggtrrlpgspssvpqsglrreepdlq	plasma lactate (mmol/l)	plasma lactate (mmol/l)_speg_s119_eagsgggtrrlpgspssvpqsglrreepdlq	-0.689462	1.11742e-09	7.28724e-07
snx29_t641_elidlrgpvpgdlsqtsedqslsdfeisnra	plasma lactate (mmol/l)	plasma lactate (mmol/l)_snx29_t641_elidlrgpvpgdlsqtsedqslsdfeisnra	-0.689427	1.12042e-09	7.29885e-07
jph2_s446_peyqkrrllqeilenseslleppdrgagaag	log2(plasma lactate (mmol/l))	jph2_s446_peyqkrrllqeilenseslleppdrgagaag_log2(plasma lactate (mmol/l))	-0.683122	1.8161e-09	7.31303e-07
tppp_s160_egkapiisgvtkaissptvsrltdttkftgs	plasma lactate (mmol/l)	plasma lactate (mmol/l)_tppp_s160_egkapiisgvtkaissptvsrltdttkftgs	-0.689189	1.14129e-09	7.40317e-07
deptor_s159_pfclrkqshdnrkstsfmsvspskeikivsa	log2(plasma lactate (mmol/l))	deptor_s159_pfclrkqshdnrkstsfmsvspskeikivsa_log2(plasma lactate (mmol/l))	-0.682865	1.85181e-09	7.42429e-07
ccar2_s362_evrsvasnqsemefsslqdmpkeldpsavlp	log2(plasma lactate (mmol/l))	ccar2_s362_evrsvasnqsemefsslqdmpkeldpsavlp_log2(plasma lactate (mmol/l))	-0.68279	1.86227e-09	7.45952e-07
jph1_s216_aelagkkkgglfrrgsllgsmklrkseskss	log2(plasma lactate (mmol/l))	jph1_s216_aelagkkkgglfrrgsllgsmklrkseskss_log2(plasma lactate (mmol/l))	0.682711	1.87349e-09	7.49509e-07
map1a_t742_srairgekelssepqtppaqkgtvplptisg	plasma lactate (mmol/l)	map1a_t742_srairgekelssepqtppaqkgtvplptisg_plasma lactate (mmol/l)	-0.682549	1.89657e-09	7.56469e-07
sorbs1_s800_pvdymdlpfssspsrsataspqlshhslrag	log2(plasma lactate (mmol/l))	log2(plasma lactate (mmol/l))_sorbs1_s800_pvdymdlpfssspsrsataspqlshhslrag	-0.688704	1.185e-09	7.62352e-07
map1s_s733_efehrkavpmapapaspgssndssarsqera	log2(plasma lactate (mmol/l))	log2(plasma lactate (mmol/l))_map1s_s733_efehrkavpmapapaspgssndssarsqera	-0.682404	1.91733e-09	7.62852e-07
plasma lactate (mmol/l)	nolc1_s572_gtsaltaqngkaaknseeeeeekkkaavvvs	nolc1_s572_gtsaltaqngkaaknseeeeeekkkaavvvs_plasma lactate (mmol/l)	-0.688619	1.19278e-09	7.6582e-07
eepd1_t205_rirhqvfaersrppsthtnggltftakphps	plasma lactate (mmol/l)	eepd1_t205_rirhqvfaersrppsthtnggltftakphps_plasma lactate (mmol/l)	-0.682131	1.9573e-09	7.75632e-07
eif4g2_t470_qitmippsaqpprtqtpplgqtpqlglktnp	plasma lactate (mmol/l)	eif4g2_t470_qitmippsaqpprtqtpplgqtpqlglktnp_plasma lactate (mmol/l)	-0.682094	1.96272e-09	7.77127e-07
plasma lactate (mmol/l)	camk2d_t351_hnpdgnkestessnttiededvkarkqeiik	camk2d_t351_hnpdgnkestessnttiededvkarkqeiik_plasma lactate (mmol/l)	0.682091	1.96317e-09	7.77148e-07
plasma lactate (mmol/l)	camk2d_tnan_hnpdgnkestessnttiededvkarkqeiik	camk2d_tnan_hnpdgnkestessnttiededvkarkqeiik_plasma lactate (mmol/l)	0.682091	1.96317e-09	7.77148e-07
phkb_s20_pdavvspssaflrsgsvyeplksinlprpdn	plasma lactate (mmol/l)	phkb_s20_pdavvspssaflrsgsvyeplksinlprpdn_plasma lactate (mmol/l)	0.688347	1.21817e-09	7.78613e-07
ctnnd1_s269_qdvygpqpqvrvggssvdlhrfhpepygled	log2(plasma lactate (mmol/l))	ctnnd1_s269_qdvygpqpqvrvggssvdlhrfhpepygled_log2(plasma lactate (mmol/l))	-0.681909	1.99029e-09	7.85706e-07
tsc2_s1387_vdlsfqpsqplsksssspelqtlqdilgdpg	plasma lactate (mmol/l)	plasma lactate (mmol/l)_tsc2_s1387_vdlsfqpsqplsksssspelqtlqdilgdpg	0.688094	1.24216e-09	7.90176e-07
clasp1_s1069_llhnhlknssntsvgspsntigrtpsrhtss	plasma lactate (mmol/l)	clasp1_s1069_llhnhlknssntsvgspsntigrtpsrhtss_plasma lactate (mmol/l)	-0.681695	2.02266e-09	7.95699e-07
eef2k_s470_eprehghsysnrkyesdedslgssgrvcvek	plasma lactate (mmol/l)	eef2k_s470_eprehghsysnrkyesdedslgssgrvcvek_plasma lactate (mmol/l)	-0.681448	2.06048e-09	8.07363e-07
ktn1_s1256_vkaagdttviensdvspetesseketmsvsl	log2(plasma lactate (mmol/l))	ktn1_s1256_vkaagdttviensdvspetesseketmsvsl_log2(plasma lactate (mmol/l))	-0.681148	2.10753e-09	8.21456e-07
sipa1_s743_eflhsqnslsprsslsdeapvlpnttpdlll	log2(plasma lactate (mmol/l))	log2(plasma lactate (mmol/l))_sipa1_s743_eflhsqnslsprsslsdeapvlpnttpdlll	-0.687272	1.32339e-09	8.28435e-07
phldb1_s489_trttpdpklnrevaesprprrwaahgasped	plasma lactate (mmol/l)	phldb1_s489_trttpdpklnrevaesprprrwaahgasped_plasma lactate (mmol/l)	-0.687066	1.34445e-09	8.38321e-07
pygm_s2_______________msrplsdqekrkqisvr	log2(plasma lactate (mmol/l))	log2(plasma lactate (mmol/l))_pygm_s2_______________msrplsdqekrkqisvr	0.686794	1.37291e-09	8.51914e-07
rptor_s863_qrvldtssltqsapasptnkgvhihqaggsp	log2(plasma lactate (mmol/l))	log2(plasma lactate (mmol/l))_rptor_s863_qrvldtssltqsapasptnkgvhihqaggsp	0.686752	1.37732e-09	8.53536e-07
txnip_t294_ymdvipedhrlespttpllddmdgsqdspif	plasma lactate (mmol/l)	plasma lactate (mmol/l)_txnip_t294_ymdvipedhrlespttpllddmdgsqdspif	-0.68674	1.37858e-09	8.54055e-07
larp1_s766_anklfgapepstiarslpttvpespnyrntr	plasma lactate (mmol/l)	larp1_s766_anklfgapepstiarslpttvpespnyrntr_plasma lactate (mmol/l)	-0.680441	2.22225e-09	8.55748e-07
mark3_s492_kssgsavggkgiapaspmlgnasnpnkadip	plasma lactate (mmol/l)	mark3_s492_kssgsavggkgiapaspmlgnasnpnkadip_plasma lactate (mmol/l)	-0.680393	2.23013e-09	8.58288e-07
kcnj8_s379_iliqtlqkselshqnslrkrnsmrrnnsmrr	log2(plasma lactate (mmol/l))	kcnj8_s379_iliqtlqkselshqnslrkrnsmrrnnsmrr_log2(plasma lactate (mmol/l))	-0.680335	2.23985e-09	8.61324e-07
map1s_s733_efehrkavpmapapaspgssndssarsqera	plasma lactate (mmol/l)	map1s_s733_efehrkavpmapapaspgssndssarsqera_plasma lactate (mmol/l)	-0.680225	2.25838e-09	8.67157e-07
kcnj8_s379_iliqtlqkselshqnslrkrnsmrrnnsmrr	plasma lactate (mmol/l)	kcnj8_s379_iliqtlqkselshqnslrkrnsmrrnnsmrr_plasma lactate (mmol/l)	-0.680127	2.27502e-09	8.72292e-07
myot_s123_nsskipsamdsnyqqssagqpinakpsqtan	log2(plasma lactate (mmol/l))	log2(plasma lactate (mmol/l))_myot_s123_nsskipsamdsnyqqssagqpinakpsqtan	-0.68637	1.41829e-09	8.73231e-07
esyt2_s662_peagpqglhdlgrssssllaspghisvkept	log2(plasma lactate (mmol/l))	esyt2_s662_peagpqglhdlgrssssllaspghisvkept_log2(plasma lactate (mmol/l))	0.679939	2.30715e-09	8.81609e-07
ppp6r1_s531_knmvdlvnthhlhsssddeddrlkefnfpee	log2(plasma lactate (mmol/l))	log2(plasma lactate (mmol/l))_ppp6r1_s531_knmvdlvnthhlhsssddeddrlkefnfpee	-0.686093	1.44864e-09	8.8772e-07
clasp2_s1008_prsrdynpynysdsispfnksalkeamfddd	log2(plasma lactate (mmol/l))	clasp2_s1008_prsrdynpynysdsispfnksalkeamfddd_log2(plasma lactate (mmol/l))	-0.679436	2.39547e-09	9.08977e-07
plasma lactate (mmol/l)	oxr1_s13____msvsnlswlkkksqsvdinapgfnplag	oxr1_s13____msvsnlswlkkksqsvdinapgfnplag_plasma lactate (mmol/l)	-0.685677	1.49551e-09	9.10096e-07
ttn_s214_vpakktktivstaqisesrqtriekkieahf	log2(plasma lactate (mmol/l))	log2(plasma lactate (mmol/l))_ttn_s214_vpakktktivstaqisesrqtriekkieahf	0.685675	1.49568e-09	9.10146e-07
log2(plasma lactate (mmol/l))	camk2d_t343_kkrkssssvqmmepqttvihnpdgnkestes	camk2d_t343_kkrkssssvqmmepqttvihnpdgnkestes_log2(plasma lactate (mmol/l))	-0.67939	2.40375e-09	9.11342e-07
dlg1_s573_hdlreqmmnssissgsgslrtsqkrslyvra	log2(plasma lactate (mmol/l))	dlg1_s573_hdlreqmmnssissgsgslrtsqkrslyvra_log2(plasma lactate (mmol/l))	-0.6793	2.41991e-09	9.1634e-07
agfg1_s181_dsaptlhlnkgtpsqspvvgrsqgqqqekkq	plasma lactate (mmol/l)	agfg1_s181_dsaptlhlnkgtpsqspvvgrsqgqqqekkq_plasma lactate (mmol/l)	-0.679215	2.43524e-09	9.21317e-07
ccnl2_s108_llpggtqvldgtsgfspapklvespkegkgs	log2(plasma lactate (mmol/l))	ccnl2_s108_llpggtqvldgtsgfspapklvespkegkgs_log2(plasma lactate (mmol/l))	-0.679025	2.46998e-09	9.31992e-07
elmsan1_s700_pitpksahrtllrtnsaevtppvlsvmgeat	log2(plasma lactate (mmol/l))	elmsan1_s700_pitpksahrtllrtnsaevtppvlsvmgeat_log2(plasma lactate (mmol/l))	-0.6789	2.4931e-09	9.38618e-07
tmem63b_s43_hgdshdryerltsvsssvdfdqrdngfcswl	plasma lactate (mmol/l)	plasma lactate (mmol/l)_tmem63b_s43_hgdshdryerltsvsssvdfdqrdngfcswl	-0.684995	1.57539e-09	9.48178e-07
sos1_s1082_ripesetestasapnsprtpltpppasgass	plasma lactate (mmol/l)	plasma lactate (mmol/l)_sos1_s1082_ripesetestasapnsprtpltpppasgass	-0.684984	1.57675e-09	9.48709e-07
gphn_s257_qsrcsskenilrashsavditkvarrhrmsp	plasma lactate (mmol/l)	gphn_s257_qsrcsskenilrashsavditkvarrhrmsp_plasma lactate (mmol/l)	0.678699	2.53058e-09	9.49977e-07
lmod2_s392_tkvwqrgtpssspyvsprhspwsspklpkkv	plasma lactate (mmol/l)	lmod2_s392_tkvwqrgtpssspyvsprhspwsspklpkkv_plasma lactate (mmol/l)	-0.678635	2.5427e-09	9.5345e-07
tmem230_s111_hlriayyaskgyrgysyddipdfdd______	plasma lactate (mmol/l)	plasma lactate (mmol/l)_tmem230_s111_hlriayyaskgyrgysyddipdfdd______	0.684601	1.62335e-09	9.70539e-07
tmem245_s320_aeavdrgesaptlstspspsspsptspsptl	log2(plasma lactate (mmol/l))	log2(plasma lactate (mmol/l))_tmem245_s320_aeavdrgesaptlstspspsspsptspsptl	-0.684562	1.6282e-09	9.72983e-07
mlip_s696_lgksesttpnhrspvstpslpisltrteeli	log2(plasma lactate (mmol/l))	log2(plasma lactate (mmol/l))_mlip_s696_lgksesttpnhrspvstpslpisltrteeli	-0.678036	2.6584e-09	9.88547e-07
rin1_t231_sseeegvpgsrgspatsphlgrrrpllrsms	plasma lactate (mmol/l)	plasma lactate (mmol/l)_rin1_t231_sseeegvpgsrgspatsphlgrrrpllrsms	-0.684236	1.66908e-09	9.91644e-07
log2(plasma lactate (mmol/l))	c2orf57_s139_fpshllgkdkmsqmasvperepesapsapsa	c2orf57_s139_fpshllgkdkmsqmasvperepesapsapsa_log2(plasma lactate (mmol/l))	0.677848	2.69574e-09	9.99553e-07
lmod2_s387_gpnlrtkvwqrgtpssspyvsprhspwsspk	plasma lactate (mmol/l)	lmod2_s387_gpnlrtkvwqrgtpssspyvsprhspwsspk_plasma lactate (mmol/l)	-0.677626	2.74031e-09	1.01279e-06
kif1b_s1141_hcsqfvtpprmrrqfsapnlkagrettv___	plasma lactate (mmol/l)	kif1b_s1141_hcsqfvtpprmrrqfsapnlkagrettv____plasma lactate (mmol/l)	0.67759	2.74764e-09	1.01477e-06
log2(plasma lactate (mmol/l))	pcm1_s65_kkfgvesdkrvtndispesspgvgrrrtktp	log2(plasma lactate (mmol/l))_pcm1_s65_kkfgvesdkrvtndispesspgvgrrrtktp	-0.683685	1.74032e-09	1.02381e-06
synm_s653_vaenivtsilkqftqspeteasadsfpdtkv	log2(plasma lactate (mmol/l))	log2(plasma lactate (mmol/l))_synm_s653_vaenivtsilkqftqspeteasadsfpdtkv	0.683648	1.74524e-09	1.02593e-06
log2(plasma lactate (mmol/l))	pard3_s792_sdasqldfvktrksksmdlgsspsrdvgpsl	log2(plasma lactate (mmol/l))_pard3_s792_sdasqldfvktrksksmdlgsspsrdvgpsl	0.683634	1.7471e-09	1.02679e-06
sptb_s2161_rptteplfkvldtplsegdepatlpaprdhg	log2(plasma lactate (mmol/l))	log2(plasma lactate (mmol/l))_sptb_s2161_rptteplfkvldtplsegdepatlpaprdhg	-0.683356	1.78432e-09	1.04448e-06
log2(plasma lactate (mmol/l))	bin1_t291_kgnkspsppdgspaatpeirvnhepepagga	bin1_t291_kgnkspsppdgspaatpeirvnhepepagga_log2(plasma lactate (mmol/l))	-0.677086	2.85197e-09	1.04455e-06
cobl_s284_vnkrsnskgclttpnspsmhsrsltlgpsls	plasma lactate (mmol/l)	cobl_s284_vnkrsnskgclttpnspsmhsrsltlgpsls_plasma lactate (mmol/l)	-0.677071	2.85522e-09	1.04551e-06
dclk1_s353_pgslrkqrssqhggsstslastkvcssmden	plasma lactate (mmol/l)	dclk1_s353_pgslrkqrssqhggsstslastkvcssmden_plasma lactate (mmol/l)	-0.677027	2.86447e-09	1.04841e-06
synpo_s263_yseeasllrhlekvaseeeevplvvylkena	plasma lactate (mmol/l)	plasma lactate (mmol/l)_synpo_s263_yseeasllrhlekvaseeeevplvvylkena	0.683241	1.79989e-09	1.05192e-06
plasma lactate (mmol/l)	alpk3_s1865_kgsqlspqpqkkglpspqgtrksapsskatp	alpk3_s1865_kgsqlspqpqkkglpspqgtrksapsskatp_plasma lactate (mmol/l)	-0.676612	2.95352e-09	1.07379e-06
sh3bp5l_s362_kcdsvehlrglsdhvsldgqelgtrsggrrg	plasma lactate (mmol/l)	plasma lactate (mmol/l)_sh3bp5l_s362_kcdsvehlrglsdhvsldgqelgtrsggrrg	-0.682615	1.8871e-09	1.09068e-06
ppp6r1_s531_knmvdlvnthhlhsssddeddrlkefnfpee	plasma lactate (mmol/l)	plasma lactate (mmol/l)_ppp6r1_s531_knmvdlvnthhlhsssddeddrlkefnfpee	-0.682281	1.93534e-09	1.11149e-06
stim1_s402_iegvhpgslveklpdspalakkallalnhgl	plasma lactate (mmol/l)	plasma lactate (mmol/l)_stim1_s402_iegvhpgslveklpdspalakkallalnhgl	-0.682249	1.93998e-09	1.11353e-06
gatad2a_s113_ppspdvivlsdneqpssprvnglttvalk__	log2(plasma lactate (mmol/l))	gatad2a_s113_ppspdvivlsdneqpssprvnglttvalk___log2(plasma lactate (mmol/l))	-0.675795	3.13673e-09	1.12479e-06
myh3_s654_akkgakkkgssfqtvsalfrenlnklmtnlr	log2(plasma lactate (mmol/l))	log2(plasma lactate (mmol/l))_myh3_s654_akkgakkkgssfqtvsalfrenlnklmtnlr	-0.675639	3.17303e-09	1.13584e-06
map1b_s1793_lspksdispltpressplysptfsdstsavk	plasma lactate (mmol/l)	map1b_s1793_lspksdispltpressplysptfsdstsavk_plasma lactate (mmol/l)	-0.675345	3.24224e-09	1.15534e-06
phactr2_s27_qpgsvdgldkasiansdgptagsqtppfkrk	log2(plasma lactate (mmol/l))	log2(plasma lactate (mmol/l))_phactr2_s27_qpgsvdgldkasiansdgptagsqtppfkrk	-0.681581	2.04009e-09	1.15683e-06
myot_s229_nseharlqvptsqvrsrstsrgdvndqdaiq	plasma lactate (mmol/l)	myot_s229_nseharlqvptsqvrsrstsrgdvndqdaiq_plasma lactate (mmol/l)	-0.681497	2.05297e-09	1.16219e-06
clasp1_s691_rgrsrakvvsqsqpgsrssspgkllgsgygg	plasma lactate (mmol/l)	clasp1_s691_rgrsrakvvsqsqpgsrssspgkllgsgygg_plasma lactate (mmol/l)	-0.675228	3.27013e-09	1.16326e-06
ttn_y29704_rdtrqkvtgltensdyqyrvcavnaagqgpf	log2(plasma lactate (mmol/l))	log2(plasma lactate (mmol/l))_ttn_y29704_rdtrqkvtgltensdyqyrvcavnaagqgpf	-0.681386	2.07022e-09	1.16922e-06
cmya5_s116_sqtsgvcsregstvnsppgnvsfivdevkkv	plasma lactate (mmol/l)	cmya5_s116_sqtsgvcsregstvnsppgnvsfivdevkkv_plasma lactate (mmol/l)	0.675029	3.31823e-09	1.17603e-06
eef2k_s445_dnhresensgdsgypsekrgelddpeprehg	plasma lactate (mmol/l)	eef2k_s445_dnhresensgdsgypsekrgelddpeprehg_plasma lactate (mmol/l)	0.674464	3.45852e-09	1.2151e-06
lmna_s533_ntwgcgnslrtalinstgeevamrklvrsvt	log2(plasma lactate (mmol/l))	lmna_s533_ntwgcgnslrtalinstgeevamrklvrsvt_log2(plasma lactate (mmol/l))	-0.674113	3.54828e-09	1.23918e-06
ugp2_s13____mrifvedlskamsqdgasqfqevirqel	log2(plasma lactate (mmol/l))	log2(plasma lactate (mmol/l))_ugp2_s13____mrifvedlskamsqdgasqfqevirqel	0.680369	2.23427e-09	1.23959e-06
tns1_s1509_pnyatingkvsspvasgmsspsggstvsfsh	log2(plasma lactate (mmol/l))	log2(plasma lactate (mmol/l))_tns1_s1509_pnyatingkvsspvasgmsspsggstvsfsh	-0.680291	2.24723e-09	1.24589e-06
vcpip1_s998_vsqvraeattrsresspshgllklgsggvvk	log2(plasma lactate (mmol/l))	log2(plasma lactate (mmol/l))_vcpip1_s998_vsqvraeattrsresspshgllklgsggvvk	-0.680237	2.25635e-09	1.24973e-06
rprd2_s567_lpssaqpfipksfnyspnsstsevsstsask	log2(plasma lactate (mmol/l))	log2(plasma lactate (mmol/l))_rprd2_s567_lpssaqpfipksfnyspnsstsevsstsask	-0.680185	2.2652e-09	1.2532e-06
xpc_s94_tvksenlkvikdealsdgddlrdfpsdlkka	log2(plasma lactate (mmol/l))	log2(plasma lactate (mmol/l))_xpc_s94_tvksenlkvikdealsdgddlrdfpsdlkka	-0.679842	2.32397e-09	1.27931e-06
ccdc6_s325_remerrealcrqlsesesslemdderyfnem	log2(plasma lactate (mmol/l))	ccdc6_s325_remerrealcrqlsesesslemdderyfnem_log2(plasma lactate (mmol/l))	0.673518	3.70577e-09	1.28278e-06
txnip_t294_ymdvipedhrlespttpllddmdgsqdspif	log2(plasma lactate (mmol/l))	log2(plasma lactate (mmol/l))_txnip_t294_ymdvipedhrlespttpllddmdgsqdspif	-0.679537	2.37743e-09	1.30255e-06
triobp_s171_rqaldyvelspltqaspqrartpartpdrla	log2(plasma lactate (mmol/l))	log2(plasma lactate (mmol/l))_triobp_s171_rqaldyvelspltqaspqrartpartpdrla	-0.679432	2.39626e-09	1.31056e-06
srrm2_s333_tqrpsspetatkqpsspyedkdkdkkeksat	log2(plasma lactate (mmol/l))	log2(plasma lactate (mmol/l))_srrm2_s333_tqrpsspetatkqpsspyedkdkdkkeksat	-0.679181	2.44145e-09	1.3286e-06
cd44_s183_iypsnptdddvssgsssersstsggyifytf	log2(plasma lactate (mmol/l))	cd44_s183_iypsnptdddvssgsssersstsggyifytf_log2(plasma lactate (mmol/l))	-0.672768	3.91362e-09	1.33695e-06
myoz1_t100_dhfqkflptvggqlgtagqgfsysksngrgg	log2(plasma lactate (mmol/l))	log2(plasma lactate (mmol/l))_myoz1_t100_dhfqkflptvggqlgtagqgfsysksngrgg	-0.678802	2.51137e-09	1.35917e-06
plasma lactate (mmol/l)	bin1_s245_qnlndvlvglekqhgsntftvkaqprkkskl	bin1_s245_qnlndvlvglekqhgsntftvkaqprkkskl_plasma lactate (mmol/l)	-0.672473	3.99837e-09	1.35958e-06
na_s114_prpaeaprmvaalprsphtpiihhvasplqk	plasma lactate (mmol/l)	na_s114_prpaeaprmvaalprsphtpiihhvasplqk_plasma lactate (mmol/l)	-0.678761	2.51899e-09	1.36207e-06
sorbs1_s953_mdlpfssspsrsataspqfsshsklitpaps	plasma lactate (mmol/l)	plasma lactate (mmol/l)_sorbs1_s953_mdlpfssspsrsataspqfsshsklitpaps	-0.678616	2.54633e-09	1.37297e-06
igf2r_s2401_qenghittksvkalsslhgddqdsedevlti	plasma lactate (mmol/l)	igf2r_s2401_qenghittksvkalsslhgddqdsedevlti_plasma lactate (mmol/l)	0.672273	4.05683e-09	1.37471e-06
mark2_t466_kvpasplpglerkkttptpstnsvlststnr	log2(plasma lactate (mmol/l))	log2(plasma lactate (mmol/l))_mark2_t466_kvpasplpglerkkttptpstnsvlststnr	-0.672241	4.06636e-09	1.37743e-06
clasp1_s687_tpdnrgrsrakvvsqsqpgsrssspgkllgs	plasma lactate (mmol/l)	clasp1_s687_tpdnrgrsrakvvsqsqpgsrssspgkllgs_plasma lactate (mmol/l)	-0.671961	4.14972e-09	1.40015e-06
prpf31_s445_ggkstirdrssgtassvaftplqgleivnpq	log2(plasma lactate (mmol/l))	log2(plasma lactate (mmol/l))_prpf31_s445_ggkstirdrssgtassvaftplqgleivnpq	-0.678267	2.61312e-09	1.40053e-06
rptor_t857_tvnarpqrvldtssltqsapasptnkgvhih	log2(plasma lactate (mmol/l))	log2(plasma lactate (mmol/l))_rptor_t857_tvnarpqrvldtssltqsapasptnkgvhih	-0.678234	2.61967e-09	1.40301e-06
plasma lactate (mmol/l)	obscn_s5714_alarkrrmsreptldsiselpeedgrsqrlp	obscn_s5714_alarkrrmsreptldsiselpeedgrsqrlp_plasma lactate (mmol/l)	0.678162	2.63362e-09	1.4084e-06
epb41l3_t480_evgtgqyattkgisqtnlittvtpekkaeee	plasma lactate (mmol/l)	epb41l3_t480_evgtgqyattkgisqtnlittvtpekkaeee_plasma lactate (mmol/l)	-0.671844	4.18478e-09	1.40925e-06
marcks_s81_aadkeepaaagsgaaspsaaekgepaaaaap	log2(plasma lactate (mmol/l))	log2(plasma lactate (mmol/l))_marcks_s81_aadkeepaaagsgaaspsaaekgepaaaaap	-0.671618	4.25399e-09	1.42805e-06
gpi_s215_gthiaktlaqlnpesslfiiasktfttqeti	log2(plasma lactate (mmol/l))	gpi_s215_gthiaktlaqlnpesslfiiasktfttqeti_log2(plasma lactate (mmol/l))	-0.671581	4.26539e-09	1.43128e-06
adcy9_s688_qngllsppqeekltnsqtslceilqekgrwa	log2(plasma lactate (mmol/l))	adcy9_s688_qngllsppqeekltnsqtslceilqekgrwa_log2(plasma lactate (mmol/l))	-0.671337	4.34132e-09	1.45061e-06
plasma lactate (mmol/l)	ablim2_s510_sswlmlkgdadtrtnspdldtqslshssgtd	ablim2_s510_sswlmlkgdadtrtnspdldtqslshssgtd_plasma lactate (mmol/l)	-0.6712	4.38438e-09	1.46195e-06
snrk_s143_erilrekqekeiqtrsaspsnikaqfrqswp	plasma lactate (mmol/l)	plasma lactate (mmol/l)_snrk_s143_erilrekqekeiqtrsaspsnikaqfrqswp	-0.677432	2.77999e-09	1.46736e-06
dbnl_s204_ifkqkeramsttsisspqpgklrspflqkql	plasma lactate (mmol/l)	dbnl_s204_ifkqkeramsttsisspqpgklrspflqkql_plasma lactate (mmol/l)	-0.670955	4.46272e-09	1.48202e-06
neb_s4156_dlvnerlyrtrpealsftsivdtpevvlaka	log2(plasma lactate (mmol/l))	log2(plasma lactate (mmol/l))_neb_s4156_dlvnerlyrtrpealsftsivdtpevvlaka	-0.67722	2.82397e-09	1.4853e-06
ttn_y32704_vpgtvkvtemleypdyelderyqegifvrqg	log2(plasma lactate (mmol/l))	log2(plasma lactate (mmol/l))_ttn_y32704_vpgtvkvtemleypdyelderyqegifvrqg	-0.677139	2.84096e-09	1.49176e-06
clasp1_s687_tpdnrgrsrakvvsqsqpgsrssspgkllgs	log2(plasma lactate (mmol/l))	clasp1_s687_tpdnrgrsrakvvsqsqpgsrssspgkllgs_log2(plasma lactate (mmol/l))	-0.670674	4.55412e-09	1.50656e-06
ptma_s2_______________msdaavdtsseittkdl	plasma lactate (mmol/l)	plasma lactate (mmol/l)_ptma_s2_______________msdaavdtsseittkdl	-0.676856	2.90091e-09	1.51558e-06
plasma lactate (mmol/l)	acin1_t782_svvsatkgvpagnsdteggqpgrkrrwgast	acin1_t782_svvsatkgvpagnsdteggqpgrkrrwgast_plasma lactate (mmol/l)	-0.670507	4.60922e-09	1.52157e-06
naca_s257_aspqvkdttissvlispqnpgslslkgpvsp	plasma lactate (mmol/l)	naca_s257_aspqvkdttissvlispqnpgslslkgpvsp_plasma lactate (mmol/l)	-0.676756	2.92239e-09	1.52477e-06
plasma lactate (mmol/l)	pdha1_s262_gpilmelqtyryhghsmsdpgvsyrtreeiq	pdha1_s262_gpilmelqtyryhghsmsdpgvsyrtreeiq_plasma lactate (mmol/l)	-0.676752	2.92335e-09	1.5251e-06
tgfb1i1_s177_ptqppvvsstnegspsppeptgkgsldtmlg	log2(plasma lactate (mmol/l))	log2(plasma lactate (mmol/l))_tgfb1i1_s177_ptqppvvsstnegspsppeptgkgsldtmlg	-0.676428	2.99406e-09	1.55316e-06
myh7_t167_phifsisdnayqymltdrenqsilitgesga	plasma lactate (mmol/l)	myh7_t167_phifsisdnayqymltdrenqsilitgesga_plasma lactate (mmol/l)	-0.669997	4.78153e-09	1.56605e-06
rcsd1_s75_qanltfdpaallpgaspkspglkamvspfhs	log2(plasma lactate (mmol/l))	log2(plasma lactate (mmol/l))_rcsd1_s75_qanltfdpaallpgaspkspglkamvspfhs	-0.676193	3.04619e-09	1.57363e-06
log2(plasma lactate (mmol/l))	palm_t145_rktevvmnsqqtpvgtpkdkrvsntplrtvd	log2(plasma lactate (mmol/l))_palm_t145_rktevvmnsqqtpvgtpkdkrvsntplrtvd	-0.676041	3.08049e-09	1.5866e-06
ctif_s299_dtagdtghssleaprspdtlapvaserlppq	plasma lactate (mmol/l)	ctif_s299_dtagdtghssleaprspdtlapvaserlppq_plasma lactate (mmol/l)	-0.669499	4.95574e-09	1.61163e-06
pdlim5_t110_vqkgepkevvkpvpitspavskvtstnnmay	log2(plasma lactate (mmol/l))	log2(plasma lactate (mmol/l))_pdlim5_t110_vqkgepkevvkpvpitspavskvtstnnmay	-0.675621	3.1772e-09	1.62408e-06
speg_s2940_tkvtvqslspakevvsspgssprssprpegt	plasma lactate (mmol/l)	plasma lactate (mmol/l)_speg_s2940_tkvtvqslspakevvsspgssprssprpegt	-0.675494	3.20699e-09	1.63589e-06
mical3_s685_kkekdldgagkrrktsqseeeeaprghrger	log2(plasma lactate (mmol/l))	log2(plasma lactate (mmol/l))_mical3_s685_kkekdldgagkrrktsqseeeeaprghrger	0.66919	5.06665e-09	1.63937e-06
plasma lactate (mmol/l)	c10orf71_s844_enkgttfsqakdltpspssasnrhmlftikd	c10orf71_s844_enkgttfsqakdltpspssasnrhmlftikd_plasma lactate (mmol/l)	-0.668919	5.16615e-09	1.66463e-06
tns1_s1521_pvasgmsspsggstvsfshtlpdfskysmpd	plasma lactate (mmol/l)	plasma lactate (mmol/l)_tns1_s1521_pvasgmsspsggstvsfshtlpdfskysmpd	-0.675182	3.28116e-09	1.66509e-06
ctnnd1_s346_sdqyywaplaqhergslasldslrkggpppp	log2(plasma lactate (mmol/l))	ctnnd1_s346_sdqyywaplaqhergslasldslrkggpppp_log2(plasma lactate (mmol/l))	-0.668848	5.19259e-09	1.6714e-06
plasma lactate (mmol/l)	bag1_t32_eevtreemaaagltvtvthsecrapgnekhd	bag1_t32_eevtreemaaagltvtvthsecrapgnekhd_plasma lactate (mmol/l)	-0.668559	5.30096e-09	1.69761e-06
tmem63b_s44_gdshdryerltsvsssvdfdqrdngfcswlt	log2(plasma lactate (mmol/l))	log2(plasma lactate (mmol/l))_tmem63b_s44_gdshdryerltsvsssvdfdqrdngfcswlt	-0.674833	3.36616e-09	1.69798e-06
fxr2_s603_srrrrnrgnrtdgsisgdrqpvtvadyisra	log2(plasma lactate (mmol/l))	fxr2_s603_srrrrnrgnrtdgsisgdrqpvtvadyisra_log2(plasma lactate (mmol/l))	-0.668522	5.31498e-09	1.70142e-06
kiaa1468_s186_gggqlnragsistldsldfarysddgnretd	log2(plasma lactate (mmol/l))	kiaa1468_s186_gggqlnragsistldsldfarysddgnretd_log2(plasma lactate (mmol/l))	0.668439	5.34668e-09	1.70877e-06
hbb_y131_ahhfgkeftppvqaayqkvvagvanalahky	plasma lactate (mmol/l)	hbb_y131_ahhfgkeftppvqaayqkvvagvanalahky_plasma lactate (mmol/l)	-0.668314	5.39464e-09	1.72025e-06
phldb1_s443_tfsdglatrtlqppesprlgrrgldsmrelp	log2(plasma lactate (mmol/l))	log2(plasma lactate (mmol/l))_phldb1_s443_tfsdglatrtlqppesprlgrrgldsmrelp	-0.674585	3.42802e-09	1.72091e-06
tbc1d1_s237_tgsqepvrrpmrksfsqpglrslafrkelqd	log2(plasma lactate (mmol/l))	log2(plasma lactate (mmol/l))_tbc1d1_s237_tgsqepvrrpmrksfsqpglrslafrkelqd	0.674408	3.47262e-09	1.73748e-06
log2(plasma lactate (mmol/l))	acin1_t782_svvsatkgvpagnsdteggqpgrkrrwgast	acin1_t782_svvsatkgvpagnsdteggqpgrkrrwgast_log2(plasma lactate (mmol/l))	-0.668111	5.47331e-09	1.74006e-06
fhod1_s510_tpqspapcvllraqrslapepkeplipaspk	plasma lactate (mmol/l)	fhod1_s510_tpqspapcvllraqrslapepkeplipaspk_plasma lactate (mmol/l)	0.668109	5.47421e-09	1.74021e-06
phrf1_s1202_trshsperkgavreaspaplaqgepgredlp	log2(plasma lactate (mmol/l))	log2(plasma lactate (mmol/l))_phrf1_s1202_trshsperkgavreaspaplaqgepgredlp	-0.674323	3.49418e-09	1.74688e-06
lmna_s652_fgdnlvtrsyllgnssprtqspqncsim___	log2(plasma lactate (mmol/l))	lmna_s652_fgdnlvtrsyllgnssprtqspqncsim____log2(plasma lactate (mmol/l))	0.667978	5.52573e-09	1.75285e-06
sccpdh_s208_hdgtwksaiygfgdqsnlrklrnvsnlkpvp	plasma lactate (mmol/l)	plasma lactate (mmol/l)_sccpdh_s208_hdgtwksaiygfgdqsnlrklrnvsnlkpvp	-0.674164	3.53518e-09	1.76262e-06
na_s680_vvfppgspiplrrtisvlaspsvpllqhrtd	log2(plasma lactate (mmol/l))	log2(plasma lactate (mmol/l))_na_s680_vvfppgspiplrrtisvlaspsvpllqhrtd	-0.673947	3.59164e-09	1.78518e-06
dyrk4_y379_idfgsscyehqkvytyiqsrfyrspevilgh	plasma lactate (mmol/l)	dyrk4_y379_idfgsscyehqkvytyiqsrfyrspevilgh_plasma lactate (mmol/l)	-0.667395	5.76008e-09	1.81031e-06
eif4g1_s1104_nqlfapggrlswgkgssggsgakpsdaasea	log2(plasma lactate (mmol/l))	eif4g1_s1104_nqlfapggrlswgkgssggsgakpsdaasea_log2(plasma lactate (mmol/l))	-0.667263	5.81437e-09	1.82364e-06
hrc_s299_vsdghhhrdpshrhrsheeddnddddvstey	log2(plasma lactate (mmol/l))	hrc_s299_vsdghhhrdpshrhrsheeddnddddvstey_log2(plasma lactate (mmol/l))	0.667187	5.84578e-09	1.83149e-06
mast4_s1393_lhlspplgrqlsrpksaepprspllkrvqsa	plasma lactate (mmol/l)	mast4_s1393_lhlspplgrqlsrpksaepprspllkrvqsa_plasma lactate (mmol/l)	-0.667148	5.86222e-09	1.8357e-06
mapt_t522_ksgdrsgysspgspgtpgsrsrtpslptppt	log2(plasma lactate (mmol/l))	log2(plasma lactate (mmol/l))_mapt_t522_ksgdrsgysspgspgtpgsrsrtpslptppt	-0.666663	6.06769e-09	1.88492e-06
dbnl_s204_ifkqkeramsttsisspqpgklrspflqkql	log2(plasma lactate (mmol/l))	dbnl_s204_ifkqkeramsttsisspqpgklrspflqkql_log2(plasma lactate (mmol/l))	-0.66659	6.09915e-09	1.89195e-06
srrm2_s857_pkvksgtpprqgsitspqaneqsvtpqrrsc	log2(plasma lactate (mmol/l))	log2(plasma lactate (mmol/l))_srrm2_s857_pkvksgtpprqgsitspqaneqsvtpqrrsc	-0.6728	3.90439e-09	1.90327e-06
setd1a_s470_evrtsprpasparsgspapettnesvpfaqh	log2(plasma lactate (mmol/l))	log2(plasma lactate (mmol/l))_setd1a_s470_evrtsprpasparsgspapettnesvpfaqh	-0.672619	3.95614e-09	1.92103e-06
cdk13_t550_gssnvapgekqtdpstpqqesskplggiqps	plasma lactate (mmol/l)	cdk13_t550_gssnvapgekqtdpstpqqesskplggiqps_plasma lactate (mmol/l)	-0.666271	6.23887e-09	1.92613e-06
plasma lactate (mmol/l)	ablim1_s674_lpdghmpamrmdrgvsmpnmlepkifpyeml	ablim1_s674_lpdghmpamrmdrgvsmpnmlepkifpyeml_plasma lactate (mmol/l)	-0.666176	6.28097e-09	1.93547e-06
cobll1_t300_qrskkkrdqtasapatplvnkhrptftrsnt	plasma lactate (mmol/l)	cobll1_t300_qrskkkrdqtasapatplvnkhrptftrsnt_plasma lactate (mmol/l)	-0.666168	6.28466e-09	1.93605e-06
eef2_t54_lvckagiiasaragetrftdtrkdeqercit	log2(plasma lactate (mmol/l))	eef2_t54_lvckagiiasaragetrftdtrkdeqercit_log2(plasma lactate (mmol/l))	0.666148	6.29346e-09	1.93775e-06
wrap53_t77_avsqelregdpvslstpletefgspselspr	log2(plasma lactate (mmol/l))	log2(plasma lactate (mmol/l))_wrap53_t77_avsqelregdpvslstpletefgspselspr	-0.672443	4.00703e-09	1.93963e-06
ptprcap_s99_asppgrwlqaraelgstdndlerqedeqdtd	plasma lactate (mmol/l)	plasma lactate (mmol/l)_ptprcap_s99_asppgrwlqaraelgstdndlerqedeqdtd	-0.672338	4.03784e-09	1.95056e-06
gps1_s294_atfdrqelqrnvissssfklflelepqvrdi	log2(plasma lactate (mmol/l))	gps1_s294_atfdrqelqrnvissssfklflelepqvrdi_log2(plasma lactate (mmol/l))	-0.66576	6.46861e-09	1.97965e-06
mapt_s673_sekldfkdrvqskigsldnithvpgggnkki	plasma lactate (mmol/l)	mapt_s673_sekldfkdrvqskigsldnithvpgggnkki_plasma lactate (mmol/l)	0.665742	6.47694e-09	1.98189e-06
ctnnd1_s269_qdvygpqpqvrvggssvdlhrfhpepygled	plasma lactate (mmol/l)	ctnnd1_s269_qdvygpqpqvrvggssvdlhrfhpepygled_plasma lactate (mmol/l)	-0.665691	6.50041e-09	1.98634e-06
kpna3_s56_rdehllkkrnvpqeesledsdvdadfkaqnv	log2(plasma lactate (mmol/l))	kpna3_s56_rdehllkkrnvpqeesledsdvdadfkaqnv_log2(plasma lactate (mmol/l))	0.665673	6.50886e-09	1.98832e-06
gkap1_s27_tasrfallqvdsgsgsdsepgkgkgrntgks	plasma lactate (mmol/l)	gkap1_s27_tasrfallqvdsgsgsdsepgkgkgrntgks_plasma lactate (mmol/l)	-0.665617	6.53425e-09	1.9944e-06
synpo_t461_vvsadqemsgraaattptkvysevhftlakp	log2(plasma lactate (mmol/l))	log2(plasma lactate (mmol/l))_synpo_t461_vvsadqemsgraaattptkvysevhftlakp	-0.671784	4.20311e-09	2.01149e-06
ahnak_s1747_vdvnlpkadidvsgpsvdtdapdldiegpeg	plasma lactate (mmol/l)	ahnak_s1747_vdvnlpkadidvsgpsvdtdapdldiegpeg_plasma lactate (mmol/l)	-0.665444	6.6151e-09	2.01302e-06
lpin1_s176_ksqldslkrddnmntsededmfpiemssdea	log2(plasma lactate (mmol/l))	log2(plasma lactate (mmol/l))_lpin1_s176_ksqldslkrddnmntsededmfpiemssdea	0.665176	6.74138e-09	2.04371e-06
eif4g1_s1104_nqlfapggrlswgkgssggsgakpsdaasea	plasma lactate (mmol/l)	eif4g1_s1104_nqlfapggrlswgkgssggsgakpsdaasea_plasma lactate (mmol/l)	-0.665174	6.74239e-09	2.04389e-06
plasma lactate (mmol/l)	apba1_t305_aedmpeaeqdlerpptpaggrpdspglqapa	apba1_t305_aedmpeaeqdlerpptpaggrpdspglqapa_plasma lactate (mmol/l)	-0.665093	6.7811e-09	2.05244e-06
sec62_s356_sdtdsdrreddrsqhssgngndfemitkeel	log2(plasma lactate (mmol/l))	log2(plasma lactate (mmol/l))_sec62_s356_sdtdsdrreddrsqhssgngndfemitkeel	-0.671155	4.39889e-09	2.08275e-06
wdr1_s193_fegppfkfkftigdhsrfvncvrfspdgnrf	log2(plasma lactate (mmol/l))	log2(plasma lactate (mmol/l))_wdr1_s193_fegppfkfkftigdhsrfvncvrfspdgnrf	-0.671141	4.40311e-09	2.08407e-06
ahnak_s5321_lkgpslkgdldasvpsmkvhapglnlsgvgg	log2(plasma lactate (mmol/l))	ahnak_s5321_lkgpslkgdldasvpsmkvhapglnlsgvgg_log2(plasma lactate (mmol/l))	-0.664442	7.09936e-09	2.12784e-06
na_t117_aeaprmvaalprsphtpiihhvasplqkstf	log2(plasma lactate (mmol/l))	log2(plasma lactate (mmol/l))_na_t117_aeaprmvaalprsphtpiihhvasplqkstf	-0.670462	4.62404e-09	2.162e-06
plasma lactate (mmol/l)	camk2g_t356_llnkksdggvkepqttvvhnatdgikgstes	camk2g_t356_llnkksdggvkepqttvvhnatdgikgstes_plasma lactate (mmol/l)	0.66409	7.27745e-09	2.16927e-06
synpo_s525_gekapapqppslpdrsprpqrhimsrspmve	log2(plasma lactate (mmol/l))	log2(plasma lactate (mmol/l))_synpo_s525_gekapapqppslpdrsprpqrhimsrspmve	-0.670164	4.72446e-09	2.19646e-06
mylk2_s281_pfphrmvelrtgnvssefsmnskealgggkf	log2(plasma lactate (mmol/l))	log2(plasma lactate (mmol/l))_mylk2_s281_pfphrmvelrtgnvssefsmnskealgggkf	-0.663742	7.45742e-09	2.21155e-06
limch1_s1131_dkmpeanqlhlpnlnsqvdspssekspvmtp	log2(plasma lactate (mmol/l))	limch1_s1131_dkmpeanqlhlpnlnsqvdspssekspvmtp_log2(plasma lactate (mmol/l))	-0.663726	7.46589e-09	2.21324e-06
sec31a_s799_drlcraqgepvaghespkipyekqqlpkgrp	log2(plasma lactate (mmol/l))	log2(plasma lactate (mmol/l))_sec31a_s799_drlcraqgepvaghespkipyekqqlpkgrp	-0.669871	4.82522e-09	2.23349e-06
fbln1_s105_vgyqcgqvfqaccvksqetgdldvgglqetd	plasma lactate (mmol/l)	fbln1_s105_vgyqcgqvfqaccvksqetgdldvgglqetd_plasma lactate (mmol/l)	-0.663375	7.65193e-09	2.25494e-06
dcp1a_t283_haptytiplspvlsptlpaeaptaqvppslp	plasma lactate (mmol/l)	dcp1a_t283_haptytiplspvlsptlpaeaptaqvppslp_plasma lactate (mmol/l)	-0.663352	7.66411e-09	2.25761e-06
ttn_s1799_gtdhtsatlivkdekslveesqlpegrkglq	log2(plasma lactate (mmol/l))	log2(plasma lactate (mmol/l))_ttn_s1799_gtdhtsatlivkdekslveesqlpegrkglq	0.669658	4.89953e-09	2.25761e-06
plasma lactate (mmol/l)	nucks1_s181_ekkmpkprlkatvtpspvkgkgkvgrptask	nucks1_s181_ekkmpkprlkatvtpspvkgkgkvgrptask_plasma lactate (mmol/l)	-0.669633	4.90828e-09	2.26123e-06
svil_s130_qlaekygltldpeadseylsrytksrkepda	plasma lactate (mmol/l)	plasma lactate (mmol/l)_svil_s130_qlaekygltldpeadseylsrytksrkepda	-0.669477	4.96355e-09	2.28092e-06
phldb1_s419_spfreppgservlttspsrqlvgrtfsdgla	plasma lactate (mmol/l)	phldb1_s419_spfreppgservlttspsrqlvgrtfsdgla_plasma lactate (mmol/l)	-0.669192	5.06588e-09	2.31675e-06
plasma lactate (mmol/l)	pcnp_s108_skpketvptlapktlsvaaafnededsepee	pcnp_s108_skpketvptlapktlsvaaafnededsepee_plasma lactate (mmol/l)	0.669187	5.06786e-09	2.31744e-06
naca_t1385_tppaatpshkggpamtppspkrgpaipspkg	plasma lactate (mmol/l)	naca_t1385_tppaatpshkggpamtppspkrgpaipspkg_plasma lactate (mmol/l)	-0.669153	5.08017e-09	2.32138e-06
ehbp1l1_t284_eaggqvgpeaprppetspemrssrqpaqdta	plasma lactate (mmol/l)	ehbp1l1_t284_eaggqvgpeaprppetspemrssrqpaqdta_plasma lactate (mmol/l)	-0.662772	7.98187e-09	2.32809e-06
mtfp1_s129_iihpidrsvdflldsslrklyptvgkpsss_	log2(plasma lactate (mmol/l))	log2(plasma lactate (mmol/l))_mtfp1_s129_iihpidrsvdflldsslrklyptvgkpsss_	0.66255	8.10687e-09	2.35612e-06
aldoa_t124_vdkgvvplagtngetttqgldglsercaqyk	log2(plasma lactate (mmol/l))	aldoa_t124_vdkgvvplagtngetttqgldglsercaqyk_log2(plasma lactate (mmol/l))	-0.662499	8.13614e-09	2.36343e-06
tmem245_s332_lstspspsspsptspsptlgrrrpeigtflr	log2(plasma lactate (mmol/l))	log2(plasma lactate (mmol/l))_tmem245_s332_lstspspsspsptspsptlgrrrpeigtflr	-0.668771	5.22112e-09	2.37025e-06
plasma lactate (mmol/l)	appl1_s401_taarvnqsaleavtpspsfqqrheslrpaag	appl1_s401_taarvnqsaleavtpspsfqqrheslrpaag_plasma lactate (mmol/l)	-0.662389	8.19864e-09	2.37804e-06
cmya5_s1708_tmpaiselssllreesqneeikpfspkiisl	log2(plasma lactate (mmol/l))	cmya5_s1708_tmpaiselssllreesqneeikpfspkiisl_log2(plasma lactate (mmol/l))	0.662355	8.21822e-09	2.382e-06
sptbn1_s446_aamretwlsenqrlvsqdnfgfdlpaveaat	log2(plasma lactate (mmol/l))	log2(plasma lactate (mmol/l))_sptbn1_s446_aamretwlsenqrlvsqdnfgfdlpaveaat	-0.668554	5.30295e-09	2.39993e-06
na_s70_hlapprafrtslspvseashdqevtaphaae	log2(plasma lactate (mmol/l))	log2(plasma lactate (mmol/l))_na_s70_hlapprafrtslspvseashdqevtaphaae	-0.668366	5.37448e-09	2.42572e-06
speg_s320_ksallpppsprvgkrsppgppaqpaatptsp	plasma lactate (mmol/l)	plasma lactate (mmol/l)_speg_s320_ksallpppsprvgkrsppgppaqpaatptsp	-0.668277	5.40879e-09	2.43796e-06
plasma lactate (mmol/l)	ablim3_s534_realhtagyemslngsprshyladsdplisk	ablim3_s534_realhtagyemslngsprshyladsdplisk_plasma lactate (mmol/l)	-0.661749	8.57303e-09	2.46084e-06
ctnnd1_t177_glpvdassvsnnyiqtlgrdfrkngnggpgp	plasma lactate (mmol/l)	ctnnd1_t177_glpvdassvsnnyiqtlgrdfrkngnggpgp_plasma lactate (mmol/l)	-0.661725	8.5877e-09	2.46369e-06
r3hdm2_s320_stdselksleprpwsstdsdgsvrsmrppvt	log2(plasma lactate (mmol/l))	log2(plasma lactate (mmol/l))_r3hdm2_s320_stdselksleprpwsstdsdgsvrsmrppvt	-0.668034	5.50344e-09	2.46935e-06
sm-m20_s25_eftrnrksqsdsppaspsptaktlrherlsr	plasma lactate (mmol/l)	plasma lactate (mmol/l)_sm-m20_s25_eftrnrksqsdsppaspsptaktlrherlsr	-0.667998	5.51763e-09	2.47365e-06
plasma lactate (mmol/l)	ank2_s1729_eklylqtptsserggspiiqepeepsehree	ank2_s1729_eklylqtptsserggspiiqepeepsehree_plasma lactate (mmol/l)	-0.661422	8.77032e-09	2.50464e-06
kiaa1468_s193_agsistldsldfarysddgnretdekvavle	plasma lactate (mmol/l)	kiaa1468_s193_agsistldsldfarysddgnretdekvavle_plasma lactate (mmol/l)	-0.661411	8.77758e-09	2.50645e-06
stbd1_s175_eisakaatcfaeklpssnllknrakeemsls	log2(plasma lactate (mmol/l))	log2(plasma lactate (mmol/l))_stbd1_s175_eisakaatcfaeklpssnllknrakeemsls	0.667703	5.63487e-09	2.51569e-06
synpo_s263_yseeasllrhlekvaseeeevplvvylkena	log2(plasma lactate (mmol/l))	log2(plasma lactate (mmol/l))_synpo_s263_yseeasllrhlekvaseeeevplvvylkena	0.667509	5.7133e-09	2.54145e-06
strn3_s207_ildvrsqrvrsllglsnsepngsvetknleq	log2(plasma lactate (mmol/l))	log2(plasma lactate (mmol/l))_strn3_s207_ildvrsqrvrsllglsnsepngsvetknleq	0.667502	5.71639e-09	2.5426e-06
log2(plasma lactate (mmol/l))	pcnp_s108_skpketvptlapktlsvaaafnededsepee	log2(plasma lactate (mmol/l))_pcnp_s108_skpketvptlapktlsvaaafnededsepee	0.667267	5.81284e-09	2.57503e-06
tomm20_s138_ltklptisqrivsaqslaeddve________	log2(plasma lactate (mmol/l))	log2(plasma lactate (mmol/l))_tomm20_s138_ltklptisqrivsaqslaeddve________	0.667214	5.83451e-09	2.58182e-06
pja1_s126_rgmayghidsygaddseeegagpverppvrg	log2(plasma lactate (mmol/l))	log2(plasma lactate (mmol/l))_pja1_s126_rgmayghidsygaddseeegagpverppvrg	-0.666905	5.96422e-09	2.6245e-06
myot_s92_agsnpgqrvtttynqspasflssilpsqpdy	log2(plasma lactate (mmol/l))	log2(plasma lactate (mmol/l))_myot_s92_agsnpgqrvtttynqspasflssilpsqpdy	-0.666689	6.05647e-09	2.65579e-06
r3hdm2_t321_tdselksleprpwsstdsdgsvrsmrppvtk	log2(plasma lactate (mmol/l))	log2(plasma lactate (mmol/l))_r3hdm2_t321_tdselksleprpwsstdsdgsvrsmrppvtk	-0.66669	6.05598e-09	2.65579e-06
ctnnd1_t59_vrvspqdanplmangtltrrhqngrfvgdad	plasma lactate (mmol/l)	ctnnd1_t59_vrvspqdanplmangtltrrhqngrfvgdad_plasma lactate (mmol/l)	-0.660036	9.6562e-09	2.70048e-06
mecp2_s68_saepaeagkaetsegsgsapavpeasaspkq	plasma lactate (mmol/l)	mecp2_s68_saepaeagkaetsegsgsapavpeasaspkq_plasma lactate (mmol/l)	-0.660002	9.67947e-09	2.70535e-06
itfg3_s21_dleaeihplkneerksqenlgnpsknednvk	log2(plasma lactate (mmol/l))	itfg3_s21_dleaeihplkneerksqenlgnpsknednvk_log2(plasma lactate (mmol/l))	-0.659755	9.84602e-09	2.74035e-06
wnk2_s49_arpgpqrflrrsvvesdqeeppgleaaeapg	plasma lactate (mmol/l)	plasma lactate (mmol/l)_wnk2_s49_arpgpqrflrrsvvesdqeeppgleaaeapg	-0.666019	6.35101e-09	2.7548e-06
fxr1_t477_tdedavlmdgmtesdtasvnenglgkrcd__	log2(plasma lactate (mmol/l))	fxr1_t477_tdedavlmdgmtesdtasvnenglgkrcd___log2(plasma lactate (mmol/l))	-0.65957	9.97266e-09	2.76818e-06
znf423_s42_pecdqktsraledrnsvtsqeerneddedme	plasma lactate (mmol/l)	plasma lactate (mmol/l)_znf423_s42_pecdqktsraledrnsvtsqeerneddedme	-0.665888	6.41046e-09	2.77526e-06
alpk3_s1406_ptvsprgprkslvpgspgtpgrerrsptqgr	log2(plasma lactate (mmol/l))	alpk3_s1406_ptvsprgprkslvpgspgtpgrerrsptqgr_log2(plasma lactate (mmol/l))	-0.659482	1.00334e-08	2.78073e-06
sorbs1_s953_mdlpfssspsrsataspqfsshsklitpaps	log2(plasma lactate (mmol/l))	log2(plasma lactate (mmol/l))_sorbs1_s953_mdlpfssspsrsataspqfsshsklitpaps	-0.665819	6.4416e-09	2.78637e-06
klc2_s582_gtpqeppnprmkrasslnflnksveeptqpg	log2(plasma lactate (mmol/l))	klc2_s582_gtpqeppnprmkrasslnflnksveeptqpg_log2(plasma lactate (mmol/l))	0.659307	1.01555e-08	2.80773e-06
mtfr1l_s6___________mqrnasvpnlrgseerllalk	plasma lactate (mmol/l)	mtfr1l_s6___________mqrnasvpnlrgseerllalk_plasma lactate (mmol/l)	0.659306	1.01566e-08	2.80791e-06
log2(plasma lactate (mmol/l))	cacnb1_s46_yskrkgrfkrsdgstssdttsnsfvrqgsae	cacnb1_s46_yskrkgrfkrsdgstssdttsnsfvrqgsae_log2(plasma lactate (mmol/l))	-0.6593	1.01604e-08	2.8085e-06
usp4_t416_eemehqeegkeqlsetegsgedepgndpset	log2(plasma lactate (mmol/l))	log2(plasma lactate (mmol/l))_usp4_t416_eemehqeegkeqlsetegsgedepgndpset	-0.665636	6.52582e-09	2.81312e-06
irs1_s307_pppsqvgltrrsrtesitatspasmvggkpg	log2(plasma lactate (mmol/l))	irs1_s307_pppsqvgltrrsrtesitatspasmvggkpg_log2(plasma lactate (mmol/l))	-0.659216	1.02196e-08	2.81951e-06
hba1_t42_aealermflsfpttktyfphfdlshgsaqvk	plasma lactate (mmol/l)	hba1_t42_aealermflsfpttktyfphfdlshgsaqvk_plasma lactate (mmol/l)	-0.6592	1.02308e-08	2.82144e-06
ctnnd1_s864_fqvnlnnasrsqsshsyddstlplidrnqks	plasma lactate (mmol/l)	ctnnd1_s864_fqvnlnnasrsqsshsyddstlplidrnqks_plasma lactate (mmol/l)	-0.658976	1.039e-08	2.85625e-06
plasma lactate (mmol/l)	arhgef15_s42_rsraaqspgpphngsspqelprnsndaptpm	arhgef15_s42_rsraaqspgpphngsspqelprnsndaptpm_plasma lactate (mmol/l)	-0.658952	1.04079e-08	2.86026e-06
srrm1_s662_spppkqrsspvtkrrspslsskhrkgsspsr	log2(plasma lactate (mmol/l))	log2(plasma lactate (mmol/l))_srrm1_s662_spppkqrsspvtkrrspslsskhrkgsspsr	-0.664876	6.88546e-09	2.93078e-06
tanc1_s67_yrvslakgvsmslpsspllprqshlvqsrvn	log2(plasma lactate (mmol/l))	log2(plasma lactate (mmol/l))_tanc1_s67_yrvslakgvsmslpsspllprqshlvqsrvn	-0.664828	6.90879e-09	2.93777e-06
clasp2_s1008_prsrdynpynysdsispfnksalkeamfddd	plasma lactate (mmol/l)	clasp2_s1008_prsrdynpynysdsispfnksalkeamfddd_plasma lactate (mmol/l)	-0.658135	1.10099e-08	2.98567e-06
cdkn1b_s10_______msnvrvsngspslermdarqaehpk	plasma lactate (mmol/l)	cdkn1b_s10_______msnvrvsngspslermdarqaehpk_plasma lactate (mmol/l)	-0.658116	1.10246e-08	2.98854e-06
log2(plasma lactate (mmol/l))	cachd1_t134_vilsaidehdkisvltvadtvrtcsldqcyk	cachd1_t134_vilsaidehdkisvltvadtvrtcsldqcyk_log2(plasma lactate (mmol/l))	-0.657922	1.11719e-08	3.01854e-06
tbc1d10b_t152_earpspapgpgtptgtptrtpsrtapgalta	plasma lactate (mmol/l)	plasma lactate (mmol/l)_tbc1d10b_t152_earpspapgpgtptgtptrtpsrtapgalta	-0.664314	7.16354e-09	3.02098e-06
svil_t825_nridtrqrrmnaryqtqpvtlgeveqvqsgk	log2(plasma lactate (mmol/l))	log2(plasma lactate (mmol/l))_svil_t825_nridtrqrrmnaryqtqpvtlgeveqvqsgk	0.664179	7.23215e-09	3.04322e-06
hbb_t51_ypwtqrffesfgdlstpdavmgnpkvkahgk	plasma lactate (mmol/l)	hbb_t51_ypwtqrffesfgdlstpdavmgnpkvkahgk_plasma lactate (mmol/l)	-0.657535	1.14731e-08	3.08224e-06
git2_s335_vesqdndqpdydsvasdedtdlettasktnr	log2(plasma lactate (mmol/l))	git2_s335_vesqdndqpdydsvasdedtdlettasktnr_log2(plasma lactate (mmol/l))	-0.657434	1.1553e-08	3.09874e-06
log2(plasma lactate (mmol/l))	alpk3_s1865_kgsqlspqpqkkglpspqgtrksapsskatp	alpk3_s1865_kgsqlspqpqkkglpspqgtrksapsskatp_log2(plasma lactate (mmol/l))	-0.657403	1.15775e-08	3.10235e-06
cybrd1_s195_nggteqgargsmpaysgnnmdksdselnsev	log2(plasma lactate (mmol/l))	cybrd1_s195_nggteqgargsmpaysgnnmdksdselnsev_log2(plasma lactate (mmol/l))	-0.657339	1.16282e-08	3.11304e-06
fbln1_s105_vgyqcgqvfqaccvksqetgdldvgglqetd	log2(plasma lactate (mmol/l))	fbln1_s105_vgyqcgqvfqaccvksqetgdldvgglqetd_log2(plasma lactate (mmol/l))	-0.657324	1.16401e-08	3.11539e-06
phactr2_s27_qpgsvdgldkasiansdgptagsqtppfkrk	plasma lactate (mmol/l)	phactr2_s27_qpgsvdgldkasiansdgptagsqtppfkrk_plasma lactate (mmol/l)	-0.663613	7.5252e-09	3.13863e-06
mtfr1l_s141_ssseeddcvslskassfadmmgilkdfhrmk	plasma lactate (mmol/l)	mtfr1l_s141_ssseeddcvslskassfadmmgilkdfhrmk_plasma lactate (mmol/l)	0.657172	1.17619e-08	3.1418e-06
myoz1_t100_dhfqkflptvggqlgtagqgfsysksngrgg	plasma lactate (mmol/l)	myoz1_t100_dhfqkflptvggqlgtagqgfsysksngrgg_plasma lactate (mmol/l)	-0.663484	7.59396e-09	3.16083e-06
ttn_t20726_gsddwervhkgsikethymvdrcvenqiyef	log2(plasma lactate (mmol/l))	log2(plasma lactate (mmol/l))_ttn_t20726_gsddwervhkgsikethymvdrcvenqiyef	0.66345	7.61173e-09	3.16719e-06
hba1_t42_aealermflsfpttktyfphfdlshgsaqvk	log2(plasma lactate (mmol/l))	hba1_t42_aealermflsfpttktyfphfdlshgsaqvk_log2(plasma lactate (mmol/l))	-0.656885	1.19957e-08	3.19136e-06
plasma lactate (mmol/l)	c10orf71_s1142_lelsaedlrtlsprgslldvatspagtsgrl	c10orf71_s1142_lelsaedlrtlsprgslldvatspagtsgrl_plasma lactate (mmol/l)	-0.656854	1.20207e-08	3.19641e-06
fry_s1333_elvdsrlllpgsspsspedevkdregdvtas	log2(plasma lactate (mmol/l))	fry_s1333_elvdsrlllpgsspsspedevkdregdvtas_log2(plasma lactate (mmol/l))	-0.656852	1.20223e-08	3.19662e-06
ube2v1_s52_fvrfvtkinmngvnssngvvdpraisvlakw	log2(plasma lactate (mmol/l))	log2(plasma lactate (mmol/l))_ube2v1_s52_fvrfvtkinmngvnssngvvdpraisvlakw	-0.66303	7.83931e-09	3.24253e-06
fnbp1_s296_diefedytqpmkrtvsdnslsnsrgegkpdl	plasma lactate (mmol/l)	fnbp1_s296_diefedytqpmkrtvsdnslsnsrgegkpdl_plasma lactate (mmol/l)	-0.656296	1.24879e-08	3.29491e-06
srrm2_s1387_keqstrssghssselspdavekagmssnqsi	log2(plasma lactate (mmol/l))	log2(plasma lactate (mmol/l))_srrm2_s1387_keqstrssghssselspdavekagmssnqsi	-0.662701	8.02164e-09	3.30092e-06
r3hdm2_s320_stdselksleprpwsstdsdgsvrsmrppvt	plasma lactate (mmol/l)	plasma lactate (mmol/l)_r3hdm2_s320_stdselksleprpwsstdsdgsvrsmrppvt	-0.662653	8.04864e-09	3.30974e-06
cd44_s183_iypsnptdddvssgsssersstsggyifytf	plasma lactate (mmol/l)	cd44_s183_iypsnptdddvssgsssersstsggyifytf_plasma lactate (mmol/l)	-0.655794	1.29231e-08	3.38296e-06
fat4_s3117_mvytsrmpklsqvnesdaddednygarlkpr	log2(plasma lactate (mmol/l))	fat4_s3117_mvytsrmpklsqvnesdaddednygarlkpr_log2(plasma lactate (mmol/l))	-0.655714	1.29943e-08	3.39803e-06
fxr2_s603_srrrrnrgnrtdgsisgdrqpvtvadyisra	plasma lactate (mmol/l)	fxr2_s603_srrrrnrgnrtdgsisgdrqpvtvadyisra_plasma lactate (mmol/l)	-0.655524	1.31632e-08	3.43105e-06
ppp1r2_s24_rpikgilknktsttssmvasaeqprgnvdee	log2(plasma lactate (mmol/l))	log2(plasma lactate (mmol/l))_ppp1r2_s24_rpikgilknktsttssmvasaeqprgnvdee	-0.661699	8.60274e-09	3.48299e-06
vim_s459_iktvetrdgqvinetsqhhddle________	log2(plasma lactate (mmol/l))	log2(plasma lactate (mmol/l))_vim_s459_iktvetrdgqvinetsqhhddle________	-0.661492	8.72824e-09	3.52147e-06
sptb_s2161_rptteplfkvldtplsegdepatlpaprdhg	plasma lactate (mmol/l)	plasma lactate (mmol/l)_sptb_s2161_rptteplfkvldtplsegdepatlpaprdhg	-0.66144	8.75981e-09	3.53085e-06
log2(plasma lactate (mmol/l))	camk2d_t351_hnpdgnkestessnttiededvkarkqeiik	camk2d_t351_hnpdgnkestessnttiededvkarkqeiik_log2(plasma lactate (mmol/l))	0.654901	1.37327e-08	3.54514e-06
log2(plasma lactate (mmol/l))	camk2d_tnan_hnpdgnkestessnttiededvkarkqeiik	camk2d_tnan_hnpdgnkestessnttiededvkarkqeiik_log2(plasma lactate (mmol/l))	0.654901	1.37327e-08	3.54514e-06
irf2bp2_s175_ngfskleeppelnrqspnprrghavpptlvp	log2(plasma lactate (mmol/l))	irf2bp2_s175_ngfskleeppelnrqspnprrghavpptlvp_log2(plasma lactate (mmol/l))	0.654763	1.38621e-08	3.5697e-06
lpin1_s449_sanqspqsvgssgvdsgvestsdglrdlpsi	plasma lactate (mmol/l)	lpin1_s449_sanqspqsvgssgvdsgvestsdglrdlpsi_plasma lactate (mmol/l)	-0.654758	1.38672e-08	3.57088e-06
znf423_s45_dqktsraledrnsvtsqeerneddedmedes	plasma lactate (mmol/l)	plasma lactate (mmol/l)_znf423_s45_dqktsraledrnsvtsqeerneddedmedes	-0.661155	8.93515e-09	3.58322e-06
log2(plasma lactate (mmol/l))	bin1_t247_lndvlvglekqhgsntftvkaqprkksklfs	bin1_t247_lndvlvglekqhgsntftvkaqprkksklfs_log2(plasma lactate (mmol/l))	-0.654504	1.41077e-08	3.6214e-06
deptor_s159_pfclrkqshdnrkstsfmsvspskeikivsa	plasma lactate (mmol/l)	deptor_s159_pfclrkqshdnrkstsfmsvspskeikivsa_plasma lactate (mmol/l)	-0.654444	1.41651e-08	3.63206e-06
myh7_s648_kgkgkakkgssfqtvsalhrenlnklmtnlr	log2(plasma lactate (mmol/l))	log2(plasma lactate (mmol/l))_myh7_s648_kgkgkakkgssfqtvsalhrenlnklmtnlr	-0.654258	1.43453e-08	3.66885e-06
kank3_s168_pgrgvprsprgsgrsspapnlapaspgpaql	plasma lactate (mmol/l)	kank3_s168_pgrgvprsprgsgrsspapnlapaspgpaql_plasma lactate (mmol/l)	-0.654082	1.45178e-08	3.70398e-06
log2(plasma lactate (mmol/l))	appl1_s401_taarvnqsaleavtpspsfqqrheslrpaag	appl1_s401_taarvnqsaleavtpspsfqqrheslrpaag_log2(plasma lactate (mmol/l))	-0.653539	1.50606e-08	3.81196e-06
mllt4_s1234_tdsnhssiaiqrvtrsqeelredkayqlerh	plasma lactate (mmol/l)	mllt4_s1234_tdsnhssiaiqrvtrsqeelredkayqlerh_plasma lactate (mmol/l)	-0.653535	1.50648e-08	3.81276e-06
akt1s1_t116_edtqvfgdlprprlntsdfqklkrky_____	plasma lactate (mmol/l)	akt1s1_t116_edtqvfgdlprprlntsdfqklkrky______plasma lactate (mmol/l)	-0.653503	1.5097e-08	3.81899e-06
synm_s855_hiklgpsevwrtermsyegptaevvemdvsn	plasma lactate (mmol/l)	plasma lactate (mmol/l)_synm_s855_hiklgpsevwrtermsyegptaevvemdvsn	0.659866	9.7707e-09	3.8333e-06
plasma lactate (mmol/l)	atg2b_s1579_dfgivpptspaksyisphsspshtptrhgrn	atg2b_s1579_dfgivpptspaksyisphsspshtptrhgrn_plasma lactate (mmol/l)	-0.653294	1.5312e-08	3.86214e-06
vapa_s259_eglrlrkvahsdkpgststasfrdnvtsplp	log2(plasma lactate (mmol/l))	log2(plasma lactate (mmol/l))_vapa_s259_eglrlrkvahsdkpgststasfrdnvtsplp	0.659559	9.98066e-09	3.89595e-06
prkar2a_s374_nishyeeqlvkmfgssvdlgnlgq_______	plasma lactate (mmol/l)	plasma lactate (mmol/l)_prkar2a_s374_nishyeeqlvkmfgssvdlgnlgq_______	0.659474	1.00394e-08	3.91333e-06
kank3_s168_pgrgvprsprgsgrsspapnlapaspgpaql	log2(plasma lactate (mmol/l))	kank3_s168_pgrgvprsprgsgrsspapnlapaspgpaql_log2(plasma lactate (mmol/l))	-0.653014	1.56043e-08	3.91638e-06
elmsan1_s700_pitpksahrtllrtnsaevtppvlsvmgeat	plasma lactate (mmol/l)	elmsan1_s700_pitpksahrtllrtnsaevtppvlsvmgeat_plasma lactate (mmol/l)	-0.653001	1.56173e-08	3.91891e-06
ahnak_s5782_kfslfkskkprhrsnsfsderefsgpstptg	log2(plasma lactate (mmol/l))	ahnak_s5782_kfslfkskkprhrsnsfsderefsgpstptg_log2(plasma lactate (mmol/l))	-0.65294	1.56827e-08	3.93073e-06
rpl34_s12_____mvqrltyrrrlsyntasnktrlsrtpg	log2(plasma lactate (mmol/l))	log2(plasma lactate (mmol/l))_rpl34_s12_____mvqrltyrrrlsyntasnktrlsrtpg	-0.658989	1.03811e-08	4.01254e-06
vim_s459_iktvetrdgqvinetsqhhddle________	plasma lactate (mmol/l)	plasma lactate (mmol/l)_vim_s459_iktvetrdgqvinetsqhhddle________	-0.658969	1.03951e-08	4.01675e-06
limch1_s1131_dkmpeanqlhlpnlnsqvdspssekspvmtp	plasma lactate (mmol/l)	limch1_s1131_dkmpeanqlhlpnlnsqvdspssekspvmtp_plasma lactate (mmol/l)	-0.652524	1.61275e-08	4.02096e-06
larp4b_s167_vpascavsatyerspspahlpddpkvaekqr	log2(plasma lactate (mmol/l))	larp4b_s167_vpascavsatyerspspahlpddpkvaekqr_log2(plasma lactate (mmol/l))	-0.652505	1.61489e-08	4.02465e-06
sdpr_s287_kksltsnhqkissgksspfkvspltfgrkkv	plasma lactate (mmol/l)	plasma lactate (mmol/l)_sdpr_s287_kksltsnhqkissgksspfkvspltfgrkkv	-0.658858	1.04756e-08	4.0391e-06
rpl18a_s84_qcyrdmgarhrarahsiqimkveeiaaskcr	log2(plasma lactate (mmol/l))	log2(plasma lactate (mmol/l))_rpl18a_s84_qcyrdmgarhrarahsiqimkveeiaaskcr	-0.65859	1.06705e-08	4.09408e-06
lmo7_s652_spvyteadgtfsrsksmsdvsaedvqnlrql	log2(plasma lactate (mmol/l))	lmo7_s652_spvyteadgtfsrsksmsdvsaedvqnlrql_log2(plasma lactate (mmol/l))	-0.651856	1.68686e-08	4.16368e-06
iqsec1_s1019_syasgeglkrsalssslrdlseagkrgrrss	log2(plasma lactate (mmol/l))	iqsec1_s1019_syasgeglkrsalssslrdlseagkrgrrss_log2(plasma lactate (mmol/l))	-0.651856	1.68695e-08	4.16377e-06
cobl_s284_vnkrsnskgclttpnspsmhsrsltlgpsls	log2(plasma lactate (mmol/l))	cobl_s284_vnkrsnskgclttpnspsmhsrsltlgpsls_log2(plasma lactate (mmol/l))	-0.651812	1.69189e-08	4.17392e-06
log2(plasma lactate (mmol/l))	apba1_t305_aedmpeaeqdlerpptpaggrpdspglqapa	apba1_t305_aedmpeaeqdlerpptpaggrpdspglqapa_log2(plasma lactate (mmol/l))	-0.651557	1.72113e-08	4.22869e-06
ttn_t34268_llerppeftlplynktayvgenvrfgvtitv	log2(plasma lactate (mmol/l))	log2(plasma lactate (mmol/l))_ttn_t34268_llerppeftlplynktayvgenvrfgvtitv	-0.657926	1.11689e-08	4.23566e-06
tnks1bp1_s1620_hlfqdsteprasrvpssdeevveepqsrrtr	plasma lactate (mmol/l)	plasma lactate (mmol/l)_tnks1bp1_s1620_hlfqdsteprasrvpssdeevveepqsrrtr	-0.65785	1.12274e-08	4.25152e-06
prob1_s922_dpesgqyvevllppsspgpphrvytplalgl	plasma lactate (mmol/l)	plasma lactate (mmol/l)_prob1_s922_dpesgqyvevllppsspgpphrvytplalgl	-0.657699	1.13449e-08	4.28579e-06
ttn_s28556_aikaldpftvpspptsleitsvtkesmtlcw	log2(plasma lactate (mmol/l))	log2(plasma lactate (mmol/l))_ttn_s28556_aikaldpftvpspptsleitsvtkesmtlcw	-0.657667	1.13691e-08	4.2916e-06
tex2_s751_spsghlthsrssskgsveeimsqpkqkelag	log2(plasma lactate (mmol/l))	log2(plasma lactate (mmol/l))_tex2_s751_spsghlthsrssskgsveeimsqpkqkelag	-0.657597	1.14245e-08	4.30611e-06
map3k4_s84_edfsdetntenlygtsppstprqmkrmstkh	log2(plasma lactate (mmol/l))	log2(plasma lactate (mmol/l))_map3k4_s84_edfsdetntenlygtsppstprqmkrmstkh	0.651181	1.76505e-08	4.31382e-06
ttn_t21540_iikdvtrkdsgyysltaenssgtdtqkikvv	log2(plasma lactate (mmol/l))	log2(plasma lactate (mmol/l))_ttn_t21540_iikdvtrkdsgyysltaenssgtdtqkikvv	-0.657505	1.14962e-08	4.32769e-06
rtn2_s266_pgtgalasaaaavsgskakae__________	plasma lactate (mmol/l)	plasma lactate (mmol/l)_rtn2_s266_pgtgalasaaaavsgskakae__________	0.657383	1.15934e-08	4.35577e-06
smtnl2_t125_draprlgsarfashatfslsgrgqsldhdea	log2(plasma lactate (mmol/l))	log2(plasma lactate (mmol/l))_smtnl2_t125_draprlgsarfashatfslsgrgqsldhdea	0.657375	1.15994e-08	4.35701e-06
abcf1_s110_ekelmerlkklsvptsdeedevpapkprggk	plasma lactate (mmol/l)	abcf1_s110_ekelmerlkklsvptsdeedevpapkprggk_plasma lactate (mmol/l)	0.650983	1.78866e-08	4.35784e-06
akap12_s276_heprlsaeyekvelpseeqvsgsqgpseekp	log2(plasma lactate (mmol/l))	akap12_s276_heprlsaeyekvelpseeqvsgsqgpseekp_log2(plasma lactate (mmol/l))	-0.650942	1.79355e-08	4.36736e-06
map1b_s937_diekfedegagfeessetgdyeekaeteeae	log2(plasma lactate (mmol/l))	log2(plasma lactate (mmol/l))_map1b_s937_diekfedegagfeessetgdyeekaeteeae	-0.650717	1.82072e-08	4.41738e-06
smtn_s798_gsgstmmqtktfsssssskkmgsifdredqa	plasma lactate (mmol/l)	plasma lactate (mmol/l)_smtn_s798_gsgstmmqtktfsssssskkmgsifdredqa	0.656964	1.19306e-08	4.45155e-06
esyt2_s660_qppeagpqglhdlgrssssllaspghisvke	log2(plasma lactate (mmol/l))	esyt2_s660_qppeagpqglhdlgrssssllaspghisvke_log2(plasma lactate (mmol/l))	0.650404	1.8592e-08	4.48787e-06
zc3h18_s917_nskapaapadrkrqlspqskssskvtsvpgk	plasma lactate (mmol/l)	plasma lactate (mmol/l)_zc3h18_s917_nskapaapadrkrqlspqskssskvtsvpgk	-0.656748	1.21084e-08	4.50105e-06
log2(plasma lactate (mmol/l))	arhgef11_t672_sslstrslenptppftpkmgrrsiespslgf	arhgef11_t672_sslstrslenptppftpkmgrrsiespslgf_log2(plasma lactate (mmol/l))	-0.650345	1.86662e-08	4.50145e-06
dlg1_s573_hdlreqmmnssissgsgslrtsqkrslyvra	plasma lactate (mmol/l)	dlg1_s573_hdlreqmmnssissgsgslrtsqkrslyvra_plasma lactate (mmol/l)	-0.650275	1.87538e-08	4.51911e-06
fkbp15_s307_ardsgsdghsvssrdsaapspipgadnlsad	log2(plasma lactate (mmol/l))	fkbp15_s307_ardsgsdghsvssrdsaapspipgadnlsad_log2(plasma lactate (mmol/l))	-0.65008	1.89989e-08	4.56504e-06
plasma lactate (mmol/l)	blvrb_s82_gqdavivllgtrndlspttvmsegarnivaa	blvrb_s82_gqdavivllgtrndlspttvmsegarnivaa_plasma lactate (mmol/l)	-0.650044	1.90448e-08	4.57248e-06
prob1_s267_qtalarklspeapapssatfgstgrsepetr	log2(plasma lactate (mmol/l))	log2(plasma lactate (mmol/l))_prob1_s267_qtalarklspeapapssatfgstgrsepetr	-0.65635	1.24425e-08	4.59486e-06
srsf9_s193_syirvyperstsygysrsrsgsrgrdspyqs	plasma lactate (mmol/l)	plasma lactate (mmol/l)_srsf9_s193_syirvyperstsygysrsrsgsrgrdspyqs	-0.656339	1.24518e-08	4.59778e-06
plasma lactate (mmol/l)	pdap1_s19_ggrkgghkgrarqytspeeidaqlqaekqka	pdap1_s19_ggrkgghkgrarqytspeeidaqlqaekqka_plasma lactate (mmol/l)	0.656333	1.24568e-08	4.59887e-06
synm_t834_teagdsegeqsyfvstpdehpgghdrddgsv	log2(plasma lactate (mmol/l))	log2(plasma lactate (mmol/l))_synm_t834_teagdsegeqsyfvstpdehpgghdrddgsv	-0.656149	1.26141e-08	4.64534e-06
wfs1_s32_papqpqarsrlnatasleqerserprapgpq	plasma lactate (mmol/l)	plasma lactate (mmol/l)_wfs1_s32_papqpqarsrlnatasleqerserprapgpq	0.656143	1.26193e-08	4.64667e-06
igkc_s49_preakvqwkvdnalqsgnsqesvteqdskds	log2(plasma lactate (mmol/l))	igkc_s49_preakvqwkvdnalqsgnsqesvteqdskds_log2(plasma lactate (mmol/l))	-0.64969	1.95001e-08	4.65716e-06
log2(plasma lactate (mmol/l))	arrb1_s404_kgmkddkeeeedgtgspqlnnr_________	arrb1_s404_kgmkddkeeeedgtgspqlnnr__________log2(plasma lactate (mmol/l))	-0.649674	1.95206e-08	4.66098e-06
log2(plasma lactate (mmol/l))	obscn_t3807_hfigrlrhqesiegatatlrcelskaapvew	log2(plasma lactate (mmol/l))_obscn_t3807_hfigrlrhqesiegatatlrcelskaapvew	0.656005	1.27386e-08	4.68024e-06
tns1_s1227_lgqpspsaqrnyqsssplptvgssysspdys	plasma lactate (mmol/l)	plasma lactate (mmol/l)_tns1_s1227_lgqpspsaqrnyqsssplptvgssysspdys	-0.655985	1.27562e-08	4.68479e-06
log2(plasma lactate (mmol/l))	nucks1_s181_ekkmpkprlkatvtpspvkgkgkvgrptask	log2(plasma lactate (mmol/l))_nucks1_s181_ekkmpkprlkatvtpspvkgkgkvgrptask	-0.655959	1.27786e-08	4.69065e-06
stx6_s2_______________msmedpffvvkgevqka	log2(plasma lactate (mmol/l))	log2(plasma lactate (mmol/l))_stx6_s2_______________msmedpffvvkgevqka	0.655888	1.28407e-08	4.70756e-06
klc1_s599_ssresepknpgmkrasslnvlnvggkaaedr	plasma lactate (mmol/l)	klc1_s599_ssresepknpgmkrasslnvlnvggkaaedr_plasma lactate (mmol/l)	-0.649175	2.01792e-08	4.77707e-06
myl3_s40_pppeperpkevefdaskikieftpeqieefk	log2(plasma lactate (mmol/l))	log2(plasma lactate (mmol/l))_myl3_s40_pppeperpkevefdaskikieftpeqieefk	0.649154	2.02083e-08	4.7814e-06
speg_t847_sppeefpepgetwprtptmkpspsqnrrssd	log2(plasma lactate (mmol/l))	log2(plasma lactate (mmol/l))_speg_t847_sppeefpepgetwprtptmkpspsqnrrssd	-0.65551	1.31757e-08	4.80254e-06
plasma lactate (mmol/l)	c7orf50_s143_vqkaealmreldeegsdpplpgraqrirqvl	c7orf50_s143_vqkaealmreldeegsdpplpgraqrirqvl_plasma lactate (mmol/l)	-0.648735	2.07784e-08	4.88588e-06
kif13b_s236_spgrerpdleapapgspfrvrrvraselrsf	plasma lactate (mmol/l)	kif13b_s236_spgrerpdleapapgspfrvrrvraselrsf_plasma lactate (mmol/l)	-0.648721	2.07974e-08	4.88961e-06
ehbp1l1_t284_eaggqvgpeaprppetspemrssrqpaqdta	log2(plasma lactate (mmol/l))	ehbp1l1_t284_eaggqvgpeaprppetspemrssrqpaqdta_log2(plasma lactate (mmol/l))	-0.648714	2.08071e-08	4.89116e-06
prob1_s267_qtalarklspeapapssatfgstgrsepetr	plasma lactate (mmol/l)	plasma lactate (mmol/l)_prob1_s267_qtalarklspeapapssatfgstgrsepetr	-0.65512	1.353e-08	4.89974e-06
strn3_s214_rvrsllglsnsepngsvetknleqilngges	plasma lactate (mmol/l)	plasma lactate (mmol/l)_strn3_s214_rvrsllglsnsepngsvetknleqilngges	0.655069	1.35767e-08	4.91158e-06
mpp1_s80_tvarilhggmihrqgslhvgdeileingtnv	plasma lactate (mmol/l)	mpp1_s80_tvarilhggmihrqgslhvgdeileingtnv_plasma lactate (mmol/l)	-0.648629	2.09248e-08	4.91166e-06
tp53bp2_s51_snappsfgtlrknqssedilrdaqymvsl__	log2(plasma lactate (mmol/l))	log2(plasma lactate (mmol/l))_tp53bp2_s51_snappsfgtlrknqssedilrdaqymvsl__	0.65473	1.38936e-08	4.99991e-06
synm_s653_vaenivtsilkqftqspeteasadsfpdtkv	plasma lactate (mmol/l)	plasma lactate (mmol/l)_synm_s653_vaenivtsilkqftqspeteasadsfpdtkv	0.654706	1.39161e-08	5.00571e-06
sorbs1_s800_pvdymdlpfssspsrsataspqlshhslrag	plasma lactate (mmol/l)	plasma lactate (mmol/l)_sorbs1_s800_pvdymdlpfssspsrsataspqlshhslrag	-0.654655	1.39641e-08	5.01944e-06
hnrnpk_s23_qggsgydysyaggrgsygdlggpiittqvti	log2(plasma lactate (mmol/l))	hnrnpk_s23_qggsgydysyaggrgsygdlggpiittqvti_log2(plasma lactate (mmol/l))	0.648093	2.16826e-08	5.04857e-06
na_s73_pprafrtslspvseashdqevtaphaaegph	log2(plasma lactate (mmol/l))	log2(plasma lactate (mmol/l))_na_s73_pprafrtslspvseashdqevtaphaaegph	-0.654461	1.41489e-08	5.06848e-06
rgs12_s69_fsitrslddlesatvsdgeltgadlkdcvsn	log2(plasma lactate (mmol/l))	log2(plasma lactate (mmol/l))_rgs12_s69_fsitrslddlesatvsdgeltgadlkdcvsn	-0.654432	1.41774e-08	5.07405e-06
clip1_t140_trkvqaedeanglqttpasratsplctstas	plasma lactate (mmol/l)	clip1_t140_trkvqaedeanglqttpasratsplctstas_plasma lactate (mmol/l)	-0.647879	2.1992e-08	5.10427e-06
mark3_s624_lsheatplsqtrsrgstnlfskltskltrrn	log2(plasma lactate (mmol/l))	log2(plasma lactate (mmol/l))_mark3_s624_lsheatplsqtrsrgstnlfskltskltrrn	-0.6478	2.21067e-08	5.12583e-06
cyb5r3_s123_lesmqigdtiefrgpsgllvyqgkgkfairp	plasma lactate (mmol/l)	cyb5r3_s123_lesmqigdtiefrgpsgllvyqgkgkfairp_plasma lactate (mmol/l)	-0.647678	2.22858e-08	5.1587e-06
agtr1_s366_llkyippkakshsnlstkmstlsyrpsdnvs	log2(plasma lactate (mmol/l))	agtr1_s366_llkyippkakshsnlstkmstlsyrpsdnvs_log2(plasma lactate (mmol/l))	-0.647629	2.23586e-08	5.17105e-06
vcpip1_s998_vsqvraeattrsresspshgllklgsggvvk	plasma lactate (mmol/l)	plasma lactate (mmol/l)_vcpip1_s998_vsqvraeattrsresspshgllklgsggvvk	-0.654053	1.4546e-08	5.17414e-06
slain2_s35_lvkklekqneqlrsrsgavqgagslgpgspv	plasma lactate (mmol/l)	plasma lactate (mmol/l)_slain2_s35_lvkklekqneqlrsrsgavqgagslgpgspv	-0.654049	1.45503e-08	5.17511e-06
sorbs1_s240_arasgsfapisqtppsfspppplvppapedl	log2(plasma lactate (mmol/l))	log2(plasma lactate (mmol/l))_sorbs1_s240_arasgsfapisqtppsfspppplvppapedl	-0.654034	1.45648e-08	5.17974e-06
vim_s430_lpnfsslnlretnldslplvdthskrtllik	log2(plasma lactate (mmol/l))	log2(plasma lactate (mmol/l))_vim_s430_lpnfsslnlretnldslplvdthskrtllik	-0.653956	1.46421e-08	5.19961e-06
trip10_s354_gpvpsalpngppsprsgrdplailseisksv	log2(plasma lactate (mmol/l))	log2(plasma lactate (mmol/l))_trip10_s354_gpvpsalpngppsprsgrdplailseisksv	-0.653906	1.46917e-08	5.21229e-06
igkc_s52_akvqwkvdnalqsgnsqesvteqdskdstys	plasma lactate (mmol/l)	igkc_s52_akvqwkvdnalqsgnsqesvteqdskdstys_plasma lactate (mmol/l)	-0.647453	2.26198e-08	5.2182e-06
des_s298_tiaakniseaeewykskvsdltqaanknnda	log2(plasma lactate (mmol/l))	des_s298_tiaakniseaeewykskvsdltqaanknnda_log2(plasma lactate (mmol/l))	-0.64717	2.30473e-08	5.29302e-06
log2(plasma lactate (mmol/l))	aqp4_s299_rgeekkgkdqsgevlssv_____________	aqp4_s299_rgeekkgkdqsgevlssv______________log2(plasma lactate (mmol/l))	-0.647014	2.32857e-08	5.33673e-06
map1a_t854_eeqgskdrgldsgaeteeekdtweekkqrea	log2(plasma lactate (mmol/l))	log2(plasma lactate (mmol/l))_map1a_t854_eeqgskdrgldsgaeteeekdtweekkqrea	-0.646849	2.3541e-08	5.38184e-06
speg_s2949_pakevvsspgssprssprpegttlrqgppqk	log2(plasma lactate (mmol/l))	log2(plasma lactate (mmol/l))_speg_s2949_pakevvsspgssprssprpegttlrqgppqk	-0.653249	1.53583e-08	5.39147e-06
log2(plasma lactate (mmol/l))	c10orf71_s1149_lrtlsprgslldvatspagtsgrlelpaqle	c10orf71_s1149_lrtlsprgslldvatspagtsgrlelpaqle_log2(plasma lactate (mmol/l))	-0.646785	2.36391e-08	5.39898e-06
cobll1_s296_fsffqrskkkrdqtasapatplvnkhrptft	plasma lactate (mmol/l)	cobll1_s296_fsffqrskkkrdqtasapatplvnkhrptft_plasma lactate (mmol/l)	-0.646764	2.36728e-08	5.40455e-06
prkaa2_s377_glkphpermppliadspkarcpldalnttkp	log2(plasma lactate (mmol/l))	log2(plasma lactate (mmol/l))_prkaa2_s377_glkphpermppliadspkarcpldalnttkp	-0.652951	1.56705e-08	5.47481e-06
ptprcap_t100_sppgrwlqaraelgstdndlerqedeqdtdy	log2(plasma lactate (mmol/l))	log2(plasma lactate (mmol/l))_ptprcap_t100_sppgrwlqaraelgstdndlerqedeqdtdy	-0.652781	1.58515e-08	5.52173e-06
log2(plasma lactate (mmol/l))	pak1_s95_viaprpehtksvytrsvieplpvtptrdvat	log2(plasma lactate (mmol/l))_pak1_s95_viaprpehtksvytrsvieplpvtptrdvat	-0.652735	1.59005e-08	5.53539e-06
prkab2_s108_sgsfnnwstkiplikshndfvaildlpegeh	plasma lactate (mmol/l)	plasma lactate (mmol/l)_prkab2_s108_sgsfnnwstkiplikshndfvaildlpegeh	0.652729	1.59072e-08	5.53718e-06
pgm3_t62_vlrskqtkstigvmvtashnpeedngvklvd	log2(plasma lactate (mmol/l))	log2(plasma lactate (mmol/l))_pgm3_t62_vlrskqtkstigvmvtashnpeedngvklvd	-0.652711	1.5926e-08	5.5422e-06
akt1s1_s117_dtqvfgdlprprlntsdfqklkrky______	plasma lactate (mmol/l)	akt1s1_s117_dtqvfgdlprprlntsdfqklkrky_______plasma lactate (mmol/l)	-0.646256	2.44783e-08	5.5437e-06
dhx16_s43_ralleknrsyrlledseesseetvsragssl	plasma lactate (mmol/l)	dhx16_s43_ralleknrsyrlledseesseetvsragssl_plasma lactate (mmol/l)	-0.6462	2.4568e-08	5.55924e-06
srrm2_s2449_apsqsllppaqdqprspvpsafsdqsrclia	log2(plasma lactate (mmol/l))	log2(plasma lactate (mmol/l))_srrm2_s2449_apsqsllppaqdqprspvpsafsdqsrclia	-0.652318	1.63536e-08	5.65577e-06
phldb1_s443_tfsdglatrtlqppesprlgrrgldsmrelp	plasma lactate (mmol/l)	phldb1_s443_tfsdglatrtlqppesprlgrrgldsmrelp_plasma lactate (mmol/l)	-0.652282	1.63924e-08	5.66537e-06
na_s67_ggthlapprafrtslspvseashdqevtaph	plasma lactate (mmol/l)	na_s67_ggthlapprafrtslspvseashdqevtaph_plasma lactate (mmol/l)	-0.652176	1.65104e-08	5.69608e-06
usp19_s330_plagekavppgndpvspamvrsrnpgkddca	log2(plasma lactate (mmol/l))	log2(plasma lactate (mmol/l))_usp19_s330_plagekavppgndpvspamvrsrnpgkddca	-0.652114	1.65787e-08	5.71297e-06
ttn_s30380_ernsilwqkvntspisgreyratglvegldy	log2(plasma lactate (mmol/l))	log2(plasma lactate (mmol/l))_ttn_s30380_ernsilwqkvntspisgreyratglvegldy	0.652024	1.66798e-08	5.73625e-06
cmya5_s1708_tmpaiselssllreesqneeikpfspkiisl	plasma lactate (mmol/l)	cmya5_s1708_tmpaiselssllreesqneeikpfspkiisl_plasma lactate (mmol/l)	0.645499	2.57269e-08	5.76027e-06
mast4_s1399_ivrhivrpksaepprspllkrvqseeklsps	plasma lactate (mmol/l)	mast4_s1399_ivrhivrpksaepprspllkrvqseeklsps_plasma lactate (mmol/l)	-0.645223	2.61958e-08	5.84465e-06
sync_s26_dgaaqaarktrveansplpknsgslneaeal	plasma lactate (mmol/l)	plasma lactate (mmol/l)_sync_s26_dgaaqaarktrveansplpknsgslneaeal	-0.651632	1.71252e-08	5.84892e-06
lmo7_s652_spvyteadgtfsrsksmsdvsaedvqnlrql	plasma lactate (mmol/l)	lmo7_s652_spvyteadgtfsrsksmsdvsaedvqnlrql_plasma lactate (mmol/l)	-0.645199	2.62382e-08	5.8515e-06
dst_s2919_tlkdepnnlqiivskspvqfenleeifdtsv	plasma lactate (mmol/l)	dst_s2919_tlkdepnnlqiivskspvqfenleeifdtsv_plasma lactate (mmol/l)	-0.645099	2.64096e-08	5.88121e-06
speg_s2109_slggrardprmaraasseaaphhqpplenrg	log2(plasma lactate (mmol/l))	log2(plasma lactate (mmol/l))_speg_s2109_slggrardprmaraasseaaphhqpplenrg	0.65141	1.7382e-08	5.91418e-06
ywhae_s64_yknvigarraswriissieqkeenkggedkl	log2(plasma lactate (mmol/l))	log2(plasma lactate (mmol/l))_ywhae_s64_yknvigarraswriissieqkeenkggedkl	-0.651385	1.7411e-08	5.92105e-06
rab11fip1_s54_dtasaiipsttpsvdsddesvvkdkkkkski	log2(plasma lactate (mmol/l))	log2(plasma lactate (mmol/l))_rab11fip1_s54_dtasaiipsttpsvdsddesvvkdkkkkski	-0.651155	1.76808e-08	5.98907e-06
rbmx_s75_sldgkaikveqatkpsfesgrrgppppprsr	plasma lactate (mmol/l)	plasma lactate (mmol/l)_rbmx_s75_sldgkaikveqatkpsfesgrrgppppprsr	-0.651018	1.78438e-08	6.02562e-06
crtc1_s110_mylsppadtswrrtnsdsalhqstmtptqpe	plasma lactate (mmol/l)	crtc1_s110_mylsppadtswrrtnsdsalhqstmtptqpe_plasma lactate (mmol/l)	-0.644558	2.73627e-08	6.04319e-06
plasma lactate (mmol/l)	nolc1_s547_ddsseeeeeklkgkgsprpqapkangtsalt	nolc1_s547_ddsseeeeeklkgkgsprpqapkangtsalt_plasma lactate (mmol/l)	-0.650831	1.80688e-08	6.0815e-06
plasma lactate (mmol/l)	pcm1_s65_kkfgvesdkrvtndispesspgvgrrrtktp	pcm1_s65_kkfgvesdkrvtndispesspgvgrrrtktp_plasma lactate (mmol/l)	-0.650614	1.83326e-08	6.14741e-06
plec_s224_kvyrqtnlenldqafsvaerdlgvtrlldpe	log2(plasma lactate (mmol/l))	log2(plasma lactate (mmol/l))_plec_s224_kvyrqtnlenldqafsvaerdlgvtrlldpe	0.650556	1.84047e-08	6.16608e-06
impa1_s131_qeditksllvtelgssrtpetvrmvlsnmek	log2(plasma lactate (mmol/l))	impa1_s131_qeditksllvtelgssrtpetvrmvlsnmek_log2(plasma lactate (mmol/l))	-0.643862	2.86338e-08	6.25553e-06
gnl1_s49_srsgsrerreeqtdtsdgesvthhirrlnqq	log2(plasma lactate (mmol/l))	gnl1_s49_srsgsrerreeqtdtsdgesvthhirrlnqq_log2(plasma lactate (mmol/l))	-0.643684	2.89686e-08	6.31505e-06
csnk1e_s92_rkvsmrlhrgapanvsssdltgrqevsripa	plasma lactate (mmol/l)	csnk1e_s92_rkvsmrlhrgapanvsssdltgrqevsripa_plasma lactate (mmol/l)	-0.643492	2.93333e-08	6.3739e-06
rreb1_s389_vagdapveqataetaspvhreehgrgeshep	plasma lactate (mmol/l)	plasma lactate (mmol/l)_rreb1_s389_vagdapveqataetaspvhreehgrgeshep	-0.64983	1.93188e-08	6.39569e-06
plasma lactate (mmol/l)	cacnb1_s46_yskrkgrfkrsdgstssdttsnsfvrqgsae	cacnb1_s46_yskrkgrfkrsdgstssdttsnsfvrqgsae_plasma lactate (mmol/l)	-0.643402	2.95056e-08	6.40506e-06
log2(plasma lactate (mmol/l))	anxa5_y197_ksirsipaylaetlyyamkgagtddhtlirv	anxa5_y197_ksirsipaylaetlyyamkgagtddhtlirv_log2(plasma lactate (mmol/l))	-0.643393	2.95233e-08	6.4077e-06
plasma lactate (mmol/l)	palmd_s345_slkeqeeslgspvhhspfdaqttgdgtedps	palmd_s345_slkeqeeslgspvhhspfdaqttgdgtedps_plasma lactate (mmol/l)	-0.649703	1.94832e-08	6.43694e-06
tesk1_s437_petlvqpgtparrcrslpsspelprrmetal	log2(plasma lactate (mmol/l))	log2(plasma lactate (mmol/l))_tesk1_s437_petlvqpgtparrcrslpsspelprrmetal	-0.649444	1.98213e-08	6.51901e-06
clasp2_s327_gsvaslpqsdrsssssqeslnrpfsskwsta	plasma lactate (mmol/l)	clasp2_s327_gsvaslpqsdrsssssqeslnrpfsskwsta_plasma lactate (mmol/l)	-0.643045	3.01989e-08	6.52178e-06
plasma lactate (mmol/l)	arhgef12_s341_ksetiqdtdtqslvgspstriaphiigaedd	arhgef12_s341_ksetiqdtdtqslvgspstriaphiigaedd_plasma lactate (mmol/l)	-0.643037	3.02144e-08	6.5239e-06
rgs12_s69_fsitrslddlesatvsdgeltgadlkdcvsn	plasma lactate (mmol/l)	plasma lactate (mmol/l)_rgs12_s69_fsitrslddlesatvsdgeltgadlkdcvsn	-0.649379	1.9908e-08	6.54013e-06
cic_s1371_rfaelpefrpeevlpsptlqslatsprailg	log2(plasma lactate (mmol/l))	cic_s1371_rfaelpefrpeevlpsptlqslatsprailg_log2(plasma lactate (mmol/l))	0.642561	3.11647e-08	6.68381e-06
dusp27_t889_vkededdgvgdgdedtdsaigsfryssrsns	log2(plasma lactate (mmol/l))	dusp27_t889_vkededdgvgdgdedtdsaigsfryssrsns_log2(plasma lactate (mmol/l))	-0.64255	3.11859e-08	6.68728e-06
ubr3_s201_lvaerrkkfqeiinrssseanqvvrpktssk	plasma lactate (mmol/l)	plasma lactate (mmol/l)_ubr3_s201_lvaerrkkfqeiinrssseanqvvrpktssk	0.648827	2.06515e-08	6.72683e-06
cdkn1b_s10_______msnvrvsngspslermdarqaehpk	log2(plasma lactate (mmol/l))	cdkn1b_s10_______msnvrvsngspslermdarqaehpk_log2(plasma lactate (mmol/l))	-0.642405	3.14808e-08	6.73392e-06
prkab2_s108_sgsfnnwstkiplikshndfvaildlpegeh	log2(plasma lactate (mmol/l))	log2(plasma lactate (mmol/l))_prkab2_s108_sgsfnnwstkiplikshndfvaildlpegeh	0.648464	2.11548e-08	6.85305e-06
log2(plasma lactate (mmol/l))	ablim2_s432_yipyfrgsesgrstpslsvlsdskpppstyq	ablim2_s432_yipyfrgsesgrstpslsvlsdskpppstyq_log2(plasma lactate (mmol/l))	-0.641742	3.28636e-08	6.96178e-06
cep170_s258_nppqmlwerteedsksiksdvpvylkrlkgn	log2(plasma lactate (mmol/l))	cep170_s258_nppqmlwerteedsksiksdvpvylkrlkgn_log2(plasma lactate (mmol/l))	-0.641628	3.31077e-08	7.00016e-06
mast2_s1407_ksaepprspllkrvqsaeklaaalaasekkl	log2(plasma lactate (mmol/l))	log2(plasma lactate (mmol/l))_mast2_s1407_ksaepprspllkrvqsaeklaaalaasekkl	0.641616	3.31334e-08	7.00447e-06
esyt1_t1032_dknrgtkrrtsqkkrtlspefnerfewelpl	log2(plasma lactate (mmol/l))	esyt1_t1032_dknrgtkrrtsqkkrtlspefnerfewelpl_log2(plasma lactate (mmol/l))	-0.64146	3.34689e-08	7.05806e-06
dcp1a_s277_tqsnekhaptytiplspvlsptlpaeaptaq	plasma lactate (mmol/l)	dcp1a_s277_tqsnekhaptytiplspvlsptlpaeaptaq_plasma lactate (mmol/l)	-0.641377	3.36498e-08	7.08631e-06
plasma lactate (mmol/l)	nup214_s645_svlpspsgrsaqgssspvpsmvqkspritpp	nup214_s645_svlpspsgrsaqgssspvpsmvqkspritpp_plasma lactate (mmol/l)	-0.647745	2.21874e-08	7.10321e-06
ttn_t17093_pilhyvlerreagrrtyipvmsgenklswtv	plasma lactate (mmol/l)	plasma lactate (mmol/l)_ttn_t17093_pilhyvlerreagrrtyipvmsgenklswtv	0.647671	2.22966e-08	7.12987e-06
tom1_s355_agmnlgsssvraglqsleasgrledefdmfa	log2(plasma lactate (mmol/l))	log2(plasma lactate (mmol/l))_tom1_s355_agmnlgsssvraglqsleasgrledefdmfa	-0.647514	2.25293e-08	7.1864e-06
ctnnd1_t177_glpvdassvsnnyiqtlgrdfrkngnggpgp	log2(plasma lactate (mmol/l))	ctnnd1_t177_glpvdassvsnnyiqtlgrdfrkngnggpgp_log2(plasma lactate (mmol/l))	-0.640843	3.48298e-08	7.27766e-06
cmya5_s750_ekedtgsftpavapasepslspsttektsec	log2(plasma lactate (mmol/l))	cmya5_s750_ekedtgsftpavapasepslspsttektsec_log2(plasma lactate (mmol/l))	-0.640568	3.54525e-08	7.37716e-06
impa1_s131_qeditksllvtelgssrtpetvrmvlsnmek	plasma lactate (mmol/l)	impa1_s131_qeditksllvtelgssrtpetvrmvlsnmek_plasma lactate (mmol/l)	-0.640512	3.55807e-08	7.39774e-06
rabgap1l_s118_lildpsnteistprpsspgglpeedsvlfnk	plasma lactate (mmol/l)	plasma lactate (mmol/l)_rabgap1l_s118_lildpsnteistprpsspgglpeedsvlfnk	-0.6468	2.36164e-08	7.44894e-06
log2(plasma lactate (mmol/l))	arfgef1_s1569_pspvsekpldtisqksvdihdsiqprsvdnr	arfgef1_s1569_pspvsekpldtisqksvdihdsiqprsvdnr_log2(plasma lactate (mmol/l))	-0.640006	3.67589e-08	7.59024e-06
tjp2_s275_fgpsrdrdrdrsrgrsidqdyerayhraydp	plasma lactate (mmol/l)	plasma lactate (mmol/l)_tjp2_s275_fgpsrdrdrdrsrgrsidqdyerayhraydp	-0.646241	2.45029e-08	7.65329e-06
log2(plasma lactate (mmol/l))	nr2e3_s24_msstvaaaapaagaasrkespgrwglgedpt	log2(plasma lactate (mmol/l))_nr2e3_s24_msstvaaaapaagaasrkespgrwglgedpt	-0.646024	2.48546e-08	7.73342e-06
log2(plasma lactate (mmol/l))	camk2g_t356_llnkksdggvkepqttvvhnatdgikgstes	camk2g_t356_llnkksdggvkepqttvvhnatdgikgstes_log2(plasma lactate (mmol/l))	0.639612	3.77011e-08	7.73879e-06
na_s70_hlapprafrtslspvseashdqevtaphaae	plasma lactate (mmol/l)	na_s70_hlapprafrtslspvseashdqevtaphaae_plasma lactate (mmol/l)	-0.645965	2.49506e-08	7.75605e-06
ttn_y32704_vpgtvkvtemleypdyelderyqegifvrqg	plasma lactate (mmol/l)	plasma lactate (mmol/l)_ttn_y32704_vpgtvkvtemleypdyelderyqegifvrqg	-0.645894	2.50676e-08	7.78411e-06
sipa1_s743_eflhsqnslsprsslsdeapvlpnttpdlll	plasma lactate (mmol/l)	plasma lactate (mmol/l)_sipa1_s743_eflhsqnslsprsslsdeapvlpnttpdlll	-0.645853	2.51351e-08	7.79721e-06
map1b_s995_aeadayirekresvasgddraeedmdeaiek	log2(plasma lactate (mmol/l))	log2(plasma lactate (mmol/l))_map1b_s995_aeadayirekresvasgddraeedmdeaiek	-0.639431	3.81413e-08	7.8064e-06
prkaa1_s496_iteaksgtatpqrsgsvsnyrscqrsdsdae	log2(plasma lactate (mmol/l))	log2(plasma lactate (mmol/l))_prkaa1_s496_iteaksgtatpqrsgsvsnyrscqrsdsdae	0.645684	2.54159e-08	7.86395e-06
log2(plasma lactate (mmol/l))	camk2g_s321_ttmlvsrnfsvgrqssapaspaasaaglagq	camk2g_s321_ttmlvsrnfsvgrqssapaspaasaaglagq_log2(plasma lactate (mmol/l))	0.639154	3.88252e-08	7.91438e-06
clasp2_s370_sskasslpgslqrsrsdidvnaaagakahha	log2(plasma lactate (mmol/l))	clasp2_s370_sskasslpgslqrsrsdidvnaaagakahha_log2(plasma lactate (mmol/l))	0.639142	3.8856e-08	7.91859e-06
srl_y580_kstminyllglentryqlytgaepttseftv	log2(plasma lactate (mmol/l))	log2(plasma lactate (mmol/l))_srl_y580_kstminyllglentryqlytgaepttseftv	-0.645476	2.57647e-08	7.94553e-06
xpc_s94_tvksenlkvikdealsdgddlrdfpsdlkka	plasma lactate (mmol/l)	plasma lactate (mmol/l)_xpc_s94_tvksenlkvikdealsdgddlrdfpsdlkka	-0.645412	2.58735e-08	7.97273e-06
igf2r_s2401_qenghittksvkalsslhgddqdsedevlti	log2(plasma lactate (mmol/l))	igf2r_s2401_qenghittksvkalsslhgddqdsedevlti_log2(plasma lactate (mmol/l))	0.638993	3.9228e-08	7.97558e-06
cdk11b_s283_ekmeerdllsdlqdisdserktssaesssae	plasma lactate (mmol/l)	cdk11b_s283_ekmeerdllsdlqdisdserktssaesssae_plasma lactate (mmol/l)	0.63891	3.94386e-08	8.00721e-06
sh3bp5l_s362_kcdsvehlrglsdhvsldgqelgtrsggrrg	log2(plasma lactate (mmol/l))	log2(plasma lactate (mmol/l))_sh3bp5l_s362_kcdsvehlrglsdhvsldgqelgtrsggrrg	-0.645323	2.60258e-08	8.00809e-06
prob1_s922_dpesgqyvevllppsspgpphrvytplalgl	log2(plasma lactate (mmol/l))	log2(plasma lactate (mmol/l))_prob1_s922_dpesgqyvevllppsspgpphrvytplalgl	-0.645268	2.61194e-08	8.0301e-06
ryr1_s2950_yavtrglkdmeldsssiekrfafgflqqllr	plasma lactate (mmol/l)	plasma lactate (mmol/l)_ryr1_s2950_yavtrglkdmeldsssiekrfafgflqqllr	-0.645097	2.64132e-08	8.09886e-06
cmya5_s2479_sytlaekkvlaekqnsvaplelrdsneigkt	plasma lactate (mmol/l)	cmya5_s2479_sytlaekkvlaekqnsvaplelrdsneigkt_plasma lactate (mmol/l)	0.638273	4.10788e-08	8.26451e-06
zik1_s68_dqnvsvgvsqskagsstqktqscemcvpvlk	plasma lactate (mmol/l)	plasma lactate (mmol/l)_zik1_s68_dqnvsvgvsqskagsstqktqscemcvpvlk	0.644677	2.7149e-08	8.27302e-06
rer1_s95_iaflspkvdpslmedsddgpslptkqneefr	log2(plasma lactate (mmol/l))	log2(plasma lactate (mmol/l))_rer1_s95_iaflspkvdpslmedsddgpslptkqneefr	-0.644668	2.71654e-08	8.27692e-06
htt_s1874_krhslsstkllspqmsgeeedsdlaaklgmc	plasma lactate (mmol/l)	htt_s1874_krhslsstkllspqmsgeeedsdlaaklgmc_plasma lactate (mmol/l)	0.638082	4.15845e-08	8.34339e-06
phka1_s1018_mqlkseikqvefrrlsisaesqspgtsmtps	log2(plasma lactate (mmol/l))	log2(plasma lactate (mmol/l))_phka1_s1018_mqlkseikqvefrrlsisaesqspgtsmtps	0.644185	2.80375e-08	8.47791e-06
rhbdf1_s60_aflrsvsmpaetahissphhelrrpvlqrqt	log2(plasma lactate (mmol/l))	log2(plasma lactate (mmol/l))_rhbdf1_s60_aflrsvsmpaetahissphhelrrpvlqrqt	-0.643836	2.8684e-08	8.62831e-06
plasma lactate (mmol/l)	c1orf21_s95_pglvhqpranmhisesqqeffrmldekiekg	c1orf21_s95_pglvhqpranmhisesqqeffrmldekiekg_plasma lactate (mmol/l)	0.637107	4.42499e-08	8.75609e-06
sptbn1_s2171_ateqrtsskesspipsptsdrkaktalpaqs	log2(plasma lactate (mmol/l))	log2(plasma lactate (mmol/l))_sptbn1_s2171_ateqrtsskesspipsptsdrkaktalpaqs	-0.643443	2.94269e-08	8.79454e-06
ahnak_s5780_kgkfslfkskkprhrsnsfsderefsgpstp	log2(plasma lactate (mmol/l))	ahnak_s5780_kgkfslfkskkprhrsnsfsderefsgpstp_log2(plasma lactate (mmol/l))	0.637019	4.44998e-08	8.79466e-06
larp1_s766_anklfgapepstiarslpttvpespnyrntr	log2(plasma lactate (mmol/l))	larp1_s766_anklfgapepstiarslpttvpespnyrntr_log2(plasma lactate (mmol/l))	-0.637012	4.45207e-08	8.7977e-06
sgca_s150_mfnvhtgerlpprvdsaqvplildqh_____	plasma lactate (mmol/l)	plasma lactate (mmol/l)_sgca_s150_mfnvhtgerlpprvdsaqvplildqh_____	0.643336	2.96324e-08	8.8365e-06
hspb1_s187_latqsneitipvtfesraqlggpeaaksdet	log2(plasma lactate (mmol/l))	hspb1_s187_latqsneitipvtfesraqlggpeaaksdet_log2(plasma lactate (mmol/l))	0.636861	4.49489e-08	8.86263e-06
hba1_t9________mvlspadktnvkaawgkvgahage	log2(plasma lactate (mmol/l))	hba1_t9________mvlspadktnvkaawgkvgahage_log2(plasma lactate (mmol/l))	-0.636838	4.50138e-08	8.87241e-06
ttn_s28556_aikaldpftvpspptsleitsvtkesmtlcw	plasma lactate (mmol/l)	plasma lactate (mmol/l)_ttn_s28556_aikaldpftvpspptsleitsvtkesmtlcw	-0.642966	3.03555e-08	8.99306e-06
rabep1_s94_ksdndmfkdglrraqstdslgtsgslqskal	log2(plasma lactate (mmol/l))	log2(plasma lactate (mmol/l))_rabep1_s94_ksdndmfkdglrraqstdslgtsgslqskal	-0.642943	3.04005e-08	9.00093e-06
ttn_s789_ethikttdqkgmhissqikkttdltterlvh	log2(plasma lactate (mmol/l))	log2(plasma lactate (mmol/l))_ttn_s789_ethikttdqkgmhissqikkttdltterlvh	0.642935	3.04162e-08	9.00402e-06
ppp2r5e_s34_rksvrkarqkrsqsssqfrsqgkpieltplp	plasma lactate (mmol/l)	plasma lactate (mmol/l)_ppp2r5e_s34_rksvrkarqkrsqsssqfrsqgkpieltplp	-0.642688	3.09089e-08	9.10934e-06
uqcrc2_s367_kaaynqvktiaqgnlsntdvqaakrqrslfl	plasma lactate (mmol/l)	plasma lactate (mmol/l)_uqcrc2_s367_kaaynqvktiaqgnlsntdvqaakrqrslfl	-0.642598	3.10886e-08	9.14908e-06
sf3b1_t244_slrwdetpgrakgsetpgatpgskiwdptps	log2(plasma lactate (mmol/l))	log2(plasma lactate (mmol/l))_sf3b1_t244_slrwdetpgrakgsetpgatpgskiwdptps	0.642595	3.10954e-08	9.15024e-06
speg_s2168_varlgarrlqespslsalseaqpssparpsa	log2(plasma lactate (mmol/l))	log2(plasma lactate (mmol/l))_speg_s2168_varlgarrlqespslsalseaqpssparpsa	-0.642496	3.12969e-08	9.19015e-06
map1a_s850_pevpeeqgskdrgldsgaeteeekdtweekk	log2(plasma lactate (mmol/l))	log2(plasma lactate (mmol/l))_map1a_s850_pevpeeqgskdrgldsgaeteeekdtweekk	-0.636068	4.72701e-08	9.21293e-06
dcp1a_s281_ekhaptytiplspvlsptlpaeaptaqvpps	plasma lactate (mmol/l)	dcp1a_s281_ekhaptytiplspvlsptlpaeaptaqvpps_plasma lactate (mmol/l)	-0.636059	4.72984e-08	9.21755e-06
hbb_y131_ahhfgkeftppvqaayqkvvagvanalahky	log2(plasma lactate (mmol/l))	hbb_y131_ahhfgkeftppvqaayqkvvagvanalahky_log2(plasma lactate (mmol/l))	-0.636035	4.73703e-08	9.22707e-06
mink1_s741_slernrvgvsskpdsspvlspgnkakpddhr	log2(plasma lactate (mmol/l))	log2(plasma lactate (mmol/l))_mink1_s741_slernrvgvsskpdsspvlspgnkakpddhr	-0.635966	4.75783e-08	9.25879e-06
gps1_s294_atfdrqelqrnvissssfklflelepqvrdi	plasma lactate (mmol/l)	gps1_s294_atfdrqelqrnvissssfklflelepqvrdi_plasma lactate (mmol/l)	-0.635964	4.75848e-08	9.25983e-06
sorbs1_s945_lvknpvdymdlpfssspsrsataspqfsshs	log2(plasma lactate (mmol/l))	log2(plasma lactate (mmol/l))_sorbs1_s945_lvknpvdymdlpfssspsrsataspqfsshs	-0.642321	3.16542e-08	9.26806e-06
log2(plasma lactate (mmol/l))	ablim2_s517_gdadtrtnspdldtqslshssgtdrdplqrm	ablim2_s517_gdadtrtnspdldtqslshssgtdrdplqrm_log2(plasma lactate (mmol/l))	-0.635919	4.77194e-08	9.27857e-06
zik1_s68_dqnvsvgvsqskagsstqktqscemcvpvlk	log2(plasma lactate (mmol/l))	log2(plasma lactate (mmol/l))_zik1_s68_dqnvsvgvsqskagsstqktqscemcvpvlk	0.64228	3.1737e-08	9.28511e-06
irs1_s1101_kviradpqgcrrrhssetfsstpsatrvgnt	plasma lactate (mmol/l)	irs1_s1101_kviradpqgcrrrhssetfsstpsatrvgnt_plasma lactate (mmol/l)	-0.635662	4.85019e-08	9.39921e-06
ttn_t12015_ifedvpeepetprmktpeapqeiipaktvps	log2(plasma lactate (mmol/l))	log2(plasma lactate (mmol/l))_ttn_t12015_ifedvpeepetprmktpeapqeiipaktvps	-0.641892	3.25456e-08	9.45344e-06
git2_y330_nnqhsvesqdndqpdydsvasdedtdletta	log2(plasma lactate (mmol/l))	git2_y330_nnqhsvesqdndqpdydsvasdedtdletta_log2(plasma lactate (mmol/l))	-0.63541	4.92825e-08	9.51125e-06
esyt1_t1032_dknrgtkrrtsqkkrtlspefnerfewelpl	plasma lactate (mmol/l)	esyt1_t1032_dknrgtkrrtsqkkrtlspefnerfewelpl_plasma lactate (mmol/l)	-0.635396	4.93274e-08	9.5177e-06
hba1_t9________mvlspadktnvkaawgkvgahage	plasma lactate (mmol/l)	hba1_t9________mvlspadktnvkaawgkvgahage_plasma lactate (mmol/l)	-0.635323	4.9555e-08	9.55033e-06
igf2r_s2479_sssaqqktvsstklvsfhddsdedllhi___	plasma lactate (mmol/l)	igf2r_s2479_sssaqqktvsstklvsfhddsdedllhi____plasma lactate (mmol/l)	0.63501	5.05456e-08	9.69546e-06
plasma lactate (mmol/l)	camk2b_s418_ededakaprvpdilssvrrgsgapeaegplp	camk2b_s418_ededakaprvpdilssvrrgsgapeaegplp_plasma lactate (mmol/l)	0.634367	5.26386e-08	1.00013e-05
rptor_s722_pvrdspctprlrsvssygniravatarslnk	log2(plasma lactate (mmol/l))	log2(plasma lactate (mmol/l))_rptor_s722_pvrdspctprlrsvssygniravatarslnk	0.640547	3.55011e-08	1.00997e-05
hba1_t39_eygaealermflsfpttktyfphfdlshgsa	plasma lactate (mmol/l)	hba1_t39_eygaealermflsfpttktyfphfdlshgsa_plasma lactate (mmol/l)	-0.634113	5.34873e-08	1.01219e-05
limch1_s1357_pktlpldksinhqiespserrkksprehfqa	log2(plasma lactate (mmol/l))	limch1_s1357_pktlpldksinhqiespserrkksprehfqa_log2(plasma lactate (mmol/l))	-0.634109	5.35014e-08	1.01227e-05
cmya5_s142_evkkvrkrthkskhgspslrrkgnrkrnsfe	log2(plasma lactate (mmol/l))	cmya5_s142_evkkvrkrthkskhgspslrrkgnrkrnsfe_log2(plasma lactate (mmol/l))	0.63402	5.37995e-08	1.01637e-05
tbc1d4_s702_ykesnsssslpslhtsfsapsftapsflksf	log2(plasma lactate (mmol/l))	log2(plasma lactate (mmol/l))_tbc1d4_s702_ykesnsssslpslhtsfsapsftapsflksf	0.640368	3.59127e-08	1.01898e-05
vim_s420_egeesrislplpnfsslnlretnldslplvd	log2(plasma lactate (mmol/l))	log2(plasma lactate (mmol/l))_vim_s420_egeesrislplpnfsslnlretnldslplvd	-0.640086	3.65701e-08	1.03255e-05
srrm2_s333_tqrpsspetatkqpsspyedkdkdkkeksat	plasma lactate (mmol/l)	plasma lactate (mmol/l)_srrm2_s333_tqrpsspetatkqpsspyedkdkdkkeksat	-0.639919	3.69646e-08	1.04033e-05
tpi1_t205_rgwlksnvsdavaqstriiyggsvtgatcke	log2(plasma lactate (mmol/l))	log2(plasma lactate (mmol/l))_tpi1_t205_rgwlksnvsdavaqstriiyggsvtgatcke	-0.639796	3.72574e-08	1.04625e-05
iqsec1_s1019_syasgeglkrsalssslrdlseagkrgrrss	plasma lactate (mmol/l)	iqsec1_s1019_syasgeglkrsalssslrdlseagkrgrrss_plasma lactate (mmol/l)	-0.633262	5.6427e-08	1.05414e-05
tom1_s355_agmnlgsssvraglqsleasgrledefdmfa	plasma lactate (mmol/l)	plasma lactate (mmol/l)_tom1_s355_agmnlgsssvraglqsleasgrledefdmfa	-0.639569	3.78059e-08	1.05798e-05
tbc1d10b_t152_earpspapgpgtptgtptrtpsrtapgalta	log2(plasma lactate (mmol/l))	log2(plasma lactate (mmol/l))_tbc1d10b_t152_earpspapgpgtptgtptrtpsrtapgalta	-0.63955	3.78531e-08	1.05887e-05
srrm2_s1382_psldmkeqstrssghssselspdavekagms	plasma lactate (mmol/l)	plasma lactate (mmol/l)_srrm2_s1382_psldmkeqstrssghssselspdavekagms	-0.639409	3.81962e-08	1.06594e-05
tns1_s781_qqerahleslvasrpspqplaetpipslpef	log2(plasma lactate (mmol/l))	log2(plasma lactate (mmol/l))_tns1_s781_qqerahleslvasrpspqplaetpipslpef	-0.639234	3.86279e-08	1.07507e-05
r3hdm2_t321_tdselksleprpwsstdsdgsvrsmrppvtk	plasma lactate (mmol/l)	plasma lactate (mmol/l)_r3hdm2_t321_tdselksleprpwsstdsdgsvrsmrppvtk	-0.639224	3.86521e-08	1.07553e-05
rilpl1_t345_eenripqpppiahprtspqpesgikrlifta	plasma lactate (mmol/l)	plasma lactate (mmol/l)_rilpl1_t345_eenripqpppiahprtspqpesgikrlifta	-0.639089	3.89878e-08	1.08266e-05
tns1_s1227_lgqpspsaqrnyqsssplptvgssysspdys	log2(plasma lactate (mmol/l))	log2(plasma lactate (mmol/l))_tns1_s1227_lgqpspsaqrnyqsssplptvgssysspdys	-0.639064	3.90508e-08	1.08408e-05
plekhf2_s226_lsagdmatcqparsdsysqslksplndmsdd	log2(plasma lactate (mmol/l))	log2(plasma lactate (mmol/l))_plekhf2_s226_lsagdmatcqparsdsysqslksplndmsdd	0.638903	3.94562e-08	1.0923e-05
hbd_s73_npkvkahgkkvlgafsdglahldnlkgtfat	plasma lactate (mmol/l)	hbd_s73_npkvkahgkkvlgafsdglahldnlkgtfat_plasma lactate (mmol/l)	-0.632463	5.93234e-08	1.09576e-05
rps6kc1_s215_lwsyiskflnrspeesfdikevkkptlakvh	log2(plasma lactate (mmol/l))	log2(plasma lactate (mmol/l))_rps6kc1_s215_lwsyiskflnrspeesfdikevkkptlakvh	-0.63883	3.96407e-08	1.09639e-05
casz1_s1758_laalgapgpaptaassp______________	log2(plasma lactate (mmol/l))	casz1_s1758_laalgapgpaptaassp_______________log2(plasma lactate (mmol/l))	0.632449	5.93754e-08	1.09639e-05
mlip_t697_gksesttpnhrspvstpslpisltrteelis	plasma lactate (mmol/l)	mlip_t697_gksesttpnhrspvstpslpisltrteelis_plasma lactate (mmol/l)	-0.632425	5.94658e-08	1.09763e-05
speg_s2941_kvtvqslspakevvsspgssprssprpegtt	log2(plasma lactate (mmol/l))	log2(plasma lactate (mmol/l))_speg_s2941_kvtvqslspakevvsspgssprssprpegtt	-0.638417	4.07026e-08	1.11784e-05
synpo_s743_yarrqsrmekyviessshtpelarcpsptms	plasma lactate (mmol/l)	plasma lactate (mmol/l)_synpo_s743_yarrqsrmekyviessshtpelarcpsptms	-0.6384	4.07463e-08	1.11879e-05
rb1cc1_s624_hqhvlalhnlvkaaqsldemsqtitdllseq	log2(plasma lactate (mmol/l))	log2(plasma lactate (mmol/l))_rb1cc1_s624_hqhvlalhnlvkaaqsldemsqtitdllseq	-0.638273	4.10783e-08	1.12557e-05
mapt_s673_sekldfkdrvqskigsldnithvpgggnkki	log2(plasma lactate (mmol/l))	log2(plasma lactate (mmol/l))_mapt_s673_sekldfkdrvqskigsldnithvpgggnkki	0.631882	6.15211e-08	1.12676e-05
yap1_t358_stdsglsmssysvprtpddflnsvdemdtgd	plasma lactate (mmol/l)	plasma lactate (mmol/l)_yap1_t358_stdsglsmssysvprtpddflnsvdemdtgd	0.63806	4.16425e-08	1.13644e-05
deptor_s143_ellnekspssqethdspfclrkqshdnrkst	log2(plasma lactate (mmol/l))	deptor_s143_ellnekspssqethdspfclrkqshdnrkst_log2(plasma lactate (mmol/l))	-0.631695	6.22422e-08	1.13728e-05
log2(plasma lactate (mmol/l))	paxbp1_s557_areqtgkmadhleglssddeetstditnfnl	log2(plasma lactate (mmol/l))_paxbp1_s557_areqtgkmadhleglssddeetstditnfnl	0.638041	4.16928e-08	1.13732e-05
log2(plasma lactate (mmol/l))	obscn_s6345_etievrvkkmgpqgvspttevprsssghlft	log2(plasma lactate (mmol/l))_obscn_s6345_etievrvkkmgpqgvspttevprsssghlft	-0.637819	4.22882e-08	1.1494e-05
hba1_s50_lsfpttktyfphfdlshgsaqvkghgkkvad	plasma lactate (mmol/l)	hba1_s50_lsfpttktyfphfdlshgsaqvkghgkkvad_plasma lactate (mmol/l)	-0.631471	6.31175e-08	1.14955e-05
mark2_s470_splpglerkkttptpstnsvlststnrsrns	log2(plasma lactate (mmol/l))	log2(plasma lactate (mmol/l))_mark2_s470_splpglerkkttptpstnsvlststnrsrns	-0.631399	6.34029e-08	1.15311e-05
ttn_s21661_ltspkmvaqfpfgvpsepknarvtkvnkdci	plasma lactate (mmol/l)	plasma lactate (mmol/l)_ttn_s21661_ltspkmvaqfpfgvpsepknarvtkvnkdci	-0.637724	4.25436e-08	1.15446e-05
na_s680_vvfppgspiplrrtisvlaspsvpllqhrtd	plasma lactate (mmol/l)	na_s680_vvfppgspiplrrtisvlaspsvpllqhrtd_plasma lactate (mmol/l)	-0.637589	4.29134e-08	1.16137e-05
mvb12a_s78_pvpkprglsrdmqglsldaasqpskggller	plasma lactate (mmol/l)	mvb12a_s78_pvpkprglsrdmqglsldaasqpskggller_plasma lactate (mmol/l)	-0.631196	6.42102e-08	1.16407e-05
eef2k_s74_yysnltkserysssgspansfhfkeawkhai	plasma lactate (mmol/l)	eef2k_s74_yysnltkserysssgspansfhfkeawkhai_plasma lactate (mmol/l)	-0.63109	6.46352e-08	1.16995e-05
myot_s123_nsskipsamdsnyqqssagqpinakpsqtan	plasma lactate (mmol/l)	myot_s123_nsskipsamdsnyqqssagqpinakpsqtan_plasma lactate (mmol/l)	-0.637427	4.33593e-08	1.17054e-05
ttn_t9713_lffvsepqsirvvekttatfiakvggdpipn	log2(plasma lactate (mmol/l))	log2(plasma lactate (mmol/l))_ttn_t9713_lffvsepqsirvvekttatfiakvggdpipn	-0.63734	4.35992e-08	1.17527e-05
log2(plasma lactate (mmol/l))	ablim3_s280_araekklkhrrtsetsisppgssigspnrvi	ablim3_s280_araekklkhrrtsetsisppgssigspnrvi_log2(plasma lactate (mmol/l))	-0.630979	6.5084e-08	1.17608e-05
rabgef1_s137_srvgskkeiqeakapspsinrqtsietdrvs	plasma lactate (mmol/l)	plasma lactate (mmol/l)_rabgef1_s137_srvgskkeiqeakapspsinrqtsietdrvs	-0.637311	4.36801e-08	1.17686e-05
xirp2_s1422_ekgnvnltktqllnrstefhaekeeivkgdv	log2(plasma lactate (mmol/l))	log2(plasma lactate (mmol/l))_xirp2_s1422_ekgnvnltktqllnrstefhaekeeivkgdv	0.637235	4.38916e-08	1.18128e-05
hbb_t51_ypwtqrffesfgdlstpdavmgnpkvkahgk	log2(plasma lactate (mmol/l))	hbb_t51_ypwtqrffesfgdlstpdavmgnpkvkahgk_log2(plasma lactate (mmol/l))	-0.630802	6.58075e-08	1.1862e-05
log2(plasma lactate (mmol/l))	c1orf198_s132_qgsqalkssqgsrsssldalgptrkeeeasf	c1orf198_s132_qgsqalkssqgsrsssldalgptrkeeeasf_log2(plasma lactate (mmol/l))	-0.630784	6.58792e-08	1.18721e-05
sipa1_s740_erteflhsqnslsprsslsdeapvlpnttpd	plasma lactate (mmol/l)	plasma lactate (mmol/l)_sipa1_s740_erteflhsqnslsprsslsdeapvlpnttpd	-0.63712	4.42141e-08	1.18819e-05
mvb12a_s78_pvpkprglsrdmqglsldaasqpskggller	log2(plasma lactate (mmol/l))	log2(plasma lactate (mmol/l))_mvb12a_s78_pvpkprglsrdmqglsldaasqpskggller	-0.630631	6.65081e-08	1.19623e-05
sepp1_s266_gqhrqghpenrdmpasedlqdlqkklcrkrc	log2(plasma lactate (mmol/l))	log2(plasma lactate (mmol/l))_sepp1_s266_gqhrqghpenrdmpasedlqdlqkklcrkrc	-0.63696	4.46681e-08	1.19712e-05
flnc_t1250_vpkfptrvhvqpavdtsgvkvsgpgvephgv	plasma lactate (mmol/l)	flnc_t1250_vpkfptrvhvqpavdtsgvkvsgpgvephgv_plasma lactate (mmol/l)	-0.630579	6.67254e-08	1.19936e-05
fhod1_s1144_krsrgnrkslrrtlksglgddlvqalglskg	log2(plasma lactate (mmol/l))	fhod1_s1144_krsrgnrkslrrtlksglgddlvqalglskg_log2(plasma lactate (mmol/l))	0.630527	6.69422e-08	1.20247e-05
myoz1_t23_apnkkrkssklimeltgggqessglnlgkki	log2(plasma lactate (mmol/l))	log2(plasma lactate (mmol/l))_myoz1_t23_apnkkrkssklimeltgggqessglnlgkki	0.636869	4.49253e-08	1.20248e-05
jund_s70_kdepqtvpdvpsfgespplspidmdtqerik	log2(plasma lactate (mmol/l))	jund_s70_kdepqtvpdvpsfgespplspidmdtqerik_log2(plasma lactate (mmol/l))	-0.630494	6.70793e-08	1.20438e-05
jph1_s216_aelagkkkgglfrrgsllgsmklrkseskss	plasma lactate (mmol/l)	jph1_s216_aelagkkkgglfrrgsllgsmklrkseskss_plasma lactate (mmol/l)	0.630441	6.73002e-08	1.20745e-05
log2(plasma lactate (mmol/l))	neb_s701_edpyhthcmkvaaqnsdksykaeyeedkgkc	log2(plasma lactate (mmol/l))_neb_s701_edpyhthcmkvaaqnsdksykaeyeedkgkc	-0.63677	4.521e-08	1.20797e-05
fbxo42_s429_raqrqtpsgsregslspargdgspilnggsl	log2(plasma lactate (mmol/l))	fbxo42_s429_raqrqtpsgsregslspargdgspilnggsl_log2(plasma lactate (mmol/l))	-0.630036	6.90127e-08	1.23114e-05
ttn_y29704_rdtrqkvtgltensdyqyrvcavnaagqgpf	plasma lactate (mmol/l)	plasma lactate (mmol/l)_ttn_y29704_rdtrqkvtgltensdyqyrvcavnaagqgpf	-0.636233	4.67789e-08	1.2392e-05
htt_s1874_krhslsstkllspqmsgeeedsdlaaklgmc	log2(plasma lactate (mmol/l))	htt_s1874_krhslsstkllspqmsgeeedsdlaaklgmc_log2(plasma lactate (mmol/l))	0.62982	6.99471e-08	1.24423e-05
tmem63b_s43_hgdshdryerltsvsssvdfdqrdngfcswl	log2(plasma lactate (mmol/l))	log2(plasma lactate (mmol/l))_tmem63b_s43_hgdshdryerltsvsssvdfdqrdngfcswl	-0.636034	4.7372e-08	1.25162e-05
na_t79_tslspvseashdqevtaphaaegphpaeapr	plasma lactate (mmol/l)	na_t79_tslspvseashdqevtaphaaegphpaeapr_plasma lactate (mmol/l)	-0.636012	4.74383e-08	1.25291e-05
limch1_s76_vvlrgssdgrgsdsesdlphrklpdvkkddm	plasma lactate (mmol/l)	limch1_s76_vvlrgssdgrgsdsesdlphrklpdvkkddm_plasma lactate (mmol/l)	-0.629564	7.10651e-08	1.25927e-05
srrm2_s973_nvesrllpryshsgssspdtkvkpetpprqs	log2(plasma lactate (mmol/l))	log2(plasma lactate (mmol/l))_srrm2_s973_nvesrllpryshsgssspdtkvkpetpprqs	-0.635864	4.78864e-08	1.26235e-05
ppp1r3a_s377_hgeictdlfqrslspsssaessvkgdfycne	log2(plasma lactate (mmol/l))	log2(plasma lactate (mmol/l))_ppp1r3a_s377_hgeictdlfqrslspsssaessvkgdfycne	-0.635777	4.81494e-08	1.26719e-05
cbx3_s87_qkagkekdgtkrkslsdsesddskskkkrda	log2(plasma lactate (mmol/l))	cbx3_s87_qkagkekdgtkrkslsdsesddskskkkrda_log2(plasma lactate (mmol/l))	-0.629298	7.22444e-08	1.27576e-05
plasma lactate (mmol/l)	pak1_s95_viaprpehtksvytrsvieplpvtptrdvat	pak1_s95_viaprpehtksvytrsvieplpvtptrdvat_plasma lactate (mmol/l)	-0.635411	4.92787e-08	1.29046e-05
srsf9_s193_syirvyperstsygysrsrsgsrgrdspyqs	log2(plasma lactate (mmol/l))	log2(plasma lactate (mmol/l))_srsf9_s193_syirvyperstsygysrsrsgsrgrdspyqs	-0.635234	4.98329e-08	1.30156e-05
ccdc9_s202_epnpvrnflddprrrsgpleeserdrreesr	plasma lactate (mmol/l)	ccdc9_s202_epnpvrnflddprrrsgpleeserdrreesr_plasma lactate (mmol/l)	-0.628849	7.42794e-08	1.30377e-05
ptprcap_t100_sppgrwlqaraelgstdndlerqedeqdtdy	plasma lactate (mmol/l)	plasma lactate (mmol/l)_ptprcap_t100_sppgrwlqaraelgstdndlerqedeqdtdy	-0.635156	5.00801e-08	1.30664e-05
gcfc2_s207_tlrpqtlrqrmaeessmdlpiyed_______	log2(plasma lactate (mmol/l))	gcfc2_s207_tlrpqtlrqrmaeessmdlpiyed________log2(plasma lactate (mmol/l))	0.628675	7.50832e-08	1.31472e-05
gtf2i_s992_kestsskspprkinsspnvnttasgvedlni	log2(plasma lactate (mmol/l))	gtf2i_s992_kestsskspprkinsspnvnttasgvedlni_log2(plasma lactate (mmol/l))	-0.628647	7.52134e-08	1.31637e-05
sema4d_s857_rdkpfdvkcelkfadsdadgd__________	log2(plasma lactate (mmol/l))	log2(plasma lactate (mmol/l))_sema4d_s857_rdkpfdvkcelkfadsdadgd__________	-0.63498	5.06401e-08	1.3174e-05
ctnnd1_s288_hrfhpepygleddqrsmgyddldygmmsdyg	plasma lactate (mmol/l)	ctnnd1_s288_hrfhpepygleddqrsmgyddldygmmsdyg_plasma lactate (mmol/l)	-0.628575	7.55445e-08	1.3204e-05
plasma lactate (mmol/l)	arhgap6_s551_hstlksgskdpgmtgssgdifessslragpc	arhgap6_s551_hstlksgskdpgmtgssgdifessslragpc_plasma lactate (mmol/l)	-0.628445	7.61553e-08	1.32803e-05
plasma lactate (mmol/l)	obscn_t6526_aklqvpggdsdedsktpsasprhgrsrpsss	obscn_t6526_aklqvpggdsdedsktpsasprhgrsrpsss_plasma lactate (mmol/l)	-0.634676	5.16215e-08	1.33671e-05
log2(plasma lactate (mmol/l))	pdha1_s264_ilmelqtyryhghsmsdpgvsyrtreeiqev	log2(plasma lactate (mmol/l))_pdha1_s264_ilmelqtyryhghsmsdpgvsyrtreeiqev	-0.634492	5.22236e-08	1.34831e-05
na_s73_pprafrtslspvseashdqevtaphaaegph	plasma lactate (mmol/l)	na_s73_pprafrtslspvseashdqevtaphaaegph_plasma lactate (mmol/l)	-0.634438	5.24035e-08	1.35164e-05
limch1_s903_vettiarasvldtsmsagsgspsktvtpkav	plasma lactate (mmol/l)	limch1_s903_vettiarasvldtsmsagsgspsktvtpkav_plasma lactate (mmol/l)	-0.628071	7.79334e-08	1.35226e-05
srsf9_s216_grdspyqsrgsphyfspfrpy__________	plasma lactate (mmol/l)	plasma lactate (mmol/l)_srsf9_s216_grdspyqsrgsphyfspfrpy__________	-0.63433	5.2759e-08	1.35864e-05
fgd5_s746_gpsrilevdrrslsnspqlksrtgklrases	log2(plasma lactate (mmol/l))	fgd5_s746_gpsrilevdrrslsnspqlksrtgklrases_log2(plasma lactate (mmol/l))	-0.627968	7.84259e-08	1.35889e-05
mylk2_s151_qaaarrgspaflhspscpaiisssekllakk	plasma lactate (mmol/l)	mylk2_s151_qaaarrgspaflhspscpaiisssekllakk_plasma lactate (mmol/l)	0.627957	7.84819e-08	1.3597e-05
log2(plasma lactate (mmol/l))	camk2b_s417_iededakaprvpdilssvrrgsgapeaegpl	camk2b_s417_iededakaprvpdilssvrrgsgapeaegpl_log2(plasma lactate (mmol/l))	0.627913	7.86959e-08	1.36272e-05
stk11ip_s761_chppghgdhldraknsppqapstrdhgswsl	log2(plasma lactate (mmol/l))	log2(plasma lactate (mmol/l))_stk11ip_s761_chppghgdhldraknsppqapstrdhgswsl	-0.634231	5.30894e-08	1.36496e-05
synm_t834_teagdsegeqsyfvstpdehpgghdrddgsv	plasma lactate (mmol/l)	plasma lactate (mmol/l)_synm_t834_teagdsegeqsyfvstpdehpgghdrddgsv	-0.63406	5.36655e-08	1.37578e-05
dopey2_s555_qmppsyldtestsgtsspvkgengkiiletk	plasma lactate (mmol/l)	dopey2_s555_qmppsyldtestsgtsspvkgengkiiletk_plasma lactate (mmol/l)	-0.627656	7.99515e-08	1.37941e-05
ywhae_s64_yknvigarraswriissieqkeenkggedkl	plasma lactate (mmol/l)	plasma lactate (mmol/l)_ywhae_s64_yknvigarraswriissieqkeenkggedkl	-0.633838	5.44195e-08	1.39066e-05
eef2_t59_giiasaragetrftdtrkdeqercitiksta	plasma lactate (mmol/l)	eef2_t59_giiasaragetrftdtrkdeqercitiksta_plasma lactate (mmol/l)	0.627401	8.1215e-08	1.3964e-05
neb_s4156_dlvnerlyrtrpealsftsivdtpevvlaka	plasma lactate (mmol/l)	neb_s4156_dlvnerlyrtrpealsftsivdtpevvlaka_plasma lactate (mmol/l)	-0.633639	5.51053e-08	1.40343e-05
clip1_t140_trkvqaedeanglqttpasratsplctstas	log2(plasma lactate (mmol/l))	clip1_t140_trkvqaedeanglqttpasratsplctstas_log2(plasma lactate (mmol/l))	-0.627213	8.21575e-08	1.40889e-05
rcsd1_s75_qanltfdpaallpgaspkspglkamvspfhs	plasma lactate (mmol/l)	plasma lactate (mmol/l)_rcsd1_s75_qanltfdpaallpgaspkspglkamvspfhs	-0.633519	5.55233e-08	1.41116e-05
mdn1_s4538_eerknekaeentdqaspqedyagferlqsgh	plasma lactate (mmol/l)	mdn1_s4538_eerknekaeentdqaspqedyagferlqsgh_plasma lactate (mmol/l)	-0.627143	8.25139e-08	1.41335e-05
ttn_t21540_iikdvtrkdsgyysltaenssgtdtqkikvv	plasma lactate (mmol/l)	plasma lactate (mmol/l)_ttn_t21540_iikdvtrkdsgyysltaenssgtdtqkikvv	-0.633239	5.65081e-08	1.43064e-05
slain2_s48_srsgavqgagslgpgspvragasipssgaas	plasma lactate (mmol/l)	plasma lactate (mmol/l)_slain2_s48_srsgavqgagslgpgspvragasipssgaas	-0.633234	5.65244e-08	1.43094e-05
foxk2_s424_aqpklaviqearfaqsapgsplssqpvlitv	log2(plasma lactate (mmol/l))	foxk2_s424_aqpklaviqearfaqsapgsplssqpvlitv_log2(plasma lactate (mmol/l))	-0.626477	8.59541e-08	1.45703e-05
eif3a_s848_ererrreeerrlgdsslsrkdsrwgdrdseg	log2(plasma lactate (mmol/l))	eif3a_s848_ererrreeerrlgdsslsrkdsrwgdrdseg_log2(plasma lactate (mmol/l))	0.626346	8.66448e-08	1.46625e-05
log2(plasma lactate (mmol/l))	cacnb1_s59_stssdttsnsfvrqgsaesytsrpsdsdvsl	cacnb1_s59_stssdttsnsfvrqgsaesytsrpsdsdvsl_log2(plasma lactate (mmol/l))	-0.62634	8.66751e-08	1.46666e-05
acss2_s267_hlgraelgmgdstsqsppikrscpdvqiswn	plasma lactate (mmol/l)	acss2_s267_hlgraelgmgdstsqsppikrscpdvqiswn_plasma lactate (mmol/l)	-0.626191	8.74736e-08	1.47681e-05
ttn_t9713_lffvsepqsirvvekttatfiakvggdpipn	plasma lactate (mmol/l)	plasma lactate (mmol/l)_ttn_t9713_lffvsepqsirvvekttatfiakvggdpipn	-0.632437	5.94221e-08	1.48746e-05
foxj2_s164_srkrrhppdddlsqdspeqeasksprggvag	log2(plasma lactate (mmol/l))	foxj2_s164_srkrrhppdddlsqdspeqeasksprggvag_log2(plasma lactate (mmol/l))	-0.625906	8.90112e-08	1.49737e-05
log2(plasma lactate (mmol/l))	acly_s481_pakkakpampqdsvpsprslqgksttlfsrh	acly_s481_pakkakpampqdsvpsprslqgksttlfsrh_log2(plasma lactate (mmol/l))	-0.625799	8.95941e-08	1.50472e-05
dtna_s106_rlaaessssqppqqrsapdisftidankqqr	plasma lactate (mmol/l)	dtna_s106_rlaaessssqppqqrsapdisftidankqqr_plasma lactate (mmol/l)	0.62573	8.99735e-08	1.50987e-05
igfbp5_s116_lneksyreqvkierdsreheepttsemaeet	log2(plasma lactate (mmol/l))	igfbp5_s116_lneksyreqvkierdsreheepttsemaeet_log2(plasma lactate (mmol/l))	-0.62559	9.0749e-08	1.5197e-05
usp24_s2077_eaedlslsapsspeispqssprphrpnndrl	log2(plasma lactate (mmol/l))	log2(plasma lactate (mmol/l))_usp24_s2077_eaedlslsapsspeispqssprphrpnndrl	0.631954	6.12431e-08	1.52216e-05
mlip_s506_lsqapslsptkqassslasmnvertpsptlk	log2(plasma lactate (mmol/l))	log2(plasma lactate (mmol/l))_mlip_s506_lsqapslsptkqassslasmnvertpsptlk	-0.625528	9.10937e-08	1.52429e-05
synpo2_s363_phkhrarharlrrseslsekqvkeakskcks	plasma lactate (mmol/l)	plasma lactate (mmol/l)_synpo2_s363_phkhrarharlrrseslsekqvkeakskcks	0.6319	6.14505e-08	1.5259e-05
ubap2l_s465_spavatstaappppssplpskstsapqmspg	plasma lactate (mmol/l)	plasma lactate (mmol/l)_ubap2l_s465_spavatstaappppssplpskstsapqmspg	-0.631773	6.19396e-08	1.53515e-05
plec_t3893_sdarkltfrglrkqitmeelvrsqvmdeata	plasma lactate (mmol/l)	plasma lactate (mmol/l)_plec_t3893_sdarkltfrglrkqitmeelvrsqvmdeata	0.631657	6.23917e-08	1.54312e-05
rftn1_s486_kqqaeeneknledqsskagdmgncvsgqqqe	plasma lactate (mmol/l)	plasma lactate (mmol/l)_rftn1_s486_kqqaeeneknledqsskagdmgncvsgqqqe	-0.631487	6.30573e-08	1.55492e-05
exoc7_s205_kehfhksssssgvpyspaipnkrkdtptkkp	log2(plasma lactate (mmol/l))	exoc7_s205_kehfhksssssgvpyspaipnkrkdtptkkp_log2(plasma lactate (mmol/l))	-0.625068	9.36876e-08	1.55731e-05
tns1_t1265_pesqaraqfsvagvhtvpgspqarhrtvgtn	log2(plasma lactate (mmol/l))	log2(plasma lactate (mmol/l))_tns1_t1265_pesqaraqfsvagvhtvpgspqarhrtvgtn	-0.631364	6.35416e-08	1.56362e-05
jph2_s446_peyqkrrllqeilenseslleppdrgagaag	plasma lactate (mmol/l)	jph2_s446_peyqkrrllqeilenseslleppdrgagaag_plasma lactate (mmol/l)	-0.624733	9.56198e-08	1.58227e-05
kif1b_s1141_hcsqfvtpprmrrqfsapnlkagrettv___	log2(plasma lactate (mmol/l))	kif1b_s1141_hcsqfvtpprmrrqfsapnlkagrettv____log2(plasma lactate (mmol/l))	0.624611	9.63327e-08	1.59123e-05
mybpc1_s448_adaaeysvmttggqssaklsvdlkplkiltp	log2(plasma lactate (mmol/l))	log2(plasma lactate (mmol/l))_mybpc1_s448_adaaeysvmttggqssaklsvdlkplkiltp	0.624556	9.66506e-08	1.59529e-05
lmo7_s982_esgegeispqrevsrsqdqfsdmrisinqtp	log2(plasma lactate (mmol/l))	lmo7_s982_esgegeispqrevsrsqdqfsdmrisinqtp_log2(plasma lactate (mmol/l))	-0.624468	9.71698e-08	1.60178e-05
akap6_s1655_eniqspseqkikrsvsditlqsssqkmsftg	log2(plasma lactate (mmol/l))	akap6_s1655_eniqspseqkikrsvsditlqsssqkmsftg_log2(plasma lactate (mmol/l))	0.624414	9.74948e-08	1.60578e-05
hbb_s50_vypwtqrffesfgdlstpdavmgnpkvkahg	plasma lactate (mmol/l)	hbb_s50_vypwtqrffesfgdlstpdavmgnpkvkahg_plasma lactate (mmol/l)	-0.624409	9.75201e-08	1.6061e-05
jph1_t161_svpygmatvirsplrtslaslrseqsngsvl	plasma lactate (mmol/l)	jph1_t161_svpygmatvirsplrtslaslrseqsngsvl_plasma lactate (mmol/l)	0.624385	9.76635e-08	1.60797e-05
log2(plasma lactate (mmol/l))	c2cd2l_s620_trsdiserpsvddiesetgstgaletrslkd	c2cd2l_s620_trsdiserpsvddiesetgstgaletrslkd_log2(plasma lactate (mmol/l))	-0.624365	9.77839e-08	1.60929e-05
kiaa1468_t168_pgaagvggaggrepstasgggqlnragsist	plasma lactate (mmol/l)	kiaa1468_t168_pgaagvggaggrepstasgggqlnragsist_plasma lactate (mmol/l)	-0.624212	9.86985e-08	1.62094e-05
hist3h2bb_s113_avrlllpgelakhavsegtkavtkytssk__	plasma lactate (mmol/l)	hist3h2bb_s113_avrlllpgelakhavsegtkavtkytssk___plasma lactate (mmol/l)	0.624122	9.92389e-08	1.62754e-05
myh7_s1435_rlqneiedlmvdversnaaaaaldkkqrnfd	plasma lactate (mmol/l)	myh7_s1435_rlqneiedlmvdversnaaaaaldkkqrnfd_plasma lactate (mmol/l)	-0.624086	9.94581e-08	1.63033e-05
plasma lactate (mmol/l)	acacb_s37_iwgkmtdskpitkskseanlipsqepfpasd	acacb_s37_iwgkmtdskpitkskseanlipsqepfpasd_plasma lactate (mmol/l)	0.624071	9.95483e-08	1.63164e-05
vamp5_s48_klaelqqrsdqlldmsstfnkttqnlaqkkc	plasma lactate (mmol/l)	plasma lactate (mmol/l)_vamp5_s48_klaelqqrsdqlldmsstfnkttqnlaqkkc	-0.630263	6.80467e-08	1.64724e-05
log2(plasma lactate (mmol/l))	bcl2l13_s347_gtrepdtevitveksspatslfveldeeevk	bcl2l13_s347_gtrepdtevitveksspatslfveldeeevk_log2(plasma lactate (mmol/l))	0.623733	1.01608e-07	1.65784e-05
jph1_s165_gmatvirsplrtslaslrseqsngsvlhdaa	plasma lactate (mmol/l)	jph1_s165_gmatvirsplrtslaslrseqsngsvlhdaa_plasma lactate (mmol/l)	0.623636	1.02213e-07	1.66567e-05
stxbp5_s106_kpdldvkdnsfsrsrsssvtsidkesreais	plasma lactate (mmol/l)	plasma lactate (mmol/l)_stxbp5_s106_kpdldvkdnsfsrsrsssvtsidkesreais	0.629904	6.95813e-08	1.67554e-05
myh7_s648_kgkgkakkgssfqtvsalhrenlnklmtnlr	plasma lactate (mmol/l)	myh7_s648_kgkgkakkgssfqtvsalhrenlnklmtnlr_plasma lactate (mmol/l)	-0.623447	1.03388e-07	1.68066e-05
plasma lactate (mmol/l)	neb_t3712_eawdndkktihvmpdtpeimlaklnrinysd	neb_t3712_eawdndkktihvmpdtpeimlaklnrinysd_plasma lactate (mmol/l)	-0.629806	7.00046e-08	1.68302e-05
ttn_t50_pevswfrdgqviststlpgvqisfsdgrakl	log2(plasma lactate (mmol/l))	log2(plasma lactate (mmol/l))_ttn_t50_pevswfrdgqviststlpgvqisfsdgrakl	-0.629746	7.02668e-08	1.68793e-05
slc4a1_s356_ellrrryqsspakpdssfykgldlnggpddp	plasma lactate (mmol/l)	plasma lactate (mmol/l)_slc4a1_s356_ellrrryqsspakpdssfykgldlnggpddp	-0.629677	7.05695e-08	1.69308e-05
itfg3_s21_dleaeihplkneerksqenlgnpsknednvk	plasma lactate (mmol/l)	itfg3_s21_dleaeihplkneerksqenlgnpsknednvk_plasma lactate (mmol/l)	-0.623008	1.06177e-07	1.71559e-05
xirp2_s1422_ekgnvnltktqllnrstefhaekeeivkgdv	plasma lactate (mmol/l)	plasma lactate (mmol/l)_xirp2_s1422_ekgnvnltktqllnrstefhaekeeivkgdv	0.629399	7.17917e-08	1.71565e-05
fbxo42_s429_raqrqtpsgsregslspargdgspilnggsl	plasma lactate (mmol/l)	fbxo42_s429_raqrqtpsgsregslspargdgspilnggsl_plasma lactate (mmol/l)	-0.622922	1.06732e-07	1.72205e-05
na_t68_pippetsqrarspaptlamngpgaataegls	log2(plasma lactate (mmol/l))	log2(plasma lactate (mmol/l))_na_t68_pippetsqrarspaptlamngpgaataegls	-0.629302	7.22261e-08	1.72316e-05
ufd1l_s209_plgykeperqvqheestegeadhsgyagelg	log2(plasma lactate (mmol/l))	log2(plasma lactate (mmol/l))_ufd1l_s209_plgykeperqvqheestegeadhsgyagelg	0.629232	7.25397e-08	1.72876e-05
log2(plasma lactate (mmol/l))	c11orf96_s96_ksflqsleclrrstqslslqreqlsscklrn	c11orf96_s96_ksflqsleclrrstqslslqreqlsscklrn_log2(plasma lactate (mmol/l))	-0.622686	1.08266e-07	1.74058e-05
ctnnd1_s864_fqvnlnnasrsqsshsyddstlplidrnqks	log2(plasma lactate (mmol/l))	ctnnd1_s864_fqvnlnnasrsqsshsyddstlplidrnqks_log2(plasma lactate (mmol/l))	-0.622637	1.08584e-07	1.74458e-05
smcr8_s492_tekstsvlsksdsqasltvplspqvvrskav	plasma lactate (mmol/l)	plasma lactate (mmol/l)_smcr8_s492_tekstsvlsksdsqasltvplspqvvrskav	-0.628994	7.36136e-08	1.7477e-05
thrap3_s53_srsrkrrlssrsrsrsyspahnrernhprvy	plasma lactate (mmol/l)	plasma lactate (mmol/l)_thrap3_s53_srsrkrrlssrsrsrsyspahnrernhprvy	-0.628931	7.39039e-08	1.75275e-05
plasma lactate (mmol/l)	pdap1_s176_rkakddatlsgkrmqslslnk__________	pdap1_s176_rkakddatlsgkrmqslslnk___________plasma lactate (mmol/l)	0.628895	7.40659e-08	1.75549e-05
larp6_t450_rrrqaemgtqekspgtspllsrkmqtadglp	plasma lactate (mmol/l)	larp6_t450_rrrqaemgtqekspgtspllsrkmqtadglp_plasma lactate (mmol/l)	-0.622469	1.09692e-07	1.75759e-05
ttn_s35541_seitpqkkavvqeeisqkalrseeikmseak	plasma lactate (mmol/l)	plasma lactate (mmol/l)_ttn_s35541_seitpqkkavvqeeisqkalrseeikmseak	0.628719	7.48754e-08	1.76998e-05
rock1_s1102_ieqlraklldlsdstsvasfpsadetdgnlp	plasma lactate (mmol/l)	plasma lactate (mmol/l)_rock1_s1102_ieqlraklldlsdstsvasfpsadetdgnlp	0.628645	7.52223e-08	1.77653e-05
eef2_t57_kagiiasaragetrftdtrkdeqercitiks	plasma lactate (mmol/l)	eef2_t57_kagiiasaragetrftdtrkdeqercitiks_plasma lactate (mmol/l)	0.622224	1.1133e-07	1.7775e-05
plasma lactate (mmol/l)	acacb_s222_tgeaetrvptmrpsmsglhlvkrgrehkkld	acacb_s222_tgeaetrvptmrpsmsglhlvkrgrehkkld_plasma lactate (mmol/l)	0.622111	1.12094e-07	1.78679e-05
limch1_s72_pspdvvlrgssdgrgsdsesdlphrklpdvk	log2(plasma lactate (mmol/l))	limch1_s72_pspdvvlrgssdgrgsdsesdlphrklpdvk_log2(plasma lactate (mmol/l))	-0.62199	1.12914e-07	1.7961e-05
mark2_s470_splpglerkkttptpstnsvlststnrsrns	plasma lactate (mmol/l)	mark2_s470_splpglerkkttptpstnsvlststnrsrns_plasma lactate (mmol/l)	-0.621982	1.12968e-07	1.79674e-05
fxr1_t477_tdedavlmdgmtesdtasvnenglgkrcd__	plasma lactate (mmol/l)	fxr1_t477_tdedavlmdgmtesdtasvnenglgkrcd___plasma lactate (mmol/l)	-0.621548	1.15959e-07	1.833e-05
itch_s199_edagagenrrvsgnnspslsnggfkpsrppr	log2(plasma lactate (mmol/l))	itch_s199_edagagenrrvsgnnspslsnggfkpsrppr_log2(plasma lactate (mmol/l))	-0.621493	1.16344e-07	1.83752e-05
synm_t1109_tpqgpvsatvevssptgfaqsqvledvsqaa	plasma lactate (mmol/l)	plasma lactate (mmol/l)_synm_t1109_tpqgpvsatvevssptgfaqsqvledvsqaa	-0.627897	7.87721e-08	1.83911e-05
phldb1_t522_ltlgargrrtrspsptlgeslaphkgsfsgr	log2(plasma lactate (mmol/l))	log2(plasma lactate (mmol/l))_phldb1_t522_ltlgargrrtrspsptlgeslaphkgsfsgr	-0.627893	7.87897e-08	1.83943e-05
slain2_s48_srsgavqgagslgpgspvragasipssgaas	log2(plasma lactate (mmol/l))	log2(plasma lactate (mmol/l))_slain2_s48_srsgavqgagslgpgspvragasipssgaas	-0.627678	7.98406e-08	1.8566e-05
crtc3_s329_thlgirsssglqssrsnpsiqatlnktvlss	plasma lactate (mmol/l)	crtc3_s329_thlgirsssglqssrsnpsiqatlnktvlss_plasma lactate (mmol/l)	-0.62116	1.18705e-07	1.8659e-05
sorbs1_s949_pvdymdlpfssspsrsataspqfsshsklit	plasma lactate (mmol/l)	plasma lactate (mmol/l)_sorbs1_s949_pvdymdlpfssspsrsataspqfsshsklit	-0.62753	8.05705e-08	1.86815e-05
strn3_s207_ildvrsqrvrsllglsnsepngsvetknleq	plasma lactate (mmol/l)	plasma lactate (mmol/l)_strn3_s207_ildvrsqrvrsllglsnsepngsvetknleq	0.627496	8.07388e-08	1.87124e-05
tns1_s1509_pnyatingkvsspvasgmsspsggstvsfsh	plasma lactate (mmol/l)	plasma lactate (mmol/l)_tns1_s1509_pnyatingkvsspvasgmsspsggstvsfsh	-0.627305	8.16961e-08	1.88746e-05
zik1_t72_svgvsqskagsstqktqscemcvpvlkdilh	plasma lactate (mmol/l)	plasma lactate (mmol/l)_zik1_t72_svgvsqskagsstqktqscemcvpvlkdilh	0.627197	8.2238e-08	1.89677e-05
hdgf_s125_eaaegdgdkkgnaegssdeegklvidepake	plasma lactate (mmol/l)	hdgf_s125_eaaegdgdkkgnaegssdeegklvidepake_plasma lactate (mmol/l)	0.620799	1.21304e-07	1.89711e-05
kiaa1468_s186_gggqlnragsistldsldfarysddgnretd	plasma lactate (mmol/l)	kiaa1468_s186_gggqlnragsistldsldfarysddgnretd_plasma lactate (mmol/l)	0.620707	1.21976e-07	1.90513e-05
tnks1bp1_s1620_hlfqdsteprasrvpssdeevveepqsrrtr	log2(plasma lactate (mmol/l))	log2(plasma lactate (mmol/l))_tnks1bp1_s1620_hlfqdsteprasrvpssdeevveepqsrrtr	-0.627047	8.30001e-08	1.90987e-05
rtn4_s196_ssgsvdetlfalpaasepvirssaenmdlke	log2(plasma lactate (mmol/l))	log2(plasma lactate (mmol/l))_rtn4_s196_ssgsvdetlfalpaasepvirssaenmdlke	-0.627015	8.31627e-08	1.91287e-05
log2(plasma lactate (mmol/l))	arhgef11_t668_ssstsslstrslenptppftpkmgrrsiesp	arhgef11_t668_ssstsslstrslenptppftpkmgrrsiesp_log2(plasma lactate (mmol/l))	-0.620524	1.23326e-07	1.92152e-05
vps4a_s97_kkpvkenqsegkgsdsdsegdnpekkklqeq	plasma lactate (mmol/l)	plasma lactate (mmol/l)_vps4a_s97_kkpvkenqsegkgsdsdsegdnpekkklqeq	-0.626837	8.40772e-08	1.92802e-05
igkc_s49_preakvqwkvdnalqsgnsqesvteqdskds	plasma lactate (mmol/l)	igkc_s49_preakvqwkvdnalqsgnsqesvteqdskds_plasma lactate (mmol/l)	-0.620245	1.25406e-07	1.94567e-05
ctnnd1_t304_mgyddldygmmsdygtarrtgtpsdprrrlr	plasma lactate (mmol/l)	ctnnd1_t304_mgyddldygmmsdygtarrtgtpsdprrrlr_plasma lactate (mmol/l)	-0.620235	1.25482e-07	1.94643e-05
sptb_s2124_atertspvslwsrlsssweslqpepshpy__	log2(plasma lactate (mmol/l))	log2(plasma lactate (mmol/l))_sptb_s2124_atertspvslwsrlsssweslqpepshpy__	-0.626621	8.51997e-08	1.94679e-05
ttn_t10799_lhiiskrveaepaevterqekkivlkpkipa	log2(plasma lactate (mmol/l))	log2(plasma lactate (mmol/l))_ttn_t10799_lhiiskrveaepaevterqekkivlkpkipa	0.626518	8.57376e-08	1.9557e-05
usp20_s263_kepvvatvalteardsdssdtdekregdrsp	plasma lactate (mmol/l)	plasma lactate (mmol/l)_usp20_s263_kepvvatvalteardsdssdtdekregdrsp	-0.62643	8.61984e-08	1.96385e-05
sorbs1_s467_nrdddsdlysprysfsedtksplsvprskse	plasma lactate (mmol/l)	plasma lactate (mmol/l)_sorbs1_s467_nrdddsdlysprysfsedtksplsvprskse	-0.626382	8.64525e-08	1.96796e-05
dpysl3_t148_vprgmydgpvfdltttpkggtpagsargspt	log2(plasma lactate (mmol/l))	dpysl3_t148_vprgmydgpvfdltttpkggtpagsargspt_log2(plasma lactate (mmol/l))	-0.619892	1.28084e-07	1.97714e-05
cobl_s212_llrdniageelelskslnelgikelyawdnr	log2(plasma lactate (mmol/l))	cobl_s212_llrdniageelelskslnelgikelyawdnr_log2(plasma lactate (mmol/l))	-0.619821	1.28635e-07	1.98349e-05
txnrd3_s8_________lersppqspgpgkagdapnrrsg	log2(plasma lactate (mmol/l))	log2(plasma lactate (mmol/l))_txnrd3_s8_________lersppqspgpgkagdapnrrsg	-0.626171	8.75795e-08	1.98787e-05
klc2_s582_gtpqeppnprmkrasslnflnksveeptqpg	plasma lactate (mmol/l)	klc2_s582_gtpqeppnprmkrasslnflnksveeptqpg_plasma lactate (mmol/l)	0.619503	1.31102e-07	2.01323e-05
synpo_t461_vvsadqemsgraaattptkvysevhftlakp	plasma lactate (mmol/l)	plasma lactate (mmol/l)_synpo_t461_vvsadqemsgraaattptkvysevhftlakp	-0.625873	8.91927e-08	2.0146e-05
hba1_s50_lsfpttktyfphfdlshgsaqvkghgkkvad	log2(plasma lactate (mmol/l))	hba1_s50_lsfpttktyfphfdlshgsaqvkghgkkvad_log2(plasma lactate (mmol/l))	-0.619425	1.31718e-07	2.02087e-05
stbd1_s175_eisakaatcfaeklpssnllknrakeemsls	plasma lactate (mmol/l)	plasma lactate (mmol/l)_stbd1_s175_eisakaatcfaeklpssnllknrakeemsls	0.625768	8.97656e-08	2.02395e-05
ctnnd1_s346_sdqyywaplaqhergslasldslrkggpppp	plasma lactate (mmol/l)	ctnnd1_s346_sdqyywaplaqhergslasldslrkggpppp_plasma lactate (mmol/l)	-0.619339	1.32399e-07	2.02832e-05
lrrfip2_s263_vssdrasrgrresvvsaadyfsrsnrrgsvv	plasma lactate (mmol/l)	lrrfip2_s263_vssdrasrgrresvvsaadyfsrsnrrgsvv_plasma lactate (mmol/l)	0.619265	1.32978e-07	2.03491e-05
marcks_s81_aadkeepaaagsgaaspsaaekgepaaaaap	plasma lactate (mmol/l)	marcks_s81_aadkeepaaagsgaaspsaaekgepaaaaap_plasma lactate (mmol/l)	-0.618994	1.3515e-07	2.05939e-05
na_s258_hpslarslsvpprprssasavdeppsssvrs	plasma lactate (mmol/l)	na_s258_hpslarslsvpprprssasavdeppsssvrs_plasma lactate (mmol/l)	-0.625261	9.25909e-08	2.07168e-05
rhbdf1_s60_aflrsvsmpaetahissphhelrrpvlqrqt	plasma lactate (mmol/l)	plasma lactate (mmol/l)_rhbdf1_s60_aflrsvsmpaetahissphhelrrpvlqrqt	-0.625154	9.31942e-08	2.08197e-05
log2(plasma lactate (mmol/l))	pcdh1_s962_gdsprihlplnyppgspdlgrhyrsnsplps	log2(plasma lactate (mmol/l))_pcdh1_s962_gdsprihlplnyppgspdlgrhyrsnsplps	-0.624987	9.41486e-08	2.09754e-05
ndrg3_t234_gyipsasmtrlarsrthstssslgsgespfs	plasma lactate (mmol/l)	ndrg3_t234_gyipsasmtrlarsrthstssslgsgespfs_plasma lactate (mmol/l)	-0.624906	9.4612e-08	2.10588e-05
hbd_t5____________mvhltpeeksavtalwgkvn	plasma lactate (mmol/l)	hbd_t5____________mvhltpeeksavtalwgkvn_plasma lactate (mmol/l)	-0.61848	1.39358e-07	2.10861e-05
znf768_s59_qsprfepespgfesrspglvppspefaprsp	plasma lactate (mmol/l)	plasma lactate (mmol/l)_znf768_s59_qsprfepespgfesrspglvppspefaprsp	0.624863	9.4865e-08	2.1098e-05
znf768_s66_espgfesrspglvppspefaprspesdsqsp	plasma lactate (mmol/l)	plasma lactate (mmol/l)_znf768_s66_espgfesrspglvppspefaprspesdsqsp	0.624863	9.4865e-08	2.1098e-05
vim_s420_egeesrislplpnfsslnlretnldslplvd	plasma lactate (mmol/l)	plasma lactate (mmol/l)_vim_s420_egeesrislplpnfsslnlretnldslplvd	-0.62484	9.49935e-08	2.11187e-05
lzts1_s233_vlqdsnmmslkalsfsdggsklghsnkadkg	plasma lactate (mmol/l)	lzts1_s233_vlqdsnmmslkalsfsdggsklghsnkadkg_plasma lactate (mmol/l)	-0.618385	1.40149e-07	2.1171e-05
log2(plasma lactate (mmol/l))	camk2b_t321_ttmlatrnfsvgrqttapatmstaasgttmg	camk2b_t321_ttmlatrnfsvgrqttapatmstaasgttmg_log2(plasma lactate (mmol/l))	0.618356	1.40395e-07	2.12014e-05
flna_t2148_cdlslkipeisiqdmtaqvtspsgktheaei	plasma lactate (mmol/l)	flna_t2148_cdlslkipeisiqdmtaqvtspsgktheaei_plasma lactate (mmol/l)	-0.61831	1.40778e-07	2.12432e-05
log2(plasma lactate (mmol/l))	c10orf71_t842_igenkgttfsqakdltpspssasnrhmlfti	c10orf71_t842_igenkgttfsqakdltpspssasnrhmlfti_log2(plasma lactate (mmol/l))	-0.618286	1.40978e-07	2.12662e-05
sox6_s398_plnlssrpktaepvksptsptqnlfpaskts	log2(plasma lactate (mmol/l))	log2(plasma lactate (mmol/l))_sox6_s398_plnlssrpktaepvksptsptqnlfpaskts	0.6246	9.63934e-08	2.1347e-05
pml_s530_kavspphldgppsprspvigsevflpnsnhv	log2(plasma lactate (mmol/l))	log2(plasma lactate (mmol/l))_pml_s530_kavspphldgppsprspvigsevflpnsnhv	-0.624177	9.89097e-08	2.17664e-05
sf3b1_t244_slrwdetpgrakgsetpgatpgskiwdptps	plasma lactate (mmol/l)	plasma lactate (mmol/l)_sf3b1_t244_slrwdetpgrakgsetpgatpgskiwdptps	0.624091	9.94245e-08	2.18565e-05
slc4a1_s349_slvpvqrellrrryqsspakpdssfykgldl	plasma lactate (mmol/l)	plasma lactate (mmol/l)_slc4a1_s349_slvpvqrellrrryqsspakpdssfykgldl	-0.623945	1.00314e-07	2.19954e-05
micall1_s644_sckenpfnrkpspaaspatkkatkgskpvrp	log2(plasma lactate (mmol/l))	log2(plasma lactate (mmol/l))_micall1_s644_sckenpfnrkpspaaspatkkatkgskpvrp	-0.617398	1.48617e-07	2.21105e-05
rps6kc1_s211_eggklwsyiskflnrspeesfdikevkkptl	log2(plasma lactate (mmol/l))	log2(plasma lactate (mmol/l))_rps6kc1_s211_eggklwsyiskflnrspeesfdikevkkptl	-0.623707	1.01772e-07	2.22395e-05
agtr1_s366_llkyippkakshsnlstkmstlsyrpsdnvs	plasma lactate (mmol/l)	agtr1_s366_llkyippkakshsnlstkmstlsyrpsdnvs_plasma lactate (mmol/l)	-0.617263	1.49815e-07	2.22424e-05
sorbs1_s949_pvdymdlpfssspsrsataspqfsshsklit	log2(plasma lactate (mmol/l))	log2(plasma lactate (mmol/l))_sorbs1_s949_pvdymdlpfssspsrsataspqfsshsklit	-0.623558	1.02697e-07	2.23901e-05
log2(plasma lactate (mmol/l))	nexn_s98_aeqiedinntgtesaseegddsllitvvpvk	log2(plasma lactate (mmol/l))_nexn_s98_aeqiedinntgtesaseegddsllitvvpvk	-0.623527	1.02889e-07	2.24195e-05
plasma lactate (mmol/l)	c1orf198_s132_qgsqalkssqgsrsssldalgptrkeeeasf	c1orf198_s132_qgsqalkssqgsrsssldalgptrkeeeasf_plasma lactate (mmol/l)	-0.61709	1.51361e-07	2.24266e-05
plasma lactate (mmol/l)	c11orf96_s96_ksflqsleclrrstqslslqreqlsscklrn	c11orf96_s96_ksflqsleclrrstqslslqreqlsscklrn_plasma lactate (mmol/l)	-0.617059	1.5164e-07	2.24587e-05
terf2ip_s32_lrgqehkyllgdapvspssqklkrkaeedpe	log2(plasma lactate (mmol/l))	log2(plasma lactate (mmol/l))_terf2ip_s32_lrgqehkyllgdapvspssqklkrkaeedpe	0.623389	1.03753e-07	2.25643e-05
speg_s2941_kvtvqslspakevvsspgssprssprpegtt	plasma lactate (mmol/l)	plasma lactate (mmol/l)_speg_s2941_kvtvqslspakevvsspgssprssprpegtt	-0.623312	1.04242e-07	2.26406e-05
git2_s335_vesqdndqpdydsvasdedtdlettasktnr	plasma lactate (mmol/l)	git2_s335_vesqdndqpdydsvasdedtdlettasktnr_plasma lactate (mmol/l)	-0.616869	1.53358e-07	2.26557e-05
stxbp5_s111_vkdnsfsrsrsssvtsidkesreaisalhfc	log2(plasma lactate (mmol/l))	log2(plasma lactate (mmol/l))_stxbp5_s111_vkdnsfsrsrsssvtsidkesreaisalhfc	-0.623249	1.04638e-07	2.27058e-05
elmo1_s85_riafdaesepnnssgsmekrksmytrdykkl	plasma lactate (mmol/l)	elmo1_s85_riafdaesepnnssgsmekrksmytrdykkl_plasma lactate (mmol/l)	-0.616711	1.54801e-07	2.28205e-05
srrm1_s388_tsspprktrrlspsaspprrrhrpsppatpp	plasma lactate (mmol/l)	plasma lactate (mmol/l)_srrm1_s388_tsspprktrrlspsaspprrrhrpsppatpp	-0.623117	1.05477e-07	2.28498e-05
igfbp5_s116_lneksyreqvkierdsreheepttsemaeet	plasma lactate (mmol/l)	igfbp5_s116_lneksyreqvkierdsreheepttsemaeet_plasma lactate (mmol/l)	-0.616679	1.55093e-07	2.28526e-05
eif2s2_s67_kdleadeedtrkkdasddlddlnffnqkkkk	log2(plasma lactate (mmol/l))	eif2s2_s67_kdleadeedtrkkdasddlddlnffnqkkkk_log2(plasma lactate (mmol/l))	-0.616477	1.56961e-07	2.30607e-05
mark2_t466_kvpasplpglerkkttptpstnsvlststnr	plasma lactate (mmol/l)	mark2_t466_kvpasplpglerkkttptpstnsvlststnr_plasma lactate (mmol/l)	-0.616382	1.57848e-07	2.316e-05
speg_s320_ksallpppsprvgkrsppgppaqpaatptsp	log2(plasma lactate (mmol/l))	log2(plasma lactate (mmol/l))_speg_s320_ksallpppsprvgkrsppgppaqpaatptsp	-0.622811	1.07453e-07	2.31611e-05
ckmt2_t143_klrhngydprvmkhttdldaskitqgqfdeh	plasma lactate (mmol/l)	ckmt2_t143_klrhngydprvmkhttdldaskitqgqfdeh_plasma lactate (mmol/l)	-0.616253	1.59049e-07	2.33016e-05
clasp2_s370_sskasslpgslqrsrsdidvnaaagakahha	plasma lactate (mmol/l)	clasp2_s370_sskasslpgslqrsrsdidvnaaagakahha_plasma lactate (mmol/l)	0.616212	1.59439e-07	2.33468e-05
zik1_t72_svgvsqskagsstqktqscemcvpvlkdilh	log2(plasma lactate (mmol/l))	log2(plasma lactate (mmol/l))_zik1_t72_svgvsqskagsstqktqscemcvpvlkdilh	0.622632	1.08619e-07	2.3359e-05
eef2k_s72_nkyysnltkserysssgspansfhfkeawkh	plasma lactate (mmol/l)	eef2k_s72_nkyysnltkserysssgspansfhfkeawkh_plasma lactate (mmol/l)	-0.616162	1.5991e-07	2.33992e-05
dcaf5_s566_perststleiqpsrasptsdiesverkiyka	plasma lactate (mmol/l)	dcaf5_s566_perststleiqpsrasptsdiesverkiyka_plasma lactate (mmol/l)	-0.616137	1.60142e-07	2.34245e-05
kiaa1468_s193_agsistldsldfarysddgnretdekvavle	log2(plasma lactate (mmol/l))	kiaa1468_s193_agsistldsldfarysddgnretdekvavle_log2(plasma lactate (mmol/l))	-0.616082	1.60672e-07	2.34836e-05
ttn_s2576_idvlwnfkdkeikpsskykieahgkiykltv	plasma lactate (mmol/l)	plasma lactate (mmol/l)_ttn_s2576_idvlwnfkdkeikpsskykieahgkiykltv	0.622502	1.09477e-07	2.34974e-05
cmya5_s1546_lslwgeikkketelpssqnvspaskhiipkg	log2(plasma lactate (mmol/l))	cmya5_s1546_lslwgeikkketelpssqnvspaskhiipkg_log2(plasma lactate (mmol/l))	-0.61606	1.60875e-07	2.35059e-05
ttn_s10982_meekeraytleeeavsvqreeeyeeyeeydy	log2(plasma lactate (mmol/l))	log2(plasma lactate (mmol/l))_ttn_s10982_meekeraytleeeavsvqreeeyeeyeeydy	0.622409	1.10093e-07	2.36006e-05
ldb3_s671_edgepycekdyinlfstkchgcdfpveagdk	log2(plasma lactate (mmol/l))	ldb3_s671_edgepycekdyinlfstkchgcdfpveagdk_log2(plasma lactate (mmol/l))	-0.615883	1.62567e-07	2.369e-05
thrap3_s53_srsrkrrlssrsrsrsyspahnrernhprvy	log2(plasma lactate (mmol/l))	log2(plasma lactate (mmol/l))_thrap3_s53_srsrkrrlssrsrsrsyspahnrernhprvy	-0.622252	1.11144e-07	2.37713e-05
plasma lactate (mmol/l)	c10orf71_s1149_lrtlsprgslldvatspagtsgrlelpaqle	c10orf71_s1149_lrtlsprgslldvatspagtsgrlelpaqle_plasma lactate (mmol/l)	-0.615331	1.67949e-07	2.42894e-05
log2(plasma lactate (mmol/l))	atp2b1_s207_asqhhdirvvnafrsslyeglekpesrssih	atp2b1_s207_asqhhdirvvnafrsslyeglekpesrssih_log2(plasma lactate (mmol/l))	-0.615259	1.68664e-07	2.43646e-05
plasma lactate (mmol/l)	obscn_s6345_etievrvkkmgpqgvspttevprsssghlft	obscn_s6345_etievrvkkmgpqgvspttevprsssghlft_plasma lactate (mmol/l)	-0.621575	1.1577e-07	2.4512e-05
plec_s1595_skrasfaektaqlerslqeehvavaqlreea	plasma lactate (mmol/l)	plasma lactate (mmol/l)_plec_s1595_skrasfaektaqlerslqeehvavaqlreea	0.621321	1.1756e-07	2.4792e-05
epb41l2_s682_wekrritplslqtqgsshetlniveekkrae	plasma lactate (mmol/l)	epb41l2_s682_wekrritplslqtqgsshetlniveekkrae_plasma lactate (mmol/l)	-0.614777	1.73521e-07	2.49026e-05
log2(plasma lactate (mmol/l))	myom2_s43_lldeyaskkrastqassqkslsqrsssqras	log2(plasma lactate (mmol/l))_myom2_s43_lldeyaskkrastqassqkslsqrsssqras	0.621155	1.18737e-07	2.49694e-05
eif2s2_s67_kdleadeedtrkkdasddlddlnffnqkkkk	plasma lactate (mmol/l)	eif2s2_s67_kdleadeedtrkkdasddlddlnffnqkkkk_plasma lactate (mmol/l)	-0.61468	1.74515e-07	2.50088e-05
ahnak_s5790_kprhrsnsfsderefsgpstptgtlefegge	log2(plasma lactate (mmol/l))	ahnak_s5790_kprhrsnsfsderefsgpstptgtlefegge_log2(plasma lactate (mmol/l))	-0.614423	1.77161e-07	2.53008e-05
cmya5_s2207_pdnkvaeqedletqpspsvekavtvidpegt	log2(plasma lactate (mmol/l))	cmya5_s2207_pdnkvaeqedletqpspsvekavtvidpegt_log2(plasma lactate (mmol/l))	-0.614399	1.77413e-07	2.53252e-05
plasma lactate (mmol/l)	amotl1_s670_aataaaerdttiinhsrngsygessleahiw	amotl1_s670_aataaaerdttiinhsrngsygessleahiw_plasma lactate (mmol/l)	-0.614328	1.78159e-07	2.54077e-05
rabgef1_s137_srvgskkeiqeakapspsinrqtsietdrvs	log2(plasma lactate (mmol/l))	log2(plasma lactate (mmol/l))_rabgef1_s137_srvgskkeiqeakapspsinrqtsietdrvs	-0.620743	1.21712e-07	2.54311e-05
log2(plasma lactate (mmol/l))	p2ry14_s323_kklhiplkaqndldisrikrgnttlestdtl	log2(plasma lactate (mmol/l))_p2ry14_s323_kklhiplkaqndldisrikrgnttlestdtl	-0.620718	1.21898e-07	2.54598e-05
ube2v1_s52_fvrfvtkinmngvnssngvvdpraisvlakw	plasma lactate (mmol/l)	plasma lactate (mmol/l)_ube2v1_s52_fvrfvtkinmngvnssngvvdpraisvlakw	-0.620656	1.2235e-07	2.55303e-05
tns1_s1505_agslpnyatingkvsspvasgmsspsggstv	plasma lactate (mmol/l)	plasma lactate (mmol/l)_tns1_s1505_agslpnyatingkvsspvasgmsspsggstv	-0.620425	1.24061e-07	2.58005e-05
plasma lactate (mmol/l)	bin1_t291_kgnkspsppdgspaatpeirvnhepepagga	bin1_t291_kgnkspsppdgspaatpeirvnhepepagga_plasma lactate (mmol/l)	-0.613887	1.82831e-07	2.59257e-05
eprs_s887_kektgkeyipgqpplsqssdssptrnsepag	log2(plasma lactate (mmol/l))	eprs_s887_kektgkeyipgqpplsqssdssptrnsepag_log2(plasma lactate (mmol/l))	-0.613833	1.83408e-07	2.5985e-05
ccdc6_s244_rilqekldqpvsappsprdismeidspenmm	plasma lactate (mmol/l)	ccdc6_s244_rilqekldqpvsappsprdismeidspenmm_plasma lactate (mmol/l)	-0.613821	1.83539e-07	2.60004e-05
hba1_y25_nvkaawgkvgahageygaealermflsfptt	plasma lactate (mmol/l)	hba1_y25_nvkaawgkvgahageygaealermflsfptt_plasma lactate (mmol/l)	-0.613662	1.85259e-07	2.61837e-05
gperik_t69_dtdvplssveienpetsdq____________	plasma lactate (mmol/l)	gperik_t69_dtdvplssveienpetsdq_____________plasma lactate (mmol/l)	-0.613641	1.85483e-07	2.62075e-05
log2(plasma lactate (mmol/l))	obscn_t5770_adlshtssddesragtpslvtylkkagrpgt	log2(plasma lactate (mmol/l))_obscn_t5770_adlshtssddesragtpslvtylkkagrpgt	-0.620049	1.26891e-07	2.62355e-05
serbp1_s243_kdeltespkyiqkqisynysdldqsnvteet	plasma lactate (mmol/l)	plasma lactate (mmol/l)_serbp1_s243_kdeltespkyiqkqisynysdldqsnvteet	0.620016	1.27141e-07	2.62773e-05
log2(plasma lactate (mmol/l))	atf7ip_s429_viednksenilentdsmetdeiipileklap	atf7ip_s429_viednksenilentdsmetdeiipileklap_log2(plasma lactate (mmol/l))	-0.613563	1.86335e-07	2.63004e-05
tfe3_s560_raasdpllssvspavskassrrssfsmeees	plasma lactate (mmol/l)	plasma lactate (mmol/l)_tfe3_s560_raasdpllssvspavskassrrssfsmeees	-0.619944	1.27686e-07	2.63555e-05
sorbs1_s240_arasgsfapisqtppsfspppplvppapedl	plasma lactate (mmol/l)	plasma lactate (mmol/l)_sorbs1_s240_arasgsfapisqtppsfspppplvppapedl	-0.619813	1.28694e-07	2.65083e-05
flnc_t2178_trggetkrevrveestqvggdpfpavfgdfl	plasma lactate (mmol/l)	flnc_t2178_trggetkrevrveestqvggdpfpavfgdfl_plasma lactate (mmol/l)	-0.613377	1.88373e-07	2.65189e-05
strn_s233_vldnfkflesaaadfsdededddvdgreksv	log2(plasma lactate (mmol/l))	log2(plasma lactate (mmol/l))_strn_s233_vldnfkflesaaadfsdededddvdgreksv	-0.619714	1.29457e-07	2.66209e-05
ccdc92_s162_aakkklmsssgtsdaspsgspvlasykpapp	log2(plasma lactate (mmol/l))	ccdc92_s162_aakkklmsssgtsdaspsgspvlasykpapp_log2(plasma lactate (mmol/l))	-0.613196	1.90376e-07	2.67233e-05
ccdc92_s166_klmsssgtsdaspsgspvlasykpappkdkl	log2(plasma lactate (mmol/l))	ccdc92_s166_klmsssgtsdaspsgspvlasykpappkdkl_log2(plasma lactate (mmol/l))	-0.613196	1.90376e-07	2.67233e-05
rere_s847_daeepesppppprspspeptvvdtpshasqs	log2(plasma lactate (mmol/l))	log2(plasma lactate (mmol/l))_rere_s847_daeepesppppprspspeptvvdtpshasqs	-0.619486	1.31234e-07	2.6894e-05
plasma lactate (mmol/l)	bag3_s225_ssvqgassregsparsstplhspspirvhtv	bag3_s225_ssvqgassregsparsstplhspspirvhtv_plasma lactate (mmol/l)	-0.613051	1.91998e-07	2.69023e-05
snrk_s143_erilrekqekeiqtrsaspsnikaqfrqswp	log2(plasma lactate (mmol/l))	log2(plasma lactate (mmol/l))_snrk_s143_erilrekqekeiqtrsaspsnikaqfrqswp	-0.619353	1.32287e-07	2.70599e-05
zhx3_s654_weprvpeassepfdtsspqagrqlgswslss	log2(plasma lactate (mmol/l))	log2(plasma lactate (mmol/l))_zhx3_s654_weprvpeassepfdtsspqagrqlgswslss	-0.619302	1.32685e-07	2.7125e-05
ppp2r5a_s42_ksvrkaqrqkrsqgssqfrsqgsqaelhplp	plasma lactate (mmol/l)	plasma lactate (mmol/l)_ppp2r5a_s42_ksvrkaqrqkrsqgssqfrsqgsqaelhplp	-0.619161	1.33814e-07	2.7292e-05
plasma lactate (mmol/l)	obscn_s6538_prgplglfrpeprgasppgpqvrslegtsfl	obscn_s6538_prgplglfrpeprgasppgpqvrslegtsfl_plasma lactate (mmol/l)	-0.619093	1.34357e-07	2.73725e-05
ahnak_s5782_kfslfkskkprhrsnsfsderefsgpstptg	plasma lactate (mmol/l)	ahnak_s5782_kfslfkskkprhrsnsfsderefsgpstptg_plasma lactate (mmol/l)	-0.612617	1.96932e-07	2.74215e-05
prkaa2_s377_glkphpermppliadspkarcpldalnttkp	plasma lactate (mmol/l)	plasma lactate (mmol/l)_prkaa2_s377_glkphpermppliadspkarcpldalnttkp	-0.618812	1.36628e-07	2.77261e-05
rock1_s1102_ieqlraklldlsdstsvasfpsadetdgnlp	log2(plasma lactate (mmol/l))	log2(plasma lactate (mmol/l))_rock1_s1102_ieqlraklldlsdstsvasfpsadetdgnlp	0.618792	1.36794e-07	2.77493e-05
wdr1_s193_fegppfkfkftigdhsrfvncvrfspdgnrf	plasma lactate (mmol/l)	plasma lactate (mmol/l)_wdr1_s193_fegppfkfkftigdhsrfvncvrfspdgnrf	-0.618722	1.37362e-07	2.78307e-05
log2(plasma lactate (mmol/l))	ablim3_s534_realhtagyemslngsprshyladsdplisk	ablim3_s534_realhtagyemslngsprshyladsdplisk_log2(plasma lactate (mmol/l))	-0.612211	2.01655e-07	2.79269e-05
cbfb_s46_crdgrseiarrqqdpspgsnlgggddlklr_	log2(plasma lactate (mmol/l))	cbfb_s46_crdgrseiarrqqdpspgsnlgggddlklr__log2(plasma lactate (mmol/l))	0.612004	2.04098e-07	2.81911e-05
plec_s4479_leaaaqstkgyyspysvsgsgstagsrtgsr	log2(plasma lactate (mmol/l))	log2(plasma lactate (mmol/l))_plec_s4479_leaaaqstkgyyspysvsgsgstagsrtgsr	0.618418	1.39876e-07	2.82051e-05
cobl_t303_clttpnspsmhsrsltlgpslslgsisgvsv	log2(plasma lactate (mmol/l))	cobl_t303_clttpnspsmhsrsltlgpslslgsisgvsv_log2(plasma lactate (mmol/l))	0.611874	2.05652e-07	2.83533e-05
sptbn1_s2171_ateqrtsskesspipsptsdrkaktalpaqs	plasma lactate (mmol/l)	plasma lactate (mmol/l)_sptbn1_s2171_ateqrtsskesspipsptsdrkaktalpaqs	-0.618262	1.41179e-07	2.8397e-05
srrm2_s2398_prvplsayervsgrtspplldrarsrtppsa	log2(plasma lactate (mmol/l))	log2(plasma lactate (mmol/l))_srrm2_s2398_prvplsayervsgrtspplldrarsrtppsa	-0.618011	1.43301e-07	2.87241e-05
ttn_s5306_vmefdlehttssrtpspqeivlevelsekdv	log2(plasma lactate (mmol/l))	log2(plasma lactate (mmol/l))_ttn_s5306_vmefdlehttssrtpspqeivlevelsekdv	-0.617997	1.43421e-07	2.87424e-05
akap12_s276_heprlsaeyekvelpseeqvsgsqgpseekp	plasma lactate (mmol/l)	akap12_s276_heprlsaeyekvelpseeqvsgsqgpseekp_plasma lactate (mmol/l)	-0.611559	2.09461e-07	2.87551e-05
hrc_s440_eedeevsaelghqapshrqshqdeetghgqr	log2(plasma lactate (mmol/l))	hrc_s440_eedeevsaelghqapshrqshqdeetghgqr_log2(plasma lactate (mmol/l))	-0.611524	2.09877e-07	2.87993e-05
log2(plasma lactate (mmol/l))	atf7ip_t432_dnksenilentdsmetdeiipileklapsed	atf7ip_t432_dnksenilentdsmetdeiipileklapsed_log2(plasma lactate (mmol/l))	-0.611379	2.11665e-07	2.89882e-05
tns1_s856_asplssqplsgssrqshpltqsrsgyipsgh	log2(plasma lactate (mmol/l))	log2(plasma lactate (mmol/l))_tns1_s856_asplssqplsgssrqshpltqsrsgyipsgh	-0.617663	1.46304e-07	2.91612e-05
spag9_s732_agldtegskqrsasqssldkldqelkeqqke	plasma lactate (mmol/l)	plasma lactate (mmol/l)_spag9_s732_agldtegskqrsasqssldkldqelkeqqke	-0.617472	1.47971e-07	2.94104e-05
tsc2_s1387_vdlsfqpsqplsksssspelqtlqdilgdpg	log2(plasma lactate (mmol/l))	log2(plasma lactate (mmol/l))_tsc2_s1387_vdlsfqpsqplsksssspelqtlqdilgdpg	0.617317	1.49337e-07	2.96154e-05
ralgapb_s187_clvdaflgisrprsdsapptpvnrlsmpqsa	log2(plasma lactate (mmol/l))	log2(plasma lactate (mmol/l))_ralgapb_s187_clvdaflgisrprsdsapptpvnrlsmpqsa	-0.616972	1.52421e-07	3.00811e-05
ccdc6_s244_rilqekldqpvsappsprdismeidspenmm	log2(plasma lactate (mmol/l))	ccdc6_s244_rilqekldqpvsappsprdismeidspenmm_log2(plasma lactate (mmol/l))	-0.610317	2.25114e-07	3.03951e-05
dmd_s1099_rllvsdiqtiqpslnsvneggqkikneaepe	log2(plasma lactate (mmol/l))	dmd_s1099_rllvsdiqtiqpslnsvneggqkikneaepe_log2(plasma lactate (mmol/l))	-0.610243	2.26082e-07	3.04975e-05
plasma lactate (mmol/l)	apba1_s313_qdlerpptpaggrpdspglqapagqqravgp	apba1_s313_qdlerpptpaggrpdspglqapagqqravgp_plasma lactate (mmol/l)	-0.610067	2.28399e-07	3.07354e-05
log2(plasma lactate (mmol/l))	neb_t8054_vlykenlgtgipipitpemqrvkhnqenlss	log2(plasma lactate (mmol/l))_neb_t8054_vlykenlgtgipipitpemqrvkhnqenlss	-0.616456	1.57158e-07	3.07757e-05
stim1_s512_ssvrqrltepqhglgsqrgsslkanrlsskg	plasma lactate (mmol/l)	plasma lactate (mmol/l)_stim1_s512_ssvrqrltepqhglgsqrgsslkanrlsskg	0.61614	1.60117e-07	3.12168e-05
slc4a1_s356_ellrrryqsspakpdssfykgldlnggpddp	log2(plasma lactate (mmol/l))	log2(plasma lactate (mmol/l))_slc4a1_s356_ellrrryqsspakpdssfykgldlnggpddp	-0.616075	1.60737e-07	3.13069e-05
plasma lactate (mmol/l)	bin1_t247_lndvlvglekqhgsntftvkaqprkksklfs	bin1_t247_lndvlvglekqhgsntftvkaqprkksklfs_plasma lactate (mmol/l)	-0.609395	2.3744e-07	3.16581e-05
gart_s10_______maarvliigsggrehtlawklaqsh	plasma lactate (mmol/l)	gart_s10_______maarvliigsggrehtlawklaqsh_plasma lactate (mmol/l)	-0.609045	2.4229e-07	3.21442e-05
mapt_s554_epkkvavvrtppkspssaksrlqtapvpmpd	plasma lactate (mmol/l)	mapt_s554_epkkvavvrtppkspssaksrlqtapvpmpd_plasma lactate (mmol/l)	-0.60904	2.42349e-07	3.2148e-05
erc1_s669_lkdlkekvsllqgdlsekeaslldlkehass	log2(plasma lactate (mmol/l))	erc1_s669_lkdlkekvsllqgdlsekeaslldlkehass_log2(plasma lactate (mmol/l))	-0.60901	2.4278e-07	3.21931e-05
dpysl3_s178_trpnppvrnlhqsgfslsgtqvdegvrsask	log2(plasma lactate (mmol/l))	dpysl3_s178_trpnppvrnlhqsgfslsgtqvdegvrsask_log2(plasma lactate (mmol/l))	0.609007	2.42818e-07	3.2196e-05
plasma lactate (mmol/l)	arhgef40_s997_prspspslsslllpsspgprpapshcslapc	arhgef40_s997_prspspslsslllpsspgprpapshcslapc_plasma lactate (mmol/l)	-0.608932	2.43863e-07	3.23029e-05
hist3h2bb_s113_avrlllpgelakhavsegtkavtkytssk__	log2(plasma lactate (mmol/l))	hist3h2bb_s113_avrlllpgelakhavsegtkavtkytssk___log2(plasma lactate (mmol/l))	0.608866	2.44801e-07	3.23972e-05
kiaa0368_t1100_svaardawqmteeeytppagakvndvvpwvl	plasma lactate (mmol/l)	kiaa0368_t1100_svaardawqmteeeytppagakvndvvpwvl_plasma lactate (mmol/l)	-0.608786	2.4593e-07	3.25084e-05
gperik_s61_dvkplpspdtdvplssveienpetsdq____	plasma lactate (mmol/l)	gperik_s61_dvkplpspdtdvplssveienpetsdq_____plasma lactate (mmol/l)	-0.608753	2.46396e-07	3.25507e-05
slc9a1_t695_innyltvpahkldsptmsrarigsdplayep	plasma lactate (mmol/l)	plasma lactate (mmol/l)_slc9a1_t695_innyltvpahkldsptmsrarigsdplayep	-0.615113	1.70122e-07	3.26491e-05
na_s261_larslsvpprprssasavdeppsssvrsvsr	log2(plasma lactate (mmol/l))	log2(plasma lactate (mmol/l))_na_s261_larslsvpprprssasavdeppsssvrsvsr	-0.615063	1.70624e-07	3.27195e-05
log2(plasma lactate (mmol/l))	camk2g_s311_arrklkgailttmlvsrnfsaaksllnkksd	camk2g_s311_arrklkgailttmlvsrnfsaaksllnkksd_log2(plasma lactate (mmol/l))	0.608628	2.48181e-07	3.27267e-05
hbd_s51_ypwtqrffesfgdlsspdavmgnpkvkahgk	plasma lactate (mmol/l)	hbd_s51_ypwtqrffesfgdlsspdavmgnpkvkahgk_plasma lactate (mmol/l)	-0.60852	2.49726e-07	3.28772e-05
svil_t825_nridtrqrrmnaryqtqpvtlgeveqvqsgk	plasma lactate (mmol/l)	plasma lactate (mmol/l)_svil_t825_nridtrqrrmnaryqtqpvtlgeveqvqsgk	0.614894	1.72329e-07	3.29637e-05
srrm1_t623_piqrryspspppkrrtaspppppkrraspsp	log2(plasma lactate (mmol/l))	log2(plasma lactate (mmol/l))_srrm1_t623_piqrryspspppkrrtaspppppkrraspsp	-0.614888	1.72387e-07	3.29718e-05
ulk1_s479_rsgstsplgfaraspsppahaehggvlarkm	log2(plasma lactate (mmol/l))	log2(plasma lactate (mmol/l))_ulk1_s479_rsgstsplgfaraspsppahaehggvlarkm	0.614807	1.73209e-07	3.30934e-05
dusp27_t889_vkededdgvgdgdedtdsaigsfryssrsns	plasma lactate (mmol/l)	dusp27_t889_vkededdgvgdgdedtdsaigsfryssrsns_plasma lactate (mmol/l)	-0.608312	2.52734e-07	3.31799e-05
gigyf2_s26_gpewlralssggsitspplspalpkyklady	log2(plasma lactate (mmol/l))	gigyf2_s26_gpewlralssggsitspplspalpkyklady_log2(plasma lactate (mmol/l))	-0.60831	2.52761e-07	3.31818e-05
myom1_s401_stmplsfgvtpygyasrfeihfddkfdvsfg	plasma lactate (mmol/l)	myom1_s401_stmplsfgvtpygyasrfeihfddkfdvsfg_plasma lactate (mmol/l)	-0.614656	1.74761e-07	3.33135e-05
pdlim5_t110_vqkgepkevvkpvpitspavskvtstnnmay	plasma lactate (mmol/l)	pdlim5_t110_vqkgepkevvkpvpitspavskvtstnnmay_plasma lactate (mmol/l)	-0.614444	1.76953e-07	3.36192e-05
rptor_s722_pvrdspctprlrsvssygniravatarslnk	plasma lactate (mmol/l)	plasma lactate (mmol/l)_rptor_s722_pvrdspctprlrsvssygniravatarslnk	0.6144	1.77406e-07	3.36763e-05
ahnak_s5854_tgsddetgklqgsgvslaskksrlsssssnd	log2(plasma lactate (mmol/l))	ahnak_s5854_tgsddetgklqgsgvslaskksrlsssssnd_log2(plasma lactate (mmol/l))	-0.60787	2.5923e-07	3.38212e-05
ndrg2_s328_gmgymasscmtrlsrsrtasltsaasvdgnr	log2(plasma lactate (mmol/l))	log2(plasma lactate (mmol/l))_ndrg2_s328_gmgymasscmtrlsrsrtasltsaasvdgnr	0.614231	1.79177e-07	3.39197e-05
myh7_t1188_kmrrdleeatlqheataaalrkkhadsvael	log2(plasma lactate (mmol/l))	log2(plasma lactate (mmol/l))_myh7_t1188_kmrrdleeatlqheataaalrkkhadsvael	0.60776	2.60879e-07	3.39854e-05
tbc1d4_s702_ykesnsssslpslhtsfsapsftapsflksf	plasma lactate (mmol/l)	plasma lactate (mmol/l)_tbc1d4_s702_ykesnsssslpslhtsfsapsftapsflksf	0.614024	1.8136e-07	3.42105e-05
alpk3_s1406_ptvsprgprkslvpgspgtpgrerrsptqgr	plasma lactate (mmol/l)	alpk3_s1406_ptvsprgprkslvpgspgtpgrerrsptqgr_plasma lactate (mmol/l)	-0.6076	2.6329e-07	3.42304e-05
wnk1_s1764_ekpelsepshlngpssdpeaaflsrdvddgs	log2(plasma lactate (mmol/l))	log2(plasma lactate (mmol/l))_wnk1_s1764_ekpelsepshlngpssdpeaaflsrdvddgs	-0.613997	1.8165e-07	3.42451e-05
stim1_s351_glgsqrdlthsdsesslhmsdrqrvapkppq	log2(plasma lactate (mmol/l))	log2(plasma lactate (mmol/l))_stim1_s351_glgsqrdlthsdsesslhmsdrqrvapkppq	0.613986	1.81772e-07	3.42624e-05
naca_s802_ltyladspsplgvsvspqtkrpptkkgsagp	plasma lactate (mmol/l)	naca_s802_ltyladspsplgvsvspqtkrpptkkgsagp_plasma lactate (mmol/l)	-0.613895	1.82745e-07	3.44022e-05
ccdc6_s325_remerrealcrqlsesesslemdderyfnem	plasma lactate (mmol/l)	ccdc6_s325_remerrealcrqlsesesslemdderyfnem_plasma lactate (mmol/l)	0.607418	2.66041e-07	3.4495e-05
stim1_s348_pqhglgsqrdlthsdsesslhmsdrqrvapk	log2(plasma lactate (mmol/l))	log2(plasma lactate (mmol/l))_stim1_s348_pqhglgsqrdlthsdsesslhmsdrqrvapk	0.613812	1.83632e-07	3.45258e-05
lpin1_s449_sanqspqsvgssgvdsgvestsdglrdlpsi	log2(plasma lactate (mmol/l))	log2(plasma lactate (mmol/l))_lpin1_s449_sanqspqsvgssgvdsgvestsdglrdlpsi	-0.607341	2.67217e-07	3.46199e-05
ppp1r3a_s377_hgeictdlfqrslspsssaessvkgdfycne	plasma lactate (mmol/l)	plasma lactate (mmol/l)_ppp1r3a_s377_hgeictdlfqrslspsssaessvkgdfycne	-0.613719	1.84637e-07	3.46548e-05
eif4b_s602_npaskfssaskyaalsvdgedenegedyae_	plasma lactate (mmol/l)	eif4b_s602_npaskfssaskyaalsvdgedenegedyae__plasma lactate (mmol/l)	0.607242	2.68745e-07	3.47678e-05
log2(plasma lactate (mmol/l))	camk2a_t307_kkfnarrklkgailttmlatrnfsaaksllk	camk2a_t307_kkfnarrklkgailttmlatrnfsaaksllk_log2(plasma lactate (mmol/l))	0.607227	2.68976e-07	3.47916e-05
pygm_y76_rdhlvgrwirtqqhyyekdpkriyylslefy	log2(plasma lactate (mmol/l))	log2(plasma lactate (mmol/l))_pygm_y76_rdhlvgrwirtqqhyyekdpkriyylslefy	-0.613623	1.85682e-07	3.48056e-05
esyt2_t625_ikshmsgspgpggsntapstpviggsdkpgm	plasma lactate (mmol/l)	esyt2_t625_ikshmsgspgpggsntapstpviggsdkpgm_plasma lactate (mmol/l)	-0.607072	2.71381e-07	3.50424e-05
myh8_s285_lleksrvtfqlkaersyhifyqitsnkkpdl	log2(plasma lactate (mmol/l))	log2(plasma lactate (mmol/l))_myh8_s285_lleksrvtfqlkaersyhifyqitsnkkpdl	-0.606974	2.72895e-07	3.51808e-05
dtna_s106_rlaaessssqppqqrsapdisftidankqqr	log2(plasma lactate (mmol/l))	dtna_s106_rlaaessssqppqqrsapdisftidankqqr_log2(plasma lactate (mmol/l))	0.60697	2.72969e-07	3.51858e-05
kif1c_s1033_rrppsprrshhprrnsldgggrsrgagsaqp	log2(plasma lactate (mmol/l))	kif1c_s1033_rrppsprrshhprrnsldgggrsrgagsaqp_log2(plasma lactate (mmol/l))	-0.60697	2.72959e-07	3.51858e-05
map3k4_s84_edfsdetntenlygtsppstprqmkrmstkh	plasma lactate (mmol/l)	map3k4_s84_edfsdetntenlygtsppstprqmkrmstkh_plasma lactate (mmol/l)	0.606943	2.7339e-07	3.52229e-05
gpr157_s334_pgesqesqgtpgelpst______________	plasma lactate (mmol/l)	gpr157_s334_pgesqesqgtpgelpst_______________plasma lactate (mmol/l)	-0.606868	2.74565e-07	3.53329e-05
myo18b_s2377_grklsspttprdmllsptlrprrrclessvd	log2(plasma lactate (mmol/l))	log2(plasma lactate (mmol/l))_myo18b_s2377_grklsspttprdmllsptlrprrrclessvd	-0.613226	1.90042e-07	3.54126e-05
gpi_s215_gthiaktlaqlnpesslfiiasktfttqeti	plasma lactate (mmol/l)	gpi_s215_gthiaktlaqlnpesslfiiasktfttqeti_plasma lactate (mmol/l)	-0.606789	2.75812e-07	3.54494e-05
kri1_s142_kvilekagkyvdeensdgetsnhrlqetssq	plasma lactate (mmol/l)	kri1_s142_kvilekagkyvdeensdgetsnhrlqetssq_plasma lactate (mmol/l)	-0.606771	2.7609e-07	3.54801e-05
srrm1_t623_piqrryspspppkrrtaspppppkrraspsp	plasma lactate (mmol/l)	plasma lactate (mmol/l)_srrm1_t623_piqrryspspppkrrtaspppppkrraspsp	-0.613054	1.91964e-07	3.56624e-05
slain2_s35_lvkklekqneqlrsrsgavqgagslgpgspv	log2(plasma lactate (mmol/l))	log2(plasma lactate (mmol/l))_slain2_s35_lvkklekqneqlrsrsgavqgagslgpgspv	-0.613052	1.91987e-07	3.56647e-05
setd1a_s470_evrtsprpasparsgspapettnesvpfaqh	plasma lactate (mmol/l)	plasma lactate (mmol/l)_setd1a_s470_evrtsprpasparsgspapettnesvpfaqh	-0.612976	1.92843e-07	3.57801e-05
stx6_s2_______________msmedpffvvkgevqka	plasma lactate (mmol/l)	plasma lactate (mmol/l)_stx6_s2_______________msmedpffvvkgevqka	0.612968	1.92935e-07	3.57917e-05
cbx1_s89_ahetdkseggkrkadsdsedkgeeskpkkkk	plasma lactate (mmol/l)	cbx1_s89_ahetdkseggkrkadsdsedkgeeskpkkkk_plasma lactate (mmol/l)	0.606433	2.81481e-07	3.59983e-05
myot_s205_lgpqnaaavfqaqddsgaqdsqqhnseharl	log2(plasma lactate (mmol/l))	log2(plasma lactate (mmol/l))_myot_s205_lgpqnaaavfqaqddsgaqdsqqhnseharl	-0.612827	1.94528e-07	3.60147e-05
srrm2_s1387_keqstrssghssselspdavekagmssnqsi	plasma lactate (mmol/l)	plasma lactate (mmol/l)_srrm2_s1387_keqstrssghssselspdavekagmssnqsi	-0.612766	1.95221e-07	3.61098e-05
ttn_s10463_tkvpevskkivpqkpsrtpvqeevievkvpa	plasma lactate (mmol/l)	plasma lactate (mmol/l)_ttn_s10463_tkvpevskkivpqkpsrtpvqeevievkvpa	0.612722	1.9573e-07	3.61816e-05
myom3_y581_ekkksyvfrvramnqyglsdpsepsepialr	plasma lactate (mmol/l)	myom3_y581_ekkksyvfrvramnqyglsdpsepsepialr_plasma lactate (mmol/l)	-0.612646	1.966e-07	3.63048e-05
gperik_s61_dvkplpspdtdvplssveienpetsdq____	log2(plasma lactate (mmol/l))	gperik_s61_dvkplpspdtdvplssveienpetsdq_____log2(plasma lactate (mmol/l))	-0.606206	2.85149e-07	3.63679e-05
naca_s738_tlvlapeipksvpspslppagtppgtkkvdg	log2(plasma lactate (mmol/l))	log2(plasma lactate (mmol/l))_naca_s738_tlvlapeipksvpspslppagtppgtkkvdg	-0.612528	1.97952e-07	3.64989e-05
plasma lactate (mmol/l)	pacsin3_s383_vralydyagqeadelsfrageellkmseede	pacsin3_s383_vralydyagqeadelsfrageellkmseede_plasma lactate (mmol/l)	0.612484	1.9847e-07	3.65712e-05
cdc26_s42_etrkkqkedvevvggsdgegaiglssdpksr	log2(plasma lactate (mmol/l))	cdc26_s42_etrkkqkedvevvggsdgegaiglssdpksr_log2(plasma lactate (mmol/l))	-0.605917	2.89893e-07	3.68292e-05
actc1_t108_ynelrvapeehptllteaplnpkanrekmtq	log2(plasma lactate (mmol/l))	actc1_t108_ynelrvapeehptllteaplnpkanrekmtq_log2(plasma lactate (mmol/l))	-0.605858	2.90879e-07	3.69299e-05
tns1_s856_asplssqplsgssrqshpltqsrsgyipsgh	plasma lactate (mmol/l)	plasma lactate (mmol/l)_tns1_s856_asplssqplsgssrqshpltqsrsgyipsgh	-0.612092	2.03058e-07	3.7187e-05
sec31a_s799_drlcraqgepvaghespkipyekqqlpkgrp	plasma lactate (mmol/l)	plasma lactate (mmol/l)_sec31a_s799_drlcraqgepvaghespkipyekqqlpkgrp	-0.612036	2.0372e-07	3.72854e-05
map1b_s1262_ssekvspskspslspsppsplektplgersv	log2(plasma lactate (mmol/l))	log2(plasma lactate (mmol/l))_map1b_s1262_ssekvspskspslspsppsplektplgersv	-0.60558	2.95513e-07	3.73699e-05
ermap_s418_gkntaplvicselhkseesivprpegkghan	plasma lactate (mmol/l)	ermap_s418_gkntaplvicselhkseesivprpegkghan_plasma lactate (mmol/l)	-0.605331	2.99736e-07	3.7781e-05
uso1_s952_edelesgdqededdesedpgkdldhi_____	log2(plasma lactate (mmol/l))	log2(plasma lactate (mmol/l))_uso1_s952_edelesgdqededdesedpgkdldhi_____	-0.611576	2.09253e-07	3.80402e-05
mapt_t522_ksgdrsgysspgspgtpgsrsrtpslptppt	plasma lactate (mmol/l)	mapt_t522_ksgdrsgysspgspgtpgsrsrtpslptppt_plasma lactate (mmol/l)	-0.605163	3.02613e-07	3.80759e-05
ctnnd1_s288_hrfhpepygleddqrsmgyddldygmmsdyg	log2(plasma lactate (mmol/l))	ctnnd1_s288_hrfhpepygleddqrsmgyddldygmmsdyg_log2(plasma lactate (mmol/l))	-0.605094	3.03816e-07	3.81846e-05
cmya5_s291_sgsntvsktrklvaqsiedkvkevfppwrga	log2(plasma lactate (mmol/l))	cmya5_s291_sgsntvsktrklvaqsiedkvkevfppwrga_log2(plasma lactate (mmol/l))	0.605033	3.04871e-07	3.82877e-05
tnik_s659_pqrttsispalarknspgngsalgprlgsqp	plasma lactate (mmol/l)	plasma lactate (mmol/l)_tnik_s659_pqrttsispalarknspgngsalgprlgsqp	-0.611229	2.13513e-07	3.86187e-05
mical3_s685_kkekdldgagkrrktsqseeeeaprghrger	plasma lactate (mmol/l)	mical3_s685_kkekdldgagkrrktsqseeeeaprghrger_plasma lactate (mmol/l)	0.604817	3.08641e-07	3.86483e-05
dnajc5_s10_______madqrqrslstsgeslyhvlgldkn	plasma lactate (mmol/l)	dnajc5_s10_______madqrqrslstsgeslyhvlgldkn_plasma lactate (mmol/l)	-0.604798	3.08971e-07	3.86812e-05
mybpc2_s550_kqeppkihldcsgktsenaivvvagnklrld	log2(plasma lactate (mmol/l))	log2(plasma lactate (mmol/l))_mybpc2_s550_kqeppkihldcsgktsenaivvvagnklrld	-0.604793	3.09064e-07	3.86892e-05
fnbp1_s301_dytqpmkrtvsdnslsnsrgegkpdlkfggk	log2(plasma lactate (mmol/l))	fnbp1_s301_dytqpmkrtvsdnslsnsrgegkpdlkfggk_log2(plasma lactate (mmol/l))	-0.604741	3.09975e-07	3.87784e-05
fam134c_t343_ratrgflrspssdldtdaegddfelldqsel	log2(plasma lactate (mmol/l))	fam134c_t343_ratrgflrspssdldtdaegddfelldqsel_log2(plasma lactate (mmol/l))	-0.604729	3.10174e-07	3.87978e-05
adcy9_s1257_ypkctdhrvipqhqlsispdirvqvdgsigr	log2(plasma lactate (mmol/l))	adcy9_s1257_ypkctdhrvipqhqlsispdirvqvdgsigr_log2(plasma lactate (mmol/l))	0.604526	3.13776e-07	3.91449e-05
hrc_s299_vsdghhhrdpshrhrsheeddnddddvstey	plasma lactate (mmol/l)	hrc_s299_vsdghhhrdpshrhrsheeddnddddvstey_plasma lactate (mmol/l)	0.604526	3.1378e-07	3.91449e-05
log2(plasma lactate (mmol/l))	atg2b_s1579_dfgivpptspaksyisphsspshtptrhgrn	atg2b_s1579_dfgivpptspaksyisphsspshtptrhgrn_log2(plasma lactate (mmol/l))	-0.604472	3.14746e-07	3.92323e-05
fgfr1op_s160_gegaldlsdvhsppkspegktsaqttpskka	log2(plasma lactate (mmol/l))	fgfr1op_s160_gegaldlsdvhsppkspegktsaqttpskka_log2(plasma lactate (mmol/l))	-0.604347	3.16984e-07	3.94474e-05
srrm2_s857_pkvksgtpprqgsitspqaneqsvtpqrrsc	plasma lactate (mmol/l)	plasma lactate (mmol/l)_srrm2_s857_pkvksgtpprqgsitspqaneqsvtpqrrsc	-0.610723	2.19876e-07	3.9477e-05
cyb5r3_s123_lesmqigdtiefrgpsgllvyqgkgkfairp	log2(plasma lactate (mmol/l))	cyb5r3_s123_lesmqigdtiefrgpsgllvyqgkgkfairp_log2(plasma lactate (mmol/l))	-0.604289	3.18034e-07	3.95492e-05
gigyf2_s30_lralssggsitspplspalpkykladyrygr	log2(plasma lactate (mmol/l))	gigyf2_s30_lralssggsitspplspalpkykladyrygr_log2(plasma lactate (mmol/l))	-0.60409	3.21645e-07	3.98829e-05
lzts1_s233_vlqdsnmmslkalsfsdggsklghsnkadkg	log2(plasma lactate (mmol/l))	log2(plasma lactate (mmol/l))_lzts1_s233_vlqdsnmmslkalsfsdggsklghsnkadkg	-0.604022	3.22873e-07	3.99954e-05
stim1_s348_pqhglgsqrdlthsdsesslhmsdrqrvapk	plasma lactate (mmol/l)	plasma lactate (mmol/l)_stim1_s348_pqhglgsqrdlthsdsesslhmsdrqrvapk	0.610426	2.23697e-07	4.00191e-05
kmt2c_s90_tetetivetaeikeqsaeedaeaevdnskql	plasma lactate (mmol/l)	kmt2c_s90_tetetivetaeikeqsaeedaeaevdnskql_plasma lactate (mmol/l)	-0.603995	3.23366e-07	4.00388e-05
znf768_s59_qsprfepespgfesrspglvppspefaprsp	log2(plasma lactate (mmol/l))	log2(plasma lactate (mmol/l))_znf768_s59_qsprfepespgfesrspglvppspefaprsp	0.610351	2.24674e-07	4.01515e-05
znf768_s66_espgfesrspglvppspefaprspesdsqsp	log2(plasma lactate (mmol/l))	log2(plasma lactate (mmol/l))_znf768_s66_espgfesrspglvppspefaprspesdsqsp	0.610351	2.24674e-07	4.01515e-05
hbb_s45_grllvvypwtqrffesfgdlstpdavmgnpk	plasma lactate (mmol/l)	hbb_s45_grllvvypwtqrffesfgdlstpdavmgnpk_plasma lactate (mmol/l)	-0.603887	3.25358e-07	4.02242e-05
sltm_s289_seaskpkdgqdaiaqspekeskdyemnanhk	plasma lactate (mmol/l)	plasma lactate (mmol/l)_sltm_s289_seaskpkdgqdaiaqspekeskdyemnanhk	0.610272	2.25694e-07	4.02863e-05
fat4_s3117_mvytsrmpklsqvnesdaddednygarlkpr	plasma lactate (mmol/l)	fat4_s3117_mvytsrmpklsqvnesdaddednygarlkpr_plasma lactate (mmol/l)	-0.603821	3.2657e-07	4.03361e-05
myh8_s285_lleksrvtfqlkaersyhifyqitsnkkpdl	plasma lactate (mmol/l)	myh8_s285_lleksrvtfqlkaersyhifyqitsnkkpdl_plasma lactate (mmol/l)	-0.603759	3.27734e-07	4.04411e-05
plasma lactate (mmol/l)	obscn_t3807_hfigrlrhqesiegatatlrcelskaapvew	obscn_t3807_hfigrlrhqesiegatatlrcelskaapvew_plasma lactate (mmol/l)	0.610159	2.2718e-07	4.04855e-05
plasma lactate (mmol/l)	aqp4_s299_rgeekkgkdqsgevlssv_____________	aqp4_s299_rgeekkgkdqsgevlssv______________plasma lactate (mmol/l)	-0.603704	3.28752e-07	4.05374e-05
esyt2_s660_qppeagpqglhdlgrssssllaspghisvke	plasma lactate (mmol/l)	esyt2_s660_qppeagpqglhdlgrssssllaspghisvke_plasma lactate (mmol/l)	0.603654	3.29684e-07	4.06186e-05
log2(plasma lactate (mmol/l))	pcif1_s140_vkkpkieipvtptgqsvpsspsipgtptlkm	log2(plasma lactate (mmol/l))_pcif1_s140_vkkpkieipvtptgqsvpsspsipgtptlkm	-0.610074	2.28303e-07	4.06359e-05
myot_s205_lgpqnaaavfqaqddsgaqdsqqhnseharl	plasma lactate (mmol/l)	myot_s205_lgpqnaaavfqaqddsgaqdsqqhnseharl_plasma lactate (mmol/l)	-0.609941	2.3006e-07	4.08643e-05
ppp1r12b_s29_sarmrraeqlrrwrgslteqepaerrgagrq	plasma lactate (mmol/l)	plasma lactate (mmol/l)_ppp1r12b_s29_sarmrraeqlrrwrgslteqepaerrgagrq	0.609883	2.30841e-07	4.0963e-05
popdc3_t270_ryhydirlpnfyqmstpeirrspltqhfqns	plasma lactate (mmol/l)	plasma lactate (mmol/l)_popdc3_t270_ryhydirlpnfyqmstpeirrspltqhfqns	-0.609809	2.31833e-07	4.10946e-05
log2(plasma lactate (mmol/l))	arfgap2_s232_sgppkykdnpfslgesfgsrwdtdaawgmdr	arfgap2_s232_sgppkykdnpfslgesfgsrwdtdaawgmdr_log2(plasma lactate (mmol/l))	0.603327	3.35829e-07	4.1179e-05
plasma lactate (mmol/l)	pdha1_s269_qtyryhghsmsdpgvsyrtreeiqevrsksd	pdha1_s269_qtyryhghsmsdpgvsyrtreeiqevrsksd_plasma lactate (mmol/l)	-0.609704	2.33238e-07	4.12752e-05
log2(plasma lactate (mmol/l))	obscn_s8407_glekegpprkkpglasfrlsglkswdraptf	log2(plasma lactate (mmol/l))_obscn_s8407_glekegpprkkpglasfrlsglkswdraptf	0.609681	2.33551e-07	4.13135e-05
eprs_s887_kektgkeyipgqpplsqssdssptrnsepag	plasma lactate (mmol/l)	eprs_s887_kektgkeyipgqpplsqssdssptrnsepag_plasma lactate (mmol/l)	-0.603246	3.37377e-07	4.13286e-05
itpr2_s994_filsvrldyrisymlsiykkefgedndnaet	plasma lactate (mmol/l)	itpr2_s994_filsvrldyrisymlsiykkefgedndnaet_plasma lactate (mmol/l)	-0.603207	3.38129e-07	4.13938e-05
rcsd1_s90_spkspglkamvspfhsppstpsspgvrsrps	log2(plasma lactate (mmol/l))	log2(plasma lactate (mmol/l))_rcsd1_s90_spkspglkamvspfhsppstpsspgvrsrps	-0.609638	2.34129e-07	4.13941e-05
gemin5_s757_kkkkkptlrtpvklesidgneeesmkensgp	log2(plasma lactate (mmol/l))	gemin5_s757_kkkkkptlrtpvklesidgneeesmkensgp_log2(plasma lactate (mmol/l))	0.603177	3.38693e-07	4.144e-05
ptpra_s180_mlrfkkykqagshsnsfrlsngrtedvepqs	plasma lactate (mmol/l)	plasma lactate (mmol/l)_ptpra_s180_mlrfkkykqagshsnsfrlsngrtedvepqs	-0.609485	2.36209e-07	4.16693e-05
sos1_t1242_sdhgnaffpnspspftppppqtpsphgtrrh	plasma lactate (mmol/l)	plasma lactate (mmol/l)_sos1_t1242_sdhgnaffpnspspftppppqtpsphgtrrh	-0.609437	2.3687e-07	4.17539e-05
log2(plasma lactate (mmol/l))	neb_t3712_eawdndkktihvmpdtpeimlaklnrinysd	log2(plasma lactate (mmol/l))_neb_t3712_eawdndkktihvmpdtpeimlaklnrinysd	-0.609414	2.37178e-07	4.17901e-05
epb41l2_s682_wekrritplslqtqgsshetlniveekkrae	log2(plasma lactate (mmol/l))	epb41l2_s682_wekrritplslqtqgsshetlniveekkrae_log2(plasma lactate (mmol/l))	-0.602926	3.43533e-07	4.18818e-05
log2(plasma lactate (mmol/l))	pde4a_s285_pmsqitglkklmhsnslnnsniprfgvktdq	log2(plasma lactate (mmol/l))_pde4a_s285_pmsqitglkklmhsnslnnsniprfgvktdq	0.609333	2.38289e-07	4.19319e-05
tfeb_s346_qelemqarvhglpttspsgmnmaelaqqvvk	log2(plasma lactate (mmol/l))	log2(plasma lactate (mmol/l))_tfeb_s346_qelemqarvhglpttspsgmnmaelaqqvvk	-0.609331	2.38323e-07	4.19346e-05
log2(plasma lactate (mmol/l))	cacnb1_t463_eyleaywkathppsstppnpllnrtmataal	cacnb1_t463_eyleaywkathppsstppnpllnrtmataal_log2(plasma lactate (mmol/l))	-0.602736	3.47232e-07	4.22279e-05
speg_s540_psprepgepplfsrpstpktsravspaaaqp	log2(plasma lactate (mmol/l))	log2(plasma lactate (mmol/l))_speg_s540_psprepgepplfsrpstpktsravspaaaqp	-0.608849	2.45041e-07	4.28241e-05
plasma lactate (mmol/l)	neb_t4401_lnerlyrikpealkftsivdtpeviqakina	neb_t4401_lnerlyrikpealkftsivdtpeviqakina_plasma lactate (mmol/l)	-0.608841	2.45154e-07	4.2841e-05
plasma lactate (mmol/l)	atp5j_s65_ykskrqtsggpvdasseyqqelerelfklkq	atp5j_s65_ykskrqtsggpvdasseyqqelerelfklkq_plasma lactate (mmol/l)	-0.602277	3.56336e-07	4.30771e-05
fam134c_t343_ratrgflrspssdldtdaegddfelldqsel	plasma lactate (mmol/l)	fam134c_t343_ratrgflrspssdldtdaegddfelldqsel_plasma lactate (mmol/l)	-0.602184	3.58221e-07	4.32566e-05
tmem63b_s44_gdshdryerltsvsssvdfdqrdngfcswlt	plasma lactate (mmol/l)	plasma lactate (mmol/l)_tmem63b_s44_gdshdryerltsvsssvdfdqrdngfcswlt	-0.608556	2.49206e-07	4.33696e-05
lpin1_s176_ksqldslkrddnmntsededmfpiemssdea	plasma lactate (mmol/l)	lpin1_s176_ksqldslkrddnmntsededmfpiemssdea_plasma lactate (mmol/l)	0.601777	3.66514e-07	4.40155e-05
dbn1_s337_ldshrrmaptpiptrspsdsstastpvaeqi	log2(plasma lactate (mmol/l))	dbn1_s337_ldshrrmaptpiptrspsdsstastpvaeqi_log2(plasma lactate (mmol/l))	-0.601653	3.69076e-07	4.42574e-05
ndrg2_s328_gmgymasscmtrlsrsrtasltsaasvdgnr	plasma lactate (mmol/l)	ndrg2_s328_gmgymasscmtrlsrsrtasltsaasvdgnr_plasma lactate (mmol/l)	0.608065	2.56352e-07	4.43146e-05
smg6_s1196_dvviedfeedseaegsggeddirelrakkla	log2(plasma lactate (mmol/l))	log2(plasma lactate (mmol/l))_smg6_s1196_dvviedfeedseaegsggeddirelrakkla	0.607957	2.57936e-07	4.45177e-05
zhx3_s654_weprvpeassepfdtsspqagrqlgswslss	plasma lactate (mmol/l)	plasma lactate (mmol/l)_zhx3_s654_weprvpeassepfdtsspqagrqlgswslss	-0.607873	2.59189e-07	4.46837e-05
cmya5_s1547_slwgeikkketelpssqnvspaskhiipkgk	log2(plasma lactate (mmol/l))	cmya5_s1547_slwgeikkketelpssqnvspaskhiipkgk_log2(plasma lactate (mmol/l))	-0.60139	3.74576e-07	4.47562e-05
cdk11b_s283_ekmeerdllsdlqdisdserktssaesssae	log2(plasma lactate (mmol/l))	cdk11b_s283_ekmeerdllsdlqdisdserktssaesssae_log2(plasma lactate (mmol/l))	0.601336	3.75713e-07	4.4859e-05
ccnl2_s108_llpggtqvldgtsgfspapklvespkegkgs	plasma lactate (mmol/l)	ccnl2_s108_llpggtqvldgtsgfspapklvespkegkgs_plasma lactate (mmol/l)	-0.601179	3.79035e-07	4.51499e-05
speg_s117_eqeagsgggtrrlpgspssvpqsglrreepd	plasma lactate (mmol/l)	plasma lactate (mmol/l)_speg_s117_eqeagsgggtrrlpgspssvpqsglrreepd	-0.60763	2.62832e-07	4.51641e-05
mark3_s152_sevrpssdlnnstgqsphhkvqrsvsssqkq	plasma lactate (mmol/l)	mark3_s152_sevrpssdlnnstgqsphhkvqrsvsssqkq_plasma lactate (mmol/l)	-0.60115	3.79665e-07	4.52102e-05
plasma lactate (mmol/l)	ankhd1_s2598_pllppsdsrghnssnspslqaggaegagdrg	ankhd1_s2598_pllppsdsrghnssnspslqaggaegagdrg_plasma lactate (mmol/l)	-0.601071	3.81345e-07	4.53684e-05
lmna_s303_aheelqqsriridslsaqlsqlqkqlaakea	plasma lactate (mmol/l)	lmna_s303_aheelqqsriridslsaqlsqlqkqlaakea_plasma lactate (mmol/l)	-0.600984	3.83198e-07	4.55361e-05
mapre2_s229_pgstpsrpssakrasssgsasksdkdletqv	log2(plasma lactate (mmol/l))	log2(plasma lactate (mmol/l))_mapre2_s229_pgstpsrpssakrasssgsasksdkdletqv	0.600964	3.83638e-07	4.55771e-05
log2(plasma lactate (mmol/l))	brd8_s259_spqkkmlgqkatpppspllsellkkgsllpt	brd8_s259_spqkkmlgqkatpppspllsellkkgsllpt_log2(plasma lactate (mmol/l))	0.600861	3.85854e-07	4.57783e-05
log2(plasma lactate (mmol/l))	brd8_t255_vtddspqkkmlgqkatpppspllsellkkgs	brd8_t255_vtddspqkkmlgqkatpppspllsellkkgs_log2(plasma lactate (mmol/l))	0.600861	3.85854e-07	4.57783e-05
plasma lactate (mmol/l)	ampd1_s125_qgrktvnlsiplsetsstklshideyisssp	ampd1_s125_qgrktvnlsiplsetsstklshideyisssp_plasma lactate (mmol/l)	0.600859	3.85913e-07	4.57838e-05
wdr44_s96_sldskgkelsdqataspivartdlsnipgll	plasma lactate (mmol/l)	plasma lactate (mmol/l)_wdr44_s96_sldskgkelsdqataspivartdlsnipgll	-0.607136	2.70379e-07	4.61237e-05
log2(plasma lactate (mmol/l))	nolc1_s572_gtsaltaqngkaaknseeeeeekkkaavvvs	log2(plasma lactate (mmol/l))_nolc1_s572_gtsaltaqngkaaknseeeeeekkkaavvvs	-0.607083	2.71201e-07	4.62251e-05
pygm_s2_______________msrplsdqekrkqisvr	plasma lactate (mmol/l)	plasma lactate (mmol/l)_pygm_s2_______________msrplsdqekrkqisvr	0.607035	2.71958e-07	4.63246e-05
tns1_s1505_agslpnyatingkvsspvasgmsspsggstv	log2(plasma lactate (mmol/l))	log2(plasma lactate (mmol/l))_tns1_s1505_agslpnyatingkvsspvasgmsspsggstv	-0.606933	2.73542e-07	4.65237e-05
stim1_s512_ssvrqrltepqhglgsqrgsslkanrlsskg	log2(plasma lactate (mmol/l))	log2(plasma lactate (mmol/l))_stim1_s512_ssvrqrltepqhglgsqrgsslkanrlsskg	0.606852	2.74811e-07	4.66864e-05
cep170_s261_qmlwerteedsksiksdvpvylkrlkgnkhd	log2(plasma lactate (mmol/l))	cep170_s261_qmlwerteedsksiksdvpvylkrlkgnkhd_log2(plasma lactate (mmol/l))	-0.600385	3.96291e-07	4.67145e-05
log2(plasma lactate (mmol/l))	arhgef2_s931_aeapwarrpvdprrrslpagdalylsfnppq	arhgef2_s931_aeapwarrpvdprrrslpagdalylsfnppq_log2(plasma lactate (mmol/l))	0.600251	3.99265e-07	4.69744e-05
myl3_s40_pppeperpkevefdaskikieftpeqieefk	plasma lactate (mmol/l)	myl3_s40_pppeperpkevefdaskikieftpeqieefk_plasma lactate (mmol/l)	0.600245	3.99408e-07	4.69885e-05
tns1_s781_qqerahleslvasrpspqplaetpipslpef	plasma lactate (mmol/l)	plasma lactate (mmol/l)_tns1_s781_qqerahleslvasrpspqplaetpipslpef	-0.606649	2.78027e-07	4.71029e-05
log2(plasma lactate (mmol/l))	blvrb_s82_gqdavivllgtrndlspttvmsegarnivaa	blvrb_s82_gqdavivllgtrndlspttvmsegarnivaa_log2(plasma lactate (mmol/l))	-0.600141	4.01739e-07	4.71982e-05
cav2_s5____________mdddsyshhsgleyadpekf	log2(plasma lactate (mmol/l))	cav2_s5____________mdddsyshhsgleyadpekf_log2(plasma lactate (mmol/l))	-0.600055	4.03665e-07	4.73674e-05
slc9a1_s605_esggmgkipsavstvsmqnihpkslpseril	log2(plasma lactate (mmol/l))	log2(plasma lactate (mmol/l))_slc9a1_s605_esggmgkipsavstvsmqnihpkslpseril	0.606486	2.80635e-07	4.74358e-05
dab2ip_s637_vtrssgvqpsparsssyseanepdlqmangg	plasma lactate (mmol/l)	dab2ip_s637_vtrssgvqpsparsssyseanepdlqmangg_plasma lactate (mmol/l)	0.599851	4.08296e-07	4.77701e-05
log2(plasma lactate (mmol/l))	nes_s459_peepggqrqeastgqspedhaslapplspdh	log2(plasma lactate (mmol/l))_nes_s459_peepggqrqeastgqspedhaslapplspdh	-0.606272	2.84086e-07	4.78817e-05
rpl18a_s84_qcyrdmgarhrarahsiqimkveeiaaskcr	plasma lactate (mmol/l)	plasma lactate (mmol/l)_rpl18a_s84_qcyrdmgarhrarahsiqimkveeiaaskcr	-0.60624	2.84596e-07	4.79476e-05
log2(plasma lactate (mmol/l))	bclaf1_s290_gsvgngssryspsqnspihhipsrrspakti	bclaf1_s290_gsvgngssryspsqnspihhipsrrspakti_log2(plasma lactate (mmol/l))	0.599716	4.11385e-07	4.80481e-05
kank2_s19_vlhvpapfpgtpgpasppafpakdpdppysv	log2(plasma lactate (mmol/l))	kank2_s19_vlhvpapfpgtpgpasppafpakdpdppysv_log2(plasma lactate (mmol/l))	-0.599467	4.17145e-07	4.85551e-05
kank2_t14___maqvlhvpapfpgtpgpasppafpakdpd	log2(plasma lactate (mmol/l))	kank2_t14___maqvlhvpapfpgtpgpasppafpakdpd_log2(plasma lactate (mmol/l))	-0.599467	4.17145e-07	4.85551e-05
plasma lactate (mmol/l)	pcbp2_s360_ylinvrlssetggmgss______________	pcbp2_s360_ylinvrlssetggmgss_______________plasma lactate (mmol/l)	-0.605754	2.92604e-07	4.8938e-05
add2_t675_eilskglsqmttsadtdvdtskdktesvtsg	plasma lactate (mmol/l)	add2_t675_eilskglsqmttsadtdvdtskdktesvtsg_plasma lactate (mmol/l)	-0.599191	4.23634e-07	4.91399e-05
add2_t675_eilskglsqmttsadtdvdtskdktesvtsg	log2(plasma lactate (mmol/l))	add2_t675_eilskglsqmttsadtdvdtskdktesvtsg_log2(plasma lactate (mmol/l))	-0.599152	4.24551e-07	4.92227e-05
srl_s451_rdrgaqpgpeelntesmgsetldmkaeepee	log2(plasma lactate (mmol/l))	log2(plasma lactate (mmol/l))_srl_s451_rdrgaqpgpeelntesmgsetldmkaeepee	-0.605556	2.95921e-07	4.93548e-05
mdn1_s4538_eerknekaeentdqaspqedyagferlqsgh	log2(plasma lactate (mmol/l))	log2(plasma lactate (mmol/l))_mdn1_s4538_eerknekaeentdqaspqedyagferlqsgh	-0.599035	4.27334e-07	4.94573e-05
lrrfip2_s260_asivssdrasrgrresvvsaadyfsrsnrrg	plasma lactate (mmol/l)	lrrfip2_s260_asivssdrasrgrresvvsaadyfsrsnrrg_plasma lactate (mmol/l)	0.598922	4.30028e-07	4.96893e-05
log2(plasma lactate (mmol/l))	camk2b_s451_spapfsplpapsprisdilnsvrrgsgtpea	camk2b_s451_spapfsplpapsprisdilnsvrrgsgtpea_log2(plasma lactate (mmol/l))	0.598827	4.32308e-07	4.98942e-05
adsl_s207_dlrfrgvkgttgtqasflqlfegddhkveql	plasma lactate (mmol/l)	adsl_s207_dlrfrgvkgttgtqasflqlfegddhkveql_plasma lactate (mmol/l)	0.598569	4.38547e-07	5.04065e-05
dclk1_s362_lyrplssddldsvgdsv______________	log2(plasma lactate (mmol/l))	dclk1_s362_lyrplssddldsvgdsv_______________log2(plasma lactate (mmol/l))	-0.598497	4.40305e-07	5.05606e-05
akap6_s1655_eniqspseqkikrsvsditlqsssqkmsftg	plasma lactate (mmol/l)	akap6_s1655_eniqspseqkikrsvsditlqsssqkmsftg_plasma lactate (mmol/l)	0.598494	4.40381e-07	5.05665e-05
vdac2_t250_akvnnssligvgytqtlrpgvkltlsalvdg	log2(plasma lactate (mmol/l))	log2(plasma lactate (mmol/l))_vdac2_t250_akvnnssligvgytqtlrpgvkltlsalvdg	-0.604975	3.05869e-07	5.05904e-05
hbd_s73_npkvkahgkkvlgafsdglahldnlkgtfat	log2(plasma lactate (mmol/l))	hbd_s73_npkvkahgkkvlgafsdglahldnlkgtfat_log2(plasma lactate (mmol/l))	-0.598427	4.42041e-07	5.07106e-05
rprd2_s567_lpssaqpfipksfnyspnsstsevsstsask	plasma lactate (mmol/l)	plasma lactate (mmol/l)_rprd2_s567_lpssaqpfipksfnyspnsstsevsstsask	-0.604658	3.11439e-07	5.12543e-05
srrm2_s2398_prvplsayervsgrtspplldrarsrtppsa	plasma lactate (mmol/l)	plasma lactate (mmol/l)_srrm2_s2398_prvplsayervsgrtspplldrarsrtppsa	-0.604656	3.11467e-07	5.12572e-05
ndrg3_t234_gyipsasmtrlarsrthstssslgsgespfs	log2(plasma lactate (mmol/l))	log2(plasma lactate (mmol/l))_ndrg3_t234_gyipsasmtrlarsrthstssslgsgespfs	-0.604397	3.16083e-07	5.1784e-05
slc25a4_s42_apiervklllqvqhaskqisaekqykgiidc	plasma lactate (mmol/l)	plasma lactate (mmol/l)_slc25a4_s42_apiervklllqvqhaskqisaekqykgiidc	0.604353	3.16874e-07	5.18735e-05
gnl1_s49_srsgsrerreeqtdtsdgesvthhirrlnqq	plasma lactate (mmol/l)	gnl1_s49_srsgsrerreeqtdtsdgesvthhirrlnqq_plasma lactate (mmol/l)	-0.597814	4.57354e-07	5.20397e-05
cybrd1_s195_nggteqgargsmpaysgnnmdksdselnsev	plasma lactate (mmol/l)	cybrd1_s195_nggteqgargsmpaysgnnmdksdselnsev_plasma lactate (mmol/l)	-0.597775	4.58345e-07	5.21369e-05
ermap_s418_gkntaplvicselhkseesivprpegkghan	log2(plasma lactate (mmol/l))	ermap_s418_gkntaplvicselhkseesivprpegkghan_log2(plasma lactate (mmol/l))	-0.597726	4.59576e-07	5.22443e-05
dkfzp586f0420_s109_iqdltvtgtepgqvssrssspsvrmittsgp	plasma lactate (mmol/l)	dkfzp586f0420_s109_iqdltvtgtepgqvssrssspsvrmittsgp_plasma lactate (mmol/l)	-0.597663	4.61194e-07	5.23836e-05
mark3_s563_gkenstipdqrtpvasthsissaatpdrirf	plasma lactate (mmol/l)	mark3_s563_gkenstipdqrtpvasthsissaatpdrirf_plasma lactate (mmol/l)	-0.597575	4.6345e-07	5.2572e-05
log2(plasma lactate (mmol/l))	neb_t2946_kiyrqppdrfkftsvtdsleqvlaknnaitm	log2(plasma lactate (mmol/l))_neb_t2946_kiyrqppdrfkftsvtdsleqvlaknnaitm	-0.603912	3.24898e-07	5.28369e-05
mybpc1_t559_idppkiildgldadntvtviagnklrleipi	log2(plasma lactate (mmol/l))	log2(plasma lactate (mmol/l))_mybpc1_t559_idppkiildgldadntvtviagnklrleipi	0.597445	4.66801e-07	5.28711e-05
ccdc97_s337_eeeryfdeeepedapspeldgd_________	plasma lactate (mmol/l)	ccdc97_s337_eeeryfdeeepedapspeldgd__________plasma lactate (mmol/l)	0.597444	4.66825e-07	5.2873e-05
myoz1_t23_apnkkrkssklimeltgggqessglnlgkki	plasma lactate (mmol/l)	myoz1_t23_apnkkrkssklimeltgggqessglnlgkki_plasma lactate (mmol/l)	0.603891	3.25288e-07	5.28783e-05
hbb_s50_vypwtqrffesfgdlstpdavmgnpkvkahg	log2(plasma lactate (mmol/l))	hbb_s50_vypwtqrffesfgdlstpdavmgnpkvkahg_log2(plasma lactate (mmol/l))	-0.597416	4.67538e-07	5.29276e-05
hdgfrp2_s651_dlhdvregpdldrpgsdrqererargdseal	log2(plasma lactate (mmol/l))	hdgfrp2_s651_dlhdvregpdldrpgsdrqererargdseal_log2(plasma lactate (mmol/l))	-0.597371	4.68716e-07	5.30324e-05
plasma lactate (mmol/l)	nif3l1_y134_gactsrpihpskapnyptegnhrvefnvnyt	nif3l1_y134_gactsrpihpskapnyptegnhrvefnvnyt_plasma lactate (mmol/l)	-0.603686	3.29091e-07	5.33305e-05
pura_t183_lrirqtvnrgpglgstqgqtialpaqglief	log2(plasma lactate (mmol/l))	log2(plasma lactate (mmol/l))_pura_t183_lrirqtvnrgpglgstqgqtialpaqglief	-0.603686	3.29082e-07	5.33305e-05
myom3_y581_ekkksyvfrvramnqyglsdpsepsepialr	log2(plasma lactate (mmol/l))	log2(plasma lactate (mmol/l))_myom3_y581_ekkksyvfrvramnqyglsdpsepsepialr	-0.603661	3.29552e-07	5.33848e-05
pja1_s126_rgmayghidsygaddseeegagpverppvrg	plasma lactate (mmol/l)	pja1_s126_rgmayghidsygaddseeegagpverppvrg_plasma lactate (mmol/l)	-0.603466	3.33199e-07	5.38162e-05
ttn_s21941_vnrkdsgdytitaenssgsksatiklkvldk	plasma lactate (mmol/l)	plasma lactate (mmol/l)_ttn_s21941_vnrkdsgdytitaenssgsksatiklkvldk	0.603297	3.36404e-07	5.4216e-05
log2(plasma lactate (mmol/l))	arhgef15_s42_rsraaqspgpphngsspqelprnsndaptpm	arhgef15_s42_rsraaqspgpphngsspqelprnsndaptpm_log2(plasma lactate (mmol/l))	-0.596824	4.83123e-07	5.42628e-05
na_s125_alprsphtpiihhvasplqkstfsigltqrr	log2(plasma lactate (mmol/l))	log2(plasma lactate (mmol/l))_na_s125_alprsphtpiihhvasplqkstfsigltqrr	-0.603177	3.3869e-07	5.44751e-05
hba1_s4_____________mvlspadktnvkaawgkvg	plasma lactate (mmol/l)	hba1_s4_____________mvlspadktnvkaawgkvg_plasma lactate (mmol/l)	-0.596621	4.88592e-07	5.47313e-05
ttn_s20359_rvfaenlaglskpspssdpikacrpikppgp	plasma lactate (mmol/l)	plasma lactate (mmol/l)_ttn_s20359_rvfaenlaglskpspssdpikacrpikppgp	-0.603036	3.41409e-07	5.47987e-05
na_s198_srrstsrldslsrtlspslsrasglgrespd	log2(plasma lactate (mmol/l))	log2(plasma lactate (mmol/l))_na_s198_srrstsrldslsrtlspslsrasglgrespd	-0.602998	3.42147e-07	5.48936e-05
luzp1_s659_lrcrvikssgrekpdsdddldiaslvtaklv	plasma lactate (mmol/l)	luzp1_s659_lrcrvikssgrekpdsdddldiaslvtaklv_plasma lactate (mmol/l)	-0.596286	4.97704e-07	5.54939e-05
ttn_s35817_vvlrtsgdtslqgsfssqsvqmsaskqeasf	log2(plasma lactate (mmol/l))	log2(plasma lactate (mmol/l))_ttn_s35817_vvlrtsgdtslqgsfssqsvqmsaskqeasf	-0.602689	3.48163e-07	5.56104e-05
hnrnpu_s3______________mssspvnvkklkvselke	plasma lactate (mmol/l)	hnrnpu_s3______________mssspvnvkklkvselke_plasma lactate (mmol/l)	-0.596038	5.04562e-07	5.6075e-05
exoc1_s448_mtgttkeskkfglhgssgkltgstsslnkls	log2(plasma lactate (mmol/l))	exoc1_s448_mtgttkeskkfglhgssgkltgstsslnkls_log2(plasma lactate (mmol/l))	-0.596005	5.05494e-07	5.6152e-05
znf423_s45_dqktsraledrnsvtsqeerneddedmedes	log2(plasma lactate (mmol/l))	log2(plasma lactate (mmol/l))_znf423_s45_dqktsraledrnsvtsqeerneddedmedes	-0.602337	3.55137e-07	5.64315e-05
akap13_t1912_ndenmsntwkflshstdslnkiskvnestes	log2(plasma lactate (mmol/l))	akap13_t1912_ndenmsntwkflshstdslnkiskvnestes_log2(plasma lactate (mmol/l))	-0.595711	5.13744e-07	5.68726e-05
ckm_y174_vealnsltgefkgkyyplksmtekeqqqlid	plasma lactate (mmol/l)	ckm_y174_vealnsltgefkgkyyplksmtekeqqqlid_plasma lactate (mmol/l)	-0.595609	5.16635e-07	5.71104e-05
morc2_s677_espiklspatpsrkrsvavsdeeeveeeaer	log2(plasma lactate (mmol/l))	log2(plasma lactate (mmol/l))_morc2_s677_espiklspatpsrkrsvavsdeeeveeeaer	-0.59559	5.17182e-07	5.71528e-05
mre11a_s558_ddlmsidlaeqmandsddsisaatnkgrgrg	log2(plasma lactate (mmol/l))	log2(plasma lactate (mmol/l))_mre11a_s558_ddlmsidlaeqmandsddsisaatnkgrgrg	-0.595585	5.17329e-07	5.71635e-05
foxk2_s424_aqpklaviqearfaqsapgsplssqpvlitv	plasma lactate (mmol/l)	foxk2_s424_aqpklaviqearfaqsapgsplssqpvlitv_plasma lactate (mmol/l)	-0.595538	5.18654e-07	5.7268e-05
znf423_s42_pecdqktsraledrnsvtsqeerneddedme	log2(plasma lactate (mmol/l))	log2(plasma lactate (mmol/l))_znf423_s42_pecdqktsraledrnsvtsqeerneddedme	-0.601995	3.62041e-07	5.72703e-05
tp53bp2_s50_qsnappsfgtlrknqssedilrdaqymvsl_	log2(plasma lactate (mmol/l))	log2(plasma lactate (mmol/l))_tp53bp2_s50_qsnappsfgtlrknqssedilrdaqymvsl_	0.601868	3.64639e-07	5.75593e-05
log2(plasma lactate (mmol/l))	camk2g_s325_vsrnfsvgrqssapaspaasaaglagqaaks	camk2g_s325_vsrnfsvgrqssapaspaasaaglagqaaks_log2(plasma lactate (mmol/l))	-0.59521	5.2811e-07	5.80287e-05
eif2a_s501_heakkaakqearsdkspdlaptpapqstprn	log2(plasma lactate (mmol/l))	eif2a_s501_heakkaakqearsdkspdlaptpapqstprn_log2(plasma lactate (mmol/l))	0.595148	5.29897e-07	5.81864e-05
hspa12b_s25_qglyigssperspvpsppgsprtqescgiap	plasma lactate (mmol/l)	hspa12b_s25_qglyigssperspvpsppgsprtqescgiap_plasma lactate (mmol/l)	-0.595147	5.29946e-07	5.8188e-05
log2(plasma lactate (mmol/l))	camk2a_t311_arrklkgailttmlatrnfsaaksllkkpdg	camk2a_t311_arrklkgailttmlatrnfsaaksllkkpdg_log2(plasma lactate (mmol/l))	0.595115	5.30876e-07	5.82669e-05
ulk1_t636_lgsptkavpsfdfpktpssqnllallarqgv	log2(plasma lactate (mmol/l))	log2(plasma lactate (mmol/l))_ulk1_t636_lgsptkavpsfdfpktpssqnllallarqgv	0.601454	3.73238e-07	5.85518e-05
wrap53_t77_avsqelregdpvslstpletefgspselspr	plasma lactate (mmol/l)	plasma lactate (mmol/l)_wrap53_t77_avsqelregdpvslstpletefgspselspr	-0.601246	3.77606e-07	5.90687e-05
tns1_s1518_vsspvasgmsspsggstvsfshtlpdfskys	plasma lactate (mmol/l)	plasma lactate (mmol/l)_tns1_s1518_vsspvasgmsspsggstvsfshtlpdfskys	-0.60118	3.79008e-07	5.9237e-05
rasal2_t292_mldvpirltgsqlsitqvasikqlretqstp	log2(plasma lactate (mmol/l))	log2(plasma lactate (mmol/l))_rasal2_t292_mldvpirltgsqlsitqvasikqlretqstp	-0.601148	3.79692e-07	5.93201e-05
rbms3_s38_qtksyapaphpmappspstnsssnnssnnss	plasma lactate (mmol/l)	plasma lactate (mmol/l)_rbms3_s38_qtksyapaphpmappspstnsssnnssnnss	-0.601081	3.81131e-07	5.94883e-05
hspa12b_s25_qglyigssperspvpsppgsprtqescgiap	log2(plasma lactate (mmol/l))	hspa12b_s25_qglyigssperspvpsppgsprtqescgiap_log2(plasma lactate (mmol/l))	-0.594553	5.47528e-07	5.96821e-05
synpo2_s820_sikiaqpsypparpastlnvagpfkgpqaav	plasma lactate (mmol/l)	plasma lactate (mmol/l)_synpo2_s820_sikiaqpsypparpastlnvagpfkgpqaav	-0.600587	3.91837e-07	6.07299e-05
eif4b_s450_rsksdqdarrresekslenetlnkeedchsp	log2(plasma lactate (mmol/l))	eif4b_s450_rsksdqdarrresekslenetlnkeedchsp_log2(plasma lactate (mmol/l))	0.59407	5.62227e-07	6.08991e-05
map1b_s995_aeadayirekresvasgddraeedmdeaiek	plasma lactate (mmol/l)	map1b_s995_aeadayirekresvasgddraeedmdeaiek_plasma lactate (mmol/l)	-0.593925	5.66687e-07	6.1272e-05
sh3pxd2a_s348_spavariapqraqisspnlrtrppprressl	plasma lactate (mmol/l)	plasma lactate (mmol/l)_sh3pxd2a_s348_spavariapqraqisspnlrtrppprressl	-0.600346	3.9715e-07	6.1334e-05
log2(plasma lactate (mmol/l))	nufip2_s214_tngymgkgadndgsgsesgyttpkkrkarrn	log2(plasma lactate (mmol/l))_nufip2_s214_tngymgkgadndgsgsesgyttpkkrkarrn	-0.600221	3.99939e-07	6.16692e-05
log2(plasma lactate (mmol/l))	nucks1_s221_keedeepesppekktstspppeksgdegsed	log2(plasma lactate (mmol/l))_nucks1_s221_keedeepesppekktstspppeksgdegsed	0.600219	3.99981e-07	6.16731e-05
fam21a_s965_rrpqtraarrlaaqessetedmsvprgpiaq	log2(plasma lactate (mmol/l))	fam21a_s965_rrpqtraarrlaaqessetedmsvprgpiaq_log2(plasma lactate (mmol/l))	0.593759	5.71859e-07	6.17088e-05
svil_s288_arprvkvreklvkeesarnspelasesvtqr	plasma lactate (mmol/l)	plasma lactate (mmol/l)_svil_s288_arprvkvreklvkeesarnspelasesvtqr	-0.600186	4.00721e-07	6.17551e-05
ttn_y14898_vkwfkngteilkskkyeivadgrvrklvihd	log2(plasma lactate (mmol/l))	log2(plasma lactate (mmol/l))_ttn_y14898_vkwfkngteilkskkyeivadgrvrklvihd	0.600155	4.01429e-07	6.18409e-05
plasma lactate (mmol/l)	c10orf71_s673_gatekmkthqlenglsrsvsqetepereagl	c10orf71_s673_gatekmkthqlenglsrsvsqetepereagl_plasma lactate (mmol/l)	-0.593665	5.74811e-07	6.19546e-05
myot_s92_agsnpgqrvtttynqspasflssilpsqpdy	plasma lactate (mmol/l)	myot_s92_agsnpgqrvtttynqspasflssilpsqpdy_plasma lactate (mmol/l)	-0.600086	4.02975e-07	6.20237e-05
peak1_s826_kstpvrpkslftsqpsgeaeapqttdspttk	log2(plasma lactate (mmol/l))	log2(plasma lactate (mmol/l))_peak1_s826_kstpvrpkslftsqpsgeaeapqttdspttk	-0.60001	4.04684e-07	6.2217e-05
hspa1b_t637_gfgaqgpkggsgsgptieevd__________	log2(plasma lactate (mmol/l))	hspa1b_t637_gfgaqgpkggsgsgptieevd___________log2(plasma lactate (mmol/l))	0.593541	5.7874e-07	6.22741e-05
fry_s1330_hnielvdsrlllpgsspsspedevkdregdv	log2(plasma lactate (mmol/l))	fry_s1330_hnielvdsrlllpgsspsspedevkdregdv_log2(plasma lactate (mmol/l))	-0.593455	5.81471e-07	6.24982e-05
ppp2ca_s26_dqwieqlneckqlsesqvkslcekmpsiklq	log2(plasma lactate (mmol/l))	log2(plasma lactate (mmol/l))_ppp2ca_s26_dqwieqlneckqlsesqvkslcekmpsiklq	0.59987	4.07869e-07	6.25759e-05
plasma lactate (mmol/l)	c2orf57_s139_fpshllgkdkmsqmasvperepesapsapsa	c2orf57_s139_fpshllgkdkmsqmasvperepesapsapsa_plasma lactate (mmol/l)	0.593239	5.88381e-07	6.30547e-05
plasma lactate (mmol/l)	atp5f1_s94_qasiqhiqnaidteksqqalvqkrhylfdvq	atp5f1_s94_qasiqhiqnaidteksqqalvqkrhylfdvq_plasma lactate (mmol/l)	-0.593052	5.94393e-07	6.35161e-05
nck1_s85_nlkdtlgigkvkrkpsvpdsaspaddsfvdp	log2(plasma lactate (mmol/l))	log2(plasma lactate (mmol/l))_nck1_s85_nlkdtlgigkvkrkpsvpdsaspaddsfvdp	0.599507	4.16226e-07	6.35441e-05
ulk1_t636_lgsptkavpsfdfpktpssqnllallarqgv	plasma lactate (mmol/l)	plasma lactate (mmol/l)_ulk1_t636_lgsptkavpsfdfpktpssqnllallarqgv	0.599397	4.18778e-07	6.38113e-05
hba1_t39_eygaealermflsfpttktyfphfdlshgsa	log2(plasma lactate (mmol/l))	hba1_t39_eygaealermflsfpttktyfphfdlshgsa_log2(plasma lactate (mmol/l))	-0.592905	5.99194e-07	6.38942e-05
tjp1_s300_erddiseiqslasdhsgrshdrpprrsrsrs	plasma lactate (mmol/l)	plasma lactate (mmol/l)_tjp1_s300_erddiseiqslasdhsgrshdrpprrsrsrs	-0.599306	4.20917e-07	6.40596e-05
srrm2_s2449_apsqsllppaqdqprspvpsafsdqsrclia	plasma lactate (mmol/l)	plasma lactate (mmol/l)_srrm2_s2449_apsqsllppaqdqprspvpsafsdqsrclia	-0.599295	4.21177e-07	6.40885e-05
synpo_s525_gekapapqppslpdrsprpqrhimsrspmve	plasma lactate (mmol/l)	plasma lactate (mmol/l)_synpo_s525_gekapapqppslpdrsprpqrhimsrspmve	-0.59927	4.21759e-07	6.41589e-05
lmna_s652_fgdnlvtrsyllgnssprtqspqncsim___	plasma lactate (mmol/l)	lmna_s652_fgdnlvtrsyllgnssprtqspqncsim____plasma lactate (mmol/l)	0.592798	6.02707e-07	6.41756e-05
fry_s2962_rvlttflpdssvsgtsl______________	log2(plasma lactate (mmol/l))	fry_s2962_rvlttflpdssvsgtsl_______________log2(plasma lactate (mmol/l))	-0.592755	6.04127e-07	6.42909e-05
plasma lactate (mmol/l)	atp2b1_s207_asqhhdirvvnafrsslyeglekpesrssih	atp2b1_s207_asqhhdirvvnafrsslyeglekpesrssih_plasma lactate (mmol/l)	-0.592593	6.09469e-07	6.4738e-05
clip1_s318_tsaslkrspsasslssmssvassvssrpsrt	log2(plasma lactate (mmol/l))	clip1_s318_tsaslkrspsasslssmssvassvssrpsrt_log2(plasma lactate (mmol/l))	-0.592585	6.09763e-07	6.47606e-05
myl12a_s34_rpqratsnvfamfdqsqiqefkeafnmidqn	log2(plasma lactate (mmol/l))	log2(plasma lactate (mmol/l))_myl12a_s34_rpqratsnvfamfdqsqiqefkeafnmidqn	-0.592407	6.15705e-07	6.52358e-05
synpo2_s890_lfakrqsrmekyvvdsdtvqahaaraqsptp	plasma lactate (mmol/l)	plasma lactate (mmol/l)_synpo2_s890_lfakrqsrmekyvvdsdtvqahaaraqsptp	-0.598747	4.34233e-07	6.55752e-05
lemd2_s81_gedmlvwrwtkpssfsdser___________	log2(plasma lactate (mmol/l))	lemd2_s81_gedmlvwrwtkpssfsdser____________log2(plasma lactate (mmol/l))	-0.592249	6.21019e-07	6.56493e-05
speg_s2168_varlgarrlqespslsalseaqpssparpsa	plasma lactate (mmol/l)	plasma lactate (mmol/l)_speg_s2168_varlgarrlqespslsalseaqpssparpsa	-0.598542	4.39211e-07	6.61355e-05
log2(plasma lactate (mmol/l))	camk2b_t382_spkgtlppaalepqttvihnpvdgikessds	camk2b_t382_spkgtlppaalepqttvihnpvdgikessds_log2(plasma lactate (mmol/l))	0.591899	6.32943e-07	6.65905e-05
tmem184b_s344_slsgardnektlllssddef___________	log2(plasma lactate (mmol/l))	log2(plasma lactate (mmol/l))_tmem184b_s344_slsgardnektlllssddef___________	-0.598247	4.46473e-07	6.69713e-05
irs1_s307_pppsqvgltrrsrtesitatspasmvggkpg	plasma lactate (mmol/l)	irs1_s307_pppsqvgltrrsrtesitatspasmvggkpg_plasma lactate (mmol/l)	-0.591738	6.38508e-07	6.7042e-05
kiaa1468_t168_pgaagvggaggrepstasgggqlnragsist	log2(plasma lactate (mmol/l))	kiaa1468_t168_pgaagvggaggrepstasgggqlnragsist_log2(plasma lactate (mmol/l))	-0.591716	6.39296e-07	6.71071e-05
myo18b_s2377_grklsspttprdmllsptlrprrrclessvd	plasma lactate (mmol/l)	myo18b_s2377_grklsspttprdmllsptlrprrrclessvd_plasma lactate (mmol/l)	-0.598061	4.51113e-07	6.74953e-05
pom121c_s83_ldgqenkrrrhdssgsghsafeplvasgvpa	log2(plasma lactate (mmol/l))	log2(plasma lactate (mmol/l))_pom121c_s83_ldgqenkrrrhdssgsghsafeplvasgvpa	-0.597921	4.54633e-07	6.78932e-05
myom1_s43_hyqrekkrsavytqgstayssrssaahrres	log2(plasma lactate (mmol/l))	log2(plasma lactate (mmol/l))_myom1_s43_hyqrekkrsavytqgstayssrssaahrres	0.597759	4.58745e-07	6.83428e-05
flnc_s954_nmavtvtyggdpvpkspfvvnvappldlski	plasma lactate (mmol/l)	flnc_s954_nmavtvtyggdpvpkspfvvnvappldlski_plasma lactate (mmol/l)	-0.591236	6.56189e-07	6.84682e-05
naca_s829_sagpdtpignlsspvspveasflpenslsfq	plasma lactate (mmol/l)	naca_s829_sagpdtpignlsspvspveasflpenslsfq_plasma lactate (mmol/l)	-0.597628	4.62096e-07	6.87102e-05
slc4a1_s357_llrrryqsspakpdssfykgldlnggpddpl	plasma lactate (mmol/l)	plasma lactate (mmol/l)_slc4a1_s357_llrrryqsspakpdssfykgldlnggpddpl	-0.597528	4.64668e-07	6.89999e-05
eef2_t54_lvckagiiasaragetrftdtrkdeqercit	plasma lactate (mmol/l)	eef2_t54_lvckagiiasaragetrftdtrkdeqercit_plasma lactate (mmol/l)	0.590731	6.74406e-07	6.9905e-05
log2(plasma lactate (mmol/l))	atp5f1_s167_ehminwvekhvvqsistqqeketiakciadl	atp5f1_s167_ehminwvekhvvqsistqqeketiakciadl_log2(plasma lactate (mmol/l))	0.590661	6.76946e-07	7.01147e-05
ttn_t21328_wstvtpevkktsfhvtnlvpgneyyfrvtav	log2(plasma lactate (mmol/l))	log2(plasma lactate (mmol/l))_ttn_t21328_wstvtpevkktsfhvtnlvpgneyyfrvtav	-0.59704	4.77377e-07	7.03809e-05
ppp2r5e_s34_rksvrkarqkrsqsssqfrsqgkpieltplp	log2(plasma lactate (mmol/l))	log2(plasma lactate (mmol/l))_ppp2r5e_s34_rksvrkarqkrsqsssqfrsqgkpieltplp	-0.597017	4.78003e-07	7.04516e-05
dcp1a_s485_qqtvtrssdlerkasspspltigtpesqrkp	plasma lactate (mmol/l)	dcp1a_s485_qqtvtrssdlerkasspspltigtpesqrkp_plasma lactate (mmol/l)	-0.590496	6.83021e-07	7.06032e-05
tp53bp2_s51_snappsfgtlrknqssedilrdaqymvsl__	plasma lactate (mmol/l)	plasma lactate (mmol/l)_tp53bp2_s51_snappsfgtlrknqssedilrdaqymvsl__	0.596927	4.8037e-07	7.0688e-05
pygb_s277_dyieavldrnlaenisrvlypndnffegkel	log2(plasma lactate (mmol/l))	log2(plasma lactate (mmol/l))_pygb_s277_dyieavldrnlaenisrvlypndnffegkel	-0.596791	4.84019e-07	7.10749e-05
plasma lactate (mmol/l)	c2cd2l_t673_aglsqshddlsnatatpsvrkkagsfsrrli	c2cd2l_t673_aglsqshddlsnatatpsvrkkagsfsrrli_plasma lactate (mmol/l)	-0.590327	6.89293e-07	7.10899e-05
speg_t847_sppeefpepgetwprtptmkpspsqnrrssd	plasma lactate (mmol/l)	plasma lactate (mmol/l)_speg_t847_sppeefpepgetwprtptmkpspsqnrrssd	-0.59643	4.9377e-07	7.21123e-05
psmd11_s14___maaaavvefqraqsllstdreasidilhs	log2(plasma lactate (mmol/l))	log2(plasma lactate (mmol/l))_psmd11_s14___maaaavvefqraqsllstdreasidilhs	0.596398	4.94639e-07	7.22032e-05
scaf1_s719_titvgrldksdprgpspapasspkrevlyds	log2(plasma lactate (mmol/l))	log2(plasma lactate (mmol/l))_scaf1_s719_titvgrldksdprgpspapasspkrevlyds	-0.596389	4.94874e-07	7.22238e-05
dst_s2239_lsallshdklmhsqgsfndthtpesngnkce	log2(plasma lactate (mmol/l))	dst_s2239_lsallshdklmhsqgsfndthtpesngnkce_log2(plasma lactate (mmol/l))	0.58991	7.05022e-07	7.23356e-05
med1_t1032_tegkspshsssnrpftpptstggskspgsag	log2(plasma lactate (mmol/l))	log2(plasma lactate (mmol/l))_med1_t1032_tegkspshsssnrpftpptstggskspgsag	-0.589651	7.14959e-07	7.31166e-05
plasma lactate (mmol/l)	ank3_s923_garsasdrsytlnrssyardsmmieellvps	ank3_s923_garsasdrsytlnrssyardsmmieellvps_plasma lactate (mmol/l)	-0.589452	7.22652e-07	7.37303e-05
plasma lactate (mmol/l)	ank3_s928_sdrsytlnrssyardsmmieellvpskeqhl	ank3_s928_sdrsytlnrssyardsmmieellvpskeqhl_plasma lactate (mmol/l)	-0.589277	7.29527e-07	7.42744e-05
plasma lactate (mmol/l)	camk2b_s451_spapfsplpapsprisdilnsvrrgsgtpea	camk2b_s451_spapfsplpapsprisdilnsvrrgsgtpea_plasma lactate (mmol/l)	0.589199	7.32615e-07	7.45149e-05
na_s176_rrgsgedragsslsfslsgspgsrrstsrld	plasma lactate (mmol/l)	na_s176_rrgsgedragsslsfslsgspgsrrstsrld_plasma lactate (mmol/l)	-0.595568	5.17795e-07	7.47564e-05
tanc1_s63_aedtyrvslakgvsmslpsspllprqshlvq	plasma lactate (mmol/l)	plasma lactate (mmol/l)_tanc1_s63_aedtyrvslakgvsmslpsspllprqshlvq	-0.595562	5.17989e-07	7.47751e-05
zranb2_s310_sgdrkkrrtrsrspesqvigentkqp_____	log2(plasma lactate (mmol/l))	log2(plasma lactate (mmol/l))_zranb2_s310_sgdrkkrrtrsrspesqvigentkqp_____	0.595497	5.19824e-07	7.49693e-05
dab2ip_s637_vtrssgvqpsparsssyseanepdlqmangg	log2(plasma lactate (mmol/l))	dab2ip_s637_vtrssgvqpsparsssyseanepdlqmangg_log2(plasma lactate (mmol/l))	0.588864	7.45921e-07	7.55325e-05
add1_s358_llnpekykaksrspgspvgegtgsppkwqig	plasma lactate (mmol/l)	add1_s358_llnpekykaksrspgspvgegtgsppkwqig_plasma lactate (mmol/l)	-0.588844	7.46753e-07	7.55926e-05
stk11ip_s482_prpsppqeeargpqespqkmseevraepqee	log2(plasma lactate (mmol/l))	log2(plasma lactate (mmol/l))_stk11ip_s482_prpsppqeeargpqespqkmseevraepqee	-0.595275	5.26236e-07	7.56371e-05
med1_s1479_esesgssiaeksyqnspssddgirplpeyst	log2(plasma lactate (mmol/l))	log2(plasma lactate (mmol/l))_med1_s1479_esesgssiaeksyqnspssddgirplpeyst	-0.588695	7.52746e-07	7.60484e-05
eif4b_y614_aalsvdgedenegedyae_____________	log2(plasma lactate (mmol/l))	eif4b_y614_aalsvdgedenegedyae______________log2(plasma lactate (mmol/l))	0.58865	7.54569e-07	7.61919e-05
zranb2_s310_sgdrkkrrtrsrspesqvigentkqp_____	plasma lactate (mmol/l)	plasma lactate (mmol/l)_zranb2_s310_sgdrkkrrtrsrspesqvigentkqp_____	0.59507	5.32189e-07	7.62805e-05
sltm_s289_seaskpkdgqdaiaqspekeskdyemnanhk	log2(plasma lactate (mmol/l))	log2(plasma lactate (mmol/l))_sltm_s289_seaskpkdgqdaiaqspekeskdyemnanhk	0.595058	5.32532e-07	7.63102e-05
fxr2_s414_rgsggsdkagystdessssslhatrtyggsy	plasma lactate (mmol/l)	fxr2_s414_rgsggsdkagystdessssslhatrtyggsy_plasma lactate (mmol/l)	-0.588582	7.5736e-07	7.64111e-05
plasma lactate (mmol/l)	arrb1_s404_kgmkddkeeeedgtgspqlnnr_________	arrb1_s404_kgmkddkeeeedgtgspqlnnr__________plasma lactate (mmol/l)	-0.588504	7.6054e-07	7.66527e-05
naca_t1293_latpphkgapnpavvtppspkggpatsppkg	log2(plasma lactate (mmol/l))	log2(plasma lactate (mmol/l))_naca_t1293_latpphkgapnpavvtppspkggpatsppkg	-0.594939	5.36031e-07	7.67004e-05
myo18b_s2296_yqttgastlrrgragsdegnlslrvgakspl	log2(plasma lactate (mmol/l))	log2(plasma lactate (mmol/l))_myo18b_s2296_yqttgastlrrgragsdegnlslrvgakspl	0.59491	5.36894e-07	7.67799e-05
plec_s4479_leaaaqstkgyyspysvsgsgstagsrtgsr	plasma lactate (mmol/l)	plasma lactate (mmol/l)_plec_s4479_leaaaqstkgyyspysvsgsgstagsrtgsr	0.594877	5.37855e-07	7.68868e-05
iqsec1_s1049_sagslesnvegsiissphmrrratstrecps	log2(plasma lactate (mmol/l))	iqsec1_s1049_sagslesnvegsiissphmrrratstrecps_log2(plasma lactate (mmol/l))	-0.588089	7.77674e-07	7.79534e-05
plasma lactate (mmol/l)	ablim2_s517_gdadtrtnspdldtqslshssgtdrdplqrm	ablim2_s517_gdadtrtnspdldtqslshssgtdrdplqrm_plasma lactate (mmol/l)	-0.588049	7.79357e-07	7.80684e-05
na_s45_grrrgdrelgirssksaedltdgsyddvlna	plasma lactate (mmol/l)	na_s45_grrrgdrelgirssksaedltdgsyddvlna_plasma lactate (mmol/l)	0.59449	5.49414e-07	7.80873e-05
rbm10_s658_rpspprglvaaysgesdseeeqerggperee	plasma lactate (mmol/l)	plasma lactate (mmol/l)_rbm10_s658_rpspprglvaaysgesdseeeqerggperee	-0.594488	5.49464e-07	7.80923e-05
plasma lactate (mmol/l)	myom2_s43_lldeyaskkrastqassqkslsqrsssqras	myom2_s43_lldeyaskkrastqassqkslsqrsssqras_plasma lactate (mmol/l)	0.594279	5.55806e-07	7.87669e-05
mdh1_s326_ekmdltakelteekesafeflssa_______	log2(plasma lactate (mmol/l))	log2(plasma lactate (mmol/l))_mdh1_s326_ekmdltakelteekesafeflssa_______	0.587791	7.90226e-07	7.88669e-05
slc4a1_s357_llrrryqsspakpdssfykgldlnggpddpl	log2(plasma lactate (mmol/l))	log2(plasma lactate (mmol/l))_slc4a1_s357_llrrryqsspakpdssfykgldlnggpddpl	-0.594215	5.57774e-07	7.89658e-05
speg_s2094_pedgkvsglrgplleslggrardprmaraas	log2(plasma lactate (mmol/l))	log2(plasma lactate (mmol/l))_speg_s2094_pedgkvsglrgplleslggrardprmaraas	0.594093	5.6151e-07	7.93543e-05
eif4b_s450_rsksdqdarrresekslenetlnkeedchsp	plasma lactate (mmol/l)	eif4b_s450_rsksdqdarrresekslenetlnkeedchsp_plasma lactate (mmol/l)	0.587557	8.00201e-07	7.96033e-05
fhod1_s1144_krsrgnrkslrrtlksglgddlvqalglskg	plasma lactate (mmol/l)	fhod1_s1144_krsrgnrkslrrtlksglgddlvqalglskg_plasma lactate (mmol/l)	0.58728	8.12145e-07	8.05002e-05
eif4g3_s494_qteeildsqnlnsrrspvpaqiaitvpktwk	log2(plasma lactate (mmol/l))	eif4g3_s494_qteeildsqnlnsrrspvpaqiaitvpktwk_log2(plasma lactate (mmol/l))	-0.587194	8.15925e-07	8.07779e-05
sdpr_s218_ssdddlphdeealedsaeekveesraekikr	log2(plasma lactate (mmol/l))	log2(plasma lactate (mmol/l))_sdpr_s218_ssdddlphdeealedsaeekveesraekikr	-0.593495	5.80201e-07	8.1295e-05
tgfb1i1_s177_ptqppvvsstnegspsppeptgkgsldtmlg	plasma lactate (mmol/l)	plasma lactate (mmol/l)_tgfb1i1_s177_ptqppvvsstnegspsppeptgkgsldtmlg	-0.593426	5.82379e-07	8.15183e-05
dcaf5_s566_perststleiqpsrasptsdiesverkiyka	log2(plasma lactate (mmol/l))	dcaf5_s566_perststleiqpsrasptsdiesverkiyka_log2(plasma lactate (mmol/l))	-0.586904	8.28657e-07	8.16917e-05
znf106_s295_elleanktplekephspadqpeqqaestlts	plasma lactate (mmol/l)	plasma lactate (mmol/l)_znf106_s295_elleanktplekephspadqpeqqaestlts	-0.593111	5.92505e-07	8.25527e-05
kiaa1462_s1304_kattrgqaglpgglvspgsgdraqrlghsls	plasma lactate (mmol/l)	kiaa1462_s1304_kattrgqaglpgglvspgsgdraqrlghsls_plasma lactate (mmol/l)	-0.586627	8.41014e-07	8.26055e-05
akap12_s543_deldkvksatlsstestasemqeemkgsvee	plasma lactate (mmol/l)	akap12_s543_deldkvksatlsstestasemqeemkgsvee_plasma lactate (mmol/l)	-0.586449	8.49055e-07	8.31962e-05
loc285556_t444_nscylsttpstnttrtpsptssdlarpnagr	log2(plasma lactate (mmol/l))	loc285556_t444_nscylsttpstnttrtpsptssdlarpnagr_log2(plasma lactate (mmol/l))	-0.58613	8.63627e-07	8.42794e-05
ktn1_s1256_vkaagdttviensdvspetesseketmsvsl	plasma lactate (mmol/l)	ktn1_s1256_vkaagdttviensdvspetesseketmsvsl_plasma lactate (mmol/l)	-0.58603	8.6826e-07	8.4617e-05
popdc3_t270_ryhydirlpnfyqmstpeirrspltqhfqns	log2(plasma lactate (mmol/l))	log2(plasma lactate (mmol/l))_popdc3_t270_ryhydirlpnfyqmstpeirrspltqhfqns	-0.592471	6.13559e-07	8.46794e-05
plasma lactate (mmol/l)	nr2e3_t6___________metrptalmsstvaaaapaag	nr2e3_t6___________metrptalmsstvaaaapaag_plasma lactate (mmol/l)	-0.592404	6.15786e-07	8.49129e-05
clasp1_s1135_slrgvteaiekfsfrsqedlnepikrdgkke	plasma lactate (mmol/l)	clasp1_s1135_slrgvteaiekfsfrsqedlnepikrdgkke_plasma lactate (mmol/l)	0.585669	8.85138e-07	8.58582e-05
log2(plasma lactate (mmol/l))	nfic_s359_sspvkktemdkspfnspspqdsprlssftqh	log2(plasma lactate (mmol/l))_nfic_s359_sspvkktemdkspfnspspqdsprlssftqh	-0.591966	6.30638e-07	8.64152e-05
srsf9_s189_egetsyirvyperstsygysrsrsgsrgrds	log2(plasma lactate (mmol/l))	log2(plasma lactate (mmol/l))_srsf9_s189_egetsyirvyperstsygysrsrsgsrgrds	-0.59193	6.31875e-07	8.65402e-05
ttn_s214_vpakktktivstaqisesrqtriekkieahf	plasma lactate (mmol/l)	plasma lactate (mmol/l)_ttn_s214_vpakktktivstaqisesrqtriekkieahf	0.591782	6.37013e-07	8.70357e-05
ccdc97_s337_eeeryfdeeepedapspeldgd_________	log2(plasma lactate (mmol/l))	ccdc97_s337_eeeryfdeeepedapspeldgd__________log2(plasma lactate (mmol/l))	0.585301	9.02651e-07	8.71503e-05
wdr62_s1144_mdrggsqpragtgyaspdrthvlaagkaeet	plasma lactate (mmol/l)	plasma lactate (mmol/l)_wdr62_s1144_mdrggsqpragtgyaspdrthvlaagkaeet	-0.591559	6.4476e-07	8.7834e-05
itpr2_s994_filsvrldyrisymlsiykkefgedndnaet	log2(plasma lactate (mmol/l))	itpr2_s994_filsvrldyrisymlsiykkefgedndnaet_log2(plasma lactate (mmol/l))	-0.585067	9.13973e-07	8.79643e-05
foxj2_s164_srkrrhppdddlsqdspeqeasksprggvag	plasma lactate (mmol/l)	foxj2_s164_srkrrhppdddlsqdspeqeasksprggvag_plasma lactate (mmol/l)	-0.585021	9.16197e-07	8.81253e-05
smtnl2_t125_draprlgsarfashatfslsgrgqsldhdea	plasma lactate (mmol/l)	plasma lactate (mmol/l)_smtnl2_t125_draprlgsarfashatfslsgrgqsldhdea	0.591207	6.57208e-07	8.90928e-05
ncoa1_s221_fimgihiidrehsglspqddtnsgmsiprvn	plasma lactate (mmol/l)	ncoa1_s221_fimgihiidrehsglspqddtnsgmsiprvn_plasma lactate (mmol/l)	-0.591025	6.63733e-07	8.9755e-05
hba1_s53_pttktyfphfdlshgsaqvkghgkkvadalt	log2(plasma lactate (mmol/l))	hba1_s53_pttktyfphfdlshgsaqvkghgkkvadalt_log2(plasma lactate (mmol/l))	-0.584543	9.39751e-07	8.98434e-05
srl_y580_kstminyllglentryqlytgaepttseftv	plasma lactate (mmol/l)	plasma lactate (mmol/l)_srl_y580_kstminyllglentryqlytgaepttseftv	-0.590905	6.68054e-07	9.02062e-05
sparcl1_s92_keesheqsaeqgksssqelglkdqedsdghl	plasma lactate (mmol/l)	plasma lactate (mmol/l)_sparcl1_s92_keesheqsaeqgksssqelglkdqedsdghl	-0.590735	6.74226e-07	9.08047e-05
akr1c2_s264_qrirqnvqvfefqltseemkaidglnrnvry	log2(plasma lactate (mmol/l))	akr1c2_s264_qrirqnvqvfefqltseemkaidglnrnvry_log2(plasma lactate (mmol/l))	-0.584271	9.53397e-07	9.08429e-05
plasma lactate (mmol/l)	ank1_t1378_mppcakgsgaedrrrtptplalrysilsest	ank1_t1378_mppcakgsgaedrrrtptplalrysilsest_plasma lactate (mmol/l)	-0.584253	9.54331e-07	9.09147e-05
ptprcap_s99_asppgrwlqaraelgstdndlerqedeqdtd	log2(plasma lactate (mmol/l))	log2(plasma lactate (mmol/l))_ptprcap_s99_asppgrwlqaraelgstdndlerqedeqdtd	-0.590324	6.89413e-07	9.22846e-05
rptor_s863_qrvldtssltqsapasptnkgvhihqaggsp	plasma lactate (mmol/l)	plasma lactate (mmol/l)_rptor_s863_qrvldtssltqsapasptnkgvhihqaggsp	0.590323	6.89464e-07	9.22889e-05
fgd5_s746_gpsrilevdrrslsnspqlksrtgklrases	plasma lactate (mmol/l)	fgd5_s746_gpsrilevdrrslsnspqlksrtgklrases_plasma lactate (mmol/l)	-0.583878	9.73451e-07	9.23037e-05
med1_s1479_esesgssiaeksyqnspssddgirplpeyst	plasma lactate (mmol/l)	med1_s1479_esesgssiaeksyqnspssddgirplpeyst_plasma lactate (mmol/l)	-0.583855	9.7467e-07	9.23946e-05
dennd4a_s1555_rdlrrpgryflksspstenmhfpssissqtr	log2(plasma lactate (mmol/l))	dennd4a_s1555_rdlrrpgryflksspstenmhfpssissqtr_log2(plasma lactate (mmol/l))	-0.5837	9.827e-07	9.29796e-05
vim_s430_lpnfsslnlretnldslplvdthskrtllik	plasma lactate (mmol/l)	plasma lactate (mmol/l)_vim_s430_lpnfsslnlretnldslplvdthskrtllik	-0.590107	6.97545e-07	9.30927e-05
mtss1l_s455_spaasdlamvltrglslehqkssrdslqyss	log2(plasma lactate (mmol/l))	log2(plasma lactate (mmol/l))_mtss1l_s455_spaasdlamvltrglslehqkssrdslqyss	0.583661	9.84698e-07	9.31368e-05
gart_s10_______maarvliigsggrehtlawklaqsh	log2(plasma lactate (mmol/l))	gart_s10_______maarvliigsggrehtlawklaqsh_log2(plasma lactate (mmol/l))	-0.583562	9.89862e-07	9.35003e-05
log2(plasma lactate (mmol/l))	arhgap21_s1432_asrkrkkpkekaqpsssedeldnvffkkenv	arhgap21_s1432_asrkrkkpkekaqpsssedeldnvffkkenv_log2(plasma lactate (mmol/l))	-0.583554	9.90298e-07	9.35326e-05
ctnna1_t645_lmirtpeelddsdfetedfdvrsrtsvqted	log2(plasma lactate (mmol/l))	ctnna1_t645_lmirtpeelddsdfetedfdvrsrtsvqted_log2(plasma lactate (mmol/l))	-0.583534	9.91321e-07	9.36048e-05
ttn_s819_hvdkrprtasphftvskisvpktehgyeasi	log2(plasma lactate (mmol/l))	log2(plasma lactate (mmol/l))_ttn_s819_hvdkrprtasphftvskisvpktehgyeasi	-0.589873	7.06418e-07	9.39467e-05
ttn_t15872_ierpsppvnltssdqtqssvqlkwepplkdg	log2(plasma lactate (mmol/l))	log2(plasma lactate (mmol/l))_ttn_t15872_ierpsppvnltssdqtqssvqlkwepplkdg	0.589804	7.09069e-07	9.42094e-05
dnajc21_s307_egvkvdpedtnlnqdsakeledspqenvsvt	log2(plasma lactate (mmol/l))	dnajc21_s307_egvkvdpedtnlnqdsakeledspqenvsvt_log2(plasma lactate (mmol/l))	-0.583328	1.00218e-06	9.43798e-05
mast2_s1407_ksaepprspllkrvqsaeklaaalaasekkl	plasma lactate (mmol/l)	mast2_s1407_ksaepprspllkrvqsaeklaaalaasekkl_plasma lactate (mmol/l)	0.583321	1.00258e-06	9.44067e-05
log2(plasma lactate (mmol/l))	nexn_t306_ddspemyktisqefltpgkleinfeellkqk	log2(plasma lactate (mmol/l))_nexn_t306_ddspemyktisqefltpgkleinfeellkqk	-0.589516	7.20161e-07	9.52715e-05
fth1_s114_namecalhleknvnqsllelhklatdkndph	log2(plasma lactate (mmol/l))	fth1_s114_namecalhleknvnqsllelhklatdkndph_log2(plasma lactate (mmol/l))	-0.582923	1.02387e-06	9.58785e-05
synpo2_s906_dtvqahaaraqsptpslpaswkyssnvrapp	plasma lactate (mmol/l)	plasma lactate (mmol/l)_synpo2_s906_dtvqahaaraqsptpslpaswkyssnvrapp	-0.589194	7.32778e-07	9.64878e-05
hbd_t5____________mvhltpeeksavtalwgkvn	log2(plasma lactate (mmol/l))	hbd_t5____________mvhltpeeksavtalwgkvn_log2(plasma lactate (mmol/l))	-0.582686	1.03676e-06	9.67533e-05
smg1_s3460_msqnarkliqknlatsadtppstvpgtgksv	log2(plasma lactate (mmol/l))	log2(plasma lactate (mmol/l))_smg1_s3460_msqnarkliqknlatsadtppstvpgtgksv	-0.588977	7.41414e-07	9.72911e-05
speg_s117_eqeagsgggtrrlpgspssvpqsglrreepd	log2(plasma lactate (mmol/l))	log2(plasma lactate (mmol/l))_speg_s117_eqeagsgggtrrlpgspssvpqsglrreepd	-0.588974	7.41518e-07	9.73e-05
srpk1_s49_sgpgqkrpnkqeesespverplkenppnkmt	log2(plasma lactate (mmol/l))	log2(plasma lactate (mmol/l))_srpk1_s49_sgpgqkrpnkqeesespverplkenppnkmt	-0.588599	7.5665e-07	9.87837e-05
mlip_s696_lgksesttpnhrspvstpslpisltrteeli	plasma lactate (mmol/l)	mlip_s696_lgksesttpnhrspvstpslpisltrteeli_plasma lactate (mmol/l)	-0.582147	1.06661e-06	9.88077e-05
hdgfrp2_s651_dlhdvregpdldrpgsdrqererargdseal	plasma lactate (mmol/l)	hdgfrp2_s651_dlhdvregpdldrpgsdrqererargdseal_plasma lactate (mmol/l)	-0.582055	1.0718e-06	9.9168e-05
gpr157_s334_pgesqesqgtpgelpst______________	log2(plasma lactate (mmol/l))	gpr157_s334_pgesqesqgtpgelpst_______________log2(plasma lactate (mmol/l))	-0.58196	1.07719e-06	9.95397e-05
plasma lactate (mmol/l)	c2cd2l_s620_trsdiserpsvddiesetgstgaletrslkd	c2cd2l_s620_trsdiserpsvddiesetgstgaletrslkd_plasma lactate (mmol/l)	-0.581922	1.07933e-06	9.9691e-05
hnrnpu_s3______________mssspvnvkklkvselke	log2(plasma lactate (mmol/l))	hnrnpu_s3______________mssspvnvkklkvselke_log2(plasma lactate (mmol/l))	-0.581886	1.08135e-06	9.98447e-05
plasma lactate (mmol/l)	ablim2_s432_yipyfrgsesgrstpslsvlsdskpppstyq	ablim2_s432_yipyfrgsesgrstpslsvlsdskpppstyq_plasma lactate (mmol/l)	-0.58177	1.08801e-06	0.000100297
smg1_s3460_msqnarkliqknlatsadtppstvpgtgksv	plasma lactate (mmol/l)	plasma lactate (mmol/l)_smg1_s3460_msqnarkliqknlatsadtppstvpgtgksv	-0.588105	7.77003e-07	0.000100756
na_t68_pippetsqrarspaptlamngpgaataegls	plasma lactate (mmol/l)	na_t68_pippetsqrarspaptlamngpgaataegls_plasma lactate (mmol/l)	-0.587933	7.84228e-07	0.000101455
na_s85_kdsiggtgdadslftslseraasperpprka	plasma lactate (mmol/l)	na_s85_kdsiggtgdadslftslseraasperpprka_plasma lactate (mmol/l)	0.587869	7.86911e-07	0.000101713
lmod2_s386_ggpnlrtkvwqrgtpssspyvsprhspwssp	log2(plasma lactate (mmol/l))	lmod2_s386_ggpnlrtkvwqrgtpssspyvsprhspwssp_log2(plasma lactate (mmol/l))	-0.581296	1.1154e-06	0.000102229
plasma lactate (mmol/l)	myom2_s1101_gtytvqihdgkaksqsslvligdafktvlee	myom2_s1101_gtytvqihdgkaksqsslvligdafktvlee_plasma lactate (mmol/l)	-0.587727	7.92949e-07	0.000102299
ppfia1_s755_alrldrlhkgalhtvshedirdirnstgsqd	log2(plasma lactate (mmol/l))	log2(plasma lactate (mmol/l))_ppfia1_s755_alrldrlhkgalhtvshedirdirnstgsqd	-0.587712	7.93562e-07	0.000102353
usp4_s419_ehqeegkeqlsetegsgedepgndpsettqk	log2(plasma lactate (mmol/l))	log2(plasma lactate (mmol/l))_usp4_s419_ehqeegkeqlsetegsgedepgndpsettqk	-0.587697	7.94222e-07	0.000102408
strip2_s329_mraasppsytldlgesqlapppsklrgrrgs	plasma lactate (mmol/l)	plasma lactate (mmol/l)_strip2_s329_mraasppsytldlgesqlapppsklrgrrgs	0.587478	8.03601e-07	0.000103319
irf2bp1_s384_apsrnlaptprrrkaspepegeaagkmttee	log2(plasma lactate (mmol/l))	irf2bp1_s384_apsrnlaptprrrkaspepegeaagkmttee_log2(plasma lactate (mmol/l))	-0.580988	1.13357e-06	0.000103488
akap8_s137_fqlyeepdtklarvdsegdfsenddaagdfr	plasma lactate (mmol/l)	akap8_s137_fqlyeepdtklarvdsegdfsenddaagdfr_plasma lactate (mmol/l)	0.580915	1.13792e-06	0.000103793
dnajb6_t314_agvqreaaveqaqsetslgargqrghkprlg	log2(plasma lactate (mmol/l))	dnajb6_t314_agvqreaaveqaqsetslgargqrghkprlg_log2(plasma lactate (mmol/l))	-0.58084	1.14244e-06	0.000104101
prpf31_s445_ggkstirdrssgtassvaftplqgleivnpq	plasma lactate (mmol/l)	plasma lactate (mmol/l)_prpf31_s445_ggkstirdrssgtassvaftplqgleivnpq	-0.58712	8.19131e-07	0.000104785
zbtb20_t138_nvgdvfpgiqdsgqdtprgtpesgtsgqssd	plasma lactate (mmol/l)	plasma lactate (mmol/l)_zbtb20_t138_nvgdvfpgiqdsgqdtprgtpesgtsgqssd	0.587105	8.19821e-07	0.000104852
cmya5_s571_ehkeeelilpllaasspehvalseeereeia	plasma lactate (mmol/l)	cmya5_s571_ehkeeelilpllaasspehvalseeereeia_plasma lactate (mmol/l)	0.580649	1.15393e-06	0.000104896
log2(plasma lactate (mmol/l))	neb_t4401_lnerlyrikpealkftsivdtpeviqakina	log2(plasma lactate (mmol/l))_neb_t4401_lnerlyrikpealkftsivdtpeviqakina	-0.587012	8.23908e-07	0.000105204
naca_s829_sagpdtpignlsspvspveasflpenslsfq	log2(plasma lactate (mmol/l))	log2(plasma lactate (mmol/l))_naca_s829_sagpdtpignlsspvspveasflpenslsfq	-0.586948	8.26733e-07	0.000105481
cmya5_s1551_eikkketelpssqnvspaskhiipkgkdeet	plasma lactate (mmol/l)	cmya5_s1551_eikkketelpssqnvspaskhiipkgkdeet_plasma lactate (mmol/l)	-0.580387	1.16986e-06	0.000106011
myot_t232_harlqvptsqvrsrstsrgdvndqdaiqekf	log2(plasma lactate (mmol/l))	log2(plasma lactate (mmol/l))_myot_t232_harlqvptsqvrsrstsrgdvndqdaiqekf	-0.586717	8.3698e-07	0.000106441
cmya5_s750_ekedtgsftpavapasepslspsttektsec	plasma lactate (mmol/l)	cmya5_s750_ekedtgsftpavapasepslspsttektsec_plasma lactate (mmol/l)	-0.580241	1.17879e-06	0.000106627
esyt2_s662_peagpqglhdlgrssssllaspghisvkept	plasma lactate (mmol/l)	esyt2_s662_peagpqglhdlgrssssllaspghisvkept_plasma lactate (mmol/l)	0.580178	1.18271e-06	0.000106889
limch1_s72_pspdvvlrgssdgrgsdsesdlphrklpdvk	plasma lactate (mmol/l)	limch1_s72_pspdvvlrgssdgrgsdsesdlphrklpdvk_plasma lactate (mmol/l)	-0.580089	1.18824e-06	0.000107249
flnc_s954_nmavtvtyggdpvpkspfvvnvappldlski	log2(plasma lactate (mmol/l))	flnc_s954_nmavtvtyggdpvpkspfvvnvappldlski_log2(plasma lactate (mmol/l))	-0.580061	1.18996e-06	0.000107366
ahnak_s5321_lkgpslkgdldasvpsmkvhapglnlsgvgg	plasma lactate (mmol/l)	ahnak_s5321_lkgpslkgdldasvpsmkvhapglnlsgvgg_plasma lactate (mmol/l)	-0.580016	1.19279e-06	0.000107567
tp53bp2_s50_qsnappsfgtlrknqssedilrdaqymvsl_	plasma lactate (mmol/l)	plasma lactate (mmol/l)_tp53bp2_s50_qsnappsfgtlrknqssedilrdaqymvsl_	0.586411	8.50803e-07	0.000107782
flna_t2148_cdlslkipeisiqdmtaqvtspsgktheaei	log2(plasma lactate (mmol/l))	flna_t2148_cdlslkipeisiqdmtaqvtspsgktheaei_log2(plasma lactate (mmol/l))	-0.579899	1.20009e-06	0.000108049
larp1b_s261_kenretklngpgenvsedeaqssnqrkrank	log2(plasma lactate (mmol/l))	larp1b_s261_kenretklngpgenvsedeaqssnqrkrank_log2(plasma lactate (mmol/l))	-0.579873	1.20173e-06	0.000108151
ppp1r3f_s287_pmtgnpaeegdvprssppvaftevlqapair	log2(plasma lactate (mmol/l))	log2(plasma lactate (mmol/l))_ppp1r3f_s287_pmtgnpaeegdvprssppvaftevlqapair	-0.586306	8.55591e-07	0.000108238
ddx21_s53_vvssktkkvtkneepseeeidapkpkkmkke	log2(plasma lactate (mmol/l))	ddx21_s53_vvssktkkvtkneepseeeidapkpkkmkke_log2(plasma lactate (mmol/l))	-0.579725	1.21104e-06	0.000108756
myh3_s654_akkgakkkgssfqtvsalfrenlnklmtnlr	plasma lactate (mmol/l)	myh3_s654_akkgakkkgssfqtvsalfrenlnklmtnlr_plasma lactate (mmol/l)	-0.579323	1.23671e-06	0.00011049
plasma lactate (mmol/l)	myom2_s693_eqyifrvkavnavgmsensqesdvikvqaal	myom2_s693_eqyifrvkavnavgmsensqesdvikvqaal_plasma lactate (mmol/l)	-0.585762	8.80782e-07	0.000110605
ttn_s9057_vkgtppfsvswfkgsselvpgdrcnvsleds	log2(plasma lactate (mmol/l))	log2(plasma lactate (mmol/l))_ttn_s9057_vkgtppfsvswfkgsselvpgdrcnvsleds	0.585717	8.82866e-07	0.000110807
na_s684_pgspiplrrtisvlaspsvpllqhrtdaaas	log2(plasma lactate (mmol/l))	log2(plasma lactate (mmol/l))_na_s684_pgspiplrrtisvlaspsvpllqhrtdaaas	-0.585625	8.87198e-07	0.000111196
synpo2_t904_dsdtvqahaaraqsptpslpaswkyssnvra	log2(plasma lactate (mmol/l))	log2(plasma lactate (mmol/l))_synpo2_t904_dsdtvqahaaraqsptpslpaswkyssnvra	-0.585542	8.91145e-07	0.000111551
hdac5_s611_eeeedciqvkdeegesgaeegpdleepgagy	log2(plasma lactate (mmol/l))	hdac5_s611_eeeedciqvkdeegesgaeegpdleepgagy_log2(plasma lactate (mmol/l))	-0.578951	1.26096e-06	0.000112142
ubap2l_s464_kspavatstaappppssplpskstsapqmsp	log2(plasma lactate (mmol/l))	log2(plasma lactate (mmol/l))_ubap2l_s464_kspavatstaappppssplpskstsapqmsp	-0.585391	8.98351e-07	0.000112191
chd4_t1581_pktptpstpgdtqpntpapvppaedgikiee	log2(plasma lactate (mmol/l))	chd4_t1581_pktptpstpgdtqpntpapvppaedgikiee_log2(plasma lactate (mmol/l))	-0.578867	1.26647e-06	0.00011249
srrm2_s1404_davekagmssnqsisspvldavprtpsrers	log2(plasma lactate (mmol/l))	log2(plasma lactate (mmol/l))_srrm2_s1404_davekagmssnqsisspvldavprtpsrers	0.585269	9.04166e-07	0.000112702
prpf40b_s785_ldsvesggaalggrgspsshllgadhglrka	log2(plasma lactate (mmol/l))	log2(plasma lactate (mmol/l))_prpf40b_s785_ldsvesggaalggrgspsshllgadhglrka	0.585175	9.0873e-07	0.000113114
akap12_s543_deldkvksatlsstestasemqeemkgsvee	log2(plasma lactate (mmol/l))	akap12_s543_deldkvksatlsstestasemqeemkgsvee_log2(plasma lactate (mmol/l))	-0.578576	1.28579e-06	0.000113764
zbtb20_t138_nvgdvfpgiqdsgqdtprgtpesgtsgqssd	log2(plasma lactate (mmol/l))	log2(plasma lactate (mmol/l))_zbtb20_t138_nvgdvfpgiqdsgqdtprgtpesgtsgqssd	0.584882	9.22958e-07	0.000114382
foxk1_s309_lasvpeyrysqsapgspvsaqpvimavpprp	plasma lactate (mmol/l)	foxk1_s309_lasvpeyrysqsapgspvsaqpvimavpprp_plasma lactate (mmol/l)	-0.578393	1.29807e-06	0.00011458
akt1_s67_eeeemdfrsgspsdnsgaeemevslakpkhr	log2(plasma lactate (mmol/l))	akt1_s67_eeeemdfrsgspsdnsgaeemevslakpkhr_log2(plasma lactate (mmol/l))	-0.578362	1.3002e-06	0.000114728
plasma lactate (mmol/l)	nr2e3_s24_msstvaaaapaagaasrkespgrwglgedpt	nr2e3_s24_msstvaaaapaagaasrkespgrwglgedpt_plasma lactate (mmol/l)	-0.584765	9.28717e-07	0.000114893
usp47_s822_dsskstetsdfeniesplnerdssasvdnre	plasma lactate (mmol/l)	plasma lactate (mmol/l)_usp47_s822_dsskstetsdfeniesplnerdssasvdnre	-0.584748	9.29592e-07	0.000114974
hba1_y25_nvkaawgkvgahageygaealermflsfptt	log2(plasma lactate (mmol/l))	hba1_y25_nvkaawgkvgahageygaealermflsfptt_log2(plasma lactate (mmol/l))	-0.578104	1.3177e-06	0.000115863
tbc1d1_s707_isyrnalrkklhssssvpnflkflapvdenn	plasma lactate (mmol/l)	plasma lactate (mmol/l)_tbc1d1_s707_isyrnalrkklhssssvpnflkflapvdenn	0.584507	9.41525e-07	0.000116059
zfx_s45_dpgeddlggtvdivesependhgvelldqns	log2(plasma lactate (mmol/l))	log2(plasma lactate (mmol/l))_zfx_s45_dpgeddlggtvdivesependhgvelldqns	-0.584497	9.42054e-07	0.000116112
ddx60_s545_rsvqkyhvfqrfygnsletvsskiivtqtik	plasma lactate (mmol/l)	ddx60_s545_rsvqkyhvfqrfygnsletvsskiivtqtik_plasma lactate (mmol/l)	-0.577971	1.32683e-06	0.000116445
kif1c_s1033_rrppsprrshhprrnsldgggrsrgagsaqp	plasma lactate (mmol/l)	kif1c_s1033_rrppsprrshhprrnsldgggrsrgagsaqp_plasma lactate (mmol/l)	-0.577878	1.33328e-06	0.000116848
log2(plasma lactate (mmol/l))	obscn_s5761_adelartgdadlshtssddesragtpslvty	log2(plasma lactate (mmol/l))_obscn_s5761_adelartgdadlshtssddesragtpslvty	0.584311	9.51384e-07	0.00011699
cmya5_s142_evkkvrkrthkskhgspslrrkgnrkrnsfe	plasma lactate (mmol/l)	cmya5_s142_evkkvrkrthkskhgspslrrkgnrkrnsfe_plasma lactate (mmol/l)	0.577751	1.34212e-06	0.000117426
kiaa0195_s225_vlepgdlfppfspppsprgevergpqspqqh	plasma lactate (mmol/l)	kiaa0195_s225_vlepgdlfppfspppsprgevergpqspqqh_plasma lactate (mmol/l)	-0.577661	1.3484e-06	0.000117824
map4_s2013_svpadlsrpkststssmkktttlsgtapaag	plasma lactate (mmol/l)	map4_s2013_svpadlsrpkststssmkktttlsgtapaag_plasma lactate (mmol/l)	-0.577621	1.35115e-06	0.000118012
gemin5_s757_kkkkkptlrtpvklesidgneeesmkensgp	plasma lactate (mmol/l)	gemin5_s757_kkkkkptlrtpvklesidgneeesmkensgp_plasma lactate (mmol/l)	0.577592	1.35322e-06	0.000118158
log2(plasma lactate (mmol/l))	cacnb1_s186_lqeqklrqnrlgssksgdnsssslgdvvtgt	cacnb1_s186_lqeqklrqnrlgssksgdnsssslgdvvtgt_log2(plasma lactate (mmol/l))	-0.577442	1.36379e-06	0.000118854
macf1_s7309_pcrvhhpgskikrsdssssissqspiargrt	log2(plasma lactate (mmol/l))	log2(plasma lactate (mmol/l))_macf1_s7309_pcrvhhpgskikrsdssssissqspiargrt	0.577313	1.37289e-06	0.00011944
synm_s1049_vvreslsrqrspapgspdeeggaeapaagir	log2(plasma lactate (mmol/l))	log2(plasma lactate (mmol/l))_synm_s1049_vvreslsrqrspapgspdeeggaeapaagir	-0.583786	9.78232e-07	0.000119468
gperik_t69_dtdvplssveienpetsdq____________	log2(plasma lactate (mmol/l))	gperik_t69_dtdvplssveienpetsdq_____________log2(plasma lactate (mmol/l))	-0.57721	1.38025e-06	0.000119892
luzp1_s659_lrcrvikssgrekpdsdddldiaslvtaklv	log2(plasma lactate (mmol/l))	log2(plasma lactate (mmol/l))_luzp1_s659_lrcrvikssgrekpdsdddldiaslvtaklv	-0.576927	1.40065e-06	0.000121233
wdr44_s96_sldskgkelsdqataspivartdlsnipgll	log2(plasma lactate (mmol/l))	log2(plasma lactate (mmol/l))_wdr44_s96_sldskgkelsdqataspivartdlsnipgll	-0.583353	1.00086e-06	0.000121504
log2(plasma lactate (mmol/l))	aqp4_t289_kgsymevednrsqvetddlilkpgvvhvidv	aqp4_t289_kgsymevednrsqvetddlilkpgvvhvidv_log2(plasma lactate (mmol/l))	-0.576868	1.40487e-06	0.000121509
scn7a_s906_gerskhlkngcrrgsslgqisgaskkgkiwq	log2(plasma lactate (mmol/l))	log2(plasma lactate (mmol/l))_scn7a_s906_gerskhlkngcrrgsslgqisgaskkgkiwq	-0.583337	1.00173e-06	0.000121571
klc1_s162_hlefmnqlkkydddispsedkdtdstkepld	log2(plasma lactate (mmol/l))	klc1_s162_hlefmnqlkkydddispsedkdtdstkepld_log2(plasma lactate (mmol/l))	-0.57684	1.40695e-06	0.000121629
snx29_s810_lsrgqpretrnvepqsgdl____________	log2(plasma lactate (mmol/l))	log2(plasma lactate (mmol/l))_snx29_s810_lsrgqpretrnvepqsgdl____________	-0.583162	1.01103e-06	0.000122435
cmya5_s268_vikeihyrkgkdasislepdldnsgsntvsk	log2(plasma lactate (mmol/l))	cmya5_s268_vikeihyrkgkdasislepdldnsgsntvsk_log2(plasma lactate (mmol/l))	0.57657	1.42675e-06	0.000122918
lmna_s429_svtkkrklestesrssfsqhartsgrvavee	plasma lactate (mmol/l)	lmna_s429_svtkkrklestesrssfsqhartsgrvavee_plasma lactate (mmol/l)	-0.576448	1.43572e-06	0.000123501
lmo7_s753_sqnqkstvpsrrrmysfddvleegkrpptmt	plasma lactate (mmol/l)	lmo7_s753_sqnqkstvpsrrrmysfddvleegkrpptmt_plasma lactate (mmol/l)	0.576416	1.43813e-06	0.00012366
tle4_s46_vddkdsshydsdgdksddnlvvdvsnedpss	log2(plasma lactate (mmol/l))	log2(plasma lactate (mmol/l))_tle4_s46_vddkdsshydsdgdksddnlvvdvsnedpss	-0.582697	1.03616e-06	0.000124652
pgm3_t62_vlrskqtkstigvmvtashnpeedngvklvd	plasma lactate (mmol/l)	pgm3_t62_vlrskqtkstigvmvtashnpeedngvklvd_plasma lactate (mmol/l)	-0.582586	1.04222e-06	0.000125184
plasma lactate (mmol/l)	arhgap21_s1432_asrkrkkpkekaqpsssedeldnvffkkenv	arhgap21_s1432_asrkrkkpkekaqpsssedeldnvffkkenv_plasma lactate (mmol/l)	-0.576053	1.46529e-06	0.000125393
smcr8_s492_tekstsvlsksdsqasltvplspqvvrskav	log2(plasma lactate (mmol/l))	log2(plasma lactate (mmol/l))_smcr8_s492_tekstsvlsksdsqasltvplspqvvrskav	-0.582535	1.04504e-06	0.000125436
log2(plasma lactate (mmol/l))	obscn_s6538_prgplglfrpeprgasppgpqvrslegtsfl	log2(plasma lactate (mmol/l))_obscn_s6538_prgplglfrpeprgasppgpqvrslegtsfl	-0.582409	1.05199e-06	0.000126067
dyrk4_y379_idfgsscyehqkvytyiqsrfyrspevilgh	log2(plasma lactate (mmol/l))	dyrk4_y379_idfgsscyehqkvytyiqsrfyrspevilgh_log2(plasma lactate (mmol/l))	-0.57591	1.47614e-06	0.00012608
smg6_s1196_dvviedfeedseaegsggeddirelrakkla	plasma lactate (mmol/l)	plasma lactate (mmol/l)_smg6_s1196_dvviedfeedseaegsggeddirelrakkla	0.582287	1.0588e-06	0.000126696
tgoln2_t296_nqladkgklsphafktesgeetdlisppqee	log2(plasma lactate (mmol/l))	log2(plasma lactate (mmol/l))_tgoln2_t296_nqladkgklsphafktesgeetdlisppqee	-0.582241	1.06133e-06	0.000126909
hrc_t207_geeeeeeeeeeeeasteyghqahrhrghgse	plasma lactate (mmol/l)	hrc_t207_geeeeeeeeeeeeasteyghqahrhrghgse_plasma lactate (mmol/l)	0.575671	1.49443e-06	0.000127252
gatad2a_s100_mrtshsdmkserrppspdvivlsdneqpssp	plasma lactate (mmol/l)	gatad2a_s100_mrtshsdmkserrppspdvivlsdneqpssp_plasma lactate (mmol/l)	-0.575642	1.49668e-06	0.000127383
cmya5_s2207_pdnkvaeqedletqpspsvekavtvidpegt	plasma lactate (mmol/l)	cmya5_s2207_pdnkvaeqedletqpspsvekavtvidpegt_plasma lactate (mmol/l)	-0.575639	1.49693e-06	0.000127399
casz1_s1758_laalgapgpaptaassp______________	plasma lactate (mmol/l)	casz1_s1758_laalgapgpaptaassp_______________plasma lactate (mmol/l)	0.575637	1.49708e-06	0.000127408
dpysl2_s647_qappvrnlhqsgfslsgaqiddniprrttqr	plasma lactate (mmol/l)	dpysl2_s647_qappvrnlhqsgfslsgaqiddniprrttqr_plasma lactate (mmol/l)	-0.575615	1.4988e-06	0.000127516
plasma lactate (mmol/l)	p2ry14_s323_kklhiplkaqndldisrikrgnttlestdtl	p2ry14_s323_kklhiplkaqndldisrikrgnttlestdtl_plasma lactate (mmol/l)	-0.581882	1.08161e-06	0.000128712
rpap3_s119_eldkddstheslsqeseseedgihvdsqkal	log2(plasma lactate (mmol/l))	log2(plasma lactate (mmol/l))_rpap3_s119_eldkddstheslsqeseseedgihvdsqkal	-0.581877	1.0819e-06	0.000128741
morc2_s677_espiklspatpsrkrsvavsdeeeveeeaer	plasma lactate (mmol/l)	morc2_s677_espiklspatpsrkrsvavsdeeeveeeaer_plasma lactate (mmol/l)	-0.575348	1.5195e-06	0.000128857
prpsap2_s219_rlgiavihgeaqdaesdlvdgrhsppmvrsv	plasma lactate (mmol/l)	plasma lactate (mmol/l)_prpsap2_s219_rlgiavihgeaqdaesdlvdgrhsppmvrsv	-0.581766	1.08819e-06	0.000129282
dst_s7255_pcrvhhhgskmlrsesnssitttqptiakgr	log2(plasma lactate (mmol/l))	dst_s7255_pcrvhhhgskmlrsesnssitttqptiakgr_log2(plasma lactate (mmol/l))	0.575164	1.53395e-06	0.000129777
hk1_t324_egritpelltrgkfntsdvsaieknkeglhn	log2(plasma lactate (mmol/l))	hk1_t324_egritpelltrgkfntsdvsaieknkeglhn_log2(plasma lactate (mmol/l))	-0.575124	1.53717e-06	0.000129994
stim1_s351_glgsqrdlthsdsesslhmsdrqrvapkppq	plasma lactate (mmol/l)	plasma lactate (mmol/l)_stim1_s351_glgsqrdlthsdsesslhmsdrqrvapkppq	0.581481	1.10466e-06	0.000130717
tmem57_s332_assknyknasgvvnssprshsatngsipsss	plasma lactate (mmol/l)	plasma lactate (mmol/l)_tmem57_s332_assknyknasgvvnssprshsatngsipsss	-0.58145	1.10641e-06	0.000130871
plasma lactate (mmol/l)	camk2g_s321_ttmlvsrnfsvgrqssapaspaasaaglagq	camk2g_s321_ttmlvsrnfsvgrqssapaspaasaaglagq_plasma lactate (mmol/l)	0.574853	1.55871e-06	0.000131287
plasma lactate (mmol/l)	cacnb1_s186_lqeqklrqnrlgssksgdnsssslgdvvtgt	cacnb1_s186_lqeqklrqnrlgssksgdnsssslgdvvtgt_plasma lactate (mmol/l)	-0.574821	1.56125e-06	0.000131464
log2(plasma lactate (mmol/l))	arhgef2_t740_prepalplepdsggntspgvtangeartfng	arhgef2_t740_prepalplepdsggntspgvtangeartfng_log2(plasma lactate (mmol/l))	-0.574796	1.56326e-06	0.000131585
srrm2_s1403_pdavekagmssnqsisspvldavprtpsrer	log2(plasma lactate (mmol/l))	log2(plasma lactate (mmol/l))_srrm2_s1403_pdavekagmssnqsisspvldavprtpsrer	-0.581231	1.11926e-06	0.000131943
na_s303_vnevlsykpvpfqrsslepdseeddrksiqs	plasma lactate (mmol/l)	na_s303_vnevlsykpvpfqrsslepdseeddrksiqs_plasma lactate (mmol/l)	0.581162	1.1233e-06	0.00013228
vdac2_t250_akvnnssligvgytqtlrpgvkltlsalvdg	plasma lactate (mmol/l)	plasma lactate (mmol/l)_vdac2_t250_akvnnssligvgytqtlrpgvkltlsalvdg	-0.581109	1.1264e-06	0.000132535
usp45_s402_ersqlihdrkcirklssgetvtyqknenlem	plasma lactate (mmol/l)	plasma lactate (mmol/l)_usp45_s402_ersqlihdrkcirklssgetvtyqknenlem	0.581079	1.12817e-06	0.000132692
cbx1_s89_ahetdkseggkrkadsdsedkgeeskpkkkk	log2(plasma lactate (mmol/l))	cbx1_s89_ahetdkseggkrkadsdsedkgeeskpkkkk_log2(plasma lactate (mmol/l))	0.574416	1.59408e-06	0.000133482
znf106_s295_elleanktplekephspadqpeqqaestlts	log2(plasma lactate (mmol/l))	log2(plasma lactate (mmol/l))_znf106_s295_elleanktplekephspadqpeqqaestlts	-0.580851	1.14178e-06	0.00013387
tnik_s659_pqrttsispalarknspgngsalgprlgsqp	log2(plasma lactate (mmol/l))	log2(plasma lactate (mmol/l))_tnik_s659_pqrttsispalarknspgngsalgprlgsqp	-0.580463	1.16517e-06	0.000135915
loc285556_t444_nscylsttpstnttrtpsptssdlarpnagr	plasma lactate (mmol/l)	loc285556_t444_nscylsttpstnttrtpsptssdlarpnagr_plasma lactate (mmol/l)	-0.57392	1.63516e-06	0.00013604
mef2d_s134_tpslvtssltdprllspqqpalqrnsvspgl	plasma lactate (mmol/l)	mef2d_s134_tpslvtssltdprllspqqpalqrnsvspgl_plasma lactate (mmol/l)	-0.573905	1.63636e-06	0.000136127
ttn_t9548_eiqptsnceitfknntlvlqvrkagmndagl	log2(plasma lactate (mmol/l))	log2(plasma lactate (mmol/l))_ttn_t9548_eiqptsnceitfknntlvlqvrkagmndagl	-0.580408	1.16858e-06	0.000136201
log2(plasma lactate (mmol/l))	neb_y2549_ipikaakasreiaseykykegfrkqlghhig	log2(plasma lactate (mmol/l))_neb_y2549_ipikaakasreiaseykykegfrkqlghhig	0.580403	1.16887e-06	0.000136225
log2(plasma lactate (mmol/l))	nr2e3_t6___________metrptalmsstvaaaapaag	log2(plasma lactate (mmol/l))_nr2e3_t6___________metrptalmsstvaaaapaag	-0.58032	1.17396e-06	0.000136674
hbb_s45_grllvvypwtqrffesfgdlstpdavmgnpk	log2(plasma lactate (mmol/l))	hbb_s45_grllvvypwtqrffesfgdlstpdavmgnpk_log2(plasma lactate (mmol/l))	-0.573654	1.65755e-06	0.000137468
plasma lactate (mmol/l)	pcif1_s140_vkkpkieipvtptgqsvpsspsipgtptlkm	pcif1_s140_vkkpkieipvtptgqsvpsspsipgtptlkm_plasma lactate (mmol/l)	-0.580157	1.184e-06	0.000137512
klc1_s524_vlndpenmekrrsreslnvdvvkyesgpdgg	log2(plasma lactate (mmol/l))	klc1_s524_vlndpenmekrrsreslnvdvvkyesgpdgg_log2(plasma lactate (mmol/l))	-0.573579	1.66392e-06	0.000137887
akap13_t1912_ndenmsntwkflshstdslnkiskvnestes	plasma lactate (mmol/l)	akap13_t1912_ndenmsntwkflshstdslnkiskvnestes_plasma lactate (mmol/l)	-0.573568	1.66484e-06	0.000137943
abcf1_s167_pkpakpeknrinkavseeqqpalkgkkgkee	log2(plasma lactate (mmol/l))	abcf1_s167_pkpakpeknrinkavseeqqpalkgkkgkee_log2(plasma lactate (mmol/l))	0.57354	1.66727e-06	0.000138095
stk11ip_s482_prpsppqeeargpqespqkmseevraepqee	plasma lactate (mmol/l)	plasma lactate (mmol/l)_stk11ip_s482_prpsppqeeargpqespqkmseevraepqee	-0.58001	1.19314e-06	0.000138264
irs1_t446_ygsspcdfrssfrsvtpdslghtppargeee	plasma lactate (mmol/l)	irs1_t446_ygsspcdfrssfrsvtpdslghtppargeee_plasma lactate (mmol/l)	-0.573368	1.68197e-06	0.000139054
cdc5l_t385_maltnvdtplkgglntplhesdfsgvtpqrq	log2(plasma lactate (mmol/l))	cdc5l_t385_maltnvdtplkgglntplhesdfsgvtpqrq_log2(plasma lactate (mmol/l))	-0.57333	1.68525e-06	0.000139247
irf2bp2_s175_ngfskleeppelnrqspnprrghavpptlvp	plasma lactate (mmol/l)	irf2bp2_s175_ngfskleeppelnrqspnprrghavpptlvp_plasma lactate (mmol/l)	0.573251	1.69205e-06	0.000139668
mybpc1_s448_adaaeysvmttggqssaklsvdlkplkiltp	plasma lactate (mmol/l)	mybpc1_s448_adaaeysvmttggqssaklsvdlkplkiltp_plasma lactate (mmol/l)	0.573249	1.69229e-06	0.00013968
eif2a_s501_heakkaakqearsdkspdlaptpapqstprn	plasma lactate (mmol/l)	eif2a_s501_heakkaakqearsdkspdlaptpapqstprn_plasma lactate (mmol/l)	0.573054	1.70921e-06	0.000140744
usp20_s263_kepvvatvalteardsdssdtdekregdrsp	log2(plasma lactate (mmol/l))	log2(plasma lactate (mmol/l))_usp20_s263_kepvvatvalteardsdssdtdekregdrsp	-0.579514	1.22445e-06	0.000140889
sptb_s1216_eaaeagirkfedflgsmennrdkvlspvdsg	log2(plasma lactate (mmol/l))	log2(plasma lactate (mmol/l))_sptb_s1216_eaaeagirkfedflgsmennrdkvlspvdsg	-0.579502	1.22522e-06	0.000140965
mb_y147_mnkalelfrkdmasnykelgfqg________	log2(plasma lactate (mmol/l))	log2(plasma lactate (mmol/l))_mb_y147_mnkalelfrkdmasnykelgfqg________	-0.572819	1.72986e-06	0.000142021
cast_s11______msqpgqkpaasprprraaaarrtheh	plasma lactate (mmol/l)	cast_s11______msqpgqkpaasprprraaaarrtheh_plasma lactate (mmol/l)	-0.57279	1.73242e-06	0.000142176
srsf2_s200_kresksrsrsksppkspeeegavss______	plasma lactate (mmol/l)	plasma lactate (mmol/l)_srsf2_s200_kresksrsrsksppkspeeegavss______	0.579248	1.24156e-06	0.000142337
supt6h_s7__________msdfveseaeeseeeyndegev	plasma lactate (mmol/l)	plasma lactate (mmol/l)_supt6h_s7__________msdfveseaeeseeeyndegev	-0.578953	1.26078e-06	0.000143939
jund_s70_kdepqtvpdvpsfgespplspidmdtqerik	plasma lactate (mmol/l)	jund_s70_kdepqtvpdvpsfgespplspidmdtqerik_plasma lactate (mmol/l)	-0.572431	1.76439e-06	0.000144129
hbd_s50_vypwtqrffesfgdlsspdavmgnpkvkahg	plasma lactate (mmol/l)	hbd_s50_vypwtqrffesfgdlsspdavmgnpkvkahg_plasma lactate (mmol/l)	-0.572402	1.76703e-06	0.000144288
actn2_y589_simaiqnevekviqsynirisssnpystvtm	log2(plasma lactate (mmol/l))	actn2_y589_simaiqnevekviqsynirisssnpystvtm_log2(plasma lactate (mmol/l))	-0.57236	1.77083e-06	0.000144531
plasma lactate (mmol/l)	arfgap2_s232_sgppkykdnpfslgesfgsrwdtdaawgmdr	arfgap2_s232_sgppkykdnpfslgesfgsrwdtdaawgmdr_plasma lactate (mmol/l)	0.57232	1.77439e-06	0.000144729
ryr1_s2845_eeektekkktrkisqsaqtydpregynpqpp	log2(plasma lactate (mmol/l))	log2(plasma lactate (mmol/l))_ryr1_s2845_eeektekkktrkisqsaqtydpregynpqpp	-0.578749	1.27426e-06	0.000145092
na_s56_sslskeapgveerpssvvsslsyrkrltlkd	log2(plasma lactate (mmol/l))	log2(plasma lactate (mmol/l))_na_s56_sslskeapgveerpssvvsslsyrkrltlkd	-0.578727	1.27572e-06	0.000145211
myom1_s401_stmplsfgvtpygyasrfeihfddkfdvsfg	log2(plasma lactate (mmol/l))	log2(plasma lactate (mmol/l))_myom1_s401_stmplsfgvtpygyasrfeihfddkfdvsfg	-0.578602	1.28402e-06	0.00014591
myo18b_s2296_yqttgastlrrgragsdegnlslrvgakspl	plasma lactate (mmol/l)	myo18b_s2296_yqttgastlrrgragsdegnlslrvgakspl_plasma lactate (mmol/l)	0.578518	1.28964e-06	0.000146366
plasma lactate (mmol/l)	camk2b_t371_tnstknsaaatspkgtlppaalepqttvihn	camk2b_t371_tnstknsaaatspkgtlppaalepqttvihn_plasma lactate (mmol/l)	0.57175	1.82666e-06	0.000147975
fam21a_s965_rrpqtraarrlaaqessetedmsvprgpiaq	plasma lactate (mmol/l)	fam21a_s965_rrpqtraarrlaaqessetedmsvprgpiaq_plasma lactate (mmol/l)	0.571713	1.83007e-06	0.000148183
log2(plasma lactate (mmol/l))	pank4_s365_lmsaspelgpaqrarsgtfdllemdrlerpl	log2(plasma lactate (mmol/l))_pank4_s365_lmsaspelgpaqrarsgtfdllemdrlerpl	-0.578125	1.31626e-06	0.000148591
rb1cc1_t631_hnlvkaaqsldemsqtitdllseqkasvsqt	log2(plasma lactate (mmol/l))	log2(plasma lactate (mmol/l))_rb1cc1_t631_hnlvkaaqsldemsqtitdllseqkasvsqt	-0.578086	1.31897e-06	0.000148819
myh7_t1695_llqaeleelravveqtersrklaeqeliets	plasma lactate (mmol/l)	myh7_t1695_llqaeleelravveqtersrklaeqeliets_plasma lactate (mmol/l)	-0.571585	1.84206e-06	0.000148909
na_s164_tspsssssssssdsesddeadvsevtprvvs	log2(plasma lactate (mmol/l))	log2(plasma lactate (mmol/l))_na_s164_tspsssssssssdsesddeadvsevtprvvs	-0.577645	1.34951e-06	0.000151337
immt_y481_altaaippesltrgvyseetlrarfyavqkl	plasma lactate (mmol/l)	immt_y481_altaaippesltrgvyseetlrarfyavqkl_plasma lactate (mmol/l)	-0.571145	1.88372e-06	0.000151491
wnk1_s1764_ekpelsepshlngpssdpeaaflsrdvddgs	plasma lactate (mmol/l)	plasma lactate (mmol/l)_wnk1_s1764_ekpelsepshlngpssdpeaaflsrdvddgs	-0.577566	1.35502e-06	0.000151751
ythdc1_s308_gsdekkkerkrargispivfdrsgssasesy	log2(plasma lactate (mmol/l))	log2(plasma lactate (mmol/l))_ythdc1_s308_gsdekkkerkrargispivfdrsgssasesy	0.577495	1.35999e-06	0.00015215
tpi1_t205_rgwlksnvsdavaqstriiyggsvtgatcke	plasma lactate (mmol/l)	plasma lactate (mmol/l)_tpi1_t205_rgwlksnvsdavaqstriiyggsvtgatcke	-0.577455	1.36283e-06	0.000152373
specc1_s55_slafesrlsrlkrassedtlnkpgstaasgv	plasma lactate (mmol/l)	plasma lactate (mmol/l)_specc1_s55_slafesrlsrlkrassedtlnkpgstaasgv	-0.577234	1.37855e-06	0.000153677
ryr1_t4462_gglgdmgdttpaepptpegspilkrklgvdg	log2(plasma lactate (mmol/l))	log2(plasma lactate (mmol/l))_ryr1_t4462_gglgdmgdttpaepptpegspilkrklgvdg	-0.577202	1.38085e-06	0.000153858
larp6_s447_wvrrrrqaemgtqekspgtspllsrkmqtad	plasma lactate (mmol/l)	larp6_s447_wvrrrrqaemgtqekspgtspllsrkmqtad_plasma lactate (mmol/l)	-0.570674	1.92922e-06	0.000154265
slc4a4_s201_tvssasrmftnpdngspamthrnltssslnd	plasma lactate (mmol/l)	plasma lactate (mmol/l)_slc4a4_s201_tvssasrmftnpdngspamthrnltssslnd	-0.577085	1.38923e-06	0.000154546
mdh1_s326_ekmdltakelteekesafeflssa_______	plasma lactate (mmol/l)	mdh1_s326_ekmdltakelteekesafeflssa________plasma lactate (mmol/l)	0.570536	1.94275e-06	0.000155042
znf106_t339_kkkslraahvpensdteqdvltvkpvrkvka	log2(plasma lactate (mmol/l))	log2(plasma lactate (mmol/l))_znf106_t339_kkkslraahvpensdteqdvltvkpvrkvka	-0.576936	1.39994e-06	0.000155438
mtfp1_s128_iiihpidrsvdflldsslrklyptvgkpsss	plasma lactate (mmol/l)	mtfp1_s128_iiihpidrsvdflldsslrklyptvgkpsss_plasma lactate (mmol/l)	0.570137	1.98243e-06	0.000157338
akap12_s493_laevqqdgeaeegatsdgekkregvtpwasf	log2(plasma lactate (mmol/l))	akap12_s493_laevqqdgeaeegatsdgekkregvtpwasf_log2(plasma lactate (mmol/l))	-0.570134	1.98275e-06	0.000157358
cdyl2_s73_lhmskdkriksgkqsstskllrdsrgpsvek	plasma lactate (mmol/l)	cdyl2_s73_lhmskdkriksgkqsstskllrdsrgpsvek_plasma lactate (mmol/l)	-0.57011	1.9851e-06	0.000157479
phrf1_s1360_hllrpdaaekaeapsspdvapagkedspsas	log2(plasma lactate (mmol/l))	log2(plasma lactate (mmol/l))_phrf1_s1360_hllrpdaaekaeapsspdvapagkedspsas	-0.576473	1.43391e-06	0.000158189
log2(plasma lactate (mmol/l))	aatf_s203_dsqgeseedragdrnseddgvvmtfssvkvs	aatf_s203_dsqgeseedragdrnseddgvvmtfssvkvs_log2(plasma lactate (mmol/l))	-0.569847	2.01166e-06	0.000159039
iws1_s400_eeekvakrkaavlsdsedeekasakksrvvs	log2(plasma lactate (mmol/l))	iws1_s400_eeekvakrkaavlsdsedeekasakksrvvs_log2(plasma lactate (mmol/l))	-0.569818	2.01459e-06	0.000159215
synpo2_s1064_vpvgiptspkqesasssyfvaprpkfsakks	log2(plasma lactate (mmol/l))	log2(plasma lactate (mmol/l))_synpo2_s1064_vpvgiptspkqesasssyfvaprpkfsakks	-0.576244	1.45093e-06	0.000159614
plasma lactate (mmol/l)	camk2b_t321_ttmlatrnfsvgrqttapatmstaasgttmg	camk2b_t321_ttmlatrnfsvgrqttapatmstaasgttmg_plasma lactate (mmol/l)	0.569586	2.03837e-06	0.000160668
sepp1_s266_gqhrqghpenrdmpasedlqdlqkklcrkrc	plasma lactate (mmol/l)	plasma lactate (mmol/l)_sepp1_s266_gqhrqghpenrdmpasedlqdlqkklcrkrc	-0.575992	1.46997e-06	0.000161061
log2(plasma lactate (mmol/l))	myom2_s693_eqyifrvkavnavgmsensqesdvikvqaal	log2(plasma lactate (mmol/l))_myom2_s693_eqyifrvkavnavgmsensqesdvikvqaal	-0.575949	1.47319e-06	0.000161337
sec62_s356_sdtdsdrreddrsqhssgngndfemitkeel	plasma lactate (mmol/l)	plasma lactate (mmol/l)_sec62_s356_sdtdsdrreddrsqhssgngndfemitkeel	-0.575936	1.47418e-06	0.000161408
ehbp1_s397_ntvsagkdlstspkpspipspvlgrkpnasq	log2(plasma lactate (mmol/l))	ehbp1_s397_ntvsagkdlstspkpspipspvlgrkpnasq_log2(plasma lactate (mmol/l))	-0.569315	2.06649e-06	0.000162375
srsf9_s216_grdspyqsrgsphyfspfrpy__________	log2(plasma lactate (mmol/l))	log2(plasma lactate (mmol/l))_srsf9_s216_grdspyqsrgsphyfspfrpy__________	-0.575701	1.49215e-06	0.000162866
dennd4a_s1555_rdlrrpgryflksspstenmhfpssissqtr	plasma lactate (mmol/l)	dennd4a_s1555_rdlrrpgryflksspstenmhfpssissqtr_plasma lactate (mmol/l)	-0.569211	2.07735e-06	0.000163021
log2(plasma lactate (mmol/l))	pacsin3_s383_vralydyagqeadelsfrageellkmseede	log2(plasma lactate (mmol/l))_pacsin3_s383_vralydyagqeadelsfrageellkmseede	0.575668	1.4947e-06	0.000163075
plasma lactate (mmol/l)	pard3_s792_sdasqldfvktrksksmdlgsspsrdvgpsl	pard3_s792_sdasqldfvktrksksmdlgsspsrdvgpsl_plasma lactate (mmol/l)	0.575604	1.49962e-06	0.000163462
plasma lactate (mmol/l)	anxa5_y197_ksirsipaylaetlyyamkgagtddhtlirv	anxa5_y197_ksirsipaylaetlyyamkgagtddhtlirv_plasma lactate (mmol/l)	-0.569127	2.08619e-06	0.000163529
sorbs1_s945_lvknpvdymdlpfssspsrsataspqfsshs	plasma lactate (mmol/l)	plasma lactate (mmol/l)_sorbs1_s945_lvknpvdymdlpfssspsrsataspqfsshs	-0.57553	1.50534e-06	0.000163899
phkb_s18_cspdavvspssaflrsgsvyeplksinlprp	log2(plasma lactate (mmol/l))	log2(plasma lactate (mmol/l))_phkb_s18_cspdavvspssaflrsgsvyeplksinlprp	0.57551	1.50693e-06	0.000164013
ttn_y14898_vkwfkngteilkskkyeivadgrvrklvihd	plasma lactate (mmol/l)	plasma lactate (mmol/l)_ttn_y14898_vkwfkngteilkskkyeivadgrvrklvihd	0.575342	1.52001e-06	0.000165119
psmb6_s58_dggvvlgadsrtttgsyianrvtdkltpihd	log2(plasma lactate (mmol/l))	log2(plasma lactate (mmol/l))_psmb6_s58_dggvvlgadsrtttgsyianrvtdkltpihd	0.575303	1.52307e-06	0.000165384
ttn_s30380_ernsilwqkvntspisgreyratglvegldy	plasma lactate (mmol/l)	plasma lactate (mmol/l)_ttn_s30380_ernsilwqkvntspisgreyratglvegldy	0.575206	1.53067e-06	0.000166008
r3hdm2_s305_gnreglsrtsssrqsstdselksleprpwss	log2(plasma lactate (mmol/l))	log2(plasma lactate (mmol/l))_r3hdm2_s305_gnreglsrtsssrqsstdselksleprpwss	-0.575162	1.53416e-06	0.000166265
cobl_s212_llrdniageelelskslnelgikelyawdnr	plasma lactate (mmol/l)	cobl_s212_llrdniageelelskslnelgikelyawdnr_plasma lactate (mmol/l)	-0.568506	2.15245e-06	0.00016746
cic_s1371_rfaelpefrpeevlpsptlqslatsprailg	plasma lactate (mmol/l)	cic_s1371_rfaelpefrpeevlpsptlqslatsprailg_plasma lactate (mmol/l)	0.56842	2.16181e-06	0.000167983
gse1_s28_vaqkrrkrrrmlrerspspptiqskrqtpsp	plasma lactate (mmol/l)	gse1_s28_vaqkrrkrrrmlrerspspptiqskrqtpsp_plasma lactate (mmol/l)	-0.568396	2.16444e-06	0.000168145
mapk3_t88_lariadpehdhtgflteyvatrwyrapeiml	log2(plasma lactate (mmol/l))	log2(plasma lactate (mmol/l))_mapk3_t88_lariadpehdhtgflteyvatrwyrapeiml	0.568264	2.17881e-06	0.000169001
mapk3_y90_riadpehdhtgflteyvatrwyrapeimlns	log2(plasma lactate (mmol/l))	log2(plasma lactate (mmol/l))_mapk3_y90_riadpehdhtgflteyvatrwyrapeimlns	0.568264	2.17881e-06	0.000169001
htatsf1_s713_edddsneklfdeeedsseklfddsdergtlg	log2(plasma lactate (mmol/l))	htatsf1_s713_edddsneklfdeeedsseklfddsdergtlg_log2(plasma lactate (mmol/l))	-0.568115	2.19519e-06	0.000169938
hbd_s51_ypwtqrffesfgdlsspdavmgnpkvkahgk	log2(plasma lactate (mmol/l))	hbd_s51_ypwtqrffesfgdlsspdavmgnpkvkahgk_log2(plasma lactate (mmol/l))	-0.56804	2.20351e-06	0.000170444
log2(plasma lactate (mmol/l))	palm_t141_akeerktevvmnsqqtpvgtpkdkrvsntpl	log2(plasma lactate (mmol/l))_palm_t141_akeerktevvmnsqqtpvgtpkdkrvsntpl	-0.574488	1.58817e-06	0.000170602
sepsecs_s499_alkldnvlldtyqdass______________	plasma lactate (mmol/l)	plasma lactate (mmol/l)_sepsecs_s499_alkldnvlldtyqdass______________	-0.574481	1.58873e-06	0.000170639
na_s56_sslskeapgveerpssvvsslsyrkrltlkd	plasma lactate (mmol/l)	na_s56_sslskeapgveerpssvvsslsyrkrltlkd_plasma lactate (mmol/l)	-0.574352	1.59931e-06	0.000171471
plasma lactate (mmol/l)	arfgap2_s297_ssearqkfagakaissdmffgrevdaeyear	arfgap2_s297_ssearqkfagakaissdmffgrevdaeyear_plasma lactate (mmol/l)	0.567844	2.22529e-06	0.000171748
limch1_s1357_pktlpldksinhqiespserrkksprehfqa	plasma lactate (mmol/l)	limch1_s1357_pktlpldksinhqiespserrkksprehfqa_plasma lactate (mmol/l)	-0.567772	2.23331e-06	0.000172225
uso1_s952_edelesgdqededdesedpgkdldhi_____	plasma lactate (mmol/l)	plasma lactate (mmol/l)_uso1_s952_edelesgdqededdesedpgkdldhi_____	-0.574228	1.6095e-06	0.000172291
rab11fip1_s54_dtasaiipsttpsvdsddesvvkdkkkkski	plasma lactate (mmol/l)	plasma lactate (mmol/l)_rab11fip1_s54_dtasaiipsttpsvdsddesvvkdkkkkski	-0.574093	1.62071e-06	0.000173162
jph2_s168_vvvrsplrtslsslrsehsngtvapdspasp	plasma lactate (mmol/l)	jph2_s168_vvvrsplrtslsslrsehsngtvapdspasp_plasma lactate (mmol/l)	0.567619	2.25051e-06	0.000173231
dusp27_s566_riqfgfhkkdlgagdssgepgaeeavgeknp	plasma lactate (mmol/l)	dusp27_s566_riqfgfhkkdlgagdssgepgaeeavgeknp_plasma lactate (mmol/l)	0.567584	2.25452e-06	0.000173478
pgam1_s134_ydvppppmepdhpfysniskdrryadltedq	log2(plasma lactate (mmol/l))	log2(plasma lactate (mmol/l))_pgam1_s134_ydvppppmepdhpfysniskdrryadltedq	0.574033	1.62571e-06	0.000173547
rptor_t857_tvnarpqrvldtssltqsapasptnkgvhih	plasma lactate (mmol/l)	plasma lactate (mmol/l)_rptor_t857_tvnarpqrvldtssltqsapasptnkgvhih	-0.574023	1.6265e-06	0.000173611
adcy2_s905_dlktyfvntemsrslsqsnvas_________	plasma lactate (mmol/l)	adcy2_s905_dlktyfvntemsrslsqsnvas__________plasma lactate (mmol/l)	-0.567447	2.27011e-06	0.000174404
log2(plasma lactate (mmol/l))	bcl9l_s934_isinqmgspgmghlksptlsqvhsplvtsps	bcl9l_s934_isinqmgspgmghlksptlsqvhsplvtsps_log2(plasma lactate (mmol/l))	-0.567374	2.27842e-06	0.000174907
ranbp2_s2447_fkkifdeaktaqekdslitphvsrsstpres	log2(plasma lactate (mmol/l))	log2(plasma lactate (mmol/l))_ranbp2_s2447_fkkifdeaktaqekdslitphvsrsstpres	-0.573734	1.6508e-06	0.000175531
vdac1_y247_cfsakvnnssliglgytqtlkpgikltlsal	plasma lactate (mmol/l)	plasma lactate (mmol/l)_vdac1_y247_cfsakvnnssliglgytqtlkpgikltlsal	0.573586	1.66331e-06	0.000176523
glod4_s94_dyklgndfmgitlassqavsnarklewplte	plasma lactate (mmol/l)	glod4_s94_dyklgndfmgitlassqavsnarklewplte_plasma lactate (mmol/l)	-0.567111	2.30863e-06	0.000176675
tgfb1i1_s126_dqsedkkrpslpsspspglpkasatsatlel	log2(plasma lactate (mmol/l))	log2(plasma lactate (mmol/l))_tgfb1i1_s126_dqsedkkrpslpsspspglpkasatsatlel	-0.573403	1.67897e-06	0.000177762
log2(plasma lactate (mmol/l))	pcyt1a_s347_psfrwpfsgktsppcspanlsrhkaaaydis	log2(plasma lactate (mmol/l))_pcyt1a_s347_psfrwpfsgktsppcspanlsrhkaaaydis	-0.573284	1.68924e-06	0.000178585
psma7_s30_hlfqveyaqeavkkgstavgvrgrdivvlgv	log2(plasma lactate (mmol/l))	log2(plasma lactate (mmol/l))_psma7_s30_hlfqveyaqeavkkgstavgvrgrdivvlgv	-0.573271	1.69032e-06	0.000178654
srsf9_s189_egetsyirvyperstsygysrsrsgsrgrds	plasma lactate (mmol/l)	plasma lactate (mmol/l)_srsf9_s189_egetsyirvyperstsygysrsrsgsrgrds	-0.573159	1.70002e-06	0.000179421
tjp2_s1010_kpspepraqmrraassdqlrdnspppafkpe	plasma lactate (mmol/l)	plasma lactate (mmol/l)_tjp2_s1010_kpspepraqmrraassdqlrdnspppafkpe	-0.57315	1.70081e-06	0.000179474
synpo2_s906_dtvqahaaraqsptpslpaswkyssnvrapp	log2(plasma lactate (mmol/l))	log2(plasma lactate (mmol/l))_synpo2_s906_dtvqahaaraqsptpslpaswkyssnvrapp	-0.573032	1.71116e-06	0.000180269
srsf2_s200_kresksrsrsksppkspeeegavss______	log2(plasma lactate (mmol/l))	log2(plasma lactate (mmol/l))_srsf2_s200_kresksrsrsksppkspeeegavss______	0.572948	1.71845e-06	0.000180822
mlip_s67_tskflvkipeessdkspetvnrsksndyltl	log2(plasma lactate (mmol/l))	log2(plasma lactate (mmol/l))_mlip_s67_tskflvkipeessdkspetvnrsksndyltl	-0.566429	2.38872e-06	0.00018121
eif3a_s848_ererrreeerrlgdsslsrkdsrwgdrdseg	plasma lactate (mmol/l)	eif3a_s848_ererrreeerrlgdsslsrkdsrwgdrdseg_plasma lactate (mmol/l)	0.566398	2.3925e-06	0.000181416
rbm10_s660_spprglvaaysgesdseeeqerggpereekl	plasma lactate (mmol/l)	plasma lactate (mmol/l)_rbm10_s660_spprglvaaysgesdseeeqerggpereekl	-0.572574	1.75156e-06	0.000183333
morc2_s681_klspatpsrkrsvavsdeeeveeeaerrker	log2(plasma lactate (mmol/l))	log2(plasma lactate (mmol/l))_morc2_s681_klspatpsrkrsvavsdeeeveeeaerrker	-0.566102	2.42811e-06	0.000183431
ttn_t20726_gsddwervhkgsikethymvdrcvenqiyef	plasma lactate (mmol/l)	plasma lactate (mmol/l)_ttn_t20726_gsddwervhkgsikethymvdrcvenqiyef	0.572552	1.75356e-06	0.000183472
agtr2_s5____________mkgnstlattsknitsglhf	plasma lactate (mmol/l)	agtr2_s5____________mkgnstlattsknitsglhf_plasma lactate (mmol/l)	-0.566073	2.43162e-06	0.00018363
cdyl2_s72_glhmskdkriksgkqsstskllrdsrgpsve	log2(plasma lactate (mmol/l))	cdyl2_s72_glhmskdkriksgkqsstskllrdsrgpsve_log2(plasma lactate (mmol/l))	-0.565771	2.46859e-06	0.000185714
actn2_y589_simaiqnevekviqsynirisssnpystvtm	plasma lactate (mmol/l)	actn2_y589_simaiqnevekviqsynirisssnpystvtm_plasma lactate (mmol/l)	-0.565749	2.47122e-06	0.000185857
git2_y330_nnqhsvesqdndqpdydsvasdedtdletta	plasma lactate (mmol/l)	git2_y330_nnqhsvesqdndqpdydsvasdedtdletta_plasma lactate (mmol/l)	-0.565695	2.47786e-06	0.000186226
slc16a3_s436_vaaaeeeklhkppadsgvdlrevehflkaep	log2(plasma lactate (mmol/l))	log2(plasma lactate (mmol/l))_slc16a3_s436_vaaaeeeklhkppadsgvdlrevehflkaep	0.572123	1.79233e-06	0.000186465
adcy9_s688_qngllsppqeekltnsqtslceilqekgrwa	plasma lactate (mmol/l)	adcy9_s688_qngllsppqeekltnsqtslceilqekgrwa_plasma lactate (mmol/l)	-0.565529	2.49847e-06	0.00018738
prrc2a_s1120_gsetgsethesdlapsdkeaptpkegtltqv	log2(plasma lactate (mmol/l))	log2(plasma lactate (mmol/l))_prrc2a_s1120_gsetgsethesdlapsdkeaptpkegtltqv	-0.571993	1.80419e-06	0.000187393
myot_s495_egefqrlaaqsglyeseel____________	log2(plasma lactate (mmol/l))	log2(plasma lactate (mmol/l))_myot_s495_egefqrlaaqsglyeseel____________	0.571784	1.82347e-06	0.000188842
ttn_t15766_earskydvpgpplnvtitdvnrfgvsltwep	log2(plasma lactate (mmol/l))	log2(plasma lactate (mmol/l))_ttn_t15766_earskydvpgpplnvtitdvnrfgvsltwep	-0.571737	1.82787e-06	0.000189167
trip10_s296_dvefedfsqpmnrapsdsslgtpsdgrpelr	log2(plasma lactate (mmol/l))	log2(plasma lactate (mmol/l))_trip10_s296_dvefedfsqpmnrapsdsslgtpsdgrpelr	0.571703	1.83102e-06	0.000189413
pkp4_t283_aaraaspysqrpasptairrigsvtsrqtsn	plasma lactate (mmol/l)	pkp4_t283_aaraaspysqrpasptairrigsvtsrqtsn_plasma lactate (mmol/l)	-0.571526	1.84762e-06	0.000190664
stxbp5_s111_vkdnsfsrsrsssvtsidkesreaisalhfc	plasma lactate (mmol/l)	plasma lactate (mmol/l)_stxbp5_s111_vkdnsfsrsrsssvtsidkesreaisalhfc	-0.571347	1.86451e-06	0.000191961
tjp1_s300_erddiseiqslasdhsgrshdrpprrsrsrs	log2(plasma lactate (mmol/l))	log2(plasma lactate (mmol/l))_tjp1_s300_erddiseiqslasdhsgrshdrpprrsrsrs	-0.571343	1.86487e-06	0.000191983
aak1_s20_fdsrreqggsglgsgssggggstsglgsgyi	log2(plasma lactate (mmol/l))	aak1_s20_fdsrreqggsglgsgssggggstsglgsgyi_log2(plasma lactate (mmol/l))	-0.564838	2.58589e-06	0.000192299
plasma lactate (mmol/l)	nexn_t306_ddspemyktisqefltpgkleinfeellkqk	nexn_t306_ddspemyktisqefltpgkleinfeellkqk_plasma lactate (mmol/l)	-0.571295	1.86938e-06	0.000192316
log2(plasma lactate (mmol/l))	neb_t4163_yrtrpealsftsivdtpevvlakanslqise	log2(plasma lactate (mmol/l))_neb_t4163_yrtrpealsftsivdtpevvlakanslqise	-0.571277	1.87111e-06	0.000192448
kiaa0195_s225_vlepgdlfppfspppsprgevergpqspqqh	log2(plasma lactate (mmol/l))	kiaa0195_s225_vlepgdlfppfspppsprgevergpqspqqh_log2(plasma lactate (mmol/l))	-0.564791	2.59194e-06	0.000192628
ctnnd1_s352_aplaqhergslasldslrkggppppnwrqpe	plasma lactate (mmol/l)	ctnnd1_s352_aplaqhergslasldslrkggppppnwrqpe_plasma lactate (mmol/l)	-0.564778	2.59371e-06	0.000192717
sptan1_s1031_vpaayvkkldpaqsasrenlleeqgsialrq	log2(plasma lactate (mmol/l))	log2(plasma lactate (mmol/l))_sptan1_s1031_vpaayvkkldpaqsasrenlleeqgsialrq	-0.571224	1.87617e-06	0.000192849
ttn_s5962_pisiqwfkddqeisasekykfsfhdntafle	plasma lactate (mmol/l)	plasma lactate (mmol/l)_ttn_s5962_pisiqwfkddqeisasekykfsfhdntafle	0.570992	1.89839e-06	0.000194506
log2(plasma lactate (mmol/l))	c2cd2l_t673_aglsqshddlsnatatpsvrkkagsfsrrli	c2cd2l_t673_aglsqshddlsnatatpsvrkkagsfsrrli_log2(plasma lactate (mmol/l))	-0.564352	2.64918e-06	0.000195772
rb1cc1_s624_hqhvlalhnlvkaaqsldemsqtitdllseq	plasma lactate (mmol/l)	plasma lactate (mmol/l)_rb1cc1_s624_hqhvlalhnlvkaaqsldemsqtitdllseq	-0.570756	1.92118e-06	0.000196243
ttn_s25586_vnrydsgkytltlenssgtksafvtvrvldt	log2(plasma lactate (mmol/l))	log2(plasma lactate (mmol/l))_ttn_s25586_vnrydsgkytltlenssgtksafvtvrvldt	-0.570744	1.92243e-06	0.000196324
pikfyve_s475_ghsepswfkdikfddsdteqiaeegddnlak	log2(plasma lactate (mmol/l))	log2(plasma lactate (mmol/l))_pikfyve_s475_ghsepswfkdikfddsdteqiaeegddnlak	-0.570716	1.92514e-06	0.000196499
sec16a_s417_vsqnyrgsvsqpstpsppkptgifqtsanss	log2(plasma lactate (mmol/l))	log2(plasma lactate (mmol/l))_sec16a_s417_vsqnyrgsvsqpstpsppkptgifqtsanss	-0.57068	1.92861e-06	0.000196735
hivep2_s1443_tsdsvatlggskrmlspasslelfmetkqqk	log2(plasma lactate (mmol/l))	hivep2_s1443_tsdsvatlggskrmlspasslelfmetkqqk_log2(plasma lactate (mmol/l))	0.564169	2.67323e-06	0.000197052
hist1h1b_s2_______________msetapaetatpapvek	log2(plasma lactate (mmol/l))	hist1h1b_s2_______________msetapaetatpapvek_log2(plasma lactate (mmol/l))	-0.564162	2.67419e-06	0.00019709
plasma lactate (mmol/l)	nucks1_s221_keedeepesppekktstspppeksgdegsed	nucks1_s221_keedeepesppekktstspppeksgdegsed_plasma lactate (mmol/l)	0.570587	1.93776e-06	0.000197416
plasma lactate (mmol/l)	ablim3_s280_araekklkhrrtsetsisppgssigspnrvi	ablim3_s280_araekklkhrrtsetsisppgssigspnrvi_plasma lactate (mmol/l)	-0.564105	2.68182e-06	0.000197485
hdgf_s125_eaaegdgdkkgnaegssdeegklvidepake	log2(plasma lactate (mmol/l))	hdgf_s125_eaaegdgdkkgnaegssdeegklvidepake_log2(plasma lactate (mmol/l))	0.563997	2.69621e-06	0.000198277
tns1_t1265_pesqaraqfsvagvhtvpgspqarhrtvgtn	plasma lactate (mmol/l)	plasma lactate (mmol/l)_tns1_t1265_pesqaraqfsvagvhtvpgspqarhrtvgtn	-0.570283	1.96783e-06	0.000199685
tbc1d4_s733_yqnsgrlspqyeneisdgegrkrtsstcsne	log2(plasma lactate (mmol/l))	log2(plasma lactate (mmol/l))_tbc1d4_s733_yqnsgrlspqyeneisdgegrkrtsstcsne	-0.570159	1.98019e-06	0.000200591
fry_s1329_lhnielvdsrlllpgsspsspedevkdregd	log2(plasma lactate (mmol/l))	fry_s1329_lhnielvdsrlllpgsspsspedevkdregd_log2(plasma lactate (mmol/l))	-0.56368	2.73889e-06	0.000200621
ccar2_s362_evrsvasnqsemefsslqdmpkeldpsavlp	plasma lactate (mmol/l)	ccar2_s362_evrsvasnqsemefsslqdmpkeldpsavlp_plasma lactate (mmol/l)	-0.563622	2.74679e-06	0.000201089
exoc1_s484_nrrsqssslldmgnmsasdldvadrtkfdki	plasma lactate (mmol/l)	exoc1_s484_nrrsqssslldmgnmsasdldvadrtkfdki_plasma lactate (mmol/l)	-0.56347	2.76757e-06	0.000202202
cmya5_s2825_yllspvkpqtlasgaspeinavkkkemprse	log2(plasma lactate (mmol/l))	cmya5_s2825_yllspvkpqtlasgaspeinavkkkemprse_log2(plasma lactate (mmol/l))	-0.563421	2.77422e-06	0.000202559
rb1cc1_t631_hnlvkaaqsldemsqtitdllseqkasvsqt	plasma lactate (mmol/l)	plasma lactate (mmol/l)_rb1cc1_t631_hnlvkaaqsldemsqtitdllseqkasvsqt	-0.569852	2.01123e-06	0.000202847
itih2_s35_eipinglserslpgeseemmeevdqvtlysy	plasma lactate (mmol/l)	itih2_s35_eipinglserslpgeseemmeevdqvtlysy_plasma lactate (mmol/l)	-0.563367	2.78165e-06	0.000202978
ttn_t28708_sddtdwktsiqslrgteytisglttgaeyvf	log2(plasma lactate (mmol/l))	log2(plasma lactate (mmol/l))_ttn_t28708_sddtdwktsiqslrgteytisglttgaeyvf	-0.569794	2.01705e-06	0.000203277
ikbkb_s611_iacskvrgpvsgspdsmnasrlsqpgqlmsq	plasma lactate (mmol/l)	ikbkb_s611_iacskvrgpvsgspdsmnasrlsqpgqlmsq_plasma lactate (mmol/l)	-0.563322	2.78786e-06	0.000203289
prkar1b_s77_nrqilarqksnsqsdshdeevsptppnpvvk	log2(plasma lactate (mmol/l))	log2(plasma lactate (mmol/l))_prkar1b_s77_nrqilarqksnsqsdshdeevsptppnpvvk	-0.56973	2.02362e-06	0.000203754
ahnak_s5739_gkggvtgspeasisgskgdlksskaslgsle	log2(plasma lactate (mmol/l))	ahnak_s5739_gkggvtgspeasisgskgdlksskaslgsle_log2(plasma lactate (mmol/l))	-0.563221	2.80181e-06	0.000204075
na_s62_apgveerpssvvsslsyrkrltlkdsiggtg	log2(plasma lactate (mmol/l))	log2(plasma lactate (mmol/l))_na_s62_apgveerpssvvsslsyrkrltlkdsiggtg	-0.569647	2.03209e-06	0.000204344
gatad2a_s114_pspdvivlsdneqpssprvnglttvalk___	plasma lactate (mmol/l)	gatad2a_s114_pspdvivlsdneqpssprvnglttvalk____plasma lactate (mmol/l)	-0.562947	2.83999e-06	0.000206143
tns2_s646_qgyaeasmekrrlcrslseglypyppemgkp	log2(plasma lactate (mmol/l))	log2(plasma lactate (mmol/l))_tns2_s646_qgyaeasmekrrlcrslseglypyppemgkp	0.569392	2.05846e-06	0.000206248
ralbp1_s93_kekrtegyaafqedssgdeaespskmkrskg	log2(plasma lactate (mmol/l))	log2(plasma lactate (mmol/l))_ralbp1_s93_kekrtegyaafqedssgdeaespskmkrskg	-0.569246	2.07367e-06	0.000207314
srrm2_s973_nvesrllpryshsgssspdtkvkpetpprqs	plasma lactate (mmol/l)	plasma lactate (mmol/l)_srrm2_s973_nvesrllpryshsgssspdtkvkpetpprqs	-0.569148	2.08397e-06	0.00020804
mme_s4_____________mgksesqmditdintpkpk	plasma lactate (mmol/l)	mme_s4_____________mgksesqmditdintpkpk_plasma lactate (mmol/l)	-0.562491	2.90463e-06	0.000209616
log2(plasma lactate (mmol/l))	camlg_s40_sqrraelrrrkllmnseqrinrimgfhrpgs	camlg_s40_sqrraelrrrkllmnseqrinrimgfhrpgs_log2(plasma lactate (mmol/l))	0.562369	2.92217e-06	0.000210582
csrp3_s101_ehlglqfqqspkparsvttsnpskftakfge	log2(plasma lactate (mmol/l))	csrp3_s101_ehlglqfqqspkparsvttsnpskftakfge_log2(plasma lactate (mmol/l))	0.562352	2.92466e-06	0.000210711
add1_s358_llnpekykaksrspgspvgegtgsppkwqig	log2(plasma lactate (mmol/l))	add1_s358_llnpekykaksrspgspvgegtgsppkwqig_log2(plasma lactate (mmol/l))	-0.562329	2.92796e-06	0.000210889
map4_t1832_eegrpvvsgtgndittppnkelppspekktk	plasma lactate (mmol/l)	map4_t1832_eegrpvvsgtgndittppnkelppspekktk_plasma lactate (mmol/l)	-0.56232	2.92934e-06	0.000210971
iws1_s235_qvsdseseepprhqasdseneelpkprisds	log2(plasma lactate (mmol/l))	iws1_s235_qvsdseseepprhqasdseneelpkprisds_log2(plasma lactate (mmol/l))	0.562183	2.94908e-06	0.000212048
homer3_s120_kfqevkeaarlareksqdggeltspalglas	plasma lactate (mmol/l)	homer3_s120_kfqevkeaarlareksqdggeltspalglas_plasma lactate (mmol/l)	0.56209	2.96269e-06	0.000212768
plasma lactate (mmol/l)	pcdh1_s973_yppgspdlgrhyrsnsplpsiqlqpqspsas	pcdh1_s973_yppgspdlgrhyrsnsplpsiqlqpqspsas_plasma lactate (mmol/l)	-0.568382	2.16596e-06	0.000214041
rpap3_s119_eldkddstheslsqeseseedgihvdsqkal	plasma lactate (mmol/l)	plasma lactate (mmol/l)_rpap3_s119_eldkddstheslsqeseseedgihvdsqkal	-0.568325	2.17216e-06	0.000214483
cbx3_s87_qkagkekdgtkrkslsdsesddskskkkrda	plasma lactate (mmol/l)	cbx3_s87_qkagkekdgtkrkslsdsesddskskkkrda_plasma lactate (mmol/l)	-0.561858	2.99676e-06	0.000214594
tesk1_s437_petlvqpgtparrcrslpsspelprrmetal	plasma lactate (mmol/l)	plasma lactate (mmol/l)_tesk1_s437_petlvqpgtparrcrslpsspelprrmetal	-0.568293	2.17562e-06	0.000214721
plasma lactate (mmol/l)	nes_s459_peepggqrqeastgqspedhaslapplspdh	nes_s459_peepggqrqeastgqspedhaslapplspdh_plasma lactate (mmol/l)	-0.568253	2.18e-06	0.000215051
pgam2_s201_hgnslrgivkhlegmsdqaimelnlptgipi	log2(plasma lactate (mmol/l))	log2(plasma lactate (mmol/l))_pgam2_s201_hgnslrgivkhlegmsdqaimelnlptgipi	-0.568251	2.1802e-06	0.000215066
pgm3_s64_rskqtkstigvmvtashnpeedngvklvdpl	plasma lactate (mmol/l)	pgm3_s64_rskqtkstigvmvtashnpeedngvklvdpl_plasma lactate (mmol/l)	-0.568115	2.19519e-06	0.000216147
plasma lactate (mmol/l)	pcm1_s537_nenrkdeeteeseydsehensepvtnirnpq	pcm1_s537_nenrkdeeteeseydsehensepvtnirnpq_plasma lactate (mmol/l)	0.568113	2.19542e-06	0.000216163
ttn_t35525_kaikdteaqkvstqktseitpqkkavvqeei	log2(plasma lactate (mmol/l))	log2(plasma lactate (mmol/l))_ttn_t35525_kaikdteaqkvstqktseitpqkkavvqeei	0.568103	2.19648e-06	0.000216245
naca_s802_ltyladspsplgvsvspqtkrpptkkgsagp	log2(plasma lactate (mmol/l))	log2(plasma lactate (mmol/l))_naca_s802_ltyladspsplgvsvspqtkrpptkkgsagp	-0.568092	2.19776e-06	0.000216335
log2(plasma lactate (mmol/l))	caskin2_s863_eeeepgpegtppsrgssgeglpfaeegnlti	caskin2_s863_eeeepgpegtppsrgssgeglpfaeegnlti_log2(plasma lactate (mmol/l))	-0.5616	3.03498e-06	0.000216576
ttn_s1799_gtdhtsatlivkdekslveesqlpegrkglq	plasma lactate (mmol/l)	plasma lactate (mmol/l)_ttn_s1799_gtdhtsatlivkdekslveesqlpegrkglq	0.568031	2.20446e-06	0.000216799
sepw1_s70_lihskkkgdgyvdteskflklvaaikaalaq	log2(plasma lactate (mmol/l))	log2(plasma lactate (mmol/l))_sepw1_s70_lihskkkgdgyvdteskflklvaaikaalaq	0.567975	2.21074e-06	0.000217251
exoc1_s448_mtgttkeskkfglhgssgkltgstsslnkls	plasma lactate (mmol/l)	exoc1_s448_mtgttkeskkfglhgssgkltgstsslnkls_plasma lactate (mmol/l)	-0.561485	3.05225e-06	0.00021751
eps15_s562_snlesepihqesparsspellpsgvtdenev	log2(plasma lactate (mmol/l))	eps15_s562_snlesepihqesparsspellpsgvtdenev_log2(plasma lactate (mmol/l))	-0.561471	3.05432e-06	0.000217612
pml_s530_kavspphldgppsprspvigsevflpnsnhv	plasma lactate (mmol/l)	plasma lactate (mmol/l)_pml_s530_kavspphldgppsprspvigsevflpnsnhv	-0.56776	2.23463e-06	0.000218935
plasma lactate (mmol/l)	pank4_s365_lmsaspelgpaqrarsgtfdllemdrlerpl	pank4_s365_lmsaspelgpaqrarsgtfdllemdrlerpl_plasma lactate (mmol/l)	-0.567715	2.23974e-06	0.000219289
pgm1_s117_iirkikaiggiiltashnpggpngdfgikfn	log2(plasma lactate (mmol/l))	log2(plasma lactate (mmol/l))_pgm1_s117_iirkikaiggiiltashnpggpngdfgikfn	-0.567709	2.24044e-06	0.000219333
stk10_s438_qvaqekqvaeqggdlspaanrsqkasqsrpn	plasma lactate (mmol/l)	plasma lactate (mmol/l)_stk10_s438_qvaqekqvaeqggdlspaanrsqkasqsrpn	-0.567698	2.24169e-06	0.000219418
trip10_s354_gpvpsalpngppsprsgrdplailseisksv	plasma lactate (mmol/l)	plasma lactate (mmol/l)_trip10_s354_gpvpsalpngppsprsgrdplailseisksv	-0.5676	2.25274e-06	0.000220185
sepw1_s70_lihskkkgdgyvdteskflklvaaikaalaq	plasma lactate (mmol/l)	plasma lactate (mmol/l)_sepw1_s70_lihskkkgdgyvdteskflklvaaikaalaq	0.567517	2.26209e-06	0.000220832
pds5b_s1177_snpsspgrikgrldssemdhsenedytmssp	log2(plasma lactate (mmol/l))	log2(plasma lactate (mmol/l))_pds5b_s1177_snpsspgrikgrldssemdhsenedytmssp	-0.567421	2.27301e-06	0.000221607
pygm_y75_vrdhlvgrwirtqqhyyekdpkriyylslef	log2(plasma lactate (mmol/l))	log2(plasma lactate (mmol/l))_pygm_y75_vrdhlvgrwirtqqhyyekdpkriyylslef	-0.567401	2.2753e-06	0.000221747
map1a_s850_pevpeeqgskdrgldsgaeteeekdtweekk	plasma lactate (mmol/l)	map1a_s850_pevpeeqgskdrgldsgaeteeekdtweekk_plasma lactate (mmol/l)	-0.560875	3.14516e-06	0.000222543
vps4a_s97_kkpvkenqsegkgsdsdsegdnpekkklqeq	log2(plasma lactate (mmol/l))	log2(plasma lactate (mmol/l))_vps4a_s97_kkpvkenqsegkgsdsdsegdnpekkklqeq	-0.567297	2.28716e-06	0.000222609
iws1_s400_eeekvakrkaavlsdsedeekasakksrvvs	plasma lactate (mmol/l)	iws1_s400_eeekvakrkaavlsdsedeekasakksrvvs_plasma lactate (mmol/l)	-0.560782	3.15953e-06	0.000223335
pkn1_s916_vsnfdeeftgeaptlspprdarpltaaeqaa	log2(plasma lactate (mmol/l))	log2(plasma lactate (mmol/l))_pkn1_s916_vsnfdeeftgeaptlspprdarpltaaeqaa	-0.567182	2.30037e-06	0.000223535
ttn_s10982_meekeraytleeeavsvqreeeyeeyeeydy	plasma lactate (mmol/l)	plasma lactate (mmol/l)_ttn_s10982_meekeraytleeeavsvqreeeyeeyeeydy	0.567158	2.30318e-06	0.000223738
slc4a1_s350_lvpvqrellrrryqsspakpdssfykgldln	plasma lactate (mmol/l)	plasma lactate (mmol/l)_slc4a1_s350_lvpvqrellrrryqsspakpdssfykgldln	-0.567091	2.31093e-06	0.000224297
speg_s2284_psepkphaavfarvaspppgapekrvpsagg	log2(plasma lactate (mmol/l))	log2(plasma lactate (mmol/l))_speg_s2284_psepkphaavfarvaspppgapekrvpsagg	-0.56699	2.32264e-06	0.000225136
deptor_s143_ellnekspssqethdspfclrkqshdnrkst	plasma lactate (mmol/l)	deptor_s143_ellnekspssqethdspfclrkqshdnrkst_plasma lactate (mmol/l)	-0.560453	3.21093e-06	0.000226005
supt6h_s7__________msdfveseaeeseeeyndegev	log2(plasma lactate (mmol/l))	log2(plasma lactate (mmol/l))_supt6h_s7__________msdfveseaeeseeeyndegev	-0.566784	2.3467e-06	0.000226911
slc12a4_s919_lvkdrhsalrleslysdeedesavgadkiqm	plasma lactate (mmol/l)	plasma lactate (mmol/l)_slc12a4_s919_lvkdrhsalrleslysdeedesavgadkiqm	-0.566686	2.35825e-06	0.00022772
map1a_t854_eeqgskdrgldsgaeteeekdtweekkqrea	plasma lactate (mmol/l)	map1a_t854_eeqgskdrgldsgaeteeekdtweekkqrea_plasma lactate (mmol/l)	-0.560133	3.26166e-06	0.000228653
log2(plasma lactate (mmol/l))	pacs1_s70_skplsertnssdserspdlghstqiprkvvy	log2(plasma lactate (mmol/l))_pacs1_s70_skplsertnssdserspdlghstqiprkvvy	-0.56654	2.37555e-06	0.000228972
tgoln2_t296_nqladkgklsphafktesgeetdlisppqee	plasma lactate (mmol/l)	plasma lactate (mmol/l)_tgoln2_t296_nqladkgklsphafktesgeetdlisppqee	-0.566282	2.40638e-06	0.000231025
slc4a1_s349_slvpvqrellrrryqsspakpdssfykgldl	log2(plasma lactate (mmol/l))	log2(plasma lactate (mmol/l))_slc4a1_s349_slvpvqrellrrryqsspakpdssfykgldl	-0.566253	2.40984e-06	0.000231272
hba1_s4_____________mvlspadktnvkaawgkvg	log2(plasma lactate (mmol/l))	hba1_s4_____________mvlspadktnvkaawgkvg_log2(plasma lactate (mmol/l))	-0.559775	3.31929e-06	0.000231684
cmya5_s2825_yllspvkpqtlasgaspeinavkkkemprse	plasma lactate (mmol/l)	cmya5_s2825_yllspvkpqtlasgaspeinavkkkemprse_plasma lactate (mmol/l)	-0.559654	3.33903e-06	0.00023271
tjp1_s912_pyspqaqpqpihridspgfkpasqqkaeass	log2(plasma lactate (mmol/l))	log2(plasma lactate (mmol/l))_tjp1_s912_pyspqaqpqpihridspgfkpasqqkaeass	-0.566043	2.43525e-06	0.00023302
smtnl2_s344_gkgkgeararlkrsqsfgvasassikqille	plasma lactate (mmol/l)	plasma lactate (mmol/l)_smtnl2_s344_gkgkgeararlkrsqsfgvasassikqille	0.566039	2.43568e-06	0.000233055
plasma lactate (mmol/l)	acin1_s307_shlarqqqekemkttspleeeereikssqgl	acin1_s307_shlarqqqekemkttspleeeereikssqgl_plasma lactate (mmol/l)	-0.559558	3.35466e-06	0.000233499
hrc_t207_geeeeeeeeeeeeasteyghqahrhrghgse	log2(plasma lactate (mmol/l))	hrc_t207_geeeeeeeeeeeeasteyghqahrhrghgse_log2(plasma lactate (mmol/l))	0.559467	3.36955e-06	0.000234222
synpo_s838_epakvspraaspakpssldlvpnlpkgalpp	log2(plasma lactate (mmol/l))	log2(plasma lactate (mmol/l))_synpo_s838_epakvspraaspakpssldlvpnlpkgalpp	-0.565897	2.45301e-06	0.000234239
hnrnpk_s23_qggsgydysyaggrgsygdlggpiittqvti	plasma lactate (mmol/l)	hnrnpk_s23_qggsgydysyaggrgsygdlggpiittqvti_plasma lactate (mmol/l)	0.559395	3.38154e-06	0.000234873
ttn_t16737_vfrvaaenaigqsdyteiedsvlakdtfttp	log2(plasma lactate (mmol/l))	log2(plasma lactate (mmol/l))_ttn_t16737_vfrvaaenaigqsdyteiedsvlakdtfttp	-0.56571	2.47609e-06	0.000235866
sync_s325_psqrdghflqesrrlsaqfenlmaesrqdle	log2(plasma lactate (mmol/l))	log2(plasma lactate (mmol/l))_sync_s325_psqrdghflqesrrlsaqfenlmaesrqdle	0.565589	2.49107e-06	0.000236926
stmn1_s25_elekrasgqafelilsprskesvpefplspp	plasma lactate (mmol/l)	plasma lactate (mmol/l)_stmn1_s25_elekrasgqafelilsprskesvpefplspp	-0.565543	2.4968e-06	0.000237319
kctd12_y161_vhkegslgdellplgysepeqqegasagaps	plasma lactate (mmol/l)	kctd12_y161_vhkegslgdellplgysepeqqegasagaps_plasma lactate (mmol/l)	0.559074	3.43487e-06	0.000237626
r3hdm2_s319_sstdselksleprpwsstdsdgsvrsmrppv	log2(plasma lactate (mmol/l))	log2(plasma lactate (mmol/l))_r3hdm2_s319_sstdselksleprpwsstdsdgsvrsmrppv	-0.565431	2.51071e-06	0.000238282
xirp2_s2922_tarrtenptknelsqspkkdsyveppprrpm	log2(plasma lactate (mmol/l))	log2(plasma lactate (mmol/l))_xirp2_s2922_tarrtenptknelsqspkkdsyveppprrpm	-0.565414	2.51285e-06	0.000238437
cbfb_s46_crdgrseiarrqqdpspgsnlgggddlklr_	plasma lactate (mmol/l)	cbfb_s46_crdgrseiarrqqdpspgsnlgggddlklr__plasma lactate (mmol/l)	0.55882	3.47769e-06	0.000239795
gypc_s83_gtyhtneakgtefaesadaalqgdpalqdag	plasma lactate (mmol/l)	gypc_s83_gtyhtneakgtefaesadaalqgdpalqdag_plasma lactate (mmol/l)	-0.558759	3.48817e-06	0.000240333
sh3pxd2a_s348_spavariapqraqisspnlrtrppprressl	log2(plasma lactate (mmol/l))	log2(plasma lactate (mmol/l))_sh3pxd2a_s348_spavariapqraqisspnlrtrppprressl	-0.565118	2.5501e-06	0.000240981
plasma lactate (mmol/l)	arhgef2_s931_aeapwarrpvdprrrslpagdalylsfnppq	arhgef2_s931_aeapwarrpvdprrrslpagdalylsfnppq_plasma lactate (mmol/l)	0.558661	3.50483e-06	0.000241198
pura_t183_lrirqtvnrgpglgstqgqtialpaqglief	plasma lactate (mmol/l)	plasma lactate (mmol/l)_pura_t183_lrirqtvnrgpglgstqgqtialpaqglief	-0.565093	2.55336e-06	0.000241204
slirp_s100_dgvkvhtrrpklpqtsddekkdf________	log2(plasma lactate (mmol/l))	log2(plasma lactate (mmol/l))_slirp_s100_dgvkvhtrrpklpqtsddekkdf________	-0.564994	2.56588e-06	0.000242078
sparcl1_s92_keesheqsaeqgksssqelglkdqedsdghl	log2(plasma lactate (mmol/l))	log2(plasma lactate (mmol/l))_sparcl1_s92_keesheqsaeqgksssqelglkdqedsdghl	-0.564994	2.56599e-06	0.00024208
sos1_t1248_ffpnspspftppppqtpsphgtrrhlpsppl	log2(plasma lactate (mmol/l))	log2(plasma lactate (mmol/l))_sos1_t1248_ffpnspspftppppqtpsphgtrrhlpsppl	-0.564967	2.56936e-06	0.000242288
log2(plasma lactate (mmol/l))	obscn_s5033_lsvrvprpkfktrlqsleqetgdiarlccql	log2(plasma lactate (mmol/l))_obscn_s5033_lsvrvprpkfktrlqsleqetgdiarlccql	0.564885	2.57989e-06	0.000242976
tbc1d1_s707_isyrnalrkklhssssvpnflkflapvdenn	log2(plasma lactate (mmol/l))	log2(plasma lactate (mmol/l))_tbc1d1_s707_isyrnalrkklhssssvpnflkflapvdenn	0.564879	2.58061e-06	0.000243017
clasp1_s559_dsivslpqsdrsssssqeslnrplsakrspt	plasma lactate (mmol/l)	clasp1_s559_dsivslpqsdrsssssqeslnrplsakrspt_plasma lactate (mmol/l)	-0.558448	3.5413e-06	0.00024303
mypn_s1051_vqslpirsrltsagqshrgrsrvqerdkepl	log2(plasma lactate (mmol/l))	log2(plasma lactate (mmol/l))_mypn_s1051_vqslpirsrltsagqshrgrsrvqerdkepl	-0.564802	2.59054e-06	0.000243665
log2(plasma lactate (mmol/l))	nrap_s363_hslpaqdnlvlkqaqsvnklvseveykkdle	log2(plasma lactate (mmol/l))_nrap_s363_hslpaqdnlvlkqaqsvnklvseveykkdle	0.564789	2.59226e-06	0.000243756
sgtb_s299_ieqlrnhirsrsfsssaeehs__________	log2(plasma lactate (mmol/l))	log2(plasma lactate (mmol/l))_sgtb_s299_ieqlrnhirsrsfsssaeehs__________	0.56463	2.6128e-06	0.000245211
safb_s127_gqiedketinnldtsssdftilqeieepsle	log2(plasma lactate (mmol/l))	log2(plasma lactate (mmol/l))_safb_s127_gqiedketinnldtsssdftilqeieepsle	-0.56458	2.6193e-06	0.000245656
strip2_s318_laedsiqvvksmraasppsytldlgesqlap	plasma lactate (mmol/l)	plasma lactate (mmol/l)_strip2_s318_laedsiqvvksmraasppsytldlgesqlap	0.564506	2.62888e-06	0.00024633
dcp1a_s485_qqtvtrssdlerkasspspltigtpesqrkp	log2(plasma lactate (mmol/l))	dcp1a_s485_qqtvtrssdlerkasspspltigtpesqrkp_log2(plasma lactate (mmol/l))	-0.558052	3.61026e-06	0.000246504
log2(plasma lactate (mmol/l))	ank2_s1729_eklylqtptsserggspiiqepeepsehree	ank2_s1729_eklylqtptsserggspiiqepeepsehree_log2(plasma lactate (mmol/l))	-0.557924	3.63275e-06	0.000247649
naca_t1293_latpphkgapnpavvtppspkggpatsppkg	plasma lactate (mmol/l)	naca_t1293_latpphkgapnpavvtppspkggpatsppkg_plasma lactate (mmol/l)	-0.564335	2.65135e-06	0.000247837
ppp1r3f_s287_pmtgnpaeegdvprssppvaftevlqapair	plasma lactate (mmol/l)	plasma lactate (mmol/l)_ppp1r3f_s287_pmtgnpaeegdvprssppvaftevlqapair	-0.564183	2.67141e-06	0.000249163
plasma lactate (mmol/l)	camk2d_t343_kkrkssssvqmmepqttvihnpdgnkestes	camk2d_t343_kkrkssssvqmmepqttvihnpdgnkestes_plasma lactate (mmol/l)	-0.557636	3.68391e-06	0.000250241
rasip1_s292_gapswrpqknrsraasggaalaspgpgtgsg	log2(plasma lactate (mmol/l))	log2(plasma lactate (mmol/l))_rasip1_s292_gapswrpqknrsraasggaalaspgpgtgsg	0.564002	2.69556e-06	0.00025083
log2(plasma lactate (mmol/l))	atp2a1_t625_siqlcrdagirvimitgdnkgtaiaicrrig	atp2a1_t625_siqlcrdagirvimitgdnkgtaiaicrrig_log2(plasma lactate (mmol/l))	-0.557564	3.69695e-06	0.000250922
eps15_s562_snlesepihqesparsspellpsgvtdenev	plasma lactate (mmol/l)	eps15_s562_snlesepihqesparsspellpsgvtdenev_plasma lactate (mmol/l)	-0.557528	3.70327e-06	0.000251229
ahnak_s5863_lqgsgvslaskksrlsssssndsgnkvgiql	log2(plasma lactate (mmol/l))	ahnak_s5863_lqgsgvslaskksrlsssssndsgnkvgiql_log2(plasma lactate (mmol/l))	-0.557384	3.7293e-06	0.000252506
phf2_s1058_pmapgvfltqrrpsasspnnntaakgkrtkk	log2(plasma lactate (mmol/l))	log2(plasma lactate (mmol/l))_phf2_s1058_pmapgvfltqrrpsasspnnntaakgkrtkk	-0.563657	2.74205e-06	0.000253978
kiaa1614_t321_venevkegrghtpegtlflredakppdlelk	log2(plasma lactate (mmol/l))	kiaa1614_t321_venevkegrghtpegtlflredakppdlelk_log2(plasma lactate (mmol/l))	-0.557216	3.75984e-06	0.000254011
hk1_t324_egritpelltrgkfntsdvsaieknkeglhn	plasma lactate (mmol/l)	hk1_t324_egritpelltrgkfntsdvsaieknkeglhn_plasma lactate (mmol/l)	-0.557147	3.77237e-06	0.000254669
ttn_s10276_ttlipakapeiidvsskaeevkimtitrkke	plasma lactate (mmol/l)	plasma lactate (mmol/l)_ttn_s10276_ttlipakapeiidvsskaeevkimtitrkke	0.563395	2.77781e-06	0.000256406
rasal2_s290_svmldvpirltgsqlsitqvasikqlretqs	log2(plasma lactate (mmol/l))	log2(plasma lactate (mmol/l))_rasal2_s290_svmldvpirltgsqlsitqvasikqlretqs	-0.563364	2.78207e-06	0.000256712
mylk2_s281_pfphrmvelrtgnvssefsmnskealgggkf	plasma lactate (mmol/l)	mylk2_s281_pfphrmvelrtgnvssefsmnskealgggkf_plasma lactate (mmol/l)	-0.556746	3.84639e-06	0.000258448
rabep1_s97_ndmfkdglrraqstdslgtsgslqskalgyn	log2(plasma lactate (mmol/l))	log2(plasma lactate (mmol/l))_rabep1_s97_ndmfkdglrraqstdslgtsgslqskalgyn	-0.563112	2.817e-06	0.000259044
plasma lactate (mmol/l)	bcl2l13_s347_gtrepdtevitveksspatslfveldeeevk	bcl2l13_s347_gtrepdtevitveksspatslfveldeeevk_plasma lactate (mmol/l)	0.556673	3.86014e-06	0.000259149
vps13d_t1761_srkkqkevqdkdypltpppsptvdepkilvg	log2(plasma lactate (mmol/l))	log2(plasma lactate (mmol/l))_vps13d_t1761_srkkqkevqdkdypltpppsptvdepkilvg	0.56302	2.82982e-06	0.000259861
lmna_s22_rratrsgaqasstplsptritrlqekedlqe	plasma lactate (mmol/l)	lmna_s22_rratrsgaqasstplsptritrlqekedlqe_plasma lactate (mmol/l)	-0.556408	3.90987e-06	0.000261595
chd4_s1559_wsmpelaeveenkkmsqpgspspktptpstp	log2(plasma lactate (mmol/l))	chd4_s1559_wsmpelaeveenkkmsqpgspspktptpstp_log2(plasma lactate (mmol/l))	-0.556389	3.91356e-06	0.000261781
plasma lactate (mmol/l)	arhgap29_s949_ihtseseskiferatsfeeserkqnalgkcd	arhgap29_s949_ihtseseskiferatsfeeserkqnalgkcd_plasma lactate (mmol/l)	-0.556368	3.91741e-06	0.000261951
rock1_s1341_rasprtlstrstanqsfrkvvkntsgkts__	log2(plasma lactate (mmol/l))	log2(plasma lactate (mmol/l))_rock1_s1341_rasprtlstrstanqsfrkvvkntsgkts__	-0.562741	2.86903e-06	0.000262587
synm_s1049_vvreslsrqrspapgspdeeggaeapaagir	plasma lactate (mmol/l)	plasma lactate (mmol/l)_synm_s1049_vvreslsrqrspapgspdeeggaeapaagir	-0.562722	2.87182e-06	0.000262774
wdr44_s161_tcekpvdettkltqtssteqlnvletetevl	plasma lactate (mmol/l)	plasma lactate (mmol/l)_wdr44_s161_tcekpvdettkltqtssteqlnvletetevl	-0.5627	2.87484e-06	0.000262996
mical3_s1450_snmktlgsqsfntsdsamltppssppppppp	log2(plasma lactate (mmol/l))	log2(plasma lactate (mmol/l))_mical3_s1450_snmktlgsqsfntsdsamltppssppppppp	-0.556187	3.95187e-06	0.000263706
akr1c2_s264_qrirqnvqvfefqltseemkaidglnrnvry	plasma lactate (mmol/l)	akr1c2_s264_qrirqnvqvfefqltseemkaidglnrnvry_plasma lactate (mmol/l)	-0.556168	3.95554e-06	0.000263901
ddx60_s545_rsvqkyhvfqrfygnsletvsskiivtqtik	log2(plasma lactate (mmol/l))	ddx60_s545_rsvqkyhvfqrfygnsletvsskiivtqtik_log2(plasma lactate (mmol/l))	-0.55602	3.98402e-06	0.000265236
log2(plasma lactate (mmol/l))	camsap1_s297_praspralgltanarspqgqldtseskpdsf	camsap1_s297_praspralgltanarspqgqldtseskpdsf_log2(plasma lactate (mmol/l))	-0.555978	3.99214e-06	0.000265631
prkcdbp_s198_selgpeqleaevgessdeepvesraqrlrrt	log2(plasma lactate (mmol/l))	log2(plasma lactate (mmol/l))_prkcdbp_s198_selgpeqleaevgessdeepvesraqrlrrt	-0.562408	2.91656e-06	0.000265797
na_s125_alprsphtpiihhvasplqkstfsigltqrr	plasma lactate (mmol/l)	na_s125_alprsphtpiihhvasplqkstfsigltqrr_plasma lactate (mmol/l)	-0.562323	2.92887e-06	0.000266567
sccpdh_s208_hdgtwksaiygfgdqsnlrklrnvsnlkpvp	log2(plasma lactate (mmol/l))	log2(plasma lactate (mmol/l))_sccpdh_s208_hdgtwksaiygfgdqsnlrklrnvsnlkpvp	-0.562217	2.94416e-06	0.000267577
gperik_s60_sdvkplpspdtdvplssveienpetsdq___	plasma lactate (mmol/l)	gperik_s60_sdvkplpspdtdvplssveienpetsdq____plasma lactate (mmol/l)	-0.555721	4.04183e-06	0.000268088
dmd_s3492_lsqprspaqilisleseergeleriladlee	log2(plasma lactate (mmol/l))	dmd_s3492_lsqprspaqilisleseergeleriladlee_log2(plasma lactate (mmol/l))	0.555709	4.04426e-06	0.00026821
pikfyve_s475_ghsepswfkdikfddsdteqiaeegddnlak	plasma lactate (mmol/l)	pikfyve_s475_ghsepswfkdikfddsdteqiaeegddnlak_plasma lactate (mmol/l)	-0.562012	2.97413e-06	0.000269562
sdpr_s218_ssdddlphdeealedsaeekveesraekikr	plasma lactate (mmol/l)	plasma lactate (mmol/l)_sdpr_s218_ssdddlphdeealedsaeekveesraekikr	-0.561993	2.97695e-06	0.000269755
klc1_s162_hlefmnqlkkydddispsedkdtdstkepld	plasma lactate (mmol/l)	klc1_s162_hlefmnqlkkydddispsedkdtdstkepld_plasma lactate (mmol/l)	-0.55555	4.0753e-06	0.000269771
dst_s2239_lsallshdklmhsqgsfndthtpesngnkce	plasma lactate (mmol/l)	dst_s2239_lsallshdklmhsqgsfndthtpesngnkce_plasma lactate (mmol/l)	0.555364	4.1121e-06	0.00027156
ybx3_s203_pprnyageeeeegsgssegfdppatdrqfsg	log2(plasma lactate (mmol/l))	log2(plasma lactate (mmol/l))_ybx3_s203_pprnyageeeeegsgssegfdppatdrqfsg	-0.561802	3.00501e-06	0.000271617
mb_y147_mnkalelfrkdmasnykelgfqg________	plasma lactate (mmol/l)	mb_y147_mnkalelfrkdmasnykelgfqg_________plasma lactate (mmol/l)	-0.555279	4.12894e-06	0.000272424
fsd1l_s303_vrtlqksengmtgsasslnnvvtq_______	log2(plasma lactate (mmol/l))	fsd1l_s303_vrtlqksengmtgsasslnnvvtq________log2(plasma lactate (mmol/l))	-0.555205	4.14367e-06	0.000273162
phka1_s1029_frrlsisaesqspgtsmtpssgsfpsaydqq	log2(plasma lactate (mmol/l))	log2(plasma lactate (mmol/l))_phka1_s1029_frrlsisaesqspgtsmtpssgsfpsaydqq	-0.561545	3.04324e-06	0.000274146
tp53bp1_s557_dedgentqiedtepmspvlnskfvpaendsi	log2(plasma lactate (mmol/l))	log2(plasma lactate (mmol/l))_tp53bp1_s557_dedgentqiedtepmspvlnskfvpaendsi	-0.561542	3.04374e-06	0.000274171
micall1_s640_qvkssckenpfnrkpspaaspatkkatkgsk	plasma lactate (mmol/l)	micall1_s640_qvkssckenpfnrkpspaaspatkkatkgsk_plasma lactate (mmol/l)	-0.555003	4.18422e-06	0.00027515
ttn_t15872_ierpsppvnltssdqtqssvqlkwepplkdg	plasma lactate (mmol/l)	plasma lactate (mmol/l)_ttn_t15872_ierpsppvnltssdqtqssvqlkwepplkdg	0.561316	3.0777e-06	0.000276431
slc25a11_s192_maravvvnaaqlasysqskqflldsgyfsdn	log2(plasma lactate (mmol/l))	log2(plasma lactate (mmol/l))_slc25a11_s192_maravvvnaaqlasysqskqflldsgyfsdn	0.561291	3.08156e-06	0.000276656
phka1_s1018_mqlkseikqvefrrlsisaesqspgtsmtps	plasma lactate (mmol/l)	phka1_s1018_mqlkseikqvefrrlsisaesqspgtsmtps_plasma lactate (mmol/l)	0.561224	3.09171e-06	0.00027728
eps15_s796_pcplppgkrsinkldspdpfklndpfqpfpg	log2(plasma lactate (mmol/l))	eps15_s796_pcplppgkrsinkldspdpfklndpfqpfpg_log2(plasma lactate (mmol/l))	-0.554712	4.24318e-06	0.000278
ppig_s687_nssnnsrekkadrdqspfskikqssqdnelk	plasma lactate (mmol/l)	plasma lactate (mmol/l)_ppig_s687_nssnnsrekkadrdqspfskikqssqdnelk	0.560929	3.13681e-06	0.000280277
kiaa1614_t321_venevkegrghtpegtlflredakppdlelk	plasma lactate (mmol/l)	kiaa1614_t321_venevkegrghtpegtlflredakppdlelk_plasma lactate (mmol/l)	-0.554305	4.32721e-06	0.000282183
prkch_s156_laktlagmglqpgnisptsklvsrstlrrqg	log2(plasma lactate (mmol/l))	log2(plasma lactate (mmol/l))_prkch_s156_laktlagmglqpgnisptsklvsrstlrrqg	-0.560721	3.16906e-06	0.000282363
srsf9_s211_rsgsrgrdspyqsrgsphyfspfrpy_____	plasma lactate (mmol/l)	plasma lactate (mmol/l)_srsf9_s211_rsgsrgrdspyqsrgsphyfspfrpy_____	-0.560718	3.16944e-06	0.000282377
rock1_s1105_lraklldlsdstsvasfpsadetdgnlpesr	plasma lactate (mmol/l)	plasma lactate (mmol/l)_rock1_s1105_lraklldlsdstsvasfpsadetdgnlpesr	0.560544	3.19669e-06	0.000284076
dst_s7255_pcrvhhhgskmlrsesnssitttqptiakgr	plasma lactate (mmol/l)	dst_s7255_pcrvhhhgskmlrsesnssitttqptiakgr_plasma lactate (mmol/l)	0.554031	4.38448e-06	0.000284912
cmya5_s268_vikeihyrkgkdasislepdldnsgsntvsk	plasma lactate (mmol/l)	cmya5_s268_vikeihyrkgkdasislepdldnsgsntvsk_plasma lactate (mmol/l)	0.554006	4.38968e-06	0.00028515
map4_s111_skptllangghgvegsdttgsptefleekma	plasma lactate (mmol/l)	map4_s111_skptllangghgvegsdttgsptefleekma_plasma lactate (mmol/l)	0.553994	4.39214e-06	0.000285266
clasp2_s934_slrgvteaiqnfsfrsqedmneplkrdskkd	log2(plasma lactate (mmol/l))	clasp2_s934_slrgvteaiqnfsfrsqedmneplkrdskkd_log2(plasma lactate (mmol/l))	-0.55384	4.42472e-06	0.00028687
speg_t2198_apkpstpksaepsattpsdapqppapqpaqd	log2(plasma lactate (mmol/l))	log2(plasma lactate (mmol/l))_speg_t2198_apkpstpksaepsattpsdapqppapqpaqd	-0.560274	3.23916e-06	0.000286931
svil_s680_lsvaakrllfremeksfdeqnvpkrrsrnta	log2(plasma lactate (mmol/l))	log2(plasma lactate (mmol/l))_svil_s680_lsvaakrllfremeksfdeqnvpkrrsrnta	0.560212	3.24906e-06	0.00028758
plasma lactate (mmol/l)	nrap_s848_ligakdvqgdsqmshslqmsklqseleykkg	nrap_s848_ligakdvqgdsqmshslqmsklqseleykkg_plasma lactate (mmol/l)	-0.560058	3.27366e-06	0.000289115
hspb1_s187_latqsneitipvtfesraqlggpeaaksdet	plasma lactate (mmol/l)	hspb1_s187_latqsneitipvtfesraqlggpeaaksdet_plasma lactate (mmol/l)	0.553607	4.47449e-06	0.000289287
cmya5_s571_ehkeeelilpllaasspehvalseeereeia	log2(plasma lactate (mmol/l))	cmya5_s571_ehkeeelilpllaasspehvalseeereeia_log2(plasma lactate (mmol/l))	0.553591	4.47786e-06	0.000289433
tmem233_s7__________msqyapspdfkraldsspeant	log2(plasma lactate (mmol/l))	log2(plasma lactate (mmol/l))_tmem233_s7__________msqyapspdfkraldsspeant	-0.559959	3.28957e-06	0.000290113
prkra_s18_qsrhraeappleredsgtfslgkmitakpgk	plasma lactate (mmol/l)	plasma lactate (mmol/l)_prkra_s18_qsrhraeappleredsgtfslgkmitakpgk	0.559866	3.30458e-06	0.000291099
na_s684_pgspiplrrtisvlaspsvpllqhrtdaaas	plasma lactate (mmol/l)	na_s684_pgspiplrrtisvlaspsvpllqhrtdaaas_plasma lactate (mmol/l)	-0.559779	3.31856e-06	0.000292013
slc4a1_s350_lvpvqrellrrryqsspakpdssfykgldln	log2(plasma lactate (mmol/l))	log2(plasma lactate (mmol/l))_slc4a1_s350_lvpvqrellrrryqsspakpdssfykgldln	-0.559681	3.3345e-06	0.000293068
ccdc85a_s255_prsegspehskhrsaspehpqkpracgtpdr	log2(plasma lactate (mmol/l))	ccdc85a_s255_prsegspehskhrsaspehpqkpracgtpdr_log2(plasma lactate (mmol/l))	0.553235	4.55507e-06	0.000293174
map2k2_s293_ifgrpvvdgeegephsisprprppgrpvsgh	log2(plasma lactate (mmol/l))	log2(plasma lactate (mmol/l))_map2k2_s293_ifgrpvvdgeegephsisprprppgrpvsgh	0.553073	4.59054e-06	0.00029484
plasma lactate (mmol/l)	bpgm_t122_hgeeqvrlwrrsynvtpppieeshpyyqeiy	bpgm_t122_hgeeqvrlwrrsynvtpppieeshpyyqeiy_plasma lactate (mmol/l)	-0.552921	4.62386e-06	0.000296464
rere_s847_daeepesppppprspspeptvvdtpshasqs	plasma lactate (mmol/l)	plasma lactate (mmol/l)_rere_s847_daeepesppppprspspeptvvdtpshasqs	-0.559353	3.38846e-06	0.00029649
synpo_s839_pakvspraaspakpssldlvpnlpkgalpps	log2(plasma lactate (mmol/l))	log2(plasma lactate (mmol/l))_synpo_s839_pakvspraaspakpssldlvpnlpkgalpps	-0.559349	3.38914e-06	0.00029653
ensa_s90_kevlrmksveqkyfdsgdynmakakmknkql	log2(plasma lactate (mmol/l))	ensa_s90_kevlrmksveqkyfdsgdynmakakmknkql_log2(plasma lactate (mmol/l))	-0.552739	4.66439e-06	0.000298409
plasma lactate (mmol/l)	arhgef11_t672_sslstrslenptppftpkmgrrsiespslgf	arhgef11_t672_sslstrslenptppftpkmgrrsiespslgf_plasma lactate (mmol/l)	-0.552662	4.68153e-06	0.000299231
phldb1_t522_ltlgargrrtrspsptlgeslaphkgsfsgr	plasma lactate (mmol/l)	phldb1_t522_ltlgargrrtrspsptlgeslaphkgsfsgr_plasma lactate (mmol/l)	-0.559021	3.44386e-06	0.000300157
akap12_s493_laevqqdgeaeegatsdgekkregvtpwasf	plasma lactate (mmol/l)	akap12_s493_laevqqdgeaeegatsdgekkregvtpwasf_plasma lactate (mmol/l)	-0.55252	4.71342e-06	0.000300747
log2(plasma lactate (mmol/l))	arhgap12_s165_ldlthnngkfnndshspkvssqnrtrsfghf	arhgap12_s165_ldlthnngkfnndshspkvssqnrtrsfghf_log2(plasma lactate (mmol/l))	-0.552398	4.74106e-06	0.000302009
speg_s2164_leipvarlgarrlqespslsalseaqpsspa	log2(plasma lactate (mmol/l))	log2(plasma lactate (mmol/l))_speg_s2164_leipvarlgarrlqespslsalseaqpsspa	-0.558654	3.50596e-06	0.000304134
log2(plasma lactate (mmol/l))	pak2_s141_vlkfydsntvkqkylsftppekdgfpsgtpa	log2(plasma lactate (mmol/l))_pak2_s141_vlkfydsntvkqkylsftppekdgfpsgtpa	-0.558632	3.5097e-06	0.000304368
mybpc1_t559_idppkiildgldadntvtviagnklrleipi	plasma lactate (mmol/l)	mybpc1_t559_idppkiildgldadntvtviagnklrleipi_plasma lactate (mmol/l)	0.552118	4.80482e-06	0.000304982
spen_s49_dsdssssssddsparsvqsaavpaptsqlls	plasma lactate (mmol/l)	plasma lactate (mmol/l)_spen_s49_dsdssssssddsparsvqsaavpaptsqlls	-0.558185	3.58705e-06	0.000309268
cep170_s258_nppqmlwerteedsksiksdvpvylkrlkgn	plasma lactate (mmol/l)	cep170_s258_nppqmlwerteedsksiksdvpvylkrlkgn_plasma lactate (mmol/l)	-0.551578	4.92997e-06	0.00031082
map1b_s937_diekfedegagfeessetgdyeekaeteeae	plasma lactate (mmol/l)	map1b_s937_diekfedegagfeessetgdyeekaeteeae_plasma lactate (mmol/l)	-0.551468	4.95583e-06	0.00031204
fam177a1_t39_rvihfvsgetmeeystdedevdglekkdvlp	log2(plasma lactate (mmol/l))	fam177a1_t39_rvihfvsgetmeeystdedevdglekkdvlp_log2(plasma lactate (mmol/l))	-0.551386	4.97524e-06	0.000312978
ppan_s119_rkkslegmkkarvggsdeeasgipsrtasle	log2(plasma lactate (mmol/l))	log2(plasma lactate (mmol/l))_ppan_s119_rkkslegmkkarvggsdeeasgipsrtasle	0.557775	3.65926e-06	0.000313893
immt_s362_dhlrdvlrvqeqelksefeqnlseklseqel	log2(plasma lactate (mmol/l))	immt_s362_dhlrdvlrvqeqelksefeqnlseklseqel_log2(plasma lactate (mmol/l))	-0.551213	5.0165e-06	0.000314958
strn_s233_vldnfkflesaaadfsdededddvdgreksv	plasma lactate (mmol/l)	plasma lactate (mmol/l)_strn_s233_vldnfkflesaaadfsdededddvdgreksv	-0.557636	3.68401e-06	0.000315463
champ1_s627_lfpsskklkkdnqessdaelssseyiktdld	log2(plasma lactate (mmol/l))	champ1_s627_lfpsskklkkdnqessdaelssseyiktdld_log2(plasma lactate (mmol/l))	-0.551164	5.02816e-06	0.000315497
na_s198_srrstsrldslsrtlspslsrasglgrespd	plasma lactate (mmol/l)	na_s198_srrstsrldslsrtlspslsrasglgrespd_plasma lactate (mmol/l)	-0.55761	3.68871e-06	0.000315748
na_t117_aeaprmvaalprsphtpiihhvasplqkstf	plasma lactate (mmol/l)	na_t117_aeaprmvaalprsphtpiihhvasplqkstf_plasma lactate (mmol/l)	-0.557574	3.69515e-06	0.000316185
fxr1_s125_rrtdedavlmdgmtesdtasvnenglddsek	plasma lactate (mmol/l)	fxr1_s125_rrtdedavlmdgmtesdtasvnenglddsek_plasma lactate (mmol/l)	0.551086	5.04685e-06	0.000316367
svil_s245_fsfsgrdssftevprspkhahssslqqaasr	plasma lactate (mmol/l)	plasma lactate (mmol/l)_svil_s245_fsfsgrdssftevprspkhahssslqqaasr	-0.557501	3.70817e-06	0.000317
ahnak_s5739_gkggvtgspeasisgskgdlksskaslgsle	plasma lactate (mmol/l)	ahnak_s5739_gkggvtgspeasisgskgdlksskaslgsle_plasma lactate (mmol/l)	-0.550994	5.06887e-06	0.000317416
zfx_s45_dpgeddlggtvdivesependhgvelldqns	plasma lactate (mmol/l)	plasma lactate (mmol/l)_zfx_s45_dpgeddlggtvdivesependhgvelldqns	-0.557416	3.72348e-06	0.000317957
glod4_s94_dyklgndfmgitlassqavsnarklewplte	log2(plasma lactate (mmol/l))	glod4_s94_dyklgndfmgitlassqavsnarklewplte_log2(plasma lactate (mmol/l))	-0.550928	5.0848e-06	0.00031815
tns1_s1063_sykeafeemegtspsspppsgvrsppglakt	plasma lactate (mmol/l)	plasma lactate (mmol/l)_tns1_s1063_sykeafeemegtspsspppsgvrsppglakt	-0.557388	3.72855e-06	0.00031827
cdc5l_t385_maltnvdtplkgglntplhesdfsgvtpqrq	plasma lactate (mmol/l)	cdc5l_t385_maltnvdtplkgglntplhesdfsgvtpqrq_plasma lactate (mmol/l)	-0.550887	5.09481e-06	0.000318615
vapa_s259_eglrlrkvahsdkpgststasfrdnvtsplp	plasma lactate (mmol/l)	plasma lactate (mmol/l)_vapa_s259_eglrlrkvahsdkpgststasfrdnvtsplp	0.557242	3.75511e-06	0.000319861
plec_y4475_glrlleaaaqstkgyyspysvsgsgstagsr	plasma lactate (mmol/l)	plasma lactate (mmol/l)_plec_y4475_glrlleaaaqstkgyyspysvsgsgstagsr	-0.557172	3.76782e-06	0.000320636
cmya5_s155_hgspslrrkgnrkrnsfesqdvptnkkgspl	log2(plasma lactate (mmol/l))	cmya5_s155_hgspslrrkgnrkrnsfesqdvptnkkgspl_log2(plasma lactate (mmol/l))	0.550703	5.1396e-06	0.000320694
wdr62_s1144_mdrggsqpragtgyaspdrthvlaagkaeet	log2(plasma lactate (mmol/l))	log2(plasma lactate (mmol/l))_wdr62_s1144_mdrggsqpragtgyaspdrthvlaagkaeet	-0.557157	3.77056e-06	0.000320804
plec_s224_kvyrqtnlenldqafsvaerdlgvtrlldpe	plasma lactate (mmol/l)	plasma lactate (mmol/l)_plec_s224_kvyrqtnlenldqafsvaerdlgvtrlldpe	0.557109	3.77947e-06	0.000321347
prkaa1_s496_iteaksgtatpqrsgsvsnyrscqrsdsdae	plasma lactate (mmol/l)	plasma lactate (mmol/l)_prkaa1_s496_iteaksgtatpqrsgsvsnyrscqrsdsdae	0.557022	3.79531e-06	0.000322352
ttn_t21328_wstvtpevkktsfhvtnlvpgneyyfrvtav	plasma lactate (mmol/l)	plasma lactate (mmol/l)_ttn_t21328_wstvtpevkktsfhvtnlvpgneyyfrvtav	-0.557018	3.79616e-06	0.000322405
phldb1_s518_edfsltlgargrrtrspsptlgeslaphkgs	log2(plasma lactate (mmol/l))	log2(plasma lactate (mmol/l))_phldb1_s518_edfsltlgargrrtrspsptlgeslaphkgs	-0.557009	3.79775e-06	0.000322516
clk1_s164_fgsatyddehhstlvstrhyrapevilalgw	plasma lactate (mmol/l)	clk1_s164_fgsatyddehhstlvstrhyrapevilalgw_plasma lactate (mmol/l)	-0.550516	5.18526e-06	0.000322806
lrrfip2_s269_srgrresvvsaadyfsrsnrrgsvvsevddi	log2(plasma lactate (mmol/l))	log2(plasma lactate (mmol/l))_lrrfip2_s269_srgrresvvsaadyfsrsnrrgsvvsevddi	0.550323	5.23301e-06	0.000325002
tacc2_s197_egqkssfsfssgidqspgmspvplrepmkap	plasma lactate (mmol/l)	plasma lactate (mmol/l)_tacc2_s197_egqkssfsfssgidqspgmspvplrepmkap	-0.556787	3.83885e-06	0.000325014
plasma lactate (mmol/l)	pde4a_s285_pmsqitglkklmhsnslnnsniprfgvktdq	pde4a_s285_pmsqitglkklmhsnslnnsniprfgvktdq_plasma lactate (mmol/l)	0.556638	3.86657e-06	0.000326724
mark3_s563_gkenstipdqrtpvasthsissaatpdrirf	log2(plasma lactate (mmol/l))	log2(plasma lactate (mmol/l))_mark3_s563_gkenstipdqrtpvasthsissaatpdrirf	-0.550136	5.27961e-06	0.000327213
rnf20_s136_lterkalvvpepepdsdsnqerkdd______	plasma lactate (mmol/l)	plasma lactate (mmol/l)_rnf20_s136_lterkalvvpepepdsdsnqerkdd______	-0.556564	3.88047e-06	0.000327591
aldoa_t124_vdkgvvplagtngetttqgldglsercaqyk	plasma lactate (mmol/l)	aldoa_t124_vdkgvvplagtngetttqgldglsercaqyk_plasma lactate (mmol/l)	-0.550005	5.31266e-06	0.000328716
plasma lactate (mmol/l)	nexn_s98_aeqiedinntgtesaseegddsllitvvpvk	nexn_s98_aeqiedinntgtesaseegddsllitvvpvk_plasma lactate (mmol/l)	-0.556452	3.90158e-06	0.000328886
src_s17_gsnkskpkdasqrrrslepaenvhgagggaf	log2(plasma lactate (mmol/l))	log2(plasma lactate (mmol/l))_src_s17_gsnkskpkdasqrrrslepaenvhgagggaf	-0.556415	3.90862e-06	0.000329345
ulk1_s479_rsgstsplgfaraspsppahaehggvlarkm	plasma lactate (mmol/l)	plasma lactate (mmol/l)_ulk1_s479_rsgstsplgfaraspsppahaehggvlarkm	0.556274	3.93527e-06	0.000330963
tns1_t1197_vgsfpsgessdqgprtptqpllesgfrsgsl	plasma lactate (mmol/l)	plasma lactate (mmol/l)_tns1_t1197_vgsfpsgessdqgprtptqpllesgfrsgsl	-0.556258	3.93847e-06	0.000331141
smarca2_s591_algpdgepidessqmsdlpvkvthtetgkvl	log2(plasma lactate (mmol/l))	log2(plasma lactate (mmol/l))_smarca2_s591_algpdgepidessqmsdlpvkvthtetgkvl	-0.556247	3.94052e-06	0.000331262
myom3_s375_vlvrdaeaenpgapgsplnvrcldvnrdcli	log2(plasma lactate (mmol/l))	log2(plasma lactate (mmol/l))_myom3_s375_vlvrdaeaenpgapgsplnvrcldvnrdcli	-0.556204	3.94875e-06	0.000331732
exoc1_s484_nrrsqssslldmgnmsasdldvadrtkfdki	log2(plasma lactate (mmol/l))	exoc1_s484_nrrsqssslldmgnmsasdldvadrtkfdki_log2(plasma lactate (mmol/l))	-0.549746	5.37813e-06	0.000331846
larp1_s75_cakphkegtgqqeresprplqlpgaegpais	log2(plasma lactate (mmol/l))	larp1_s75_cakphkegtgqqeresprplqlpgaegpais_log2(plasma lactate (mmol/l))	-0.54971	5.38737e-06	0.000332265
aak1_s20_fdsrreqggsglgsgssggggstsglgsgyi	plasma lactate (mmol/l)	aak1_s20_fdsrreqggsglgsgssggggstsglgsgyi_plasma lactate (mmol/l)	-0.5497	5.38987e-06	0.000332394
herc1_s1512_rlvhtspnyrliksrsesdlsqpesdeegya	log2(plasma lactate (mmol/l))	herc1_s1512_rlvhtspnyrliksrsesdlsqpesdeegya_log2(plasma lactate (mmol/l))	-0.549568	5.42357e-06	0.000334006
peak1_s826_kstpvrpkslftsqpsgeaeapqttdspttk	plasma lactate (mmol/l)	peak1_s826_kstpvrpkslftsqpsgeaeapqttdspttk_plasma lactate (mmol/l)	-0.555922	4.00277e-06	0.00033512
log2(plasma lactate (mmol/l))	ankhd1_s2598_pllppsdsrghnssnspslqaggaegagdrg	ankhd1_s2598_pllppsdsrghnssnspslqaggaegagdrg_log2(plasma lactate (mmol/l))	-0.549318	5.48814e-06	0.000336865
fry_s1333_elvdsrlllpgsspsspedevkdregdvtas	plasma lactate (mmol/l)	fry_s1333_elvdsrlllpgsspsspedevkdregdvtas_plasma lactate (mmol/l)	-0.549241	5.50813e-06	0.00033773
log2(plasma lactate (mmol/l))	apba1_s313_qdlerpptpaggrpdspglqapagqqravgp	apba1_s313_qdlerpptpaggrpdspglqapagqqravgp_log2(plasma lactate (mmol/l))	-0.54922	5.51363e-06	0.000337981
slc9a2_s745_ewknevdvdsgrdmpstpptphsrekgtqts	log2(plasma lactate (mmol/l))	log2(plasma lactate (mmol/l))_slc9a2_s745_ewknevdvdsgrdmpstpptphsrekgtqts	-0.555659	4.05409e-06	0.000338302
aldoa_y214_lkrcqyvtekvlaavykalsdhhiylegtll	log2(plasma lactate (mmol/l))	aldoa_y214_lkrcqyvtekvlaavykalsdhhiylegtll_log2(plasma lactate (mmol/l))	-0.549191	5.52105e-06	0.000338351
dbn1_s142_gaigqrlsnglarlsspvlhrlrlredenae	log2(plasma lactate (mmol/l))	dbn1_s142_gaigqrlsnglarlsspvlhrlrlredenae_log2(plasma lactate (mmol/l))	-0.54919	5.52148e-06	0.000338372
ttn_t34878_qpaeeyeddterrsptpertrprspspvsse	log2(plasma lactate (mmol/l))	log2(plasma lactate (mmol/l))_ttn_t34878_qpaeeyeddterrsptpertrprspspvsse	0.55555	4.07544e-06	0.0003396
akap8_s137_fqlyeepdtklarvdsegdfsenddaagdfr	log2(plasma lactate (mmol/l))	akap8_s137_fqlyeepdtklarvdsegdfsenddaagdfr_log2(plasma lactate (mmol/l))	0.549049	5.55836e-06	0.000340046
edc4_s490_lafhrppyhllqqrdsqdasaeqsdhddeva	plasma lactate (mmol/l)	edc4_s490_lafhrppyhllqqrdsqdasaeqsdhddeva_plasma lactate (mmol/l)	0.549038	5.56125e-06	0.000340189
dclk1_s362_lyrplssddldsvgdsv______________	plasma lactate (mmol/l)	dclk1_s362_lyrplssddldsvgdsv_______________plasma lactate (mmol/l)	-0.548922	5.59184e-06	0.000341564
sec22b_s12_____yidsrarrnlgsintelqdvqrimvan	log2(plasma lactate (mmol/l))	log2(plasma lactate (mmol/l))_sec22b_s12_____yidsrarrnlgsintelqdvqrimvan	0.5553	4.12481e-06	0.00034253
rock1_s1105_lraklldlsdstsvasfpsadetdgnlpesr	log2(plasma lactate (mmol/l))	log2(plasma lactate (mmol/l))_rock1_s1105_lraklldlsdstsvasfpsadetdgnlpesr	0.555253	4.13415e-06	0.000343079
snrnp70_s314_ggggqdngleglgndsrdmymeseggdgyla	log2(plasma lactate (mmol/l))	log2(plasma lactate (mmol/l))_snrnp70_s314_ggggqdngleglgndsrdmymeseggdgyla	-0.555244	4.13595e-06	0.00034318
sorbs1_s923_mdlpfssspsrsataspqqpqaqqrrvtpdr	log2(plasma lactate (mmol/l))	log2(plasma lactate (mmol/l))_sorbs1_s923_mdlpfssspsrsataspqqpqaqqrrvtpdr	-0.555161	4.15246e-06	0.000344195
plasma lactate (mmol/l)	c2orf49_s151_thrkspsgpvkspplspvgttpvklkraapk	c2orf49_s151_thrkspsgpvkspplspvgttpvklkraapk_plasma lactate (mmol/l)	-0.54865	5.66411e-06	0.00034488
morc2_s681_klspatpsrkrsvavsdeeeveeeaerrker	plasma lactate (mmol/l)	morc2_s681_klspatpsrkrsvavsdeeeveeeaerrker_plasma lactate (mmol/l)	-0.548557	5.68886e-06	0.000345957
tmem38a_s290_hsampakskeelsegsrkkkakkad______	log2(plasma lactate (mmol/l))	log2(plasma lactate (mmol/l))_tmem38a_s290_hsampakskeelsegsrkkkakkad______	-0.554947	4.1955e-06	0.000346771
ugp2_s13____mrifvedlskamsqdgasqfqevirqel	plasma lactate (mmol/l)	plasma lactate (mmol/l)_ugp2_s13____mrifvedlskamsqdgasqfqevirqel	0.554901	4.20475e-06	0.000347279
mypn_s1051_vqslpirsrltsagqshrgrsrvqerdkepl	plasma lactate (mmol/l)	mypn_s1051_vqslpirsrltsagqshrgrsrvqerdkepl_plasma lactate (mmol/l)	-0.554835	4.21819e-06	0.000348064
mtss1l_s455_spaasdlamvltrglslehqkssrdslqyss	plasma lactate (mmol/l)	mtss1l_s455_spaasdlamvltrglslehqkssrdslqyss_plasma lactate (mmol/l)	0.548373	5.73853e-06	0.000348212
gperik_s52_rrlikkspsdvkplpspdtdvplssveienp	plasma lactate (mmol/l)	gperik_s52_rrlikkspsdvkplpspdtdvplssveienp_plasma lactate (mmol/l)	-0.548367	5.74004e-06	0.000348275
nbea_s1262_ssskivpnidagsiisdtersddgkesgkei	plasma lactate (mmol/l)	nbea_s1262_ssskivpnidagsiisdtersddgkesgkei_plasma lactate (mmol/l)	-0.554787	4.228e-06	0.000348718
cnbd2_s323_qhlelidgrplkthlseyspmerfkefqiks	plasma lactate (mmol/l)	cnbd2_s323_qhlelidgrplkthlseyspmerfkefqiks_plasma lactate (mmol/l)	0.548297	5.75918e-06	0.000349102
edc4_s490_lafhrppyhllqqrdsqdasaeqsdhddeva	log2(plasma lactate (mmol/l))	edc4_s490_lafhrppyhllqqrdsqdasaeqsdhddeva_log2(plasma lactate (mmol/l))	0.548291	5.7606e-06	0.000349156
log2(plasma lactate (mmol/l))	pcif1_s143_pkieipvtptgqsvpsspsipgtptlkmwgt	log2(plasma lactate (mmol/l))_pcif1_s143_pkieipvtptgqsvpsspsipgtptlkmwgt	0.554736	4.23837e-06	0.000349321
rock1_s1341_rasprtlstrstanqsfrkvvkntsgkts__	plasma lactate (mmol/l)	plasma lactate (mmol/l)_rock1_s1341_rasprtlstrstanqsfrkvvkntsgkts__	-0.554666	4.25266e-06	0.000350158
larp7_s298_easslpevrtgkrkrsssedaeslaprskvk	plasma lactate (mmol/l)	larp7_s298_easslpevrtgkrkrsssedaeslaprskvk_plasma lactate (mmol/l)	0.547944	5.85557e-06	0.000353568
pgam2_s201_hgnslrgivkhlegmsdqaimelnlptgipi	plasma lactate (mmol/l)	pgam2_s201_hgnslrgivkhlegmsdqaimelnlptgipi_plasma lactate (mmol/l)	-0.554234	4.34192e-06	0.000355375
tmem233_y4_____________msqyapspdfkraldsspe	log2(plasma lactate (mmol/l))	log2(plasma lactate (mmol/l))_tmem233_y4_____________msqyapspdfkraldsspe	-0.554079	4.37445e-06	0.000357362
[truncated: 4,073 more rows]
